# Supplementary material for: Selective translation of epigenetic modifiers affects the temporal pattern and differentiation of neural stem cells
Source: Nat Commun. 2022 Jan 25;13:470. doi: 10.1038/s41467-022-28097-y (PMC8789897; doi:10.1038/s41467-022-28097-y)
Supplement: Supplementary file 4 — Supplementary Dataset1-7 [file 41467_2022_28097_MOESM4_ESM.zip]

Archive with 7 entries (7 files):
- Supplementary Data1-7/Supplementary Data 1.xlsx
- Supplementary Data1-7/Supplementary Data 2.xlsx
- Supplementary Data1-7/Supplementary Data 3.xlsx
- Supplementary Data1-7/Supplementary Data 4.xlsx
- Supplementary Data1-7/Supplementary Data 5.xlsx
- Supplementary Data1-7/Supplementary Data 6.xlsx
- Supplementary Data1-7/Supplementary Data 7.xlsx
