# Supplementary material for: Selective translation of epigenetic modifiers affects the temporal pattern and differentiation of neural stem cells
Source: Nat Commun. 2022 Jan 25;13:470. doi: 10.1038/s41467-022-28097-y (PMC8789897; doi:10.1038/s41467-022-28097-y)
Supplement: Supplementary file 4 — Supplementary Dataset1-7 [file 41467_2022_28097_MOESM4_ESM.zip › Supplementary Data1-7/Supplementary Data 1.xlsx]

## Sheet: Data 1a
Supplementary Data 1 Identification of module genes by WGCNA (a) and the gene list of the brown module (b). (c) Gene list of GO terms shown in Figure 1d.
PSID	Gene	Module	PCblack.cor	PCblack.pval	PCblue.cor	PCblue.pval	PCbrown.cor	PCbrown.pval	PCgreen.cor	PCgreen.pval	PCgrey.cor	PCgrey.pval	PCmagenta.cor	PCmagenta.pval	PCpink.cor	PCpink.pval	PCred.cor	PCred.pval	PCturquoise.cor	PCturquoise.pval	PCyellow.cor	PCyellow.pval
AFFX.r2.Bs.dap.3_at	AFFX-r2-Bs-dap-3_at	AFFX-r2-Bs-dap-3_at	black	0.523589	4.09604e-05	0.287313	0.0334283	-0.361891	0.0066295	-0.252495	0.0629136	0.283363	0.0360476	-0.0449123	0.744732	-0.195819	0.151918	-0.416834	0.00154677	-0.624181	3.54454e-07	0.310704	0.0209557
AFFX.MUR_b2_at	AFFX-MUR_b2_at	AFFX-MUR_b2_at	black	0.573563	4.70843e-06	0.30062	0.0257398	-0.211649	0.120851	-0.271373	0.0450584	0.395274	0.00281945	0.0813488	0.554908	-0.167147	0.222568	-0.372958	0.00504165	-0.512935	6.22427e-05	0.387546	0.00346364
AFFX.DapX.3_at	AFFX-DapX-3_at	AFFX-DapX-3_at	black	0.545692	1.64188e-05	0.315129	0.0191073	-0.393	0.00299698	-0.252238	0.0631913	0.279827	0.0385349	-0.0659909	0.632164	-0.196651	0.15015	-0.424125	0.00125114	-0.652022	6.94915e-08	0.318834	0.0176678
Actb	Actb	Actb	black	0.378952	0.00432976	0.292888	0.0300026	-0.258966	0.0562437	-0.121791	0.375733	0.15013	0.273941	-0.075728	0.582659	-0.054405	0.69321	-0.282554	0.0366047	-0.382162	0.00398611	0.210111	0.123639
Timp2	Timp2	Timp2	black	0.320051	0.0172155	0.24571	0.0705734	-0.0110759	0.936033	-0.0226646	0.869538	0.174936	0.201448	0.100115	0.467071	0.0272923	0.843207	-0.239752	0.0778968	-0.151157	0.270631	0.361788	0.00664615
Csf1	Csf1	Csf1	black	0.47523	0.000246011	0.20445	0.134321	-0.0777901	0.572405	0.0294307	0.831095	0.222082	0.103187	0.062227	0.651755	-0.0275541	0.841722	0.0111055	0.935862	-0.163599	0.232684	0.185991	0.173968
Fbn1	Fbn1	Fbn1	black	0.346442	0.00956828	0.0580548	0.673746	0.0934025	0.497603	-0.132729	0.334037	0.323312	0.0160523	0.176201	0.198156	0.00111562	0.99355	-0.0204034	0.882457	-0.0678735	0.622458	0.238332	0.0797278
X1460118_at	1460118_at	1460118_at	black	0.430545	0.00103393	0.271602	0.04487	-0.177632	0.194479	-0.00157608	0.990888	0.220571	0.105615	-0.0235239	0.864637	0.123765	0.367986	-0.172727	0.207288	-0.334751	0.0124864	0.22774	0.0944796
Ap1m1	Ap1m1	Ap1m1	black	0.435344	0.000894375	0.361636	0.00667073	-0.175839	0.199094	0.180296	0.187763	0.0616723	0.654662	-0.0115882	0.933081	0.133765	0.33024	-0.215974	0.113268	-0.243247	0.073532	0.343788	0.0101729
LOC497255	LOC497255	LOC497255	black	0.465683	0.000339936	0.229762	0.0915104	-0.0277846	0.840416	-0.0120936	0.930169	0.276427	0.0410577	0.167402	0.221853	0.0151175	0.91277	-0.162533	0.235782	-0.260749	0.0545111	0.366792	0.00587928
A330033J07Rik	A330033J07Rik	A330033J07Rik	black	0.580684	3.35888e-06	0.470201	0.000292046	-0.424409	0.00124073	0.0629903	0.647763	0.224192	0.0998707	-0.0578532	0.674816	0.0945898	0.492129	-0.330766	0.0136424	-0.602367	1.14142e-06	0.36376	0.00633407
Arhgap28	Arhgap28	Arhgap28	black	0.538064	2.26734e-05	0.326932	0.0148399	-0.0579504	0.6743	0.0705016	0.609014	0.251907	0.0635493	0.0823168	0.550193	0.180772	0.186581	-0.142454	0.299502	-0.193009	0.158	0.358962	0.00711674
Sdk2	Sdk2	Sdk2	black	0.383203	0.00388005	0.268226	0.0477064	-0.108891	0.428729	-0.0176325	0.898329	0.137915	0.315321	-0.0194979	0.887639	0.0445486	0.74673	-0.141106	0.304143	-0.250575	0.0650102	0.180391	0.187529
X1457324_at	1457324_at	1457324_at	black	0.415341	0.0016145	0.330461	0.0137345	-0.244827	0.071623	-0.0591046	0.668186	0.12569	0.360523	-0.0560108	0.684621	0.00060271	0.996516	-0.184702	0.177025	-0.2906	0.0313712	0.258054	0.0571483
AA415038	AA415038	AA415038	black	0.530609	3.08506e-05	0.469556	0.000298481	-0.396267	0.0027449	0.113762	0.408241	0.139422	0.310009	-0.17882	0.191462	0.206484	0.130405	-0.118343	0.3895	-0.501401	9.64086e-05	0.240225	0.0772944
Phgdh	Phgdh	Phgdh	black	0.365025	0.00614072	0.194859	0.153977	-0.104404	0.448106	-0.0199616	0.884985	0.167995	0.220196	0.0512214	0.71035	0.0177431	0.897695	0.0146098	0.915688	-0.249723	0.0659582	0.266015	0.0496424
X9130404D08Rik	9130404D08Rik	9130404D08Rik	black	0.443185	0.000702473	0.277985	0.039885	-0.196635	0.150185	-0.00455221	0.973687	0.208223	0.127128	-0.0333024	0.809267	0.142165	0.300493	-0.291151	0.0310368	-0.376699	0.00458619	0.306868	0.0226783
Dgkb	Dgkb	Dgkb	black	0.467677	0.000317979	0.328494	0.0143417	-0.157549	0.25065	0.0797085	0.562941	0.0922911	0.502756	-0.0271712	0.843894	0.114551	0.404975	-0.052213	0.704995	-0.199048	0.145145	0.262989	0.0523943
BC094435	BC094435	BC094435	black	0.499116	0.000104942	0.241072	0.076225	-0.121463	0.37703	-0.149605	0.275641	0.316518	0.0185562	0.0915532	0.506192	-0.175747	0.199332	-0.262152	0.0531775	-0.388968	0.0033361	0.284576	0.0352262
Rasa2	Rasa2	Rasa2	black	0.324428	0.0156699	0.203532	0.136116	0.0626724	0.649424	0.0634626	0.645297	0.168957	0.21753	0.112639	0.412916	0.0851097	0.536697	-0.25049	0.0651037	-0.0741185	0.59072	0.233016	0.0868859
X2310028O11Rik	2310028O11Rik	2310028O11Rik	black	0.360593	0.00684178	0.231692	0.0887457	-0.0754976	0.58381	0.0265374	0.847492	0.181924	0.183744	0.06353	0.644945	0.108079	0.432201	-0.0985333	0.474175	-0.260736	0.0545231	0.302263	0.024903
LOC100504120.....Ssh2	LOC100504120 /// Ssh2	LOC100504120 /// Ssh2	black	0.424032	0.00125458	0.29305	0.0299072	-0.0953912	0.488452	-0.037602	0.785195	0.211689	0.12078	0.0392123	0.776229	0.0753961	0.584318	-0.0242379	0.860569	-0.150475	0.272824	0.236357	0.0823314
Cltc	Cltc	Cltc	black	0.354508	0.00791742	0.286669	0.0338445	-0.0831096	0.546346	0.103567	0.451775	0.0415117	0.763478	-0.0348808	0.800409	0.0520657	0.70579	-0.089924	0.51382	-0.079864	0.562178	0.204908	0.133431
X4930467D19Rik	4930467D19Rik	4930467D19Rik	black	0.62286	3.81455e-07	0.22884	0.0928562	-0.107494	0.434713	-0.258531	0.0566734	0.474626	0.000251163	0.175379	0.20029	-0.0476552	0.729719	-0.393145	0.00298533	-0.446449	0.000634202	0.49541	0.000120273
Rpgrip1	Rpgrip1	Rpgrip1	black	0.643567	1.15985e-07	0.32137	0.0167364	-0.146826	0.284759	-0.150384	0.273118	0.350579	0.00868767	0.176245	0.198042	-0.143829	0.294813	-0.47702	0.000231289	-0.433851	0.000935848	0.506407	7.98868e-05
Pid1	Pid1	Pid1	black	0.528537	3.35655e-05	0.361661	0.00666678	-0.217299	0.111021	0.0775154	0.573767	0.266028	0.0496309	-0.0135442	0.921818	0.00482537	0.972108	-0.0856401	0.534153	-0.359915	0.006955	0.228177	0.0938319
X1700021A07Rik	1700021A07Rik	1700021A07Rik	black	0.424001	0.00125573	0.164023	0.231457	-0.115209	0.402267	-0.335487	0.0122826	0.401896	0.00235445	0.131424	0.338853	-0.115844	0.399658	-0.353503	0.00810857	-0.439333	0.000791548	0.331841	0.0133218
Dynlt1a.....Dynlt1b.....Dynlt1c.....Dynlt1e.....Dynlt1f	Dynlt1a /// Dynlt1b /// Dynlt1c /// Dynlt1e /// Dynlt1f	Dynlt1a /// Dynlt1b /// Dynlt1c /// Dynlt1e /// Dynlt1f	black	0.557258	9.91181e-06	0.301813	0.0251302	-0.245464	0.0708653	-0.0886049	0.520039	0.352009	0.00840015	0.0983273	0.475104	-0.0109122	0.936977	-0.366892	0.00586476	-0.528813	3.31913e-05	0.439769	0.000780984
Rbms3	Rbms3	Rbms3	black	0.467271	0.000322349	0.177094	0.195856	-0.0236064	0.864167	0.0414152	0.764012	0.243822	0.0728321	0.179153	0.190625	0.0812891	0.555199	-0.0731745	0.595471	-0.193406	0.15713	0.334875	0.012452
X1452556_at	1452556_at	1452556_at	black	0.492136	0.000135488	0.416322	0.00156973	-0.484882	0.000175674	0.172889	0.206856	0.0993303	0.470589	-0.225793	0.0974096	0.118202	0.390069	-0.0267862	0.846079	-0.482203	0.000193078	0.10664	0.438394
Ddx17	Ddx17	Ddx17	black	0.517603	5.19055e-05	0.277909	0.0399419	-0.207902	0.127728	-0.0702241	0.610427	0.318742	0.0177024	0.107857	0.433152	0.0457415	0.740184	-0.0227153	0.869249	-0.461533	0.000390109	0.496606	0.000115113
Tmpo	Tmpo	Tmpo	black	0.547662	1.5086e-05	0.352532	0.00829703	-0.296015	0.0282126	-0.0563931	0.682582	0.253913	0.0614001	-0.00156085	0.990976	-0.0280075	0.839152	-0.422085	0.0013283	-0.51412	5.94527e-05	0.394195	0.00290245
Amelx	Amelx	Amelx	black	0.430968	0.0010209	0.205265	0.132742	-0.1158	0.399839	0.0015228	0.991196	0.288064	0.032949	0.104541	0.447509	0.141894	0.301425	-0.266775	0.0489696	-0.342323	0.0105207	0.370818	0.00531966
Aph1a	Aph1a	Aph1a	black	0.410035	0.00187716	0.177888	0.193827	-0.0473443	0.731416	-0.0467638	0.734588	0.291293	0.0309515	0.135351	0.324488	0.0465597	0.735704	-0.251168	0.0643572	-0.319654	0.017362	0.271398	0.0450378
Scyl1	Scyl1	Scyl1	black	0.438962	0.000800634	0.224467	0.0994439	-0.0901302	0.512852	-0.156466	0.253965	0.295545	0.0284755	0.100957	0.463317	-0.105691	0.442501	-0.282593	0.0365777	-0.318305	0.0178674	0.384163	0.00378436
Col1a2	Col1a2	Col1a2	black	0.363321	0.00640254	0.292786	0.0300622	-0.112574	0.413185	-0.0194764	0.887762	0.149166	0.277067	-0.0303746	0.825761	-0.114024	0.407154	-0.14545	0.289345	-0.195635	0.152311	0.189162	0.166615
Chrm1	Chrm1	Chrm1	black	0.550367	1.34194e-05	0.240333	0.0771567	-0.0301348	0.827116	-0.133137	0.332538	0.390673	0.00318877	0.171138	0.211561	-0.0421115	0.760161	-0.270458	0.0458153	-0.307848	0.0222275	0.369102	0.00555219
Mep1a	Mep1a	Mep1a	black	0.471484	0.000279606	0.242041	0.0750151	-0.0673037	0.625389	0.0181018	0.895638	0.344243	0.0100671	0.141232	0.303709	0.11091	0.42017	-0.0480781	0.727413	-0.244772	0.0716883	0.270407	0.0458576
Hnf4a	Hnf4a	Hnf4a	black	0.500556	9.94888e-05	0.23862	0.0793541	-0.160866	0.240687	-0.0536507	0.697257	0.35346	0.00811686	0.120351	0.381447	0.124752	0.364148	-0.199683	0.14384	-0.398919	0.00255433	0.292842	0.0300296
Foxo3	Foxo3	Foxo3	black	0.457377	0.000447006	0.350772	0.00864842	-0.251606	0.0638774	0.10035	0.466022	0.0476351	0.729829	-0.136952	0.318746	-0.0111648	0.93552	-0.0756366	0.583116	-0.283795	0.0357533	0.11428	0.406097
Ctnnb1	Ctnnb1	Ctnnb1	black	0.535635	2.50871e-05	0.413149	0.00171876	-0.292226	0.0303933	-0.0620508	0.652678	0.240103	0.0774495	0.042704	0.756889	0.111428	0.417986	-0.4165	0.00156169	-0.432821	0.000965467	0.529863	3.18035e-05
Gm6787	Gm6787	Gm6787	black	0.503273	8.98941e-05	0.319651	0.0173631	-0.0888007	0.519113	0.0464256	0.736437	0.215081	0.114804	0.0374046	0.786296	0.159139	0.24584	0.0618635	0.65366	-0.228241	0.0937375	0.240927	0.0764068
Il1rap	Il1rap	Il1rap	black	0.584357	2.81284e-06	0.476948	0.000231867	-0.254151	0.0611489	0.000949179	0.994513	0.165909	0.226061	-0.0670222	0.626839	0.150312	0.27335	-0.148706	0.278568	-0.355443	0.00774318	0.28814	0.0329007
Tns1	Tns1	Tns1	black	0.37839	0.00439246	0.366816	0.00587575	-0.267316	0.0484952	0.149565	0.275769	0.0407335	0.767786	-0.134717	0.326779	0.166849	0.223408	-0.0150095	0.913391	-0.220488	0.105749	0.154476	0.260128
Aloxe3	Aloxe3	Aloxe3	black	0.547912	1.49248e-05	0.286445	0.0339902	-0.185895	0.174196	-0.110621	0.421389	0.358205	0.0072477	0.10455	0.447469	0.187124	0.171316	-0.21293	0.118567	-0.423323	0.001281	0.445189	0.000659815
Pard6a	Pard6a	Pard6a	black	0.488659	0.000153562	0.362334	0.00655847	-0.158078	0.249045	0.186159	0.173574	0.166224	0.225169	0.0133418	0.922983	0.182409	0.182557	-0.0585133	0.671316	-0.262047	0.0532762	0.254394	0.060894
Ctf1	Ctf1	Ctf1	black	0.448695	0.000590761	0.253181	0.0621778	-0.148062	0.28068	-0.0661072	0.631563	0.23313	0.0867277	0.0267232	0.846436	0.0274341	0.842403	-0.219225	0.107813	-0.327694	0.0145951	0.256073	0.0591513
Naa38	Naa38	Naa38	black	0.381435	0.00406176	0.349623	0.00888473	-0.271375	0.0450567	-0.0547056	0.691599	0.109007	0.428236	-0.0782734	0.570014	-0.00885609	0.948834	-0.202602	0.137953	-0.371535	0.00522504	0.268822	0.0471952
X1500032P08Rik	1500032P08Rik	1500032P08Rik	black	0.492029	0.000136014	0.272107	0.044458	-0.142603	0.298991	-0.0160463	0.907433	0.265194	0.0503773	0.0922955	0.502735	0.0459726	0.738917	-0.239408	0.0783371	-0.357355	0.00739712	0.343853	0.0101579
X1447491_at	1447491_at	1447491_at	black	0.462757	0.00037466	0.343273	0.0102942	-0.195163	0.153322	0.0397774	0.77309	0.130399	0.342664	-0.0191356	0.889714	0.111149	0.419162	-0.0542778	0.693892	-0.215017	0.114915	0.246339	0.0698334
X1447313_at	1447313_at	1447313_at	black	0.614951	5.87693e-07	0.248252	0.0676209	-0.0863423	0.530793	-0.218596	0.108852	0.439305	0.000792234	0.15248	0.266413	-0.18907	0.166825	-0.302105	0.0249825	-0.334893	0.0124468	0.453298	0.000510035
Gm9873	Gm9873	Gm9873	black	0.630802	2.44132e-07	0.262899	0.0524786	-0.0458336	0.739679	-0.151461	0.269659	0.497463	0.000111544	0.240768	0.0766074	0.0319818	0.816697	-0.21582	0.113533	-0.340945	0.0108571	0.431446	0.00100632
Wdr66	Wdr66	Wdr66	black	0.619991	4.46822e-07	0.259469	0.0557503	-0.0431757	0.754288	-0.0410141	0.766232	0.389992	0.0032469	0.204058	0.135085	0.192015	0.160194	-0.326121	0.0151046	-0.307529	0.0223733	0.48147	0.000198106
Gm15506	Gm15506	Gm15506	black	0.431091	0.00101714	0.219104	0.108013	-0.123979	0.367154	-0.043425	0.752914	0.268669	0.047326	0.0880388	0.522719	0.0935033	0.497137	-0.155251	0.257716	-0.26812	0.0477975	0.3068	0.0227099
Neurod2	Neurod2	Neurod2	black	0.645595	1.02721e-07	0.388724	0.00335769	-0.243139	0.0736634	-0.125503	0.361244	0.426715	0.00115904	0.122958	0.371144	0.184584	0.177308	-0.339709	0.0111669	-0.515674	5.5969e-05	0.478746	0.00021786
X1442989_at	1442989_at	1442989_at	black	0.528969	3.29818e-05	0.249743	0.065936	-0.132115	0.336297	-0.148691	0.278616	0.4082	0.00197654	0.126702	0.356642	0.132491	0.334911	-0.309635	0.0214244	-0.359846	0.00696656	0.347336	0.00937166
H3f3a	H3f3a	H3f3a	black	0.481779	0.000195974	0.218093	0.10969	-0.159493	0.244777	-0.164393	0.230392	0.335307	0.0123321	0.0833013	0.545417	-0.20032	0.14254	-0.283149	0.0361942	-0.389532	0.00328677	0.292815	0.0300452
Alox5	Alox5	Alox5	black	0.352507	0.00830195	0.171349	0.21099	-0.138414	0.313555	-0.0574268	0.677081	0.283585	0.0358961	0.0901106	0.512943	0.0224478	0.870775	-0.239351	0.0784103	-0.378184	0.00441568	0.314613	0.0193154
Hmgcs1	Hmgcs1	Hmgcs1	black	0.527649	3.47946e-05	0.388491	0.00337839	-0.173911	0.204143	-0.038294	0.781339	0.215955	0.113302	0.0338975	0.805925	-0.0360874	0.793654	-0.308953	0.0217277	-0.342144	0.0105639	0.401721	0.00236581
X1440554_at	1440554_at	1440554_at	black	0.446829	0.000626656	0.239297	0.0784799	-0.0963854	0.48391	-0.0185567	0.893031	0.228493	0.093365	0.0885311	0.520388	0.0784459	0.569162	-0.142357	0.299832	-0.212509	0.119313	0.335718	0.0122189
X1440375_at	1440375_at	1440375_at	black	0.34389	0.0101491	0.130923	0.340713	0.199992	0.143208	-0.0218579	0.874143	0.219654	0.107108	0.191761	0.160757	0.0179885	0.896287	-0.0688055	0.617676	0.0545761	0.692293	0.233811	0.0857845
LOC100505062	LOC100505062	LOC100505062	black	0.402609	0.0023087	0.28382	0.0357366	-0.358904	0.00712672	0.0493323	0.720588	0.0834722	0.54459	-0.144091	0.293925	-0.150925	0.271377	-0.109639	0.425545	-0.380757	0.0041335	0.152275	0.267065
X5830411N06Rik	5830411N06Rik	5830411N06Rik	black	0.639822	1.44796e-07	0.280113	0.0383285	-0.0839432	0.542314	-0.100221	0.466598	0.413343	0.0017093	0.148805	0.278244	0.0105516	0.939055	-0.174622	0.202271	-0.392362	0.00304848	0.412814	0.00173521
X1438521_at	1438521_at	1438521_at	black	0.562102	7.97829e-06	0.318783	0.0176868	-0.276127	0.0412869	-0.0241661	0.860978	0.32888	0.0142207	0.0283453	0.837238	-0.0869009	0.528128	-0.329537	0.0140169	-0.613916	6.21339e-07	0.350043	0.00879767
X2610319H10Rik	2610319H10Rik	2610319H10Rik	black	0.499447	0.000103667	0.426467	0.00116759	-0.269706	0.0464459	0.22284	0.101985	0.0780431	0.571153	-0.0515514	0.708566	0.336599	0.0119797	-0.0424001	0.758567	-0.238588	0.0793948	0.332487	0.0131325
Astl	Astl	Astl	black	0.46327	0.000368344	0.234651	0.0846324	-0.158314	0.248329	-0.17973	0.189176	0.335677	0.0122303	0.086183	0.531554	-0.0995922	0.469414	-0.205387	0.132506	-0.381088	0.00409837	0.32728	0.0147277
Reep5	Reep5	Reep5	black	0.401132	0.00240438	0.387382	0.00347861	-0.264248	0.0512344	0.0940964	0.4944	0.0799761	0.561627	-0.0494834	0.719767	0.233766	0.0858472	-0.262655	0.0527056	-0.317767	0.0180725	0.355512	0.00773045
Gm7536	Gm7536	Gm7536	black	0.800175	2.30823e-13	0.618742	4.78418e-07	-0.536153	2.4553e-05	0.130156	0.343573	0.216631	0.11215	-0.124927	0.363472	0.1849	0.176553	-0.248125	0.067766	-0.66814	2.50063e-08	0.444943	0.000664933
LOC100505062.....Ywhaz	LOC100505062 /// Ywhaz	LOC100505062 /// Ywhaz	black	0.560154	8.70919e-06	0.32385	0.0158668	-0.215107	0.114759	0.0152213	0.912173	0.199733	0.143738	-0.0157048	0.909395	-0.112362	0.41407	-0.214886	0.11514	-0.350108	0.00878424	0.240505	0.0769398
X3830406C13Rik	3830406C13Rik	3830406C13Rik	black	0.423464	0.00127571	0.217244	0.111113	-0.0755513	0.583542	0.0190006	0.890487	0.181905	0.18379	0.102553	0.45624	-0.068531	0.619083	-0.112527	0.413383	-0.221663	0.103855	0.26088	0.0543848
Hr	Hr	Hr	black	0.466328	0.000332696	0.247766	0.0681775	-0.0958777	0.486227	0.0689651	0.616858	0.241578	0.075591	0.13898	0.31156	0.118903	0.387245	-0.135257	0.324826	-0.198596	0.14608	0.333002	0.012983
X1810013L24Rik	1810013L24Rik	1810013L24Rik	black	0.422691	0.00130494	0.308447	0.0219552	-0.0642274	0.641313	-0.0261174	0.849877	0.195605	0.152374	0.0650663	0.636954	0.259117	0.0560954	-0.0442993	0.748101	-0.140022	0.307911	0.327323	0.0147139
Zdhhc21	Zdhhc21	Zdhhc21	black	0.508127	7.4838e-05	0.365038	0.00613878	-0.254719	0.0605537	0.122183	0.374188	0.141889	0.301443	-0.0193406	0.88854	0.139141	0.310997	-0.0206943	0.880793	-0.376645	0.00459255	0.368721	0.00560504
Phf2	Phf2	Phf2	black	0.329156	0.0141348	0.189975	0.164766	0.120169	0.382172	-0.0272304	0.843558	0.190875	0.162736	0.157274	0.251491	0.232712	0.0873103	-0.19878	0.145699	-0.00670991	0.961222	0.339639	0.0111846
Hmgn3	Hmgn3	Hmgn3	black	0.446323	0.000636724	0.436694	0.000858295	-0.352205	0.00836143	0.090713	0.510118	0.0708625	0.607177	-0.158121	0.248912	0.0306487	0.824214	-0.0418147	0.761802	-0.34438	0.0100353	0.192736	0.1586
Rad54b	Rad54b	Rad54b	black	0.40326	0.00226767	0.172048	0.209107	-0.160382	0.242124	-0.213666	0.117269	0.351422	0.00851724	0.160158	0.24279	0.0337813	0.806577	-0.29905	0.0265619	-0.496845	0.000114107	0.409448	0.00190845
Ctbp2	Ctbp2	Ctbp2	black	0.320268	0.0171359	0.310059	0.0212373	-0.236323	0.082376	0.0293273	0.83168	0.0406441	0.768282	-0.0761149	0.580729	-0.012944	0.925273	-0.130411	0.34262	-0.311169	0.0207547	0.241643	0.0755101
Gm5526.....Myl6	Gm5526 /// Myl6	Gm5526 /// Myl6	black	0.410207	0.00186812	0.253385	0.0619602	-0.171251	0.211256	-0.162029	0.237257	0.263322	0.052086	0.0678815	0.622417	0.064914	0.637744	-0.2278	0.0943907	-0.396402	0.00273491	0.356158	0.00761226
Gba2	Gba2	Gba2	black	0.445274	0.000658056	0.241867	0.0752309	-0.215628	0.113862	-0.0256951	0.852277	0.274894	0.0422392	0.0661476	0.631354	0.0766082	0.578273	-0.340054	0.0110795	-0.422856	0.00129866	0.429687	0.00106085
Hmgn2.....Hmgn4	Hmgn2 /// Hmgn4	Hmgn2 /// Hmgn4	black	0.55662	1.01968e-05	0.462906	0.000372809	-0.362141	0.00658943	0.100623	0.464805	0.138283	0.314019	-0.0565777	0.681599	0.113661	0.408659	0.00881977	0.949044	-0.416163	0.0015769	0.448989	0.000585288
X1700045I11Rik	1700045I11Rik	1700045I11Rik	black	0.515113	5.72034e-05	0.255206	0.0600463	-0.0762512	0.58005	-0.134691	0.326873	0.363788	0.00632982	0.110019	0.423933	0.0715032	0.603924	-0.231147	0.0895191	-0.297714	0.0272782	0.32049	0.0170548
Sync	Sync	Sync	black	0.657677	4.88912e-08	0.396428	0.00273302	-0.336952	0.0118848	-0.0493121	0.720698	0.314596	0.0193224	-0.0357641	0.795462	-0.047659	0.729698	-0.250178	0.0654499	-0.537149	2.35566e-05	0.363754	0.00633505
Gm9706.....Isg15	Gm9706 /// Isg15	Gm9706 /// Isg15	black	0.479991	0.000208617	0.225038	0.0985635	-0.0773194	0.574739	-0.0996246	0.469269	0.28898	0.0323718	0.0714338	0.604275	-0.144984	0.290911	-0.22588	0.0972769	-0.31422	0.0194751	0.315422	0.0189899
Tex13a	Tex13a	Tex13a	black	0.533224	2.7715e-05	0.284998	0.0349439	-0.0103727	0.940087	0.0382581	0.781539	0.273424	0.0433979	0.124706	0.364326	-0.0710844	0.60605	-0.0828759	0.547478	-0.0965115	0.483336	0.234161	0.0853029
Mt2	Mt2	Mt2	black	0.433759	0.000938475	0.250761	0.0648045	-0.0736143	0.593255	-0.0283042	0.837471	0.224624	0.0992018	0.0797945	0.562519	0.0693725	0.614774	-0.0974845	0.478916	-0.271774	0.0447295	0.316617	0.0185175
Cdan1	Cdan1	Cdan1	black	0.422403	0.001316	0.255503	0.0597383	-0.295744	0.0283642	-0.0604009	0.661345	0.215724	0.113696	-0.0708416	0.607284	-0.104406	0.448101	-0.0510821	0.711103	-0.449572	0.000574554	0.190001	0.164707
Pou2f1	Pou2f1	Pou2f1	black	0.425931	0.00118627	0.401987	0.00234857	-0.278768	0.0393063	0.0935786	0.496789	0.0736907	0.592871	-0.0933508	0.497842	0.240243	0.0772711	-0.310614	0.0209947	-0.323666	0.0159299	0.214055	0.116588
Ssrp1	Ssrp1	Ssrp1	black	0.33712	0.0118399	0.278727	0.0393364	-0.212251	0.119774	-0.136779	0.319361	0.102958	0.454452	-0.0762527	0.580042	-0.133383	0.331638	-0.327658	0.0146065	-0.287331	0.0334169	0.153916	0.261883
Snapin	Snapin	Snapin	black	0.452717	0.000519655	0.45915	0.000421872	-0.375781	0.00469448	0.0259599	0.850772	0.0586776	0.670445	-0.132596	0.334523	-0.0844864	0.539695	-0.262608	0.0527492	-0.407376	0.00202264	0.323131	0.016115
Arf1	Arf1	Arf1	black	0.432365	0.000978865	0.244189	0.0723884	-0.0798731	0.562133	0.0207399	0.880532	0.226508	0.0963256	0.13894	0.311703	0.216961	0.11159	-0.185874	0.174244	-0.268157	0.0477658	0.465464	0.000342432
Dio2	Dio2	Dio2	black	0.485776	0.00017019	0.185244	0.175734	-0.00543995	0.968558	-0.0405514	0.768796	0.334121	0.0126635	0.141325	0.303387	0.0786385	0.568211	-0.0898618	0.514113	-0.209828	0.124158	0.222652	0.102282
Gm5526.....Gm8894.....Myl6	Gm5526 /// Gm8894 /// Myl6	Gm5526 /// Gm8894 /// Myl6	black	0.316108	0.0187176	0.297608	0.0273358	-0.21258	0.119188	-0.0276827	0.840993	0.106097	0.440741	-0.0705059	0.608992	0.12356	0.368787	-0.142973	0.297725	-0.272434	0.0441928	0.189274	0.16636
Krt5	Krt5	Krt5	black	0.524807	3.90122e-05	0.248259	0.0676133	-0.22113	0.104711	-0.121577	0.376578	0.343054	0.010346	0.0424863	0.758091	-0.0487757	0.723614	-0.357284	0.00740979	-0.49997	0.000101676	0.311022	0.0208179
Ptgds	Ptgds	Ptgds	black	0.403456	0.0022554	0.180522	0.187203	-0.136145	0.321631	-0.198564	0.146146	0.300349	0.0258805	0.0789821	0.566516	-0.155512	0.256906	-0.310988	0.0208328	-0.381893	0.00401394	0.307253	0.0225005
Gigyf1	Gigyf1	Gigyf1	black	0.387079	0.00350637	0.194109	0.155598	-0.0350466	0.79948	0.00143922	0.991679	0.225661	0.0976099	0.134399	0.327933	-0.0178971	0.896812	-0.088257	0.521685	-0.237753	0.0804836	0.315408	0.0189952
Gm12657.....H3f3a	Gm12657 /// H3f3a	Gm12657 /// H3f3a	black	0.636518	1.75678e-07	0.429027	0.00108197	-0.317042	0.0183519	-0.0297998	0.829009	0.283255	0.0361215	-0.0156947	0.909453	-0.128509	0.349767	-0.2863	0.0340848	-0.500183	0.000100873	0.365336	0.00609403
Olfr15	Olfr15	Olfr15	black	0.57813	3.79495e-06	0.265223	0.0503504	-0.0987411	0.473239	-0.0641711	0.641606	0.418543	0.00147236	0.211383	0.12133	0.0544429	0.693007	-0.24652	0.0696214	-0.405738	0.00211718	0.478672	0.000218421
Phxr4	Phxr4	Phxr4	black	0.48608	0.000168364	0.437397	0.000840042	-0.248982	0.0667912	0.0806165	0.558488	0.0899744	0.513583	-0.0598464	0.664268	0.0539073	0.695879	-0.242131	0.074904	-0.296297	0.0280556	0.311597	0.020571
Ndufa1	Ndufa1	Ndufa1	black	0.318606	0.0177535	0.134675	0.326934	-0.0535691	0.697695	-0.177438	0.194974	0.264968	0.0505805	0.120442	0.381086	-0.0976617	0.478113	-0.266818	0.0489318	-0.315203	0.0190774	0.298871	0.0266566
Cd46	Cd46	Cd46	black	0.4095	0.00190568	0.103807	0.45072	0.102104	0.458226	0.00495376	0.971367	0.339209	0.0112941	0.246776	0.0693234	0.0662061	0.631052	-0.277862	0.0399765	-0.198066	0.14718	0.322082	0.016483
Pga5	Pga5	Pga5	black	0.513854	6.00696e-05	0.40228	0.00232974	-0.279559	0.0387288	0.0660018	0.632108	0.136193	0.321459	-0.0459436	0.739076	0.167393	0.221879	-0.162676	0.235364	-0.308726	0.0218297	0.304008	0.0240393
Tcirg1	Tcirg1	Tcirg1	black	0.371719	0.00520102	0.152471	0.26644	-0.120283	0.381718	0.0595927	0.665607	0.23415	0.0853179	0.155213	0.257835	0.14384	0.294773	-0.0308913	0.822845	-0.301763	0.0251553	0.329913	0.0139013
Gm12264	Gm12264	Gm12264	black	0.658293	4.70314e-08	0.527974	3.43399e-05	-0.385335	0.00367033	0.0221858	0.872271	0.205292	0.132689	-0.0488237	0.723353	0.0576335	0.675982	-0.208062	0.127428	-0.528448	3.3686e-05	0.388204	0.00340406
Tsks	Tsks	Tsks	black	0.528161	3.40805e-05	0.473468	0.00026132	-0.275891	0.0414674	0.171987	0.20927	0.117861	0.391448	-0.112933	0.411687	0.129976	0.344246	-0.150739	0.271975	-0.343194	0.0103127	0.271395	0.0450403
Mbd6	Mbd6	Mbd6	black	0.401951	0.00235094	0.319011	0.0176013	-0.134188	0.3287	0.0202952	0.883076	0.132821	0.333696	-0.0151859	0.912377	-0.0402389	0.770529	0.0088817	0.948686	-0.175496	0.199986	0.243938	0.0726921
Pdlim4	Pdlim4	Pdlim4	black	0.425568	0.00119906	0.415813	0.00159283	-0.222932	0.10184	0.186273	0.173305	0.0340925	0.80483	-0.0639406	0.642806	0.11054	0.42173	0.118309	0.389636	-0.147801	0.281536	0.226887	0.0957542
Dhodh	Dhodh	Dhodh	black	0.310573	0.0210128	0.217619	0.110482	0.0193536	0.888465	-0.044206	0.748614	0.209984	0.123872	0.14004	0.30785	0.0584185	0.671818	-0.332654	0.0130837	-0.147508	0.282502	0.248142	0.0677463
Cox7a2	Cox7a2	Cox7a2	black	0.438933	0.000801355	0.310859	0.0208885	-0.212012	0.120201	-0.128597	0.349434	0.190406	0.163792	-0.0109821	0.936574	-0.0813504	0.5549	-0.399872	0.00248875	-0.399958	0.00248292	0.292483	0.030241
Fdxr	Fdxr	Fdxr	black	0.362474	0.00653608	0.284811	0.0350688	-0.0330379	0.810754	0.089505	0.515791	0.136537	0.320228	0.0849998	0.537225	0.195811	0.151934	-0.107719	0.433747	-0.0814033	0.554642	0.307481	0.0223953
AFFX.r2.Bs.thr.3_s_at	AFFX-r2-Bs-thr-3_s_at	AFFX-r2-Bs-thr-3_s_at	blue	0.267776	0.0480956	0.44744	0.000614701	-0.404579	0.00218639	0.112617	0.413005	-0.110766	0.420774	-0.291498	0.0308277	0.189914	0.164903	0.0368173	0.789574	-0.265612	0.0500021	0.0585559	0.67109
AFFX.r2.Bs.phe.M_at	AFFX-r2-Bs-phe-M_at	AFFX-r2-Bs-phe-M_at	blue	0.230077	0.0910547	0.42847	0.00110013	-0.424135	0.00125078	0.312142	0.020339	-0.233042	0.0868504	-0.375659	0.00470906	0.0878325	0.523698	0.124194	0.366315	-0.223016	0.101708	-0.0980112	0.476532
AFFX.r2.Bs.phe.5_at	AFFX-r2-Bs-phe-5_at	AFFX-r2-Bs-phe-5_at	blue	0.225197	0.0983194	0.37103	0.00529148	-0.391346	0.00313219	0.248383	0.0674716	-0.163826	0.232026	-0.313743	0.0196707	0.125868	0.359838	0.0845003	0.539628	-0.255898	0.0593312	-0.0548218	0.690977
AFFX.r2.Bs.phe.3_at	AFFX-r2-Bs-phe-3_at	AFFX-r2-Bs-phe-3_at	blue	0.341948	0.0106113	0.481198	0.000200001	-0.543091	1.83451e-05	0.0374498	0.786044	-0.0540613	0.695053	-0.352611	0.00828159	0.0868552	0.528345	-0.149307	0.276609	-0.520462	4.6381e-05	0.0797539	0.562718
AFFX.r2.Bs.lys.M_at	AFFX-r2-Bs-lys-M_at	AFFX-r2-Bs-lys-M_at	blue	0.493043	0.000131107	0.657991	4.7936e-08	-0.620812	4.27121e-07	0.115139	0.402554	-0.085913	0.532846	-0.448301	0.000598181	0.0661917	0.631126	-0.157509	0.250773	-0.528333	3.38443e-05	0.115992	0.399055
AFFX.r2.Bs.lys.5_at	AFFX-r2-Bs-lys-5_at	AFFX-r2-Bs-lys-5_at	blue	0.43508	0.000901587	0.562163	7.95608e-06	-0.575977	4.20288e-06	0.053781	0.696558	-0.0722378	0.600202	-0.434521	0.000917043	-0.0255437	0.853138	-0.150598	0.27243	-0.479304	0.000213674	0.000367117	0.997878
AFFX.r2.Bs.lys.3_at	AFFX-r2-Bs-lys-3_at	AFFX-r2-Bs-lys-3_at	blue	0.546614	1.57819e-05	0.643165	1.18793e-07	-0.618098	4.9554e-07	0.0359395	0.794481	-0.00554954	0.967925	-0.384174	0.0037833	0.0214644	0.876391	-0.221765	0.103693	-0.592034	1.9279e-06	0.210053	0.123745
AFFX.PheX.M_at	AFFX-PheX-M_at	AFFX-PheX-M_at	blue	0.238568	0.0794218	0.466969	0.000325631	-0.467685	0.000317898	0.375756	0.00469746	-0.269499	0.0466207	-0.421708	0.00134298	0.204591	0.134046	0.178355	0.192639	-0.240422	0.0770446	-0.086923	0.528022
AFFX.PheX.3_at	AFFX-PheX-3_at	AFFX-PheX-3_at	blue	0.364768	0.00617969	0.460257	0.000406837	-0.486067	0.000168442	-0.00819151	0.952669	-0.000761158	0.995599	-0.295714	0.0283806	0.0683979	0.619765	-0.196152	0.151209	-0.509277	7.16282e-05	0.120696	0.380073
AFFX.LysX.M_at	AFFX-LysX-M_at	AFFX-LysX-M_at	blue	0.480008	0.000208497	0.655855	5.47993e-08	-0.620957	4.23709e-07	0.130736	0.341409	-0.110075	0.423697	-0.457683	0.000442562	0.0663279	0.630422	-0.136177	0.321517	-0.511373	6.61038e-05	0.0880999	0.52243
AFFX.LysX.5_at	AFFX-LysX-5_at	AFFX-LysX-5_at	blue	0.438668	0.000807919	0.632152	2.26006e-07	-0.628062	2.85174e-07	0.1243	0.365903	-0.13672	0.319573	-0.497814	0.000110114	0.0349636	0.799945	-0.0981019	0.476122	-0.481783	0.000195946	-0.0143668	0.917086
AFFX.LysX.3_at	AFFX-LysX-3_at	AFFX-LysX-3_at	blue	0.670293	2.17118e-08	0.563517	7.48325e-06	-0.446028	0.000642653	-0.100239	0.466519	0.232155	0.0880914	-0.13025	0.343222	0.00587425	0.966049	-0.429493	0.00106703	-0.632406	2.22741e-07	0.463302	0.000367959
AFFX.18SRNAMur.X00686_5_at	AFFX-18SRNAMur/X00686_5_at	AFFX-18SRNAMur/X00686_5_at	blue	0.315	0.019159	0.373916	0.00492143	-0.157931	0.249491	0.162143	0.236924	0.000517217	0.99701	-0.111709	0.416806	0.105902	0.441587	-0.0127686	0.926282	-0.14418	0.293622	0.0554649	0.687536
AFFX.18SRNAMur.X00686_3_at	AFFX-18SRNAMur/X00686_3_at	AFFX-18SRNAMur/X00686_3_at	blue	0.418467	0.00147562	0.45511	0.000481105	-0.241921	0.0751638	0.202579	0.137999	0.0101199	0.941544	-0.225672	0.0975938	0.157653	0.250333	0.0182903	0.894557	-0.204347	0.13452	0.0272756	0.843302
Eif2b1	Eif2b1	Eif2b1	blue	0.0307231	0.823794	0.173523	0.20517	-0.0131713	0.923964	0.16013	0.242872	-0.0446159	0.746361	-0.0633884	0.645684	0.330582	0.0136978	0.15895	0.24641	0.141336	0.303348	-0.0206475	0.881061
Rock1	Rock1	Rock1	blue	0.0914519	0.506664	0.248427	0.0674219	-0.185023	0.176261	0.198233	0.146833	-0.175672	0.199529	-0.147461	0.282657	0.0120258	0.93056	-0.110163	0.423327	-0.00292021	0.983118	-0.0318717	0.817317
Dnajc21	Dnajc21	Dnajc21	blue	0.0708902	0.607036	0.329233	0.0141107	-0.376002	0.00466821	0.257896	0.0573056	-0.262361	0.0529811	-0.372993	0.00503718	0.0246264	0.858357	0.151005	0.27112	-0.123458	0.369184	-0.186909	0.171815
Igsf8	Igsf8	Igsf8	blue	0.291372	0.0309037	0.384232	0.0037775	-0.360176	0.00691111	0.207568	0.128354	-0.104588	0.447304	-0.248454	0.0673909	0.100938	0.463402	0.209061	0.12557	-0.221727	0.103753	0.0242315	0.860605
Gm1568	Gm1568	Gm1568	blue	0.316507	0.0185607	0.439596	0.000785147	-0.307808	0.0222457	0.228053	0.0940148	-0.0381709	0.782024	-0.206849	0.129712	0.215659	0.113808	-0.0121507	0.92984	-0.261041	0.0542307	0.193421	0.157097
Mier3	Mier3	Mier3	blue	0.236792	0.0817525	0.421231	0.00136181	-0.178872	0.191334	0.27994	0.0384533	-0.170633	0.212932	-0.266703	0.049033	0.216689	0.112051	-0.000644971	0.996271	0.0125333	0.927637	-0.0445125	0.746929
Igsf11	Igsf11	Igsf11	blue	0.225778	0.0974312	0.398046	0.00261573	-0.340332	0.0110099	0.14757	0.282299	-0.0956271	0.487372	-0.250845	0.0647117	0.285753	0.0344435	0.0490257	0.722254	-0.199387	0.144446	-0.0164219	0.905277
Sox2ot	Sox2ot	Sox2ot	blue	0.47363	0.000259879	0.669659	2.26358e-08	-0.569457	5.70053e-06	0.416883	0.00154461	-0.223949	0.100248	-0.430515	0.00103487	0.200455	0.142264	0.146382	0.286232	-0.343688	0.0101964	0.0518108	0.707165
Mtmr11	Mtmr11	Mtmr11	blue	0.225849	0.0973242	0.371257	0.00526153	-0.276267	0.0411795	0.248936	0.066844	-0.159995	0.243275	-0.239389	0.0783617	0.165634	0.226843	0.0873831	0.525832	-0.119721	0.383961	0.00200074	0.988433
Eral1	Eral1	Eral1	blue	0.152301	0.266979	0.27434	0.0426726	0.0115058	0.933556	0.305306	0.0234132	-0.0906718	0.510311	-0.0743845	0.589385	0.342519	0.0104737	0.0836608	0.543678	0.059724	0.664914	0.0204919	0.881951
Naa35	Naa35	Naa35	blue	0.0963394	0.48412	0.30626	0.0229622	-0.207137	0.129168	0.156757	0.253071	-0.150598	0.272428	-0.257044	0.0581622	0.272973	0.0437589	0.00613279	0.964555	-0.0746631	0.587987	-0.142812	0.298276
Cdh10	Cdh10	Cdh10	blue	0.305739	0.0232079	0.443287	0.00070025	-0.336434	0.0120243	0.1679	0.220462	-0.0652052	0.636233	-0.247695	0.06826	0.114321	0.405925	-0.0230981	0.867065	-0.199914	0.143367	0.0297228	0.829444
Kdm2a	Kdm2a	Kdm2a	blue	0.173536	0.205136	0.275818	0.0415235	-0.0983619	0.474948	0.118686	0.388116	-0.0672097	0.625873	-0.0763504	0.579556	0.1847	0.177029	-0.0285629	0.836006	-0.035979	0.79426	0.166857	0.223384
Zhx1	Zhx1	Zhx1	blue	0.175282	0.200543	0.398307	0.00259721	-0.321657	0.0166341	0.13042	0.342585	-0.178212	0.193004	-0.315173	0.0190894	0.212403	0.119503	0.0562551	0.683318	-0.0854319	0.53515	-0.111804	0.41641
Tagap.....Tagap1	Tagap /// Tagap1	Tagap /// Tagap1	blue	0.358112	0.00726391	0.350823	0.00863818	-0.261536	0.0537595	0.170464	0.213393	0.0302837	0.826275	-0.0952291	0.489194	0.19733	0.148719	-0.199301	0.144625	-0.290145	0.0316496	0.208798	0.126057
Wrb	Wrb	Wrb	blue	0.162244	0.236628	0.398291	0.00259837	-0.265052	0.0505049	0.21218	0.119899	-0.192755	0.158559	-0.347314	0.00937655	0.153777	0.262317	0.100412	0.465745	-0.0508414	0.712405	-0.126143	0.358784
Brms1l	Brms1l	Brms1l	blue	0.35935	0.00705047	0.423509	0.001274	-0.373742	0.00494307	0.0828953	0.547384	0.00395301	0.977149	-0.197349	0.14868	0.119883	0.383315	0.030891	0.822847	-0.271961	0.0445765	0.0806146	0.558497
Ndst1	Ndst1	Ndst1	blue	0.134852	0.326292	0.43958	0.000785538	-0.411093	0.00182194	0.311727	0.0205155	-0.293437	0.0296812	-0.374992	0.00478938	0.165851	0.226228	0.0872596	0.52642	-0.191079	0.16228	-0.0795008	0.563963
Fundc2	Fundc2	Fundc2	blue	0.204097	0.135008	0.371161	0.00527417	-0.171882	0.209553	0.2026	0.137957	-0.153969	0.261716	-0.254586	0.0606918	0.173068	0.206378	0.206066	0.131203	0.0848545	0.537923	-0.178233	0.192949
Prkcb	Prkcb	Prkcb	blue	0.544441	1.73211e-05	0.813617	4.37122e-14	-0.709116	1.36955e-09	0.269423	0.0466849	-0.208426	0.126749	-0.550329	1.34412e-05	0.236384	0.0822944	0.0666474	0.628772	-0.486436	0.000166246	0.0455681	0.741134
Pkdcc	Pkdcc	Pkdcc	blue	0.420258	0.00140095	0.782994	1.62599e-12	-0.735004	1.66837e-10	0.555308	1.08064e-05	-0.332276	0.0131941	-0.594759	1.68198e-06	0.512389	6.35663e-05	0.138907	0.311819	-0.420311	0.00139877	-0.09419	0.493969
Cpt1a	Cpt1a	Cpt1a	blue	0.333461	0.012851	0.598358	1.40184e-06	-0.509704	7.04691e-05	0.320875	0.0169151	-0.188344	0.168489	-0.333177	0.0129326	0.375953	0.00467405	0.040863	0.767069	-0.311258	0.0207162	0.119048	0.386659
X0610007P08Rik	0610007P08Rik	0610007P08Rik	blue	0.310427	0.0210761	0.474066	0.000256034	-0.428055	0.00111381	0.310381	0.0210965	-0.149508	0.275955	-0.324712	0.0155736	0.361888	0.00662999	0.0530326	0.70058	-0.242659	0.0742522	0.0294126	0.831198
Sorl1	Sorl1	Sorl1	blue	0.427	0.00114928	0.729505	2.66183e-10	-0.609312	7.94115e-07	0.338747	0.0114131	-0.263373	0.0520384	-0.514184	5.93058e-05	0.178738	0.19167	0.0328475	0.811825	-0.338699	0.0114253	-0.00789788	0.954364
Gnao1	Gnao1	Gnao1	blue	0.452488	0.000523473	0.552011	1.24913e-05	-0.320607	0.0170121	0.176411	0.197613	-0.0383701	0.780915	-0.225281	0.0981908	0.107339	0.435377	-0.234481	0.0848647	-0.267926	0.0479653	0.164529	0.230001
Hbp1	Hbp1	Hbp1	blue	0.0726257	0.598241	0.425103	0.00121563	-0.47538	0.000244742	0.238947	0.0789309	-0.330711	0.013659	-0.484811	0.000176114	0.234159	0.0853056	0.213644	0.117306	-0.156612	0.253514	-0.162645	0.235456
Asrgl1	Asrgl1	Asrgl1	blue	0.245442	0.0708908	0.461229	0.00039404	-0.432522	0.000974227	0.261074	0.0541993	-0.224593	0.0992491	-0.365337	0.0060939	0.190261	0.164119	0.115558	0.400832	-0.291475	0.030842	-0.0434362	0.752852
Ppargc1a	Ppargc1a	Ppargc1a	blue	0.103959	0.450054	0.331686	0.0133675	-0.455685	0.000472239	0.144707	0.291844	-0.18866	0.167764	-0.336127	0.0121074	-0.0438933	0.750335	0.012709	0.926626	-0.228133	0.0938964	0.0387726	0.778675
Pik3ca	Pik3ca	Pik3ca	blue	0.106174	0.440408	0.330357	0.0137662	-0.113171	0.410695	0.0987613	0.473148	-0.198021	0.147274	-0.208275	0.12703	-0.0319906	0.816648	-0.0444843	0.747084	0.104675	0.446923	-0.0459074	0.739275
Pum1	Pum1	Pum1	blue	0.195089	0.153481	0.388431	0.00338375	-0.247002	0.0690609	0.289476	0.0320626	-0.151782	0.268635	-0.246489	0.0696585	0.27414	0.0428303	0.100703	0.464449	-0.153386	0.263548	-0.0391629	0.776504
Hist1h3a.....Hist1h3b.....Hist1h3c.....Hist1h3d.....Hist1h3e.....Hist1h3f.....Hist1h3g.....Hist1h3h.....Hist1h3i.....Hist2h3b.....Hist2h3c1.....Hist2h3c2.ps	Hist1h3a /// Hist1h3b /// Hist1h3c /// Hist1h3d /// Hist1h3e /// Hist1h3f /// Hist1h3g /// Hist1h3h /// Hist1h3i /// Hist2h3b /// Hist2h3c1 /// Hist2h3c2-ps	Hist1h3a /// Hist1h3b /// Hist1h3c /// Hist1h3d /// Hist1h3e /// Hist1h3f /// Hist1h3g /// Hist1h3h /// Hist1h3i /// Hist2h3b /// Hist2h3c1 /// Hist2h3c2-ps	blue	0.19757	0.148216	0.360184	0.00690985	-0.277054	0.0405822	0.255531	0.0597089	-0.141251	0.303644	-0.310033	0.021249	0.317982	0.0179902	0.0952154	0.489257	-0.135557	0.323743	-0.100373	0.46592
Thbs1	Thbs1	Thbs1	blue	0.409065	0.00192909	0.48505	0.000174635	-0.308781	0.021805	0.209391	0.124961	-0.0293287	0.831673	-0.156769	0.253033	0.295004	0.0287813	0.0483602	0.725876	-0.179669	0.18933	0.121486	0.376938
Cdk6	Cdk6	Cdk6	blue	0.583956	2.86818e-06	0.755176	2.71065e-11	-0.553511	1.16966e-05	0.130676	0.341631	-0.0201441	0.88394	-0.332348	0.0131729	0.219071	0.108066	-0.196625	0.150205	-0.504215	8.67708e-05	0.247933	0.0679864
Lonp2	Lonp2	Lonp2	blue	0.304713	0.0236979	0.329508	0.014026	-0.195489	0.152624	0.187603	0.1702	-0.0340199	0.805238	-0.119509	0.384811	0.24597	0.0702672	-0.170214	0.214076	-0.129031	0.347797	0.0638294	0.643385
Cops5	Cops5	Cops5	blue	-0.00709564	0.958995	0.249352	0.0663749	-0.129315	0.346725	0.18788	0.16956	-0.224928	0.0987323	-0.177191	0.195608	0.21299	0.118461	-0.0288204	0.834548	0.0563123	0.683013	-0.0306369	0.82428
Spin1	Spin1	Spin1	blue	0.211191	0.121677	0.412624	0.00174461	-0.350293	0.00874629	0.498612	0.000106916	-0.207227	0.128997	-0.239814	0.077818	0.389721	0.00327031	-0.125454	0.361435	-0.233254	0.0865554	0.157054	0.252162
X9630010G10Rik	9630010G10Rik	9630010G10Rik	blue	0.0479445	0.728142	0.361745	0.00665314	-0.361613	0.00667459	0.338703	0.0114242	-0.352803	0.00824414	-0.461206	0.00039434	0.269567	0.046563	0.345393	0.00980343	-0.0705064	0.608989	-0.238143	0.0799744
Ing3	Ing3	Ing3	blue	0.359711	0.00698927	0.392692	0.00302177	-0.171713	0.210007	0.201821	0.13951	0.0274103	0.842538	-0.0992791	0.470819	0.184028	0.178638	-0.0142043	0.918021	-0.164601	0.229795	0.158526	0.247689
Ttc5	Ttc5	Ttc5	blue	0.125678	0.360572	0.390555	0.00319878	-0.226086	0.0969631	0.382909	0.00390975	-0.283237	0.0361339	-0.280563	0.0380057	0.281628	0.0372513	0.0748621	0.58699	-0.0491897	0.721363	-0.0937345	0.496069
Epdr1	Epdr1	Epdr1	blue	0.099245	0.470973	0.319945	0.0172544	-0.17314	0.206186	0.143186	0.296999	-0.0795892	0.563528	-0.170528	0.213218	0.17179	0.209801	0.143018	0.297572	-0.0867179	0.529	0.00832773	0.951883
Smek1	Smek1	Smek1	blue	0.227152	0.0953575	0.305458	0.023341	-0.107444	0.434926	0.172197	0.208707	-0.0642461	0.641215	-0.117069	0.394661	0.238984	0.0788824	0.0688878	0.617255	0.0634459	0.645384	0.000373956	0.997838
Ap1s2	Ap1s2	Ap1s2	blue	0.270993	0.0453714	0.393071	0.00299126	-0.360863	0.00679719	0.218298	0.109347	-0.13362	0.330773	-0.285674	0.0344958	-0.0577537	0.675344	0.0589717	0.668889	-0.191459	0.16143	-0.0143689	0.917074
Lrig2	Lrig2	Lrig2	blue	0.254147	0.0611536	0.304337	0.0238795	-0.294724	0.0289401	0.129769	0.345021	0.0113287	0.934576	-0.172274	0.208499	-0.0657191	0.633571	0.0155955	0.910023	-0.315714	0.0188736	0.0855952	0.534368
Rnf213	Rnf213	Rnf213	blue	0.374002	0.00491069	0.297475	0.0274081	-0.14466	0.292001	0.0910168	0.508697	0.139888	0.30838	-0.0871737	0.526829	0.193122	0.157753	-0.0816351	0.553511	-0.148499	0.279246	0.161206	0.239682
Zfp68	Zfp68	Zfp68	blue	0.189996	0.164719	0.459992	0.000410385	-0.420416	0.00139455	0.367406	0.0057908	-0.30939	0.0215328	-0.398695	0.00256996	0.287176	0.0335167	0.236299	0.082408	-0.0693613	0.614831	-0.0994643	0.469988
Nfix	Nfix	Nfix	blue	0.345207	0.00984571	0.580653	3.36375e-06	-0.42474	0.00122869	0.295411	0.028551	-0.192561	0.158987	-0.382441	0.00395748	0.333961	0.0127086	0.110006	0.423992	-0.194508	0.154733	0.0365001	0.791346
Trim2	Trim2	Trim2	blue	0.243673	0.0730129	0.511445	6.59198e-05	-0.494345	0.000125041	0.390253	0.00322451	-0.333736	0.0127725	-0.420008	0.00141118	0.212235	0.119802	-0.168463	0.218897	-0.233637	0.0860245	0.0131515	0.924078
Dynlt3	Dynlt3	Dynlt3	blue	0.113875	0.407773	0.400784	0.00242743	-0.304027	0.0240301	0.310128	0.0212073	-0.282755	0.0364655	-0.307928	0.0221908	0.417465	0.00151894	0.128652	0.349227	-0.0678355	0.622653	-0.020115	0.884107
Trib2	Trib2	Trib2	blue	0.23168	0.0887623	0.258267	0.0569355	-0.120531	0.380731	0.177736	0.194213	0.00747705	0.956793	-0.0667376	0.628307	0.250737	0.0648311	-0.0451769	0.74328	-0.127814	0.352401	0.066219	0.630985
Vcpip1	Vcpip1	Vcpip1	blue	0.146221	0.28677	0.262403	0.0529419	-0.0910188	0.508687	0.295571	0.028461	-0.160075	0.243038	-0.118534	0.388731	0.271686	0.0448012	0.188214	0.168789	0.0754247	0.584174	-0.0598381	0.664312
Tspan7	Tspan7	Tspan7	blue	0.45884	0.000426171	0.684859	8.08949e-09	-0.556218	1.03802e-05	0.221784	0.103662	-0.146678	0.285248	-0.436607	0.000860589	0.130161	0.343553	0.0309672	0.822416	-0.403006	0.00228356	0.0895077	0.515779
Lyrm5	Lyrm5	Lyrm5	blue	0.195259	0.153115	0.438839	0.000803666	-0.377266	0.0045204	0.410835	0.00183528	-0.262357	0.0529845	-0.359961	0.00694719	0.286876	0.0337101	0.1158	0.399839	-0.164459	0.230203	-0.0561619	0.683815
Cadm2	Cadm2	Cadm2	blue	0.420176	0.00140429	0.757238	2.22904e-11	-0.709479	1.33174e-09	0.421982	0.0013323	-0.234766	0.0844768	-0.514554	5.84602e-05	0.499591	0.000103114	0.0365456	0.791092	-0.486075	0.000168398	0.0856239	0.53423
Mcc	Mcc	Mcc	blue	0.283175	0.0361764	0.333614	0.0128074	-0.206817	0.129772	0.13851	0.313218	-0.109972	0.424134	-0.157864	0.249693	0.0976896	0.477987	-0.0232978	0.865926	-0.0945064	0.492512	0.094849	0.490938
Klf6	Klf6	Klf6	blue	0.370521	0.00535932	0.402697	0.0023031	-0.265678	0.0499427	0.259579	0.055643	-0.00345177	0.980046	-0.147142	0.28371	0.388751	0.00335534	0.0409317	0.766688	-0.236594	0.0820157	0.179873	0.188819
Spire1	Spire1	Spire1	blue	0.285822	0.0343983	0.339465	0.0112287	-0.172641	0.207518	0.0507922	0.712671	0.0229323	0.868011	-0.0991205	0.471532	-0.0463014	0.737117	-0.0777086	0.572809	-0.218691	0.108696	0.230398	0.0905925
Zfp91	Zfp91	Zfp91	blue	0.258881	0.0563284	0.473374	0.000262161	-0.248861	0.0669284	0.38928	0.00330872	-0.211432	0.121242	-0.276291	0.0411614	0.206399	0.130566	0.319476	0.0174279	-0.037272	0.787036	-0.0319951	0.816623
Meis1	Meis1	Meis1	blue	0.505579	8.24263e-05	0.584676	2.76963e-06	-0.466071	0.000335562	0.33674	0.0119417	-0.0746536	0.588035	-0.281399	0.0374123	0.170709	0.212726	0.0674347	0.624715	-0.401918	0.00235306	0.136285	0.321128
X1459338_at	1459338_at	1459338_at	blue	0.327406	0.0146871	0.442109	0.000726409	-0.360178	0.00691082	0.179604	0.189492	-0.0696802	0.613202	-0.295	0.0287833	0.111455	0.417872	0.00251044	0.985487	-0.330506	0.0137209	0.0120829	0.930231
Fermt2	Fermt2	Fermt2	blue	-0.0173787	0.899785	0.34745	0.00934694	-0.324503	0.0156445	0.292965	0.0299574	-0.383425	0.00385772	-0.397935	0.00262359	0.0386459	0.77938	0.166273	0.225032	-0.0195555	0.887309	-0.231323	0.0892692
Sema6d	Sema6d	Sema6d	blue	0.376567	0.00460165	0.4723	0.00027195	-0.392898	0.00300511	0.213882	0.116889	-0.129525	0.345939	-0.25814	0.0570625	0.0307724	0.823516	0.0345573	0.802222	-0.269506	0.046614	0.0781754	0.570499
Ank2	Ank2	Ank2	blue	0.293959	0.0293788	0.695494	3.79348e-09	-0.582642	3.05666e-06	0.428632	0.00109482	-0.374525	0.00484622	-0.566825	6.43531e-06	0.36627	0.0059555	0.141757	0.301896	-0.185049	0.176199	-0.142999	0.297636
X1459305_at	1459305_at	1459305_at	blue	0.394156	0.00290551	0.368305	0.00566317	-0.219423	0.107488	0.0899616	0.513643	0.0211362	0.878266	-0.192979	0.158066	-0.0257585	0.851917	-0.101653	0.460221	-0.19709	0.149225	0.0479633	0.728039
X1459301_at	1459301_at	1459301_at	blue	0.325527	0.0153007	0.448301	0.000598183	-0.473934	0.000257187	0.265375	0.0502146	-0.0778204	0.572255	-0.293594	0.02959	0.296679	0.0278445	-0.0019759	0.988577	-0.390649	0.00319079	0.0352728	0.798213
Anapc11	Anapc11	Anapc11	blue	0.207037	0.129357	0.305936	0.0231148	-0.0630361	0.647523	0.265968	0.0496842	-0.0766368	0.57813	-0.134806	0.326456	0.120464	0.380995	0.0344521	0.802813	-0.015379	0.911267	-0.0284674	0.836547
Gli2	Gli2	Gli2	blue	0.264795	0.050737	0.354329	0.00795129	-0.273075	0.0436768	0.0503668	0.714975	-0.0172054	0.900779	-0.123685	0.368297	0.184252	0.178101	-0.158342	0.248245	-0.274703	0.0423884	0.24106	0.0762395
Rnf10	Rnf10	Rnf10	blue	0.348073	0.00921224	0.372651	0.00508073	-0.290058	0.0317031	-0.00722923	0.958224	0.0613972	0.656106	-0.103443	0.452321	-0.172356	0.20828	-0.181542	0.184681	-0.28824	0.0328373	0.166087	0.225557
Ptprd	Ptprd	Ptprd	blue	0.0919373	0.504401	0.297008	0.0276631	-0.24418	0.0723992	0.270749	0.0455734	-0.119758	0.383814	-0.244017	0.0725964	0.196716	0.150013	0.0898312	0.514256	-0.077551	0.57359	-0.0421622	0.759881
Emp1	Emp1	Emp1	blue	0.277646	0.040138	0.399521	0.00251271	-0.24985	0.0658162	0.233649	0.086009	-0.109068	0.427976	-0.158688	0.247198	0.312598	0.0201469	0.00477712	0.972387	-0.188463	0.168215	0.109586	0.425773
Sema5a	Sema5a	Sema5a	blue	0.507541	7.65256e-05	0.832883	3.13948e-15	-0.774131	4.16039e-12	0.444429	0.000675713	-0.257897	0.0573045	-0.556465	1.02671e-05	0.32588	0.0151839	0.0844748	0.539751	-0.497778	0.000110259	0.0481367	0.727094
Itga5	Itga5	Itga5	blue	0.390217	0.00322764	0.377197	0.00452839	-0.298308	0.0269579	0.144264	0.293339	-0.00308937	0.982141	-0.127052	0.355304	0.0257483	0.851975	-0.0541551	0.69455	-0.34625	0.00961101	0.198179	0.146946
X1458974_at	1458974_at	1458974_at	blue	0.318531	0.0177818	0.468498	0.000309324	-0.561276	8.28081e-06	0.268846	0.0471747	-0.205152	0.132958	-0.408864	0.00194004	0.189047	0.166877	0.1207	0.380058	-0.377039	0.00454661	-0.0304607	0.825275
Tmed5	Tmed5	Tmed5	blue	0.0499512	0.717229	0.263002	0.0523823	-0.135995	0.322168	0.255573	0.059666	-0.216318	0.112682	-0.230022	0.0911347	0.19394	0.155965	0.137338	0.317369	0.0197179	0.886379	-0.112606	0.413052
Igdcc4	Igdcc4	Igdcc4	blue	0.275353	0.0418827	0.395012	0.0028394	-0.289672	0.031941	0.111241	0.418775	-0.140744	0.305399	-0.273332	0.043471	0.11416	0.406594	0.0485026	0.725101	-0.115553	0.400854	-0.0345067	0.802506
C230037E05Rik	C230037E05Rik	C230037E05Rik	blue	0.331454	0.0134366	0.330455	0.0137364	-0.201183	0.140792	0.15187	0.268353	0.0188226	0.891507	-0.150785	0.271827	0.146178	0.286913	0.0518132	0.707152	-0.17351	0.205204	0.123283	0.369871
Mkln1	Mkln1	Mkln1	blue	0.0497172	0.718498	0.258623	0.0565829	-0.171872	0.209581	0.355804	0.00767688	-0.248047	0.0678551	-0.250266	0.0653524	0.257596	0.0576061	0.150124	0.27396	0.0590517	0.668466	-0.126448	0.357611
Nrcam	Nrcam	Nrcam	blue	0.387014	0.00351239	0.799971	2.36519e-13	-0.71972	5.9476e-10	0.440919	0.000753716	-0.355226	0.00778339	-0.627381	2.96329e-07	0.30668	0.0227659	0.0715906	0.60348	-0.379909	0.00422462	-0.111619	0.417183
X8030445P17Rik	8030445P17Rik	8030445P17Rik	blue	0.467839	0.000316252	0.588665	2.27828e-06	-0.501565	9.58189e-05	0.277959	0.0399043	-0.0979414	0.476847	-0.349736	0.00886128	0.129002	0.347904	0.00304911	0.982373	-0.427526	0.00113148	-0.00024828	0.998565
X1458706_at	1458706_at	1458706_at	blue	0.360592	0.006842	0.585462	2.66566e-06	-0.401052	0.00240964	0.321104	0.0168324	-0.223728	0.100592	-0.374881	0.00480276	0.316	0.01876	0.0841352	0.541387	-0.181749	0.184172	-0.0276413	0.841228
Nktr	Nktr	Nktr	blue	0.200036	0.143118	0.37101	0.0052942	-0.378851	0.00434094	0.221152	0.104676	-0.131066	0.34018	-0.316564	0.0185381	0.282006	0.0369862	0.148447	0.279417	-0.291	0.0311285	-0.0833299	0.545279
Braf	Braf	Braf	blue	0.121328	0.377567	0.384364	0.0037646	-0.242906	0.0739492	0.267191	0.0486045	-0.175579	0.19977	-0.184063	0.178555	0.163644	0.232552	0.0801386	0.56083	-0.0953721	0.488539	0.0526247	0.702776
Bbx	Bbx	Bbx	blue	0.196869	0.149691	0.485571	0.000171438	-0.40015	0.00246991	0.300486	0.0258091	-0.287106	0.0335621	-0.393257	0.0029764	0.114989	0.403169	0.101987	0.458744	-0.0967546	0.482229	-0.0764852	0.578885
Intu	Intu	Intu	blue	0.339972	0.0111002	0.450457	0.000558601	-0.473513	0.000260925	0.181604	0.184528	-0.078839	0.567222	-0.249095	0.0666636	0.277547	0.0402123	-0.121282	0.377748	-0.397951	0.00262246	0.170285	0.213882
Lin54	Lin54	Lin54	blue	0.215758	0.113639	0.439159	0.000795791	-0.246549	0.0695885	0.341189	0.010797	-0.213882	0.11689	-0.312214	0.0203085	0.0933034	0.498061	0.115378	0.401572	-0.0066912	0.961331	-0.106404	0.439412
X1458575_at	1458575_at	1458575_at	blue	0.247004	0.0690576	0.369708	0.00546911	-0.252542	0.0628626	0.203066	0.137033	-0.136835	0.319161	-0.229943	0.0912488	0.144542	0.292401	0.0216232	0.875484	-0.106332	0.439722	-0.000516309	0.997015
Chmp5	Chmp5	Chmp5	blue	0.199838	0.143523	0.41459	0.00164954	-0.351314	0.00853897	0.309587	0.0214453	-0.239816	0.0778152	-0.321437	0.0167125	0.219268	0.107742	0.209303	0.125122	-0.138156	0.314468	-0.056953	0.6796
X1458470_at	1458470_at	1458470_at	blue	0.197675	0.147997	0.333739	0.0127718	-0.338493	0.0114787	0.228003	0.0940895	-0.0807347	0.557909	-0.260068	0.0551673	0.202192	0.138769	0.090623	0.51054	-0.27266	0.0440102	-0.0605689	0.660461
Lmo7	Lmo7	Lmo7	blue	0.386035	0.00360376	0.535253	2.54871e-05	-0.313802	0.0196463	0.273022	0.0437189	-0.0816324	0.553524	-0.285503	0.0346085	0.203103	0.136961	-0.0375841	0.785295	-0.193707	0.156474	0.0222889	0.871682
Samd8	Samd8	Samd8	blue	0.191793	0.160686	0.319792	0.0173108	-0.245818	0.0704458	0.28077	0.0378581	-0.166	0.225806	-0.214646	0.115557	0.150169	0.273814	0.130881	0.340869	-0.0593857	0.666701	-0.0394177	0.775088
Tnik	Tnik	Tnik	blue	0.348288	0.00916617	0.523439	4.12073e-05	-0.540699	2.02997e-05	0.297667	0.0273039	-0.131924	0.337	-0.345562	0.00976526	0.117475	0.393009	0.0644097	0.640364	-0.361106	0.00675715	0.0147652	0.914795
X4932438A13Rik	4932438A13Rik	4932438A13Rik	blue	0.0274332	0.842408	0.279768	0.0385773	-0.181257	0.185382	0.315599	0.018919	-0.231934	0.0884031	-0.263605	0.0518241	0.413392	0.0017069	0.10683	0.437573	0.0318996	0.817161	-0.123251	0.369994
Hspa4l	Hspa4l	Hspa4l	blue	0.338042	0.0115963	0.693315	4.44182e-09	-0.649479	8.1201e-08	0.468192	0.000312527	-0.318073	0.0179557	-0.562011	8.01085e-06	0.423351	0.00127995	0.145075	0.290604	-0.32156	0.0166686	-0.0969269	0.481446
Pcdh9	Pcdh9	Pcdh9	blue	0.244068	0.0725351	0.318859	0.0176582	-0.270186	0.0460427	0.216829	0.111813	-0.0876298	0.52466	-0.2443	0.0722552	0.203119	0.136929	0.0287885	0.834729	-0.189993	0.164724	-0.144286	0.293265
Magi1	Magi1	Magi1	blue	0.304131	0.0239795	0.51692	5.33128e-05	-0.467027	0.000324991	0.332613	0.0130958	-0.24101	0.0763031	-0.393365	0.00296778	0.129321	0.346703	0.0743884	0.589365	-0.328104	0.0144646	0.0190614	0.890139
Fryl	Fryl	Fryl	blue	0.107303	0.435535	0.300744	0.0256762	-0.246496	0.0696498	0.293573	0.0296026	-0.170511	0.213265	-0.209266	0.125191	0.312089	0.0203613	0.0927248	0.500742	-0.0705819	0.608605	0.00515839	0.970184
Flnb	Flnb	Flnb	blue	0.142283	0.300087	0.331287	0.0134862	-0.298797	0.0266962	0.290412	0.031486	-0.178892	0.191283	-0.192503	0.159113	0.400497	0.00244657	0.0348167	0.800768	-0.169112	0.217101	0.086214	0.531406
Tcf4	Tcf4	Tcf4	blue	0.130766	0.341298	0.493346	0.00012967	-0.453758	0.000502543	0.369784	0.00545874	-0.333281	0.0129025	-0.449326	0.000579061	0.462531	0.000377464	0.307689	0.0222998	-0.124279	0.365983	-0.151754	0.268724
Wdr67	Wdr67	Wdr67	blue	0.277356	0.0403552	0.663844	3.30362e-08	-0.685754	7.59927e-09	0.492242	0.000134969	-0.377915	0.00444614	-0.592687	1.86605e-06	0.300486	0.0258092	0.164813	0.229186	-0.36052	0.0068539	-0.20901	0.125665
X1458127_at	1458127_at	1458127_at	blue	0.455829	0.000470046	0.386326	0.00357635	-0.311612	0.0205647	0.15082	0.271715	0.061547	0.655319	-0.173244	0.205909	0.0369829	0.78865	-0.00581393	0.966397	-0.286469	0.0339746	0.0396792	0.773635
Iqgap1	Iqgap1	Iqgap1	blue	0.234121	0.0853586	0.545464	1.65803e-05	-0.430771	0.00102694	0.37111	0.00528099	-0.322355	0.0163864	-0.438528	0.000811391	0.284489	0.0352846	0.120913	0.379212	-0.186053	0.173823	-0.0598288	0.664361
Fam20b	Fam20b	Fam20b	blue	0.072415	0.599306	0.434729	0.000911258	-0.430082	0.00104837	0.360445	0.0068663	-0.346727	0.00950524	-0.458842	0.000426143	0.2113	0.12148	0.131032	0.340307	-0.10435	0.448346	-0.191241	0.161918
Chd9	Chd9	Chd9	blue	0.361732	0.00665523	0.345839	0.00970297	-0.334627	0.0125211	0.251896	0.0635621	-0.11326	0.410327	-0.221322	0.104403	0.00432494	0.975	0.157954	0.249419	-0.240257	0.0772531	0.0696018	0.613603
X1458076_at	1458076_at	1458076_at	blue	0.367581	0.00576565	0.46945	0.000299549	-0.429394	0.00107018	0.242575	0.0743555	-0.10384	0.450579	-0.293972	0.0293714	0.329171	0.0141301	0.0495125	0.71961	-0.364079	0.0062848	0.10599	0.441203
X1457966_at	1457966_at	1457966_at	blue	0.251353	0.0641535	0.411398	0.00180632	-0.359169	0.00708138	0.290347	0.0315259	-0.0964544	0.483596	-0.309637	0.0214232	0.260774	0.0544864	0.0444738	0.747142	-0.213367	0.117795	0.0195621	0.887272
Mbnl1	Mbnl1	Mbnl1	blue	0.0863222	0.530889	0.346994	0.0094464	-0.185363	0.175452	0.290902	0.0311873	-0.251579	0.0639072	-0.282454	0.0366744	0.431962	0.000990816	0.0521412	0.705382	-0.0191328	0.88973	-0.0847469	0.538441
Kalrn	Kalrn	Kalrn	blue	0.205544	0.132203	0.385333	0.00367061	-0.285282	0.0347549	0.180528	0.187187	-0.136591	0.320032	-0.213635	0.117323	0.235425	0.083582	0.0142022	0.918033	-0.183437	0.18006	0.114163	0.406582
Cyr61	Cyr61	Cyr61	blue	0.415281	0.00161727	0.708932	1.38906e-09	-0.614817	5.91962e-07	0.408585	0.00195531	-0.222838	0.101989	-0.531514	2.97307e-05	0.188957	0.167082	0.0503167	0.715247	-0.407869	0.00199494	-0.0699861	0.611641
Casp9	Casp9	Casp9	blue	0.236291	0.0824198	0.326438	0.0150008	-0.188327	0.168528	0.230339	0.0906778	-0.0624455	0.650611	-0.150943	0.27132	0.256908	0.0583006	0.0428708	0.755969	-0.103314	0.452886	-0.0684483	0.619506
Ddx46	Ddx46	Ddx46	blue	0.206862	0.129688	0.440912	0.000753878	-0.277392	0.0403282	0.401945	0.00235131	-0.245656	0.0706372	-0.245689	0.0705987	0.36314	0.00643079	0.122332	0.373602	-0.0740325	0.591152	0.066469	0.629693
Arntl	Arntl	Arntl	blue	0.253607	0.0617242	0.399404	0.00252076	-0.334889	0.012448	0.268738	0.0472673	-0.201249	0.140659	-0.306819	0.0227012	0.0444517	0.747264	0.0944844	0.492614	-0.078227	0.570243	-0.09989	0.46808
X1457723_at	1457723_at	1457723_at	blue	0.317914	0.0180163	0.315309	0.0190352	-0.278809	0.0392763	0.103425	0.452398	0.0398405	0.77274	-0.131522	0.338488	0.188143	0.168954	-0.101521	0.460808	-0.291722	0.0306936	0.215308	0.114412
Otud7b	Otud7b	Otud7b	blue	0.324331	0.0157026	0.408814	0.00194276	-0.31214	0.0203399	0.207585	0.128323	-0.0892687	0.516904	-0.189672	0.165453	0.146451	0.286003	0.0207312	0.880582	-0.245958	0.0702812	0.145942	0.287701
Bcl2	Bcl2	Bcl2	blue	0.426383	0.0011705	0.629199	2.67414e-07	-0.519068	4.90027e-05	0.367462	0.00578277	-0.189658	0.165486	-0.442021	0.000728395	0.215782	0.113597	0.157371	0.251192	-0.275315	0.0419119	-0.0172624	0.900452
Grik2	Grik2	Grik2	blue	0.39595	0.0027685	0.460007	0.000410193	-0.454592	0.000489228	0.218788	0.108534	-0.0416217	0.762869	-0.267209	0.0485892	0.225095	0.0984764	0.0151179	0.912767	-0.35764	0.00734677	0.149594	0.275675
Fam20c	Fam20c	Fam20c	blue	0.182276	0.182882	0.451629	0.000538074	-0.320551	0.0170324	0.264578	0.0509344	-0.240083	0.0774753	-0.300944	0.0255732	0.133088	0.332716	0.0794305	0.564308	-0.0563266	0.682937	-0.0376533	0.784909
X2810030E01Rik	2810030E01Rik	2810030E01Rik	blue	0.338791	0.0114016	0.258466	0.0567377	-0.0786776	0.568018	0.0805932	0.558602	0.0662197	0.630981	0.0270971	0.844315	0.0958995	0.486127	-0.037271	0.787042	-0.172193	0.208716	0.217965	0.109903
Meis2	Meis2	Meis2	blue	0.34618	0.00962655	0.584244	2.82836e-06	-0.548709	1.44193e-05	0.50714	7.76978e-05	-0.206174	0.130997	-0.375477	0.00473082	0.429702	0.00106036	-0.125622	0.360786	-0.391187	0.00314546	0.0474504	0.730837
Ppp1r9a	Ppp1r9a	Ppp1r9a	blue	-0.00254265	0.985301	0.350381	0.00872828	-0.337985	0.0116112	0.283564	0.0359106	-0.330691	0.0136649	-0.388177	0.00340653	0.143444	0.29612	0.182154	0.18318	-0.0257716	0.851842	-0.242393	0.0745802
Adamts6	Adamts6	Adamts6	blue	0.345386	0.00980499	0.349836	0.00884053	-0.176678	0.196926	0.180174	0.188068	0.00746965	0.956836	-0.104736	0.446656	0.210925	0.122158	0.00922903	0.946682	-0.173908	0.204152	0.145752	0.288337
Rgs12	Rgs12	Rgs12	blue	0.123081	0.370662	0.28797	0.0330089	-0.221058	0.104826	0.257895	0.0573063	-0.120163	0.382195	-0.204892	0.133462	0.315341	0.0190223	0.0934188	0.497528	-0.135879	0.322588	-0.00987418	0.942961
Pten	Pten	Pten	blue	0.0126649	0.92688	0.258813	0.0563954	-0.332957	0.012996	0.336555	0.0119916	-0.341659	0.0106817	-0.314905	0.0191973	0.19432	0.155141	0.141047	0.30435	-0.088226	0.521832	-0.109596	0.42573
Mbnl2	Mbnl2	Mbnl2	blue	0.269582	0.04655	0.533359	2.7561e-05	-0.456221	0.00046411	0.309022	0.0216967	-0.246138	0.0700699	-0.388451	0.00338197	0.300642	0.0257287	0.0596078	0.665528	-0.178912	0.191233	0.00368245	0.978713
Dscaml1	Dscaml1	Dscaml1	blue	0.394315	0.00289316	0.569963	5.56852e-06	-0.503728	8.83719e-05	0.236398	0.0822764	-0.117655	0.39228	-0.357578	0.00735762	0.343001	0.0103585	-0.0541439	0.694609	-0.332208	0.013214	0.0663467	0.630325
Trps1	Trps1	Trps1	blue	0.123225	0.370097	0.471321	0.000281158	-0.490642	0.000143001	0.427822	0.00112156	-0.319091	0.0175713	-0.464828	0.000349772	0.445209	0.000659401	0.201676	0.139799	-0.22618	0.096821	-0.158349	0.248222
Nav2	Nav2	Nav2	blue	0.361928	0.00662365	0.413586	0.00169752	-0.335647	0.0122386	0.146586	0.285556	0.0126181	0.927149	-0.193892	0.156071	0.184382	0.177789	-0.0166814	0.903787	-0.355398	0.00775148	0.158491	0.247793
Vamp3	Vamp3	Vamp3	blue	0.236094	0.0826825	0.576333	4.13262e-06	-0.546858	1.56179e-05	0.4009	0.00241975	-0.259094	0.0561179	-0.482756	0.000189364	0.369499	0.00549769	0.307348	0.0224565	-0.267369	0.0484491	-0.182127	0.183245
Nedd4l	Nedd4l	Nedd4l	blue	0.387897	0.00343175	0.534197	2.66254e-05	-0.51343	6.10629e-05	0.274435	0.0425978	-0.127211	0.354697	-0.363353	0.00639748	0.226939	0.0956769	0.214882	0.115147	-0.320717	0.0169721	-0.00175151	0.989874
X1457358_at	1457358_at	1457358_at	blue	0.564646	7.10884e-06	0.653496	6.3451e-08	-0.642133	1.26313e-07	0.172491	0.207918	-0.043118	0.754606	-0.384344	0.0037665	0.262831	0.0525413	-0.0826919	0.548371	-0.586786	2.49859e-06	0.147666	0.281982
Per2	Per2	Per2	blue	0.305227	0.0234514	0.308812	0.0217911	-0.229304	0.0921768	0.0923245	0.5026	-0.0437822	0.750946	-0.128991	0.347946	0.147375	0.282943	-0.0473863	0.731187	-0.21883	0.108464	0.174118	0.203598
Ocrl	Ocrl	Ocrl	blue	0.15717	0.251808	0.247581	0.0683908	-0.111274	0.418634	0.19274	0.15859	-0.0695466	0.613884	-0.0917312	0.505361	0.115642	0.400485	0.033687	0.807107	-0.0246501	0.858222	0.0386021	0.779624
Phf20l1	Phf20l1	Phf20l1	blue	0.142724	0.298576	0.306018	0.0230758	-0.162241	0.236638	0.254288	0.0610047	-0.0980437	0.476385	-0.162752	0.235143	0.277151	0.0405095	0.092057	0.503844	0.0279026	0.839746	-0.0525498	0.70318
Nr1d2	Nr1d2	Nr1d2	blue	0.308269	0.022036	0.405015	0.0021601	-0.412614	0.0017451	0.111512	0.417633	-0.0423303	0.758952	-0.262547	0.0528068	0.0321946	0.815499	-0.10279	0.455194	-0.362178	0.00658339	0.0619997	0.652946
X1457227_at	1457227_at	1457227_at	blue	0.230972	0.089769	0.353548	0.00810001	-0.368391	0.00565115	0.0962937	0.484328	-0.152222	0.267232	-0.291125	0.0310524	-0.0723436	0.599667	-0.0684699	0.619396	-0.226472	0.0963802	0.0471612	0.732416
Creb5	Creb5	Creb5	blue	0.28307	0.0362489	0.416908	0.00154346	-0.459067	0.00042302	0.284759	0.0351033	-0.182889	0.181389	-0.350101	0.00878581	0.0673174	0.625319	0.110794	0.420657	-0.303017	0.0245265	-0.00768057	0.955618
Etl4	Etl4	Etl4	blue	0.508763	7.30481e-05	0.785208	1.27707e-12	-0.671981	1.94182e-08	0.476947	0.000231873	-0.242984	0.0738534	-0.517948	5.1208e-05	0.252084	0.0633571	0.143471	0.296028	-0.393402	0.00296483	-0.0239318	0.862313
Scn2b	Scn2b	Scn2b	blue	0.165881	0.226142	0.237575	0.0807181	-0.0895958	0.515364	0.093218	0.498456	0.0244878	0.859146	-0.0606883	0.659832	0.209505	0.124751	-0.0900187	0.513375	-0.0972958	0.479771	0.225868	0.0972947
Auts2	Auts2	Auts2	blue	0.119268	0.385778	0.271177	0.0452192	-0.256609	0.0586036	0.184982	0.176358	-0.0898082	0.514364	-0.1125	0.413496	0.0489065	0.722903	-0.185018	0.176273	-0.206637	0.130115	0.166198	0.225245
Thada	Thada	Thada	blue	0.194265	0.155259	0.317362	0.018228	-0.0376473	0.784943	0.207665	0.128173	-0.0628476	0.648508	-0.06286	0.648443	0.288213	0.0328543	0.0570056	0.67932	0.0509125	0.71202	0.0845078	0.539592
Kif24	Kif24	Kif24	blue	0.328613	0.0143042	0.440924	0.00075359	-0.364723	0.00618639	0.214374	0.11603	-0.0453945	0.742086	-0.25934	0.0558764	0.0568765	0.680008	0.0240185	0.861819	-0.303139	0.0244662	0.048838	0.723275
D14Abb1e	D14Abb1e	D14Abb1e	blue	0.154646	0.259599	0.389885	0.00325611	-0.479995	0.000208589	0.252207	0.0632241	-0.273731	0.0431541	-0.432016	0.000989208	0.15816	0.248796	0.122037	0.374762	-0.261026	0.0542456	-0.185766	0.174499
Avl9	Avl9	Avl9	blue	0.163559	0.232798	0.335161	0.0123724	-0.229241	0.0922687	0.216006	0.113214	-0.177555	0.194677	-0.291017	0.0311177	0.126412	0.357751	0.22555	0.0977791	0.0225915	0.869955	-0.113054	0.411182
Cenpk	Cenpk	Cenpk	blue	0.0911997	0.507842	0.407617	0.00200905	-0.203198	0.136772	0.159681	0.244214	-0.195729	0.15211	-0.287393	0.0333771	0.0822682	0.550429	0.121212	0.378026	-0.0308164	0.823267	-0.091109	0.508266
Sh3rf3	Sh3rf3	Sh3rf3	blue	0.461296	0.000393172	0.686913	7.00636e-09	-0.578033	3.8124e-06	0.355834	0.00767132	-0.193351	0.157251	-0.41064	0.00184539	0.263745	0.0516953	0.0745848	0.58838	-0.398162	0.00260746	0.0214987	0.876195
Ptx3	Ptx3	Ptx3	blue	0.392331	0.00305103	0.65235	6.8101e-08	-0.650108	7.81443e-08	0.318408	0.0178284	-0.218847	0.108436	-0.530738	3.06895e-05	0.207211	0.129027	0.112891	0.411861	-0.464628	0.000352102	-0.0559632	0.684875
Satb1	Satb1	Satb1	blue	0.161201	0.239694	0.293091	0.0298835	-0.0901507	0.512755	0.159533	0.244658	-0.110703	0.421041	-0.0919795	0.504205	0.172661	0.207463	0.0571729	0.678431	0.00772415	0.955367	0.103037	0.454105
X1456898_at	1456898_at	1456898_at	blue	0.348177	0.00919001	0.45922	0.0004209	-0.230416	0.090566	0.197904	0.147519	-0.0301622	0.826961	-0.142295	0.300048	0.253006	0.0623645	-0.0146187	0.915637	-0.109456	0.426326	0.192136	0.159926
X6720462K09Rik	6720462K09Rik	6720462K09Rik	blue	0.357238	0.0074179	0.391687	0.00310385	-0.415128	0.00162436	0.149486	0.276027	-0.00928	0.946388	-0.264245	0.0512372	0.0274828	0.842127	-0.0392651	0.775936	-0.383679	0.00383232	0.0380679	0.782598
Hpvc.ps	Hpvc-ps	Hpvc-ps	blue	0.283212	0.0361514	0.340536	0.0109587	-0.242175	0.0748488	0.182817	0.181563	-0.0865554	0.529775	-0.246734	0.0693719	0.293043	0.0299114	-0.0099746	0.942382	-0.136553	0.32017	-0.0388551	0.778216
AI646023	AI646023	AI646023	blue	0.37469	0.00482612	0.65233	6.81837e-08	-0.54447	1.72996e-05	0.375369	0.00474375	-0.237585	0.080705	-0.398132	0.00260962	0.405614	0.00212444	0.0616652	0.654699	-0.320134	0.0171851	0.070382	0.609623
Lnp	Lnp	Lnp	blue	0.206488	0.130398	0.310797	0.0209154	-0.195109	0.153439	0.284987	0.0349514	-0.1119	0.416004	-0.217248	0.111106	0.247654	0.068307	0.134109	0.328987	-0.0392563	0.775985	-0.0494376	0.720016
X1456787_at	1456787_at	1456787_at	blue	0.310789	0.0209186	0.539016	2.17878e-05	-0.443378	0.000698272	0.34465	0.00997311	-0.221564	0.104014	-0.405153	0.00215187	0.297413	0.0274418	0.089092	0.517738	-0.165362	0.227618	-0.06827	0.620421
Cd99l2	Cd99l2	Cd99l2	blue	0.379987	0.00421617	0.377334	0.00451256	-0.1936	0.156707	0.0748471	0.587065	0.0427584	0.756589	-0.0753615	0.584491	0.0928237	0.500283	-0.169495	0.216046	-0.235127	0.0839852	0.23195	0.0883805
Gpm6a	Gpm6a	Gpm6a	blue	0.415883	0.0015896	0.665878	2.89718e-08	-0.604968	9.974e-07	0.37937	0.00428361	-0.244853	0.0715917	-0.499601	0.000103076	0.255917	0.0593118	0.0809351	0.556929	-0.339678	0.0111746	-0.0655747	0.634318
Ezr	Ezr	Ezr	blue	0.509937	6.98444e-05	0.598395	1.39919e-06	-0.434785	0.000909704	0.261539	0.0537564	-0.0763872	0.579372	-0.294452	0.0290959	0.180675	0.186822	0.0720487	0.601159	-0.342033	0.0105907	0.185445	0.175259
LOC100503583.....Rad54b	LOC100503583 /// Rad54b	LOC100503583 /// Rad54b	blue	0.388606	0.00336818	0.373921	0.00492077	-0.245556	0.0707555	0.107616	0.434186	0.0693369	0.614956	-0.12993	0.344418	0.0824787	0.549406	-0.0271636	0.843937	-0.271737	0.0447594	0.0536745	0.697129
LOC100505027	LOC100505027	LOC100505027	blue	0.385479	0.00365656	0.320961	0.0168838	-0.104379	0.448216	0.182484	0.182375	0.0298609	0.828663	-0.0717911	0.602464	0.213861	0.116927	0.00175075	0.989879	-0.124907	0.363549	0.0874415	0.525555
X1456650_at	1456650_at	1456650_at	blue	0.266396	0.0493043	0.368759	0.00559967	-0.248275	0.0675948	0.261625	0.0536754	-0.0917851	0.505111	-0.191867	0.160522	0.204465	0.134291	-0.00392176	0.97733	-0.175299	0.200499	-0.0134944	0.922105
Wipi1	Wipi1	Wipi1	blue	0.119051	0.386649	0.476485	0.000235604	-0.423821	0.00126238	0.356216	0.00760167	-0.373005	0.0050357	-0.547033	1.55005e-05	0.287031	0.0336102	0.203401	0.136372	-0.0464516	0.736295	-0.30122	0.0254317
Prokr1	Prokr1	Prokr1	blue	0.310618	0.0209929	0.341313	0.0107664	-0.239154	0.0786642	0.178842	0.191407	-0.0338973	0.805926	-0.180952	0.186135	0.144039	0.294102	-0.00230276	0.986688	-0.263479	0.0519409	0.0527186	0.70227
Mtmr6	Mtmr6	Mtmr6	blue	0.08162	0.553585	0.334586	0.0125326	-0.241848	0.0752549	0.373568	0.0049648	-0.287131	0.0335456	-0.296241	0.0280869	0.30613	0.0230234	0.107687	0.433882	0.0010501	0.993929	-0.108903	0.428679
Sdccag8	Sdccag8	Sdccag8	blue	0.201796	0.139559	0.330633	0.0136826	-0.188671	0.167738	0.230216	0.0908541	-0.167197	0.222428	-0.195456	0.152693	0.246594	0.0695351	0.132107	0.336325	-0.0369877	0.788623	0.0181137	0.89557
Dpy19l1	Dpy19l1	Dpy19l1	blue	0.201269	0.140619	0.448078	0.000602424	-0.498701	0.000106565	0.393606	0.00294869	-0.307885	0.0222107	-0.395795	0.00278009	0.285089	0.0348831	0.269126	0.0469365	-0.238035	0.0801145	-0.0751863	0.585367
Foxo1	Foxo1	Foxo1	blue	0.130088	0.343828	0.287613	0.0332363	-0.204398	0.134421	0.156963	0.25244	-0.14808	0.28062	-0.253247	0.0621077	0.271061	0.0453149	0.0176735	0.898094	0.00577375	0.966629	-0.0320675	0.816214
AA881470	AA881470	AA881470	blue	0.242448	0.074512	0.368345	0.00565765	-0.247559	0.0684161	0.155936	0.255597	-0.104716	0.446745	-0.22254	0.10246	0.103437	0.452346	-0.00812921	0.953029	-0.163865	0.231914	0.124161	0.366445
X1110032F04Rik	1110032F04Rik	1110032F04Rik	blue	0.3393	0.0112708	0.485107	0.00017428	-0.54337	1.81291e-05	0.189338	0.166213	-0.123142	0.37042	-0.378429	0.00438806	0.0722561	0.600109	0.0156489	0.909716	-0.359795	0.00697515	0.0336056	0.807564
Gm6756.....Phgdh	Gm6756 /// Phgdh	Gm6756 /// Phgdh	blue	0.448132	0.000601402	0.450243	0.00056242	-0.387447	0.00347264	0.1686	0.218517	-0.0207124	0.880689	-0.23891	0.0789791	0.0659408	0.632424	-0.0752662	0.584967	-0.392524	0.00303529	0.129	0.347913
Pag1	Pag1	Pag1	blue	0.564396	7.19016e-06	0.737291	1.36905e-10	-0.643925	1.1353e-07	0.201778	0.139595	-0.067999	0.621813	-0.39394	0.00292238	0.246039	0.0701859	-0.251875	0.0635847	-0.540236	2.06995e-05	0.220104	0.106373
X1456399_at	1456399_at	1456399_at	blue	0.0662626	0.630759	0.337568	0.0117211	-0.24715	0.0688892	0.348068	0.00921344	-0.318585	0.0177616	-0.344982	0.00989703	0.223006	0.101725	0.189527	0.165781	0.0306279	0.824331	-0.16687	0.223347
Ncrna00081	Ncrna00081	Ncrna00081	blue	0.0626997	0.649281	0.407355	0.00202385	-0.397103	0.0026835	0.377093	0.0045404	-0.400779	0.00242774	-0.453357	0.000509072	0.119425	0.385147	0.215081	0.114803	-0.0504751	0.714388	-0.282588	0.0365815
X0610037L13Rik	0610037L13Rik	0610037L13Rik	blue	0.372153	0.00514467	0.407284	0.00202784	-0.337963	0.011617	0.0994337	0.470125	-0.0259653	0.850742	-0.206083	0.131171	0.0346727	0.801575	-0.174404	0.202843	-0.292723	0.0300992	0.0855053	0.534799
Tes3.ps	Tes3-ps	Tes3-ps	blue	0.340665	0.0109265	0.327544	0.0146429	-0.0687187	0.61812	0.115821	0.399752	0.0820986	0.551254	-0.00797443	0.953922	0.170295	0.213855	-0.0265034	0.847685	-0.069292	0.615186	0.0680455	0.621574
Tnc	Tnc	Tnc	blue	0.498123	0.000108866	0.622979	3.7894e-07	-0.555137	1.08887e-05	0.255946	0.0592814	-0.100661	0.464636	-0.415555	0.00160465	0.103882	0.450395	-0.00210695	0.987819	-0.455104	0.000481201	0.0729752	0.596476
Slc35f1	Slc35f1	Slc35f1	blue	0.108696	0.429564	0.457501	0.000445203	-0.405041	0.00215854	0.349502	0.00891003	-0.333205	0.0129245	-0.432327	0.000979967	0.279342	0.0388868	0.218859	0.108416	-0.128116	0.351255	-0.181038	0.185922
X2810410D24Rik	2810410D24Rik	2810410D24Rik	blue	0.333097	0.0129556	0.297792	0.0272361	-0.195263	0.153108	0.117955	0.391066	0.0457872	0.739933	-0.0895052	0.51579	0.152345	0.266842	-0.0818044	0.552686	-0.0957605	0.486762	0.0448044	0.745325
Fam126b	Fam126b	Fam126b	blue	0.155054	0.258329	0.257603	0.057599	-0.129038	0.347771	0.171678	0.210103	-0.0602236	0.662279	-0.131999	0.336724	0.186265	0.173325	0.0113894	0.934227	-0.0386234	0.779505	-0.0169562	0.90221
Esco2	Esco2	Esco2	blue	0.247842	0.0680905	0.311785	0.0204907	-0.240817	0.0765454	0.234986	0.0841764	-0.0680472	0.621565	-0.173746	0.20458	0.274008	0.0429344	0.0133579	0.922891	-0.191976	0.160281	-0.0318009	0.817717
LOC100504223	LOC100504223	LOC100504223	blue	0.335671	0.0122319	0.381992	0.00400377	-0.25929	0.055926	0.206647	0.130095	-0.00685237	0.9604	-0.135792	0.322898	0.0433675	0.753231	0.0307447	0.823672	-0.232831	0.087144	0.181743	0.184187
Vim	Vim	Vim	blue	0.369576	0.00548715	0.540267	2.06719e-05	-0.504287	8.65367e-05	0.392701	0.00302101	-0.1852	0.175839	-0.381915	0.0040117	0.239603	0.0780874	0.375759	0.00469712	-0.312121	0.0203478	0.0138804	0.919884
Klhl17	Klhl17	Klhl17	blue	0.234858	0.0843517	0.369093	0.00555349	-0.39495	0.00284417	0.213802	0.117029	-0.122443	0.373164	-0.298155	0.0270398	0.0468777	0.733965	0.0621452	0.652183	-0.285038	0.0349168	0.0432131	0.754081
Zic5	Zic5	Zic5	blue	0.0472434	0.731967	0.242117	0.0749214	-0.057285	0.677834	0.210936	0.122137	-0.130132	0.343662	-0.143473	0.29602	0.219526	0.107319	0.071616	0.603351	0.0756324	0.583137	-0.0547702	0.691253
Alkbh3	Alkbh3	Alkbh3	blue	0.282855	0.0363968	0.448248	0.000599198	-0.328793	0.0142478	0.166779	0.223604	-0.144378	0.292953	-0.26827	0.0476686	0.234018	0.0854997	0.118047	0.390693	-0.0867769	0.528719	-0.00582193	0.966351
Itgb5	Itgb5	Itgb5	blue	0.420659	0.00138471	0.466696	0.000328613	-0.348636	0.00909208	0.0840945	0.541584	0.0329504	0.811246	-0.152657	0.26585	0.200909	0.141345	-0.116636	0.396424	-0.391501	0.00311933	0.271486	0.0449651
Pacsin3	Pacsin3	Pacsin3	blue	0.0679525	0.622052	0.300392	0.0258581	-0.316579	0.0185326	0.182577	0.182148	-0.188248	0.168711	-0.311961	0.0204158	0.128186	0.35099	0.0699215	0.611971	-0.147079	0.283921	-0.0532846	0.699225
Ltbp3	Ltbp3	Ltbp3	blue	0.489651	0.000148194	0.722437	4.77368e-10	-0.566581	6.50753e-06	0.310661	0.0209744	-0.210687	0.122588	-0.445791	0.000647462	0.160979	0.240351	0.0362872	0.792536	-0.305998	0.0230855	0.0812767	0.55526
AW011738	AW011738	AW011738	blue	0.263673	0.0517613	0.242411	0.0745573	-0.205697	0.131909	-0.186145	0.173607	0.133634	0.330721	-0.076006	0.581272	0.0451893	0.743212	-0.0845118	0.539573	-0.235636	0.0832981	0.0843575	0.540316
Ssh2	Ssh2	Ssh2	blue	0.158587	0.247502	0.422871	0.00129807	-0.374385	0.00486349	0.301603	0.0252367	-0.257999	0.0572024	-0.302391	0.0248388	0.347122	0.00941852	0.130283	0.343099	-0.126062	0.359092	-0.00128375	0.992578
Kifc1	Kifc1	Kifc1	blue	0.0781313	0.570717	0.391408	0.00312703	-0.273938	0.0429895	0.325852	0.0151931	-0.273703	0.0431759	-0.380495	0.0041614	0.354408	0.00793632	0.168459	0.218908	-0.0183537	0.894194	-0.159019	0.246201
Atp5g2	Atp5g2	Atp5g2	blue	0.357459	0.00737878	0.306062	0.0230554	-0.22882	0.0928845	0.25182	0.0636446	0.0350597	0.799406	-0.0495513	0.719399	0.0921801	0.503271	-0.0491372	0.721649	-0.267644	0.0482102	0.230054	0.0910887
Secisbp2l	Secisbp2l	Secisbp2l	blue	0.260965	0.0543034	0.354286	0.00795945	-0.253019	0.0623511	0.00798677	0.953851	0.00580338	0.966458	-0.102447	0.456709	0.0104492	0.939646	-0.204993	0.133266	-0.28049	0.0380582	0.19505	0.153564
Ctnnd2	Ctnnd2	Ctnnd2	blue	0.20191	0.139332	0.565732	6.76532e-06	-0.555208	1.08542e-05	0.307674	0.022307	-0.321788	0.0165874	-0.548829	1.43448e-05	0.279097	0.039065	0.200688	0.141793	-0.228599	0.0932095	-0.215101	0.114769
Sec22c	Sec22c	Sec22c	blue	0.0463397	0.736908	0.24751	0.0684731	-0.118496	0.38888	0.255214	0.0600377	-0.24986	0.0658052	-0.16702	0.222927	0.136085	0.321846	0.0868433	0.528402	0.149647	0.275504	-0.109807	0.424836
Xiap	Xiap	Xiap	blue	0.00913391	0.947231	0.255703	0.0595322	-0.151557	0.269352	0.167469	0.221667	-0.297594	0.0273432	-0.283617	0.0358747	-0.192231	0.159716	0.125885	0.359773	0.0826846	0.548406	-0.204742	0.133753
Gli3	Gli3	Gli3	blue	0.162751	0.235145	0.500943	9.80674e-05	-0.417552	0.00151514	0.244653	0.0718314	-0.262684	0.0526787	-0.496835	0.000114151	0.141507	0.302758	0.031339	0.82032	-0.200832	0.1415	-0.184052	0.178581
AI504432	AI504432	AI504432	blue	0.314238	0.0194678	0.345098	0.00987045	-0.306004	0.0230826	0.098758	0.473163	0.00872333	0.9496	-0.120316	0.381586	0.0410113	0.766247	-0.141534	0.302666	-0.285798	0.034414	0.160912	0.240549
Ttc7b	Ttc7b	Ttc7b	blue	0.173998	0.203914	0.316469	0.0185756	-0.272615	0.0440465	0.273669	0.0432028	-0.151755	0.268718	-0.193341	0.157271	0.149115	0.277235	0.143684	0.295303	-0.154453	0.2602	-0.0775996	0.573349
Brd9	Brd9	Brd9	blue	0.358428	0.00720894	0.446833	0.000626587	-0.241387	0.0758296	0.125983	0.359398	-0.0044016	0.974557	-0.132809	0.333741	0.299787	0.026173	-0.0680332	0.621637	-0.223927	0.100283	0.21987	0.106754
Zbed6	Zbed6	Zbed6	blue	0.173514	0.205194	0.315372	0.0190096	-0.217247	0.111108	0.145185	0.290235	-0.048642	0.724342	-0.180352	0.187624	0.303158	0.0244569	-0.0106026	0.938761	-0.112118	0.415092	0.0257891	0.851743
Dbi	Dbi	Dbi	blue	0.619218	4.66144e-07	0.880691	7.79769e-19	-0.783377	1.55974e-12	0.499777	0.000102406	-0.250332	0.0652794	-0.571363	5.21812e-06	0.311045	0.0208079	0.155289	0.257598	-0.541506	1.96199e-05	0.0693093	0.615098
Sorbs1	Sorbs1	Sorbs1	blue	0.212416	0.119479	0.418703	0.00146559	-0.280756	0.0378682	0.187897	0.16952	-0.153259	0.263949	-0.297879	0.027189	0.289344	0.0321448	0.0758795	0.581903	-0.0993879	0.470331	-0.0264588	0.847938
Ntrk3	Ntrk3	Ntrk3	blue	0.370744	0.00532957	0.423116	0.00128879	-0.392781	0.00301451	0.242763	0.0741237	-0.0585043	0.671363	-0.208985	0.12571	0.194096	0.155626	0.0468699	0.734008	-0.300554	0.0257742	0.105178	0.444732
Tbc1d4	Tbc1d4	Tbc1d4	blue	0.152269	0.267081	0.357167	0.0074306	-0.305005	0.0235574	0.24394	0.0726889	-0.145672	0.288601	-0.308074	0.0221243	0.0625402	0.650116	0.0385852	0.779718	-0.172732	0.207275	-0.10537	0.443894
Ier5l	Ier5l	Ier5l	blue	0.350844	0.00863385	0.388046	0.00341826	-0.297459	0.0274169	0.266932	0.0488319	-0.0308775	0.822923	-0.183718	0.179385	0.272383	0.044234	0.0367623	0.789882	-0.219535	0.107304	0.101445	0.461149
Fam167a	Fam167a	Fam167a	blue	0.431274	0.00101155	0.461194	0.000394485	-0.406566	0.00206891	0.0684464	0.619516	0.0350521	0.799449	-0.215956	0.113299	0.222833	0.101997	-0.130998	0.340434	-0.370169	0.00540653	0.14015	0.307465
Insm1	Insm1	Insm1	blue	0.32107	0.0168445	0.746108	6.26565e-11	-0.729078	2.75877e-10	0.42534	0.00120715	-0.401093	0.00240697	-0.654599	5.92557e-08	0.448974	0.000585573	0.103822	0.450658	-0.365317	0.0060969	-0.14857	0.279013
X4930427A07Rik	4930427A07Rik	4930427A07Rik	blue	0.127108	0.35509	0.299931	0.026098	-0.170454	0.213421	0.00585387	0.966167	-0.0986327	0.473727	-0.167636	0.221199	0.124145	0.366506	0.0367191	0.790123	-0.0882196	0.521862	0.0383751	0.780888
E130112L23Rik	E130112L23Rik	E130112L23Rik	blue	0.243824	0.0728302	0.469919	0.000294839	-0.286213	0.0341416	0.179254	0.19037	-0.182603	0.182083	-0.286232	0.0341291	0.111417	0.418035	0.093242	0.498345	-0.0636748	0.64419	-0.0453235	0.742476
Smtnl2	Smtnl2	Smtnl2	blue	0.349766	0.00885495	0.262712	0.0526528	-0.167042	0.222864	0.0895564	0.515549	0.121333	0.377545	-0.00172544	0.990025	0.323473	0.0159963	-0.115125	0.402613	-0.181207	0.185507	0.202215	0.138723
Kidins220	Kidins220	Kidins220	blue	0.0339386	0.805694	0.344242	0.0100673	-0.229003	0.0926172	0.37862	0.0043667	-0.297165	0.0275771	-0.28428	0.0354251	0.215831	0.113514	0.163066	0.23423	0.0238133	0.862988	-0.00231825	0.986598
Ralgapa2	Ralgapa2	Ralgapa2	blue	0.470071	0.000293328	0.727574	3.12789e-10	-0.673728	1.72872e-08	0.370064	0.00542072	-0.221598	0.103959	-0.497508	0.000111358	0.305034	0.0235436	0.017526	0.89894	-0.48022	0.000206959	0.0502907	0.715387
Crbn	Crbn	Crbn	blue	0.140782	0.305266	0.299874	0.0261277	-0.172751	0.207224	0.335867	0.0121784	-0.217728	0.1103	-0.264152	0.0513219	0.182378	0.182632	0.11891	0.387216	0.0189588	0.890726	-0.146403	0.286164
Stxbp4	Stxbp4	Stxbp4	blue	0.0681646	0.620962	0.218614	0.108823	-0.205821	0.131672	0.254748	0.0605226	-0.19435	0.155077	-0.187544	0.170337	0.0391033	0.776836	0.120574	0.380558	-0.05195	0.706414	-0.0452995	0.742608
St8sia1	St8sia1	St8sia1	blue	0.377441	0.00450034	0.737706	1.32052e-10	-0.666044	2.86619e-08	0.362747	0.00649284	-0.305969	0.0230992	-0.583491	2.93361e-06	0.309162	0.0216344	0.0496973	0.718606	-0.368512	0.00563423	-0.0724139	0.599311
Abl2	Abl2	Abl2	blue	0.227694	0.0945482	0.327866	0.0145403	-0.127149	0.354932	0.284598	0.0352111	-0.133123	0.332588	-0.253105	0.0622588	0.37669	0.0045873	0.105491	0.44337	0.00141691	0.991808	-0.0903813	0.511673
Ttc9	Ttc9	Ttc9	blue	0.305653	0.0232485	0.255333	0.0599139	-0.156081	0.25515	0.0217052	0.875015	0.127747	0.352656	-0.00146549	0.991528	0.0992258	0.471058	-0.030763	0.823569	-0.200463	0.142249	0.232194	0.0880367
X4732460I02Rik	4732460I02Rik	4732460I02Rik	blue	0.417117	0.00153421	0.318543	0.0177772	-0.183853	0.179059	0.103017	0.454196	0.0652397	0.636054	-0.0853994	0.535307	0.273176	0.0435956	-0.0732611	0.595034	-0.202741	0.137676	0.17154	0.210475
Dnalc1	Dnalc1	Dnalc1	blue	0.297336	0.0274839	0.443012	0.000706282	-0.288657	0.0325744	0.259611	0.0556117	-0.0929089	0.499888	-0.26829	0.0476515	0.332903	0.0130116	0.0696796	0.613205	-0.135929	0.322406	0.0751932	0.585332
LOC553095	LOC553095	LOC553095	blue	0.512633	6.2971e-05	0.612135	6.83522e-07	-0.425594	0.00119812	0.397926	0.00262429	-0.0836207	0.543872	-0.261636	0.0536647	0.284314	0.0354019	0.0517884	0.707286	-0.369816	0.00545435	0.225214	0.098294
Notch2	Notch2	Notch2	blue	0.348898	0.00903673	0.773972	4.22919e-12	-0.709658	1.31356e-09	0.485348	0.000172799	-0.399233	0.00253253	-0.600366	1.26516e-06	0.358182	0.00725162	0.116897	0.395359	-0.36473	0.0061854	-0.039876	0.772543
Tmem194b	Tmem194b	Tmem194b	blue	0.355804	0.00767678	0.320717	0.0169723	-0.0515006	0.70884	0.0997833	0.468558	0.0461673	0.737851	0.0227589	0.869	0.00790333	0.954332	0.0460958	0.738243	-0.0490062	0.722361	0.167946	0.220335
Uevld	Uevld	Uevld	blue	0.304851	0.0236314	0.402549	0.00231252	-0.274151	0.0428214	0.205911	0.1315	-0.0901867	0.512586	-0.221071	0.104806	0.250302	0.0653131	0.0245132	0.859001	-0.133609	0.330812	0.10666	0.438306
Zranb3	Zranb3	Zranb3	blue	0.145728	0.288417	0.307574	0.0223527	-0.293165	0.0298403	0.0954004	0.48841	-0.131092	0.340085	-0.286644	0.0338608	0.198614	0.146043	0.0957055	0.487014	-0.173703	0.204694	-0.0791074	0.565899
Osbpl11	Osbpl11	Osbpl11	blue	0.0945269	0.492418	0.245133	0.0712584	-0.278728	0.039336	0.135683	0.323292	-0.117041	0.394774	-0.165865	0.226189	0.0996262	0.469262	-0.078823	0.567301	-0.219421	0.107491	0.0357763	0.795394
Mex3a	Mex3a	Mex3a	blue	0.107421	0.435028	0.362985	0.00645515	-0.236143	0.0826165	0.476722	0.000233685	-0.253795	0.0615245	-0.292705	0.0301099	0.352228	0.00835693	0.245783	0.070487	-0.0297848	0.829093	-0.0816145	0.553612
Adcy2	Adcy2	Adcy2	blue	0.329356	0.0140728	0.336971	0.0118799	-0.317271	0.0182632	0.0971333	0.480509	0.0325089	0.81373	-0.153409	0.263477	-0.0558293	0.68559	-0.0225112	0.870413	-0.263847	0.0516021	0.0919081	0.504537
Lgals1	Lgals1	Lgals1	blue	0.236841	0.0816875	0.375493	0.00472887	-0.271916	0.0446132	0.258109	0.0570929	-0.0689206	0.617086	-0.194242	0.15531	0.344231	0.0100698	0.0225299	0.870306	-0.174815	0.201764	1.86225e-05	0.999892
Fam53b	Fam53b	Fam53b	blue	0.217916	0.109985	0.351838	0.00843423	-0.206964	0.129493	0.135013	0.32571	-0.101544	0.460706	-0.231504	0.0890116	0.20618	0.130985	0.104576	0.447356	-0.121813	0.375646	-0.041342	0.764417
Camkk2	Camkk2	Camkk2	blue	0.0381616	0.782076	0.20437	0.134476	-0.0496104	0.719078	0.163635	0.232579	-0.129606	0.345635	-0.170461	0.213401	0.218129	0.109629	0.0369967	0.788573	0.11039	0.422363	-0.0856256	0.534222
Ddah1	Ddah1	Ddah1	blue	0.303326	0.0243739	0.761358	1.49917e-11	-0.677898	1.30576e-08	0.667752	2.56473e-08	-0.48439	0.000178757	-0.675553	1.52985e-08	0.457203	0.000449543	0.309281	0.0215812	-0.264985	0.0505655	-0.228714	0.0930405
Lrrc8c	Lrrc8c	Lrrc8c	blue	0.203833	0.135526	0.254243	0.0610527	-0.0858457	0.533168	0.0165277	0.904669	-0.0218396	0.874247	-0.0891969	0.517243	0.179619	0.189455	0.0812404	0.555437	0.0349503	0.800019	0.0199459	0.885074
Bai1	Bai1	Bai1	blue	0.630094	2.54171e-07	0.699502	2.82743e-09	-0.585693	2.63579e-06	0.196603	0.150253	-0.00909715	0.947443	-0.342791	0.0104086	0.166909	0.223236	-0.212539	0.11926	-0.562263	7.92049e-06	0.177802	0.194046
Masp1	Masp1	Masp1	blue	0.0715273	0.603801	0.34451	0.0100054	-0.267124	0.0486631	0.227505	0.0948302	-0.275317	0.0419101	-0.289213	0.032226	0.391748	0.00309881	0.209338	0.125059	0.0179169	0.896698	-0.0785397	0.568699
Plekha7	Plekha7	Plekha7	blue	0.207819	0.127883	0.31539	0.0190024	-0.18242	0.182531	0.319589	0.0173861	-0.13935	0.310264	-0.158328	0.248287	0.295649	0.0284174	0.141209	0.303789	-0.0324017	0.814333	0.0606772	0.659891
Tns3	Tns3	Tns3	blue	0.3768	0.00457438	0.732804	2.0139e-10	-0.65893	4.51804e-08	0.436432	0.000865204	-0.343073	0.0103414	-0.595561	1.61532e-06	0.22731	0.0951203	0.102469	0.45661	-0.276812	0.0407651	-0.0963714	0.483974
Epc2	Epc2	Epc2	blue	0.148196	0.280237	0.33552	0.0122735	-0.195517	0.152562	0.28486	0.0350357	-0.123204	0.37018	-0.206458	0.130456	0.341515	0.0107168	0.0750951	0.585823	-0.0772559	0.575054	0.0720636	0.601083
Gm13889	Gm13889	Gm13889	blue	0.216645	0.112126	0.353696	0.00807168	-0.21762	0.110481	0.270176	0.0460506	-0.151408	0.269829	-0.0977875	0.477543	0.291721	0.0306944	0.0702836	0.610124	-0.135766	0.322993	0.222082	0.103187
Thsd4	Thsd4	Thsd4	blue	0.404518	0.00219012	0.690238	5.53776e-09	-0.640059	1.4279e-07	0.366803	0.0058777	-0.266554	0.0491646	-0.462444	0.00037855	0.406819	0.00205436	0.0430094	0.755205	-0.360252	0.00689841	0.0305778	0.824614
Amotl1	Amotl1	Amotl1	blue	0.19489	0.15391	0.278894	0.039214	-0.129344	0.34662	0.0998588	0.46822	-0.0754641	0.583977	-0.116534	0.39684	0.188274	0.168651	0.123273	0.369906	-0.0570754	0.678949	0.116993	0.394971
LOC100503839.....Serf2	LOC100503839 /// Serf2	LOC100503839 /// Serf2	blue	0.383332	0.003867	0.481474	0.000198082	-0.373672	0.00495178	0.231363	0.0892128	-0.0151985	0.912304	-0.156451	0.25401	0.0922387	0.502999	-0.118917	0.387188	-0.401528	0.00237843	0.226012	0.097076
Frat2	Frat2	Frat2	blue	0.127212	0.35469	0.299257	0.0264522	-0.255299	0.0599496	0.219219	0.107822	-0.111836	0.416275	-0.208039	0.127471	0.407084	0.00203918	0.170851	0.212341	-0.141046	0.304353	0.0112265	0.935165
Zhx2	Zhx2	Zhx2	blue	0.506044	8.09895e-05	0.687549	6.69962e-09	-0.53424	2.65778e-05	0.250791	0.0647715	-0.139381	0.310155	-0.419611	0.0014275	0.266972	0.0487964	-0.0190338	0.890297	-0.336883	0.0119033	0.0767878	0.577379
Pitpnc1	Pitpnc1	Pitpnc1	blue	0.393617	0.00294783	0.397913	0.00262522	-0.251658	0.063821	0.17247	0.207974	0.0497248	0.718457	-0.137721	0.316008	0.256988	0.058219	-0.213759	0.117105	-0.22542	0.0979782	0.188159	0.168916
X1190003J15Rik	1190003J15Rik	1190003J15Rik	blue	0.528624	3.34472e-05	0.49742	0.000111719	-0.448546	0.000593561	0.229826	0.0914177	0.0572308	0.678122	-0.231713	0.0887158	0.339663	0.0111784	0.0308126	0.823289	-0.405224	0.00214763	0.114005	0.407236
Ahi1	Ahi1	Ahi1	blue	0.253947	0.0613639	0.293772	0.0294868	-0.130074	0.343879	0.225289	0.0981785	-0.0430334	0.755072	-0.146096	0.287186	0.00911279	0.947353	0.0984783	0.474423	-0.0500137	0.71689	-0.0436457	0.751698
X2810001G20Rik	2810001G20Rik	2810001G20Rik	blue	0.159097	0.245965	0.291258	0.0309726	-0.137335	0.317378	0.292746	0.0300858	-0.129217	0.347095	-0.0736864	0.592893	0.372091	0.00515276	0.171212	0.21136	0.0693476	0.614902	0.0541156	0.694761
X2610203C20Rik	2610203C20Rik	2610203C20Rik	blue	0.46586	0.000337934	0.636087	1.80134e-07	-0.538856	2.1934e-05	0.330026	0.0138668	-0.162731	0.235206	-0.373388	0.00498738	0.127961	0.351842	0.230824	0.0899804	-0.355288	0.00777185	0.123161	0.370348
Sh3rf1	Sh3rf1	Sh3rf1	blue	0.139547	0.309572	0.302893	0.0245884	-0.280716	0.0378962	0.225022	0.0985878	-0.167483	0.221626	-0.277454	0.040282	0.24698	0.0690862	0.0563649	0.682733	-0.103201	0.453386	-0.0918293	0.504904
Atp1a2	Atp1a2	Atp1a2	blue	0.389035	0.00333024	0.59532	1.63512e-06	-0.431248	0.00101233	0.284912	0.0350011	-0.164528	0.230004	-0.356954	0.00746864	0.170104	0.214377	0.0654814	0.634802	-0.255044	0.0602141	0.0528048	0.701806
Armc8	Armc8	Armc8	blue	0.0346313	0.801808	0.216312	0.112692	-0.206166	0.131011	0.356024	0.00763654	-0.178016	0.193501	-0.121794	0.375724	0.33454	0.0125456	0.170953	0.212064	-0.108147	0.431909	0.0367938	0.789705
Gabpb2	Gabpb2	Gabpb2	blue	0.0602599	0.662088	0.401786	0.00236159	-0.413918	0.00168151	0.369361	0.00551651	-0.364364	0.00624113	-0.41976	0.00142137	0.171697	0.210052	0.153505	0.263175	-0.0705536	0.608749	-0.110506	0.421874
Phactr2	Phactr2	Phactr2	blue	0.29995	0.0260882	0.473431	0.000261659	-0.464291	0.000356068	0.31352	0.0197626	-0.184872	0.176619	-0.357126	0.0074378	0.100694	0.46449	0.137226	0.317766	-0.287448	0.0333419	-0.0336597	0.80726
Hist2h2be	Hist2h2be	Hist2h2be	blue	0.279085	0.0390739	0.303656	0.0242118	-0.195177	0.153291	0.220344	0.105983	2.52104e-05	0.999854	-0.0608243	0.659117	0.131815	0.337403	0.0514835	0.708933	-0.172259	0.20854	0.128642	0.349264
Acaa2	Acaa2	Acaa2	blue	0.285507	0.034606	0.503516	8.90778e-05	-0.357951	0.00729214	0.32915	0.0141365	-0.195508	0.152583	-0.268503	0.0474683	0.248952	0.066826	0.0671973	0.625937	-0.182017	0.183516	0.0438535	0.750554
Plxna2	Plxna2	Plxna2	blue	0.287583	0.0332553	0.49603	0.000117571	-0.464719	0.000351044	0.16877	0.218045	-0.167533	0.221488	-0.416085	0.00158045	0.32471	0.0155742	0.0799319	0.561844	-0.239605	0.0780854	-0.0137947	0.920377
Hint3	Hint3	Hint3	blue	0.131962	0.336859	0.433283	0.000952099	-0.403745	0.00223747	0.317917	0.0180152	-0.256946	0.0582618	-0.391797	0.00309479	0.324722	0.0155703	0.106575	0.438673	-0.20151	0.140134	-0.13523	0.324925
X2310016M24Rik	2310016M24Rik	2310016M24Rik	blue	0.363139	0.00643091	0.457397	0.00044671	-0.408527	0.0019585	0.238136	0.0799839	-0.0395649	0.77427	-0.22179	0.103652	0.192868	0.158311	-0.133325	0.331849	-0.378289	0.00440384	0.153077	0.264524
Thap1	Thap1	Thap1	blue	0.234403	0.0849714	0.225817	0.0973725	-0.0228117	0.868699	0.122242	0.373957	0.103845	0.450555	0.0354089	0.79745	0.00375903	0.97827	-0.0263214	0.848718	-0.0685624	0.618921	0.215397	0.11426
Slc7a1	Slc7a1	Slc7a1	blue	0.125941	0.359558	0.330808	0.0136299	-0.288185	0.0328721	0.1945	0.154752	-0.174642	0.202218	-0.256084	0.0591397	0.248962	0.0668141	-0.0821853	0.550832	-0.174573	0.202398	0.0910795	0.508403
Fam171b	Fam171b	Fam171b	blue	0.242299	0.074696	0.569657	5.64807e-06	-0.555708	1.06172e-05	0.25601	0.0592164	-0.280632	0.0379564	-0.500678	9.90351e-05	0.100105	0.467117	0.17501	0.201253	-0.285477	0.0346259	-0.154266	0.260786
Synj1	Synj1	Synj1	blue	0.110262	0.422904	0.222039	0.103255	-0.0585065	0.671352	0.239385	0.0783671	-0.155892	0.255731	-0.116055	0.398794	0.119428	0.385134	0.0798972	0.562015	0.0911347	0.508145	0.0887145	0.519521
Gnai1	Gnai1	Gnai1	blue	0.182222	0.183013	0.473016	0.000265387	-0.429458	0.00106813	0.424217	0.00124778	-0.322583	0.0163062	-0.455954	0.000468145	0.281424	0.0373944	0.205447	0.13239	-0.149305	0.276616	-0.236745	0.0818137
Rnf157	Rnf157	Rnf157	blue	0.184889	0.176578	0.360278	0.00689409	-0.147527	0.28244	0.229923	0.091277	-0.149289	0.276666	-0.224001	0.100167	0.132513	0.33483	0.0735778	0.593439	0.0301294	0.827147	-0.0110759	0.936033
Tacc1	Tacc1	Tacc1	blue	0.205334	0.132608	0.510968	6.71396e-05	-0.456724	0.000456585	0.330185	0.0138184	-0.297312	0.0274968	-0.481095	0.000200723	0.313225	0.019885	0.240005	0.0775735	-0.175858	0.199045	-0.187917	0.169474
Pak2	Pak2	Pak2	blue	0.167521	0.221521	0.322841	0.0162159	-0.285907	0.0343419	0.144248	0.293393	-0.158135	0.24887	-0.258285	0.056918	0.0544688	0.692868	-0.207214	0.129021	-0.126128	0.358841	-0.0710178	0.606388
L3mbtl3	L3mbtl3	L3mbtl3	blue	-0.0155354	0.910368	0.227543	0.0947725	-0.235929	0.0829035	0.188755	0.167547	-0.258117	0.0570849	-0.256311	0.0589081	0.202545	0.138067	0.0103992	0.939934	0.00266063	0.984619	-0.159553	0.244599
Sertad4	Sertad4	Sertad4	blue	0.303226	0.0244233	0.489082	0.000151255	-0.477322	0.000228882	0.249048	0.0667175	-0.168371	0.219151	-0.338624	0.0114447	0.104835	0.446224	0.0621776	0.652013	-0.276653	0.0408863	-0.0337905	0.806525
Tmem201	Tmem201	Tmem201	blue	0.0919685	0.504256	0.263658	0.0517755	-0.269775	0.0463872	0.259808	0.0554196	-0.145015	0.290805	-0.256444	0.0587718	0.290389	0.0314999	0.0775649	0.573521	-0.179112	0.190729	-0.0103419	0.940264
Mn1	Mn1	Mn1	blue	0.364865	0.00616496	0.501705	9.53229e-05	-0.39575	0.00278348	0.237175	0.0812444	-0.0889039	0.518626	-0.267993	0.047908	0.392778	0.00301475	-0.0396722	0.773674	-0.259313	0.055903	0.0741493	0.590565
Slc9a8	Slc9a8	Slc9a8	blue	0.186699	0.172307	0.295734	0.0283695	-0.0591346	0.668028	0.209036	0.125617	-0.0623656	0.651029	-0.0992882	0.470778	0.0556309	0.686649	0.153131	0.264353	0.0029859	0.982739	-0.00530672	0.969327
Dad1	Dad1	Dad1	blue	0.230405	0.0905821	0.483556	0.0001841	-0.449048	0.000584185	0.333392	0.0128708	-0.289736	0.0319018	-0.446776	0.000627713	0.154999	0.258499	0.251431	0.0640686	-0.163915	0.23177	-0.161729	0.23814
Clu	Clu	Clu	blue	0.238386	0.0796572	0.392243	0.00305818	-0.290286	0.0315629	0.245389	0.0709538	-0.144774	0.291616	-0.277258	0.040429	0.191854	0.160551	0.141052	0.304333	-0.0897173	0.514792	-0.049582	0.719232
Ppp1r12c	Ppp1r12c	Ppp1r12c	blue	0.251902	0.0635549	0.338706	0.0114235	-0.217655	0.110422	0.238189	0.0799138	-0.0305453	0.824798	-0.117863	0.391438	0.114625	0.404672	-0.00442635	0.974414	-0.189239	0.166439	0.0326328	0.813032
Lhfpl2	Lhfpl2	Lhfpl2	blue	0.258406	0.0567977	0.251548	0.0639405	-0.116399	0.397389	0.0808002	0.557589	-0.0252767	0.854656	-0.0865432	0.529834	0.0509754	0.71168	-0.0225091	0.870425	-0.00114423	0.993385	0.154551	0.259894
Tmem18	Tmem18	Tmem18	blue	0.120409	0.381215	0.397662	0.00264311	-0.330375	0.0137607	0.375977	0.00467121	-0.280083	0.0383498	-0.358767	0.00715039	0.242065	0.0749855	0.117655	0.392282	-0.161745	0.238094	-0.0967982	0.482031
Nfib	Nfib	Nfib	blue	0.328641	0.0142953	0.570139	5.52326e-06	-0.554946	1.09809e-05	0.611614	7.02792e-07	-0.290776	0.031264	-0.402028	0.00234595	0.404611	0.00218445	-0.047833	0.728749	-0.359872	0.00696219	0.0875861	0.524868
X1110014N23Rik	1110014N23Rik	1110014N23Rik	blue	0.314197	0.0194844	0.355882	0.00766253	-0.292429	0.0302732	0.234883	0.0843175	-0.0108969	0.937065	-0.241497	0.075692	0.28846	0.0326982	-0.0223482	0.871344	-0.259257	0.0559581	0.0598376	0.664315
B3gat1	B3gat1	B3gat1	blue	0.389745	0.00326828	0.32751	0.0146539	-0.244861	0.071582	0.0818193	0.552614	0.110228	0.42305	-0.0922512	0.502941	0.0434142	0.752973	-0.0562063	0.683578	-0.246362	0.0698062	0.12322	0.370117
Rp2h	Rp2h	Rp2h	blue	0.191482	0.16138	0.316785	0.0184519	-0.23131	0.089288	0.23715	0.0812778	-0.124642	0.364577	-0.222498	0.102527	0.178617	0.191976	0.0605794	0.660405	-0.13415	0.328838	-0.0356342	0.796189
Efha1	Efha1	Efha1	blue	-0.0234167	0.865248	0.231715	0.0887122	-0.182036	0.183468	0.149624	0.27558	-0.211506	0.121108	-0.255424	0.0598203	0.149074	0.277369	0.218119	0.109645	0.0691588	0.615867	-0.139709	0.309006
Bai3	Bai3	Bai3	blue	0.537185	2.35211e-05	0.802229	1.80495e-13	-0.6231	3.76404e-07	0.376262	0.00463752	-0.226484	0.0963612	-0.514253	5.91463e-05	0.250986	0.0645565	0.046761	0.734603	-0.379941	0.00422115	0.00995247	0.94251
Amn1	Amn1	Amn1	blue	0.180364	0.187595	0.255668	0.0595682	-0.149011	0.277573	0.278671	0.0393775	-0.115957	0.399198	-0.139401	0.310083	0.183371	0.18022	0.113406	0.409717	0.024605	0.858479	-0.0584199	0.67181
Pcnt	Pcnt	Pcnt	blue	0.440337	0.000767387	0.334571	0.0125368	-0.115437	0.401328	0.0353615	0.797716	0.169742	0.215368	0.0331464	0.810144	0.00231009	0.986645	-0.114905	0.403519	-0.237176	0.0812438	0.273418	0.0434026
Mtap1s	Mtap1s	Mtap1s	blue	0.249471	0.0662402	0.213466	0.117619	-0.0608323	0.659075	0.189145	0.166653	0.0682766	0.620388	-0.0365655	0.790981	0.157627	0.250412	0.10431	0.448517	-0.0287598	0.834892	0.0736825	0.592912
Myo10	Myo10	Myo10	blue	0.373069	0.00502753	0.414348	0.00166102	-0.296175	0.0281235	0.207854	0.127818	-0.0187298	0.892039	-0.180585	0.187046	0.10513	0.44494	0.0548063	0.69106	-0.176159	0.198264	0.0695947	0.613639
Sesn1	Sesn1	Sesn1	blue	0.259061	0.056151	0.433269	0.000952483	-0.419805	0.00141953	0.306843	0.0226901	-0.211797	0.120586	-0.319041	0.01759	0.120021	0.382764	0.127283	0.35442	-0.159667	0.244257	-0.0199758	0.884904
Nrxn1	Nrxn1	Nrxn1	blue	0.310026	0.0212517	0.507804	7.57647e-05	-0.520919	4.55494e-05	0.183037	0.18103	-0.129301	0.346779	-0.41397	0.001679	0.0020689	0.988039	-0.0296521	0.829843	-0.353935	0.00802603	0.0632513	0.646399
Wasf2	Wasf2	Wasf2	blue	0.334733	0.0124915	0.569197	5.76954e-06	-0.469069	0.00030343	0.32641	0.0150098	-0.232159	0.0880856	-0.439655	0.000783718	0.385037	0.00369904	0.0524728	0.703594	-0.267037	0.0487397	0.00147508	0.991472
Mgrn1	Mgrn1	Mgrn1	blue	0.159674	0.244235	0.404724	0.0021776	-0.17533	0.20042	0.281802	0.0371286	-0.228846	0.0928461	-0.236581	0.0820328	0.431596	0.00100179	0.135917	0.322448	-0.0305977	0.824502	0.0112662	0.934936
Etnk1	Etnk1	Etnk1	blue	0.0948067	0.491132	0.288236	0.0328395	-0.272896	0.0438206	0.277422	0.0403058	-0.22488	0.0988069	-0.322394	0.0163725	0.175452	0.200101	0.324238	0.0157343	0.0143006	0.917466	-0.175927	0.198867
Dpysl3	Dpysl3	Dpysl3	blue	0.160018	0.243209	0.391735	0.00309987	-0.212275	0.11973	0.270585	0.0457098	-0.197101	0.149201	-0.232386	0.0877677	0.383577	0.00384253	0.148215	0.280178	0.0185462	0.893091	0.0186586	0.892446
X6430527G18Rik	6430527G18Rik	6430527G18Rik	blue	0.263038	0.052349	0.389318	0.00330542	-0.349493	0.00891178	0.297159	0.0275804	-0.131038	0.340286	-0.252633	0.0627645	0.0237721	0.863223	0.117646	0.392319	-0.23226	0.0879434	-0.0154932	0.910611
Psat1	Psat1	Psat1	blue	0.48397	0.000181429	0.679522	1.16909e-08	-0.565896	6.71474e-06	0.283545	0.0359236	-0.133152	0.332485	-0.425995	0.00118402	0.139562	0.309519	0.0405613	0.768741	-0.397487	0.00265572	0.0559856	0.684756
Samd4	Samd4	Samd4	blue	0.345396	0.00980279	0.515046	5.73532e-05	-0.400745	0.00243003	0.277917	0.0399355	-0.113325	0.410055	-0.243671	0.0730151	0.220946	0.105008	0.0462961	0.737146	-0.341434	0.0107368	0.0558827	0.685305
Slc12a6	Slc12a6	Slc12a6	blue	0.102401	0.456911	0.312187	0.0203199	-0.250168	0.0654614	0.0915017	0.506432	-0.135955	0.322312	-0.24758	0.0683917	0.221092	0.104772	0.0273541	0.842857	0.0102454	0.940821	0.00313574	0.981873
Slc44a1	Slc44a1	Slc44a1	blue	0.263074	0.0523158	0.490223	0.000145178	-0.422211	0.00132339	0.319934	0.0172587	-0.204009	0.135181	-0.36968	0.00547296	0.35105	0.00859216	0.120439	0.381097	-0.159407	0.245036	-0.0259194	0.851002
Slc25a25	Slc25a25	Slc25a25	blue	0.292344	0.0303232	0.403089	0.00227836	-0.324205	0.0157455	0.153343	0.263683	-0.0797699	0.56264	-0.245607	0.0706955	0.16281	0.234974	-0.0129211	0.925405	-0.23663	0.0819675	0.0619951	0.65297
C330007P06Rik	C330007P06Rik	C330007P06Rik	blue	-0.0353552	0.797751	0.277085	0.0405595	-0.207978	0.127584	0.338735	0.0114161	-0.299874	0.026128	-0.31371	0.0196842	0.193141	0.15771	0.123655	0.368416	0.0486733	0.724172	-0.26584	0.0497984
Pwp1	Pwp1	Pwp1	blue	0.0229091	0.868143	0.290085	0.0316866	-0.217292	0.111032	0.319634	0.0173695	-0.310613	0.0209953	-0.373417	0.00498376	0.121208	0.378042	0.43272	0.000968424	0.145905	0.287825	-0.319079	0.0175759
Nudt13	Nudt13	Nudt13	blue	0.225874	0.0972851	0.270385	0.0458767	-0.143069	0.297396	0.143227	0.296859	-0.023168	0.866666	-0.0291285	0.832805	0.296742	0.0278097	-0.0291951	0.832428	-0.0273848	0.842682	0.182439	0.182483
X4931408A02Rik	4931408A02Rik	4931408A02Rik	blue	0.373515	0.00497144	0.350054	0.00879546	-0.180877	0.186323	0.0570968	0.678835	0.0848753	0.537823	-0.128644	0.349258	0.0603665	0.661527	-0.0620956	0.652443	-0.21774	0.11028	0.105938	0.441429
Mospd2	Mospd2	Mospd2	blue	0.0478254	0.728791	0.329394	0.014061	-0.364451	0.00622786	0.282308	0.0367755	-0.254718	0.0605546	-0.377262	0.00452092	0.0799828	0.561594	0.0974653	0.479003	-0.141506	0.302763	-0.139196	0.310803
Med13l	Med13l	Med13l	blue	0.149816	0.274956	0.247857	0.0680735	-0.162938	0.234603	0.181034	0.185933	-0.0719751	0.601532	-0.162217	0.236707	0.192533	0.159049	-0.000666742	0.996145	-0.0364158	0.791817	0.0283077	0.837451
Rnf180	Rnf180	Rnf180	blue	0.529701	3.20151e-05	0.687627	6.66271e-09	-0.617452	5.13272e-07	0.233359	0.0864091	-0.0766953	0.577839	-0.400486	0.0024473	0.134618	0.327137	0.038896	0.777989	-0.523924	4.04162e-05	0.072606	0.59834
X2210404J11Rik	2210404J11Rik	2210404J11Rik	blue	0.104269	0.448698	0.325061	0.0154565	-0.311956	0.020418	0.272204	0.044379	-0.22908	0.0925043	-0.280748	0.037874	0.29227	0.0303672	0.0707964	0.607514	-0.216723	0.111993	-7.05566e-05	0.999592
Limch1	Limch1	Limch1	blue	0.513386	6.11669e-05	0.793466	5.0566e-13	-0.659936	4.23961e-08	0.374	0.00491103	-0.273544	0.0433023	-0.505106	8.39084e-05	0.207187	0.129073	0.0664898	0.629586	-0.395636	0.00279205	0.0980541	0.476338
Tmx4	Tmx4	Tmx4	blue	0.106153	0.440499	0.356246	0.00759623	-0.292127	0.0304523	0.291013	0.0311206	-0.220986	0.104943	-0.277794	0.0400275	0.278684	0.0393679	0.0707135	0.607936	-0.156119	0.255033	-0.0764495	0.579062
Gulp1	Gulp1	Gulp1	blue	0.280964	0.0377198	0.404457	0.00219378	-0.24692	0.0691557	0.166448	0.224538	-0.037346	0.786623	-0.206946	0.129529	-0.0331272	0.810252	-0.0512114	0.710404	-0.214788	0.115312	0.0648016	0.638328
Fnbp1	Fnbp1	Fnbp1	blue	0.195358	0.152904	0.33407	0.0126777	-0.329067	0.0141624	0.150553	0.272574	-0.152003	0.267928	-0.238747	0.0791888	0.164429	0.23029	0.0660773	0.631717	-0.119948	0.383053	-0.0356646	0.796019
Dram2	Dram2	Dram2	blue	0.110635	0.421327	0.197479	0.148407	-0.060083	0.66302	0.265183	0.0503869	-0.130017	0.344092	-0.0921357	0.503478	0.248279	0.0675899	0.127772	0.352559	0.0753338	0.584629	-0.0176122	0.898445
Nphp1	Nphp1	Nphp1	blue	0.320195	0.0171627	0.427583	0.00112956	-0.285147	0.0348445	0.262941	0.0524388	-0.166413	0.224635	-0.201379	0.140398	0.170939	0.2121	0.0970897	0.480707	-0.186181	0.173521	0.12174	0.375935
Ccdc163	Ccdc163	Ccdc163	blue	0.24509	0.0713093	0.443709	0.000691089	-0.199035	0.145172	0.373891	0.00492452	-0.136322	0.320997	-0.183993	0.178723	0.425644	0.00119637	0.142369	0.299792	-0.0430116	0.755192	0.0653534	0.635465
Pcgf5	Pcgf5	Pcgf5	blue	0.44472	0.000669593	0.712612	1.04455e-09	-0.589302	2.20775e-06	0.366294	0.0059519	-0.173551	0.205094	-0.453419	0.000508054	0.326377	0.0150205	0.0450466	0.743995	-0.379009	0.00432343	0.017848	0.897093
Stx8	Stx8	Stx8	blue	0.141558	0.302582	0.27764	0.0401427	-0.0919565	0.504312	0.165209	0.228056	-0.108166	0.431831	-0.117974	0.390991	0.0911027	0.508295	0.0454867	0.741581	0.0228524	0.868466	0.0206935	0.880798
Cttnbp2	Cttnbp2	Cttnbp2	blue	0.427929	0.00111798	0.711649	1.1259e-09	-0.61086	7.31555e-07	0.371905	0.00517687	-0.242042	0.0750142	-0.498099	0.000108961	0.254734	0.0605379	0.0929627	0.499639	-0.395352	0.00281354	0.000369898	0.997861
Nipbl	Nipbl	Nipbl	blue	0.154329	0.26059	0.40642	0.00207735	-0.188639	0.167811	0.222919	0.101861	-0.275186	0.042012	-0.323527	0.015978	0.151159	0.270628	0.192222	0.159735	0.101101	0.462675	-0.127694	0.352856
X6530401N04Rik	6530401N04Rik	6530401N04Rik	blue	0.0528363	0.701637	0.172746	0.207236	0.0498888	0.717567	0.19393	0.155987	-0.0645305	0.639737	-0.0744058	0.589278	0.273186	0.0435878	0.174996	0.201291	0.17675	0.196741	-0.13321	0.332271
Metap1d	Metap1d	Metap1d	blue	0.306552	0.0228255	0.402265	0.00233071	-0.259307	0.0559093	0.241948	0.0751309	-0.0784761	0.569013	-0.221144	0.104688	0.041165	0.765396	0.103822	0.450657	-0.121853	0.375488	-0.0212585	0.877568
Cflar	Cflar	Cflar	blue	0.316661	0.0185005	0.369982	0.00543188	-0.276411	0.0410698	0.111124	0.419266	-0.016634	0.904059	-0.224648	0.0991649	-0.013269	0.923402	-0.0697627	0.612781	-0.192563	0.158983	0.127927	0.351973
LOC100503762	LOC100503762	LOC100503762	blue	0.361977	0.00661565	0.666573	2.76945e-08	-0.603195	1.09357e-06	0.404335	0.00220126	-0.255131	0.0601235	-0.473239	0.00026338	0.237267	0.0811238	0.19253	0.159055	-0.343057	0.0103453	0.0729841	0.596431
Sri	Sri	Sri	blue	0.164885	0.22898	0.300206	0.0259545	-0.247098	0.0689485	0.302568	0.0247503	-0.0950967	0.489801	-0.226471	0.0963811	0.336987	0.0118757	0.0889147	0.518575	-0.148975	0.277689	-0.0527489	0.702107
X2310067E19Rik	2310067E19Rik	2310067E19Rik	blue	0.404274	0.00220494	0.527437	3.50934e-05	-0.496661	0.000114881	0.251792	0.0636748	-0.106694	0.438158	-0.330385	0.0137576	0.105978	0.441256	0.0299553	0.82813	-0.446656	0.000630087	0.0654631	0.634896
Mras	Mras	Mras	blue	0.270734	0.045586	0.42841	0.0011021	-0.309849	0.0213296	0.161904	0.237625	-0.109908	0.424406	-0.196592	0.150276	0.109477	0.426236	-0.0069235	0.959989	-0.17457	0.202407	0.117881	0.391365
Cmc1	Cmc1	Cmc1	blue	0.087395	0.525776	0.342525	0.0104721	-0.256777	0.0584336	0.13956	0.309526	-0.260081	0.0551553	-0.29299	0.0299428	0.0416349	0.762796	0.14523	0.290084	-0.0510694	0.711172	-0.0849107	0.537654
Ston1	Ston1	Ston1	blue	0.174781	0.201852	0.409101	0.00192719	-0.34592	0.0096847	0.325492	0.0153126	-0.237246	0.0811517	-0.313155	0.0199141	0.435689	0.000885042	0.104272	0.448687	-0.115034	0.402987	-0.0455595	0.741182
Tdrkh	Tdrkh	Tdrkh	blue	0.110735	0.420907	0.347883	0.00925313	-0.234766	0.0844766	0.205371	0.132537	-0.209835	0.124144	-0.211339	0.12141	0.138062	0.3148	-0.0424618	0.758226	-0.0662412	0.63087	0.0359686	0.794318
X2410002O22Rik	2410002O22Rik	2410002O22Rik	blue	0.146178	0.286913	0.35289	0.00822714	-0.302846	0.0246119	0.131165	0.339812	-0.237443	0.0808915	-0.359297	0.00705948	0.120575	0.380556	0.0917158	0.505433	-0.0160994	0.907128	-0.178819	0.191466
Ptpn21	Ptpn21	Ptpn21	blue	0.283269	0.0361125	0.367766	0.00573934	-0.215424	0.114213	0.217342	0.110947	-0.0300603	0.827537	-0.141019	0.304446	0.372221	0.0051359	0.113154	0.410768	-0.105079	0.445163	0.0977806	0.477575
Gcap14	Gcap14	Gcap14	blue	0.24761	0.0683576	0.291029	0.0311109	-0.136026	0.322059	0.129304	0.346767	-0.0382599	0.781529	-0.146152	0.286998	0.132221	0.335906	0.0310147	0.822149	-0.0479808	0.727944	-0.030833	0.823174
Uqcrh	Uqcrh	Uqcrh	blue	0.278397	0.0395798	0.411265	0.00181312	-0.369061	0.00555788	0.0418352	0.761688	-0.0955077	0.487919	-0.229719	0.0915732	0.0811578	0.55584	-0.264505	0.0510006	-0.337432	0.0117572	0.124543	0.36496
Acad9	Acad9	Acad9	blue	0.153492	0.263213	0.310628	0.0209886	-0.304863	0.0236254	0.171595	0.210326	-0.171789	0.209804	-0.28589	0.0343535	0.220043	0.106472	0.018886	0.891144	-0.168219	0.219573	-0.000169128	0.999022
Zfp955b	Zfp955b	Zfp955b	blue	0.447985	0.000604195	0.470294	0.000291122	-0.281022	0.0376786	0.224374	0.0995873	-0.00641555	0.962922	-0.159381	0.245113	0.272169	0.0444075	0.0251187	0.855555	-0.202853	0.137454	0.144538	0.292415
Gria2	Gria2	Gria2	blue	0.333057	0.0129672	0.669901	2.2279e-08	-0.636225	1.78697e-07	0.450564	0.000556701	-0.288915	0.0324126	-0.527968	3.43484e-05	0.289433	0.0320892	0.175358	0.200346	-0.344379	0.0100355	-0.0888105	0.519067
Tulp3	Tulp3	Tulp3	blue	0.151622	0.269145	0.354904	0.00784321	-0.314406	0.0193995	0.261243	0.0540383	-0.169296	0.216593	-0.252203	0.0632293	0.361043	0.00676759	0.0696436	0.613389	-0.201422	0.14031	0.0346959	0.801445
X4930422G04Rik	4930422G04Rik	4930422G04Rik	blue	0.378689	0.00435897	0.49901	0.000105356	-0.393622	0.00294743	0.253303	0.0620472	-0.0647617	0.638535	-0.336054	0.0121272	0.164997	0.22866	0.0850638	0.536917	-0.278585	0.039441	0.0201398	0.883965
Nvl	Nvl	Nvl	blue	0.183702	0.179422	0.274601	0.0424681	-0.115128	0.402597	0.201979	0.139194	-0.112754	0.412433	-0.190173	0.164319	0.0749783	0.586408	0.0826513	0.548568	-0.0413336	0.764463	-0.0709682	0.60664
Slc22a23	Slc22a23	Slc22a23	blue	0.323184	0.0160965	0.527732	3.46773e-05	-0.501544	9.58952e-05	0.24096	0.0763648	-0.224473	0.0994353	-0.459794	0.000413063	0.123206	0.370172	0.131358	0.339098	-0.22174	0.103732	-0.0805144	0.558988
Rnaseh2b	Rnaseh2b	Rnaseh2b	blue	0.157552	0.250642	0.409115	0.00192641	-0.381186	0.00408799	0.131883	0.337153	-0.144394	0.2929	-0.287606	0.0332407	0.280657	0.0379386	-0.118064	0.390628	-0.267217	0.0485819	0.00488726	0.971751
Chd2	Chd2	Chd2	blue	0.31271	0.0200997	0.386761	0.0035358	-0.222354	0.102755	0.160445	0.241937	-0.0351725	0.798774	-0.158478	0.247832	0.0806192	0.558475	0.11688	0.395427	-0.0932331	0.498387	0.087022	0.527551
Uaca	Uaca	Uaca	blue	0.277439	0.0402928	0.482454	0.000191382	-0.352949	0.00821574	0.430961	0.00102111	-0.189078	0.166806	-0.267919	0.0479716	0.491459	0.000138848	0.173741	0.204593	-0.198105	0.1471	0.0738381	0.59213
Ppm1k	Ppm1k	Ppm1k	blue	0.223382	0.101134	0.434436	0.00091941	-0.412725	0.00173962	0.148374	0.279654	-0.0987442	0.473225	-0.255277	0.0599721	0.282842	0.0364055	-0.0575357	0.676502	-0.358643	0.00717178	0.161129	0.239909
X9530077C05Rik	9530077C05Rik	9530077C05Rik	blue	0.240178	0.0773542	0.311583	0.020577	-0.25168	0.0637966	0.0933433	0.497877	0.00966947	0.944142	-0.129119	0.347464	0.111651	0.417052	0.0146543	0.915433	-0.270314	0.0459357	0.144705	0.29185
Bcor	Bcor	Bcor	blue	0.176961	0.196197	0.305236	0.0234467	-0.229962	0.0912205	0.262465	0.0528831	-0.114201	0.406423	-0.197786	0.147765	0.123527	0.368915	0.145229	0.290086	-0.101861	0.459301	0.0103779	0.940057
Dip2a	Dip2a	Dip2a	blue	0.150447	0.272916	0.373999	0.00491104	-0.195348	0.152926	0.279135	0.0390376	-0.169599	0.215761	-0.202999	0.137167	0.224159	0.0999221	0.201492	0.140171	-0.0558871	0.685281	-0.0142385	0.917824
Col4a3bp	Col4a3bp	Col4a3bp	blue	0.181444	0.184922	0.313874	0.0196166	-0.266859	0.0488963	0.28193	0.0370393	-0.133441	0.331424	-0.237264	0.0811276	0.163935	0.231711	0.129499	0.346034	-0.120571	0.380572	0.0338184	0.806369
Sec63	Sec63	Sec63	blue	0.104748	0.446607	0.270278	0.0459657	-0.239746	0.077904	0.123542	0.368855	-0.0963402	0.484116	-0.148501	0.27924	0.034246	0.803968	-0.216749	0.11195	-0.217959	0.109912	0.10122	0.462147
Pou6f1	Pou6f1	Pou6f1	blue	0.297439	0.0274277	0.598855	1.36676e-06	-0.568645	5.91842e-06	0.31384	0.0196307	-0.247698	0.0682555	-0.465572	0.000341198	0.275398	0.0418478	0.031352	0.820246	-0.321841	0.0165682	-0.0248195	0.857257
Snn	Snn	Snn	blue	0.255946	0.0592818	0.358816	0.00714188	-0.429522	0.0010661	-0.0871015	0.527172	-0.0172595	0.900469	-0.293797	0.0294726	-0.196711	0.150024	-0.229531	0.0918464	-0.436233	0.00087046	0.0433579	0.753283
Vkorc1	Vkorc1	Vkorc1	blue	0.194854	0.153987	0.329286	0.0140944	-0.163818	0.23205	0.268262	0.0476752	-0.166816	0.223499	-0.175464	0.200068	0.288725	0.0325312	0.0986081	0.473838	0.0343061	0.803631	0.031007	0.822192
Trappc9	Trappc9	Trappc9	blue	0.272752	0.0439365	0.397239	0.00267363	-0.328502	0.0143392	0.241121	0.0761629	-0.0741993	0.590314	-0.291441	0.0308621	0.286636	0.033866	-0.00117294	0.993219	-0.233026	0.0868726	-0.069983	0.611657
Tanc1	Tanc1	Tanc1	blue	0.101987	0.458743	0.362055	0.0066031	-0.148728	0.278495	0.26113	0.0541459	-0.182025	0.183495	-0.149601	0.275654	0.231459	0.0890754	0.111515	0.41762	0.00811412	0.953116	0.0128266	0.925948
X0610009O20Rik	0610009O20Rik	0610009O20Rik	blue	0.187526	0.170381	0.294394	0.0291288	-0.194791	0.154123	0.0722017	0.600384	-0.0134115	0.922582	-0.0625032	0.650309	0.086743	0.528881	-0.120565	0.380594	-0.277393	0.0403275	0.240852	0.0765016
Mzt2	Mzt2	Mzt2	blue	0.123231	0.370073	0.254522	0.060759	-0.116046	0.398832	0.153725	0.26248	-0.0479548	0.728085	-0.103769	0.450888	0.240267	0.0772404	0.106726	0.438022	-0.0600858	0.663005	-0.0407955	0.767443
Gm11277.....Gm13646.....Hist1h2bc.....Hist1h2be.....Hist1h2bl.....Hist1h2bm.....Hist1h2bp	Gm11277 /// Gm13646 /// Hist1h2bc /// Hist1h2be /// Hist1h2bl /// Hist1h2bm /// Hist1h2bp	Gm11277 /// Gm13646 /// Hist1h2bc /// Hist1h2be /// Hist1h2bl /// Hist1h2bm /// Hist1h2bp	blue	0.342526	0.0104719	0.316832	0.0184336	-0.171264	0.211222	-0.0175989	0.898522	0.130937	0.340659	-0.0787568	0.567627	0.165057	0.22849	-0.176209	0.198136	-0.27322	0.0435609	0.113577	0.409011
Prkab1	Prkab1	Prkab1	blue	0.148073	0.280642	0.291376	0.0309011	-0.160334	0.242267	0.124583	0.364803	-0.151353	0.270006	-0.211865	0.120464	0.133336	0.33181	0.130177	0.343494	0.0654931	0.634741	-0.037128	0.78784
Aqr	Aqr	Aqr	blue	0.209809	0.124192	0.269383	0.0467182	-0.148895	0.27795	0.146099	0.287176	0.0134067	0.922609	-0.0333501	0.808999	0.0740215	0.591207	-0.215527	0.114035	-0.168729	0.218159	0.219243	0.107783
Tmub2	Tmub2	Tmub2	blue	0.0975361	0.478682	0.309782	0.0213594	-0.135022	0.325677	0.249445	0.0662699	-0.120773	0.379768	-0.159219	0.245601	0.12779	0.352492	0.0857037	0.533848	-0.00948648	0.945197	0.032505	0.813752
Napb	Napb	Napb	blue	0.315277	0.0190479	0.277662	0.0401258	-0.201666	0.13982	0.0643954	0.640439	0.132711	0.334101	-0.0165171	0.90473	0.154698	0.259435	-0.0825259	0.549177	-0.369062	0.00555779	0.224	0.100168
Plce1	Plce1	Plce1	blue	0.439157	0.000795833	0.740062	1.07444e-10	-0.656824	5.15764e-08	0.354134	0.00798819	-0.245156	0.071231	-0.495169	0.000121334	0.239277	0.0785057	0.0207531	0.880457	-0.464192	0.000357243	0.0581758	0.673104
Sall3	Sall3	Sall3	blue	0.56539	6.87172e-06	0.725468	3.72415e-10	-0.56231	7.90343e-06	0.34865	0.00908918	-0.140702	0.305546	-0.434735	0.000911099	0.232367	0.0877943	0.0245659	0.858701	-0.423088	0.00128984	0.0709881	0.606539
Bsdc1	Bsdc1	Bsdc1	blue	0.187069	0.171442	0.313428	0.0198007	-0.395325	0.0028156	0.18101	0.185992	-0.0648682	0.637982	-0.257337	0.0578669	0.0697226	0.612985	0.100269	0.466387	-0.240174	0.0773586	-0.0130094	0.924896
X2810459M11Rik	2810459M11Rik	2810459M11Rik	blue	0.397422	0.00266041	0.575089	4.38261e-06	-0.502047	9.41128e-05	0.22602	0.0970643	-0.111706	0.416819	-0.359081	0.00709643	0.134993	0.32578	-0.0220338	0.873139	-0.418135	0.00148985	0.0210138	0.878966
Smarca2	Smarca2	Smarca2	blue	0.179413	0.18997	0.471389	0.000280509	-0.496445	0.000115798	0.38887	0.00334481	-0.39127	0.00313853	-0.466027	0.000336055	0.119384	0.385313	0.138242	0.314162	-0.160765	0.240987	-0.15251	0.266318
Pmepa1	Pmepa1	Pmepa1	blue	0.331816	0.0133293	0.483868	0.000182088	-0.533316	2.76106e-05	0.264183	0.0512941	-0.110864	0.420364	-0.374233	0.00488221	0.247143	0.068897	0.0404258	0.769492	-0.425829	0.00118983	0.0095682	0.944726
Ptprz1	Ptprz1	Ptprz1	blue	0.386202	0.00358802	0.559109	9.12656e-06	-0.486526	0.000165717	0.152437	0.266549	-0.0738706	0.591966	-0.307387	0.0224385	0.0465507	0.735753	-0.0284046	0.836903	-0.392231	0.00305921	0.145225	0.2901
Xpr1	Xpr1	Xpr1	blue	0.21901	0.108167	0.454889	0.000484555	-0.443298	0.000700019	0.377438	0.00450061	-0.240059	0.0775047	-0.377564	0.00448624	0.149632	0.275552	0.176756	0.196724	-0.22249	0.102539	-0.0857478	0.533636
Celf4	Celf4	Celf4	blue	0.261849	0.053463	0.343143	0.0103249	-0.414822	0.00163867	0.245368	0.0709792	-0.0822221	0.550653	-0.263863	0.0515869	0.174279	0.203172	0.0643043	0.640913	-0.359115	0.00709059	-0.0178925	0.896838
Dock1	Dock1	Dock1	blue	0.114278	0.406104	0.372861	0.00505399	-0.296195	0.0281122	0.311408	0.0206519	-0.299685	0.0262269	-0.352594	0.00828506	0.0455749	0.741097	0.172411	0.208134	0.0129281	0.925364	-0.133804	0.330101
Wdr82	Wdr82	Wdr82	blue	0.0758068	0.582266	0.371045	0.0052895	-0.411989	0.00177631	0.310845	0.0208943	-0.323177	0.016099	-0.456629	0.000458006	0.180228	0.187933	0.263458	0.0519596	-0.0944933	0.492572	-0.286809	0.0337537
Gramd4	Gramd4	Gramd4	blue	0.328418	0.0143655	0.45316	0.00051231	-0.247873	0.0680551	0.264375	0.0511192	-0.0755946	0.583325	-0.187507	0.170423	0.115388	0.401529	0.0475905	0.730072	-0.162289	0.236496	0.0695271	0.613984
Pja1	Pja1	Pja1	blue	0.0805998	0.558569	0.236721	0.0818462	-0.112185	0.414812	0.354061	0.0080021	-0.191005	0.162445	-0.134587	0.327251	0.199339	0.144546	-0.0734471	0.594097	-0.0420611	0.76044	0.0558124	0.68568
Slc4a4	Slc4a4	Slc4a4	blue	0.0995079	0.469792	0.312955	0.0199973	-0.370766	0.00532654	0.134039	0.329245	-0.194304	0.155175	-0.282258	0.0368104	0.122122	0.374429	-0.0150137	0.913367	-0.255177	0.0600761	0.0477754	0.729063
Ctdsp1	Ctdsp1	Ctdsp1	blue	0.155639	0.256514	0.460048	0.000409639	-0.481261	0.000199561	0.198429	0.146425	-0.256112	0.0591112	-0.454037	0.000498061	0.171453	0.210709	0.115364	0.40163	-0.236847	0.0816797	-0.170774	0.212549
Camk1d	Camk1d	Camk1d	blue	0.399008	0.00254816	0.617839	5.02565e-07	-0.539301	2.15292e-05	0.2648	0.0507329	-0.175664	0.199548	-0.440972	0.000752474	0.0768313	0.577163	0.05849	0.671439	-0.377117	0.00453758	-0.0145311	0.916141
Slc1a3	Slc1a3	Slc1a3	blue	0.494709	0.000123391	0.855666	8.73204e-17	-0.792558	5.61022e-13	0.437905	0.000827055	-0.31358	0.0197377	-0.646456	9.75326e-08	0.336909	0.0118965	0.131814	0.337406	-0.469896	0.000295073	-0.0146366	0.915535
Casd1	Casd1	Casd1	blue	0.0812807	0.55524	0.266827	0.0489239	-0.232663	0.0873788	0.202095	0.138963	-0.0915918	0.506011	-0.144828	0.291436	0.317666	0.0181114	-0.140132	0.307527	-0.227949	0.0941702	0.0117024	0.932423
Fktn	Fktn	Fktn	blue	0.203093	0.136981	0.287678	0.0331949	-0.179179	0.190558	0.197404	0.148566	-0.122823	0.37167	-0.207976	0.12759	0.225726	0.0975107	0.0225294	0.870309	-0.131639	0.338055	0.000633572	0.996337
Nf2	Nf2	Nf2	blue	0.276015	0.0413729	0.410754	0.00183951	-0.356379	0.0075721	0.2686	0.0473854	-0.118543	0.388693	-0.170687	0.212786	0.0624955	0.650349	0.0451731	0.743301	-0.300909	0.0255911	0.178516	0.192233
Nfatc2ip	Nfatc2ip	Nfatc2ip	blue	0.229994	0.0911743	0.321375	0.0167349	-0.403549	0.00224964	0.149249	0.276798	-0.0893624	0.516463	-0.270013	0.0461877	0.00888551	0.948664	0.0178956	0.89682	-0.268591	0.0473928	0.0172094	0.900756
Crtc3	Crtc3	Crtc3	blue	0.525357	3.81611e-05	0.544567	1.72281e-05	-0.328018	0.014492	0.209564	0.124642	0.0519748	0.70628	-0.243205	0.0735823	0.191882	0.16049	-0.0711069	0.605935	-0.374609	0.00483599	0.162397	0.23618
Apobec1	Apobec1	Apobec1	blue	0.51604	5.51755e-05	0.616684	5.35114e-07	-0.543025	1.83965e-05	0.270842	0.045496	-0.0446955	0.745924	-0.387662	0.00345306	0.266169	0.0495049	0.0121359	0.929926	-0.437324	0.000841926	0.0583699	0.672076
D19Wsu162e	D19Wsu162e	D19Wsu162e	blue	-0.0897503	0.514637	0.216361	0.112609	-0.172848	0.206965	0.227016	0.095561	-0.272439	0.0441889	-0.308973	0.0217188	0.140919	0.304791	0.115439	0.40132	0.00589659	0.96592	-0.25064	0.0649376
Klf5	Klf5	Klf5	blue	0.398792	0.00256315	0.362818	0.00648158	-0.280081	0.0383515	0.0669135	0.627399	0.0885484	0.520306	-0.118211	0.39003	-0.0234794	0.864891	-0.0632114	0.646608	-0.247579	0.0683934	0.110636	0.421323
Cnot6l	Cnot6l	Cnot6l	blue	0.161515	0.238768	0.36825	0.00567092	-0.377656	0.00447565	0.2669	0.0488594	-0.173465	0.205325	-0.314623	0.0193112	0.321901	0.016547	0.00494938	0.971392	-0.157492	0.250825	-0.0985243	0.474215
Enox2	Enox2	Enox2	blue	0.186365	0.173089	0.313431	0.0197994	-0.269037	0.0470124	0.262196	0.0531357	-0.0965888	0.482984	-0.221524	0.104077	0.137964	0.315146	0.149866	0.274794	-0.111227	0.418831	-0.0674465	0.624654
X1451626_x_at	1451626_x_at	1451626_x_at	blue	0.317253	0.0182701	0.415851	0.00159109	-0.218986	0.108208	0.0958024	0.486571	-0.060601	0.660292	-0.127295	0.354377	0.0714062	0.604415	-0.0462484	0.737407	-0.116712	0.396111	0.201194	0.140769
Mt1	Mt1	Mt1	blue	0.549147	1.41489e-05	0.491368	0.000139303	-0.274785	0.0423243	0.213397	0.117742	0.112387	0.413966	-0.0674991	0.624383	0.181457	0.18489	-0.0662715	0.630713	-0.395844	0.00277647	0.355772	0.00768275
Zbtb20	Zbtb20	Zbtb20	blue	0.547324	1.53073e-05	0.870601	5.87647e-18	-0.850449	2.08866e-16	0.496457	0.000115747	-0.301491	0.0252932	-0.65195	6.97976e-08	0.396554	0.00272366	0.106744	0.437941	-0.594748	1.68288e-06	0.00519261	0.969987
Fbxw7	Fbxw7	Fbxw7	blue	0.387389	0.00347797	0.538651	2.21233e-05	-0.354636	0.00789353	0.0307648	0.823559	-0.00408167	0.976406	-0.245649	0.0706456	0.0652959	0.635763	-0.212884	0.118647	-0.302151	0.0249597	0.137041	0.318427
Ephb3	Ephb3	Ephb3	blue	0.325953	0.0151599	0.537762	2.29618e-05	-0.530792	3.06215e-05	0.305185	0.0234713	-0.236082	0.0826981	-0.455736	0.000471458	0.0849374	0.537525	0.0670374	0.626761	-0.293179	0.0298321	-0.0221745	0.872335
Mpi	Mpi	Mpi	blue	0.103599	0.451635	0.225286	0.0981839	-0.0979624	0.476752	0.225106	0.0984587	-0.0903495	0.511822	-0.0863337	0.530834	0.223863	0.100381	0.10456	0.447428	-0.0179673	0.896409	-0.0297776	0.829134
Sox9	Sox9	Sox9	blue	0.239853	0.0777674	0.332138	0.0132346	-0.324838	0.0155313	0.117428	0.393202	-0.0545836	0.692253	-0.237646	0.0806251	0.0218607	0.874127	-0.117178	0.394218	-0.285669	0.034499	-0.000295356	0.998292
Sgtb	Sgtb	Sgtb	blue	0.139314	0.310387	0.306148	0.0230147	-0.24482	0.0716313	0.214546	0.11573	-0.154431	0.260269	-0.201191	0.140775	0.309445	0.0215084	-0.0168521	0.902806	-0.0643202	0.64083	-0.00597704	0.965455
D16Ertd472e	D16Ertd472e	D16Ertd472e	blue	0.204381	0.134454	0.395231	0.00282272	-0.276896	0.0407022	0.262905	0.0524724	-0.192273	0.159623	-0.236418	0.0822492	0.330489	0.013726	0.079891	0.562045	-0.102352	0.45713	0.0717263	0.602792
Aldoc	Aldoc	Aldoc	blue	0.508319	7.42946e-05	0.858621	5.24743e-17	-0.768314	7.53476e-12	0.477661	0.000226213	-0.319249	0.0175122	-0.613174	6.46569e-07	0.31619	0.018685	0.118549	0.388667	-0.489129	0.000150997	0.00688098	0.960235
Gca	Gca	Gca	blue	0.347189	0.0094039	0.667786	2.559e-08	-0.529584	3.2167e-05	0.417375	0.00152287	-0.286069	0.0342359	-0.431095	0.00101701	0.407013	0.00204325	0.125197	0.362427	-0.220591	0.105582	-0.00654369	0.962182
X2010011I20Rik	2010011I20Rik	2010011I20Rik	blue	0.536714	2.39874e-05	0.752121	3.60919e-11	-0.682943	9.24107e-09	0.308113	0.0221065	-0.164611	0.229767	-0.532696	2.83239e-05	0.251222	0.064297	0.115338	0.401733	-0.504692	8.52276e-05	-0.0163705	0.905571
Myo18a	Myo18a	Myo18a	blue	0.411209	0.001816	0.408274	0.00197242	-0.253648	0.0616807	0.159538	0.244642	0.0266263	0.846987	-0.203221	0.136727	0.0995987	0.469385	-0.00957346	0.944696	-0.220701	0.105403	-0.0158408	0.908614
Ift20	Ift20	Ift20	blue	0.312274	0.020283	0.486086	0.00016833	-0.336689	0.0119555	0.283769	0.035771	-0.202464	0.138226	-0.348795	0.00905848	0.027126	0.84415	0.0397156	0.773433	-0.17462	0.202276	-0.0333069	0.809242
Tmem101	Tmem101	Tmem101	blue	0.320409	0.0170845	0.386963	0.00351709	-0.332263	0.0131978	0.177557	0.19467	-0.0272993	0.843167	-0.213713	0.117186	0.17835	0.192652	0.0173393	0.900011	-0.329433	0.0140488	0.114406	0.405573
Vcam1	Vcam1	Vcam1	blue	0.262672	0.0526902	0.48724	0.000161553	-0.24083	0.0765296	0.285636	0.0345205	-0.179502	0.189747	-0.271329	0.0450944	0.140244	0.307137	0.115633	0.400525	-0.0790575	0.566145	0.000188026	0.998913
X1110067D22Rik	1110067D22Rik	1110067D22Rik	blue	0.231743	0.0886734	0.422632	0.00130721	-0.135768	0.322987	0.370625	0.00534544	-0.174739	0.201963	-0.220506	0.105719	0.352536	0.00829626	0.152044	0.267799	0.0328274	0.811938	-0.00923774	0.946632
Arhgap1	Arhgap1	Arhgap1	blue	0.0336051	0.807567	0.237414	0.0809292	-0.0635176	0.64501	0.24288	0.0739809	-0.16789	0.220491	-0.171796	0.209785	0.151438	0.269733	0.128154	0.351108	0.115165	0.402446	-0.12021	0.382009
Mrpl14	Mrpl14	Mrpl14	blue	0.242179	0.0748442	0.419072	0.00145	-0.175479	0.200031	0.288421	0.0327227	-0.170892	0.212228	-0.203476	0.136225	0.189737	0.165306	0.203114	0.136939	-0.00394996	0.977167	0.0116056	0.932981
Cby1	Cby1	Cby1	blue	0.322803	0.0162292	0.288343	0.0327724	-0.0912784	0.507474	0.0313979	0.819987	0.108713	0.429489	-0.00995647	0.942487	0.0676885	0.623409	0.0311529	0.821369	-0.0687285	0.61807	0.144578	0.29228
Aif1l	Aif1l	Aif1l	blue	0.277921	0.0399328	0.451093	0.00054738	-0.422136	0.00132631	0.0543166	0.693684	-0.0724397	0.599181	-0.333025	0.0129765	0.0811414	0.555921	-0.164541	0.229968	-0.305689	0.0232313	-0.0662682	0.63073
Acat1	Acat1	Acat1	blue	0.337593	0.0117144	0.723703	4.30541e-10	-0.591208	2.00883e-06	0.455923	0.000468608	-0.352961	0.00821333	-0.577586	3.89432e-06	0.22212	0.103126	0.210559	0.122822	-0.250907	0.0646431	-0.185269	0.175676
Scamp5	Scamp5	Scamp5	blue	0.2758	0.0415374	0.341639	0.0106865	-0.244771	0.07169	0.117183	0.394196	-0.0679336	0.622149	-0.183272	0.18046	0.0520711	0.70576	-0.0452003	0.743152	-0.186432	0.172932	0.0962808	0.484387
Lass5	Lass5	Lass5	blue	0.290238	0.0315927	0.282953	0.0363289	-0.0922428	0.50298	0.137623	0.316355	0.0248589	0.857033	-0.112049	0.41538	0.219642	0.107128	0.0675556	0.624092	-0.0250749	0.855804	-0.0181884	0.895141
Cbara1	Cbara1	Cbara1	blue	0.353731	0.00806503	0.498028	0.000109247	-0.439787	0.000780549	0.321885	0.0165526	-0.190512	0.163552	-0.392454	0.00304104	0.263022	0.0523638	0.101274	0.461908	-0.269412	0.0466941	-0.0441589	0.748874
Ttc4	Ttc4	Ttc4	blue	0.244265	0.0722967	0.454185	0.000495688	-0.370495	0.00536273	0.309075	0.021673	-0.172856	0.206942	-0.341175	0.0108004	0.198586	0.146099	-0.0139611	0.91942	-0.183575	0.179729	-0.0275839	0.841553
Vldlr	Vldlr	Vldlr	blue	0.26642	0.0492832	0.222761	0.10211	-0.0177676	0.897554	0.102657	0.455781	0.00712345	0.958835	-0.0407981	0.767428	-0.139357	0.310238	0.0733349	0.594663	0.0555741	0.686953	0.0694934	0.614157
Pink1	Pink1	Pink1	blue	0.0206271	0.881178	0.200411	0.142354	-0.217873	0.110057	0.191301	0.161783	-0.164638	0.229689	-0.211842	0.120504	0.142039	0.300926	0.0521001	0.705604	-0.102566	0.456182	-0.0770594	0.576029
Csdc2	Csdc2	Csdc2	blue	0.441345	0.000743819	0.563858	7.36846e-06	-0.545078	1.68561e-05	0.167705	0.221007	-0.0449414	0.744573	-0.369185	0.00554078	0.161797	0.23794	-0.0551369	0.68929	-0.498368	0.000107883	0.163907	0.231793
Tmem111	Tmem111	Tmem111	blue	0.0866374	0.529384	0.372992	0.00503739	-0.38418	0.0037827	0.11577	0.399962	-0.279418	0.0388311	-0.393333	0.00297031	0.0225517	0.870182	0.143201	0.296947	-0.10694	0.437098	-0.185611	0.174867
Exoc1	Exoc1	Exoc1	blue	0.0930391	0.499285	0.328315	0.0143979	-0.189442	0.165977	0.392073	0.0030721	-0.224823	0.0988944	-0.22939	0.0920522	0.199533	0.144147	0.190857	0.162778	-0.00488885	0.971742	-0.0754519	0.584038
Pias3	Pias3	Pias3	blue	0.0188774	0.891193	0.302043	0.0250139	-0.269834	0.0463381	0.245331	0.071022	-0.225178	0.0983488	-0.290322	0.031541	0.223949	0.100248	0.0613137	0.656545	-0.131867	0.337212	-0.0968215	0.481925
Rac1	Rac1	Rac1	blue	0.281125	0.0376061	0.38575	0.00363072	-0.421855	0.00133725	0.2857	0.0344785	-0.109009	0.428227	-0.206147	0.131047	0.193128	0.157739	-0.318578	0.0177641	-0.386169	0.00359115	0.174795	0.201817
Adpgk	Adpgk	Adpgk	blue	0.214125	0.116465	0.197469	0.148428	0.00841318	0.95139	0.0376452	0.784955	0.0703915	0.609574	0.0408734	0.767011	0.162854	0.234845	0.0723002	0.599886	0.0123478	0.928705	0.155377	0.257325
Stk17b	Stk17b	Stk17b	blue	0.134131	0.32891	0.224311	0.0996861	-0.118202	0.390068	0.177777	0.194108	-0.0969465	0.481357	-0.112739	0.412497	0.300345	0.0258823	0.0727454	0.597636	-0.0733783	0.594444	0.00617295	0.964324
Stau2	Stau2	Stau2	blue	0.292166	0.0304286	0.36666	0.00589846	-0.274714	0.0423793	0.171833	0.209684	0.0203035	0.883028	-0.078988	0.566487	0.24476	0.0717028	-0.126682	0.356718	-0.309885	0.0213137	0.197754	0.147832
Wdr1	Wdr1	Wdr1	blue	0.162875	0.234784	0.320053	0.0172149	-0.126201	0.35856	0.27005	0.0461565	-0.120081	0.382524	-0.156924	0.25256	-0.00299685	0.982675	0.13585	0.322689	-0.0149484	0.913742	0.0157619	0.909067
Ptch1	Ptch1	Ptch1	blue	0.379828	0.00423343	0.516303	5.4613e-05	-0.423369	0.00127927	0.270441	0.0458293	-0.110163	0.423324	-0.303703	0.0241886	0.384051	0.00379536	0.00211537	0.987771	-0.228962	0.0926765	0.022862	0.868411
Chchd2.....Scand3	Chchd2 /// Scand3	Chchd2 /// Scand3	blue	0.348972	0.00902103	0.393431	0.00296254	-0.220816	0.105218	0.273445	0.0433813	-0.0162299	0.906379	-0.089805	0.514379	0.306402	0.0228955	0.0240794	0.861472	-0.155849	0.255864	0.251558	0.0639301
Fabp7	Fabp7	Fabp7	blue	0.347708	0.00929104	0.750091	4.3553e-11	-0.651265	7.27982e-08	0.493155	0.000130573	-0.355528	0.0077275	-0.619308	4.63846e-07	0.349538	0.00890239	0.228385	0.0935243	-0.286526	0.0339377	-0.200005	0.14318
Slc30a7	Slc30a7	Slc30a7	blue	0.0473878	0.731178	0.294658	0.0289779	-0.124949	0.363388	0.196084	0.151354	-0.221903	0.103473	-0.209907	0.124013	0.257672	0.0575297	0.0568682	0.680052	0.0552004	0.688951	-0.0699282	0.611936
Rgl2	Rgl2	Rgl2	blue	0.225898	0.0972495	0.294582	0.0290212	-0.136727	0.319548	0.133148	0.332499	-0.0630434	0.647485	-0.114709	0.404324	0.100651	0.464681	0.140522	0.306169	-0.0580187	0.673937	0.0421643	0.759869
Etv1	Etv1	Etv1	blue	0.44699	0.000623483	0.566343	6.57899e-06	-0.465704	0.000339698	0.158093	0.249	-0.0445881	0.746513	-0.289608	0.0319806	0.173137	0.206195	-0.22373	0.100589	-0.395158	0.00282827	0.211867	0.120461
Nfic	Nfic	Nfic	blue	0.204641	0.133949	0.470932	0.0002849	-0.439717	0.000782221	0.345814	0.0097084	-0.216883	0.111722	-0.354896	0.00784467	0.310682	0.0209653	0.0549399	0.690344	-0.247245	0.0687785	-0.0345635	0.802188
Lima1	Lima1	Lima1	blue	0.419295	0.00144067	0.526256	3.68069e-05	-0.52654	3.63884e-05	0.254026	0.0612813	-0.117909	0.391253	-0.335039	0.0124064	0.0308359	0.823158	0.0259012	0.851106	-0.503011	9.07795e-05	0.151027	0.271051
Ank	Ank	Ank	blue	0.245964	0.0702738	0.332246	0.0132028	-0.0899612	0.513645	0.163094	0.234149	-0.00935925	0.945931	-0.0880186	0.522815	0.162172	0.236839	-0.0504187	0.714694	-0.000228162	0.998681	0.0587732	0.66994
H1f0	H1f0	H1f0	blue	0.081748	0.552961	0.362962	0.00645876	-0.503536	8.90126e-05	0.238365	0.0796853	-0.260119	0.0551185	-0.419608	0.00142766	0.255229	0.0600217	-0.0130471	0.924679	-0.28631	0.0340781	-0.0959126	0.486067
Ntn4	Ntn4	Ntn4	blue	0.111235	0.418801	0.406143	0.00209344	-0.414047	0.00167533	0.170686	0.212789	-0.272603	0.0440562	-0.450338	0.000560718	0.0440545	0.749447	0.0912632	0.507545	-0.157271	0.251498	-0.150047	0.274207
Ska1	Ska1	Ska1	blue	0.294784	0.0289062	0.469759	0.000296442	-0.320421	0.01708	0.23233	0.0878463	-0.0821004	0.551245	-0.2218	0.103636	0.393919	0.00292405	0.114952	0.403324	-0.268576	0.047406	0.159918	0.243506
Ncam1	Ncam1	Ncam1	blue	0.412683	0.00174167	0.727156	3.23859e-10	-0.663554	3.36583e-08	0.547466	1.52143e-05	-0.300697	0.0257004	-0.509348	7.14352e-05	0.356962	0.00746715	0.248977	0.0667975	-0.413613	0.0016962	0.0398832	0.772502
Slc48a1	Slc48a1	Slc48a1	blue	0.220574	0.105609	0.321894	0.0165497	-0.159658	0.244285	0.149943	0.274543	-0.0805601	0.558764	-0.16875	0.218101	-0.046962	0.733504	0.00638264	0.963112	-0.0560358	0.684488	-0.0036158	0.979098
Mtap1b	Mtap1b	Mtap1b	blue	0.247438	0.0685557	0.403307	0.00226472	-0.409843	0.00188738	0.27628	0.0411696	-0.0996602	0.46911	-0.219507	0.10735	0.344364	0.0100391	0.0338298	0.806305	-0.360929	0.00678627	0.194422	0.15492
Abca1	Abca1	Abca1	blue	0.280813	0.0378277	0.462353	0.000379696	-0.452425	0.000524543	0.140585	0.30595	-0.107393	0.435147	-0.341679	0.0106768	-0.0540475	0.695127	-0.0387043	0.779055	-0.325736	0.0152316	0.0282787	0.837616
Twsg1	Twsg1	Twsg1	blue	0.2787	0.0393562	0.357348	0.00739836	-0.331619	0.0133875	0.233119	0.0867435	-0.0340708	0.804951	-0.187154	0.171244	0.291477	0.0308406	-0.234189	0.0852655	-0.322189	0.0164451	0.128943	0.348128
Asb7	Asb7	Asb7	blue	0.0295751	0.830279	0.194027	0.155777	-0.238479	0.0795368	0.263595	0.0518336	-0.221605	0.103948	-0.244642	0.0718448	0.0849339	0.537542	0.112414	0.413856	-0.0481907	0.7268	-0.117387	0.39337
Shc3	Shc3	Shc3	blue	0.580347	3.41354e-06	0.88489	3.18609e-19	-0.797068	3.33099e-13	0.412202	0.00176559	-0.269833	0.0463387	-0.620433	4.36106e-07	0.259981	0.0552524	0.0659218	0.632521	-0.50798	7.52588e-05	0.0345012	0.802537
Ankrd6	Ankrd6	Ankrd6	blue	0.293854	0.0294397	0.625699	3.25659e-07	-0.495289	0.000120804	0.307093	0.0225741	-0.28872	0.0325347	-0.490041	0.000146129	0.228966	0.0926715	0.169172	0.216936	-0.191344	0.161688	-0.0533958	0.698627
Lipg	Lipg	Lipg	blue	0.567568	6.21941e-06	0.693761	4.3012e-09	-0.667594	2.59126e-08	0.307327	0.0224662	-0.0748371	0.587115	-0.463889	0.000360862	0.29552	0.0284897	-0.00264512	0.984709	-0.56513	6.95372e-06	0.100168	0.466837
Ascl1	Ascl1	Ascl1	blue	0.229769	0.0915009	0.397927	0.00262416	-0.317181	0.0182982	0.284924	0.0349931	-0.211266	0.121541	-0.320248	0.0171432	0.34061	0.0109404	-5.17186e-05	0.999701	-0.148063	0.280676	-0.0334092	0.808667
Etv5	Etv5	Etv5	blue	0.352991	0.00820753	0.705491	1.80614e-09	-0.707708	1.52569e-09	0.28785	0.0330849	-0.285552	0.0345761	-0.599454	1.32564e-06	0.166029	0.225724	0.14363	0.295487	-0.442214	0.000724043	-0.111013	0.419734
Enc1	Enc1	Enc1	blue	0.399836	0.00249123	0.673662	1.73639e-08	-0.563618	7.44898e-06	0.543962	1.76781e-05	-0.290612	0.031364	-0.456235	0.000463899	0.304095	0.0239969	0.172362	0.208264	-0.287907	0.0330489	0.00915918	0.947085
Cacna2d1	Cacna2d1	Cacna2d1	blue	0.172849	0.206961	0.368272	0.00566783	-0.338961	0.0113577	0.23555	0.0834143	-0.197327	0.148726	-0.286246	0.0341197	0.296948	0.0276961	0.0225472	0.870208	-0.183976	0.178764	0.00865256	0.950008
Ilk	Ilk	Ilk	blue	0.339445	0.0112339	0.4946	0.000123883	-0.359356	0.00704954	0.416781	0.00154913	-0.144621	0.292134	-0.214509	0.115795	0.4105	0.00185274	0.0989335	0.472373	-0.243394	0.0733528	0.16249	0.235908
Pura	Pura	Pura	blue	0.367703	0.00574839	0.490894	0.000141712	-0.390423	0.00321004	0.271648	0.0448325	-0.116018	0.398947	-0.32015	0.0171791	0.296303	0.0280521	-0.0162761	0.906114	-0.255792	0.0594399	0.0584804	0.67149
Sema3a	Sema3a	Sema3a	blue	0.332725	0.0130632	0.497653	0.000110768	-0.524349	3.9735e-05	0.230642	0.0902411	-0.173941	0.204064	-0.380147	0.00419891	0.163938	0.231702	0.0778459	0.572129	-0.27406	0.0428933	-0.0684162	0.619671
St8sia2	St8sia2	St8sia2	blue	0.258089	0.0571132	0.369411	0.00550969	-0.354222	0.00797142	0.137879	0.315449	-0.0916373	0.505799	-0.287446	0.033343	0.260516	0.0547346	0.0906618	0.510358	-0.221845	0.103564	-0.0158516	0.908551
Itgb2l	Itgb2l	Itgb2l	blue	0.574373	4.53278e-06	0.504553	8.56757e-05	-0.46407	0.0003587	0.0429044	0.755784	0.180075	0.188313	-0.180238	0.187909	0.101231	0.462099	-0.260808	0.054454	-0.600424	1.26137e-06	0.230719	0.090131
Ssx2ip	Ssx2ip	Ssx2ip	blue	0.303975	0.0240556	0.407976	0.00198894	-0.390728	0.00318409	0.180685	0.186797	-0.112819	0.412165	-0.319771	0.0173187	0.0327038	0.812633	-0.0232328	0.866297	-0.288563	0.0326331	0.0552777	0.688537
Mepce	Mepce	Mepce	blue	0.156528	0.253774	0.315062	0.0191341	-0.266387	0.0493124	0.379029	0.0043212	-0.12885	0.348478	-0.238464	0.0795561	0.414487	0.00165443	0.137581	0.316504	-0.163363	0.233367	-0.106653	0.438336
Stx5a	Stx5a	Stx5a	blue	0.0655569	0.634411	0.327385	0.0146939	-0.33147	0.0134317	0.325966	0.0151556	-0.254366	0.0609231	-0.267311	0.0484997	0.203354	0.136466	0.1513	0.270176	-0.18865	0.167786	0.0230819	0.867157
Mark1	Mark1	Mark1	blue	0.121215	0.378014	0.491834	0.000136978	-0.541343	1.97549e-05	0.340342	0.0110073	-0.363553	0.00636622	-0.475926	0.000240184	0.243718	0.0729588	0.12055	0.380655	-0.284395	0.0353475	-0.121791	0.375733
Golga3	Golga3	Golga3	blue	0.172558	0.20774	0.31855	0.0177745	-0.265495	0.0501063	0.202709	0.13774	-0.154476	0.260128	-0.222167	0.103052	0.0931553	0.498747	0.0574548	0.676932	-0.135338	0.324535	0.0284325	0.836745
Pbx1	Pbx1	Pbx1	blue	0.453013	0.000514727	0.543447	1.80696e-05	-0.51657	5.40466e-05	0.0361309	0.79341	-0.000450559	0.997395	-0.30505	0.0235357	0.0655007	0.634702	-0.273376	0.0434362	-0.474314	0.000253863	0.151783	0.268632
Ttc28	Ttc28	Ttc28	blue	0.24441	0.0721225	0.412423	0.00175459	-0.229184	0.0923524	0.244663	0.0718191	-0.132863	0.333544	-0.231203	0.0894395	0.262857	0.052517	0.0590386	0.668535	-0.00677638	0.960839	-0.0137646	0.92055
Klf7	Klf7	Klf7	blue	0.241551	0.0756252	0.469719	0.000296846	-0.356986	0.0074629	0.235217	0.0838633	-0.239442	0.0782941	-0.33385	0.0127402	0.0146126	0.915672	0.069478	0.614235	-0.197403	0.148568	0.0345469	0.80228
Pde1b	Pde1b	Pde1b	blue	0.474583	0.000251531	0.640328	1.40543e-07	-0.54436	1.73807e-05	0.333387	0.0128723	-0.105839	0.441861	-0.349121	0.00898978	0.306287	0.0229495	-0.202655	0.137847	-0.533046	2.79191e-05	0.145306	0.289828
Ntng1	Ntng1	Ntng1	blue	0.236212	0.0825245	0.465559	0.000341343	-0.442312	0.000721828	0.276389	0.0410866	-0.167353	0.221992	-0.405022	0.00215972	0.259813	0.0554154	0.086364	0.530689	-0.283138	0.036202	-0.00224993	0.986993
Fam119a	Fam119a	Fam119a	blue	0.172739	0.207255	0.251412	0.0640895	-0.0867766	0.52872	0.189271	0.166366	-0.0971321	0.480514	-0.0748975	0.586813	0.0365836	0.79088	0.0777693	0.572509	0.0652019	0.636251	0.0812789	0.555249
Col11a1	Col11a1	Col11a1	blue	0.14971	0.275299	0.391725	0.00310071	-0.29756	0.0273619	0.243807	0.0728507	-0.194709	0.154299	-0.291908	0.0305828	0.126329	0.35807	0.0637758	0.643664	-0.177581	0.194609	-0.0581389	0.6733
Zfp90	Zfp90	Zfp90	blue	0.237277	0.0811108	0.339791	0.0111461	-0.177414	0.195035	0.284362	0.0353696	-0.123025	0.370879	-0.179343	0.190145	0.268504	0.0474678	0.117162	0.394282	-0.085884	0.532985	0.116964	0.395087
Rgl1	Rgl1	Rgl1	blue	0.370897	0.0053091	0.376734	0.00458207	-0.247784	0.0681572	0.0531314	0.700049	0.0184753	0.893497	-0.17678	0.196662	-0.206925	0.129569	-0.034356	0.803352	-0.214393	0.115996	0.0650631	0.636971
Acot1	Acot1	Acot1	blue	0.473594	0.000260199	0.675367	1.54907e-08	-0.665202	3.02669e-08	0.271147	0.0452446	-0.132286	0.335664	-0.442134	0.000725826	0.279523	0.038755	0.118206	0.390052	-0.498311	0.000108112	0.0743834	0.58939
Josd2	Josd2	Josd2	blue	0.15927	0.245446	0.345817	0.00970783	-0.13632	0.321003	0.322109	0.0164734	-0.199814	0.143572	-0.208824	0.126009	0.211969	0.120277	0.158455	0.247901	0.075737	0.582614	-0.0307236	0.823791
Hexa	Hexa	Hexa	blue	0.155224	0.257799	0.334767	0.0124819	-0.149954	0.27451	0.186713	0.172275	-0.152774	0.265481	-0.159425	0.244982	0.0886672	0.519744	0.0366942	0.790262	0.00246564	0.985746	0.0658136	0.633081
Ezh1	Ezh1	Ezh1	blue	0.189006	0.166971	0.173692	0.204723	0.105341	0.444021	0.0702832	0.610126	0.0631369	0.646997	0.10558	0.442982	0.112993	0.411436	-0.0540828	0.694937	0.119557	0.384619	0.152618	0.265974
Akap1	Akap1	Akap1	blue	0.0461931	0.73771	0.262453	0.0528946	-0.104031	0.449742	0.251385	0.0641187	-0.227377	0.0950206	-0.194448	0.154864	0.257282	0.057922	0.0830328	0.546717	0.0970829	0.480737	-0.10178	0.459659
Eef2k	Eef2k	Eef2k	blue	0.331185	0.0135167	0.394034	0.00291507	-0.18639	0.17303	0.226069	0.0969889	-0.00403043	0.976702	-0.108999	0.428268	0.412622	0.00174468	0.0294267	0.831118	-0.136461	0.320498	0.143176	0.297032
Acadl	Acadl	Acadl	blue	0.0634796	0.645208	0.313103	0.0199354	-0.35638	0.00757188	0.243018	0.0738111	-0.207396	0.128678	-0.278256	0.0396844	0.201584	0.139985	0.0505105	0.714197	-0.193944	0.155957	-0.0763915	0.579351
Tcfap2c	Tcfap2c	Tcfap2c	blue	0.24477	0.0716916	0.562894	7.6974e-06	-0.570117	5.52912e-06	0.489661	0.000148144	-0.329598	0.0139981	-0.464656	0.000351778	0.367297	0.00580634	0.244962	0.0714614	-0.288585	0.0326193	-0.0493974	0.720234
Cxxc5	Cxxc5	Cxxc5	blue	0.317207	0.0182881	0.510165	6.92384e-05	-0.451983	0.000532018	0.450055	0.000565791	-0.166463	0.224495	-0.351456	0.00851038	0.484027	0.000181063	0.141308	0.303445	-0.241027	0.0762815	-0.0405253	0.76894
Kif3c	Kif3c	Kif3c	blue	0.274557	0.0425025	0.580014	3.46838e-06	-0.548041	1.48417e-05	0.347634	0.00930701	-0.274171	0.0428058	-0.517448	5.22208e-05	0.18842	0.168314	0.0949544	0.490454	-0.258985	0.056225	-0.123054	0.370765
Stx12	Stx12	Stx12	blue	0.0461727	0.737822	0.321896	0.0165488	-0.384061	0.00379443	0.401859	0.00235687	-0.33717	0.0118267	-0.385976	0.00360935	0.140286	0.306993	0.116214	0.398144	-0.121277	0.377768	-0.160966	0.240389
Ppap2b	Ppap2b	Ppap2b	blue	-0.0739966	0.591333	0.2312	0.0894439	-0.307213	0.0225189	0.317179	0.0182989	-0.317204	0.0182891	-0.34145	0.0107329	0.298439	0.0268871	0.113023	0.411311	-0.0374872	0.785835	-0.187205	0.171127
Lgmn	Lgmn	Lgmn	blue	0.0326227	0.81309	0.273257	0.0435311	-0.327019	0.0148118	0.293713	0.0295211	-0.24682	0.0692723	-0.287362	0.0333971	0.257921	0.0572806	0.172394	0.208178	-0.106338	0.439696	-0.100102	0.467133
Mxd3	Mxd3	Mxd3	blue	0.438084	0.000822521	0.402624	0.00230774	-0.362893	0.00646969	0.169225	0.216789	0.0852273	0.536132	-0.122353	0.373517	0.313794	0.0196496	-0.203099	0.136968	-0.425311	0.00120819	0.240114	0.077435
Gab1	Gab1	Gab1	blue	0.135242	0.324881	0.367392	0.00579272	-0.353759	0.00805964	0.335927	0.0121618	-0.238904	0.0789856	-0.2631	0.0522911	0.155948	0.255561	0.121947	0.375118	-0.174435	0.202762	0.0650712	0.636929
Elk3	Elk3	Elk3	blue	0.280631	0.0379569	0.422159	0.00132543	-0.387042	0.0035098	0.254941	0.0603215	-0.179122	0.190703	-0.292958	0.0299611	0.217641	0.110446	0.0587228	0.670207	-0.176912	0.196324	-0.00554235	0.967966
Ciz1	Ciz1	Ciz1	blue	0.360018	0.00693765	0.366587	0.00590905	-0.273412	0.0434071	0.111352	0.418308	-0.01285	0.925813	-0.186348	0.17313	0.00323256	0.981313	-0.0356535	0.796081	-0.236658	0.0819296	0.0861322	0.531797
Rbp1	Rbp1	Rbp1	blue	0.449571	0.000574564	0.564518	7.1505e-06	-0.495552	0.000119647	0.14858	0.27898	-0.0342673	0.803849	-0.297926	0.0271634	0.0803809	0.559642	0.0580132	0.673967	-0.48248	0.000191206	0.158807	0.246839
Parg	Parg	Parg	blue	0.0491138	0.721776	0.303567	0.0242554	-0.20277	0.13762	0.281725	0.0371825	-0.21343	0.117683	-0.204074	0.135053	0.183256	0.180498	0.214475	0.115854	-0.0321433	0.815788	-0.00979849	0.943398
D1Ertd622e	D1Ertd622e	D1Ertd622e	blue	0.152573	0.266116	0.37506	0.00478111	-0.299211	0.0264762	0.368323	0.00566067	-0.175714	0.199418	-0.301573	0.0252517	0.423641	0.0012691	0.0492994	0.720767	-0.144328	0.293122	-0.0571254	0.678683
Tada3	Tada3	Tada3	blue	0.15453	0.259961	0.264569	0.0509425	-0.0914854	0.506508	0.316867	0.0184199	-0.19548	0.152642	-0.155257	0.257696	0.083453	0.544683	0.227837	0.0943354	0.124827	0.36386	-0.00973217	0.94378
BC094435.....Ccrn4l.....Cog6.....Sgip1	BC094435 /// Ccrn4l /// Cog6 /// Sgip1	BC094435 /// Ccrn4l /// Cog6 /// Sgip1	blue	0.229388	0.0920543	0.480994	0.000201437	-0.412998	0.00172614	0.362198	0.00658018	-0.297448	0.0274225	-0.409843	0.00188737	0.120375	0.381353	0.315255	0.0190568	-0.111553	0.41746	-0.162546	0.235743
Jun	Jun	Jun	blue	0.456213	0.000464222	0.492466	0.000133879	-0.475824	0.000241034	0.182725	0.181786	-0.0189222	0.890936	-0.298936	0.0266223	0.114633	0.404637	0.154601	0.259739	-0.375594	0.00471676	0.0688765	0.617312
Pef1	Pef1	Pef1	blue	-0.0173315	0.900056	0.272906	0.0438122	-0.370607	0.00534781	0.208472	0.126662	-0.319309	0.0174902	-0.390638	0.00319177	0.106331	0.439729	0.13517	0.32514	-0.104407	0.448094	-0.156555	0.253691
Ssna1	Ssna1	Ssna1	blue	0.0537179	0.696896	0.347129	0.00941687	-0.315146	0.0191005	0.506856	7.85388e-05	-0.381654	0.00403883	-0.362427	0.00654369	0.19671	0.150026	0.323579	0.01596	-0.0447737	0.745494	-0.155833	0.255916
Tst	Tst	Tst	blue	0.27949	0.038779	0.327035	0.0148065	-0.117097	0.394546	0.11268	0.412743	0.0236604	0.863859	-0.135532	0.323836	0.0656784	0.633782	0.0757256	0.582672	-0.105628	0.442774	0.0591613	0.667886
Lpar1	Lpar1	Lpar1	blue	0.221853	0.103553	0.484019	0.000181117	-0.413516	0.00170088	0.336858	0.0119102	-0.275811	0.0415292	-0.396295	0.00274281	0.354136	0.00798788	0.191507	0.161324	-0.117914	0.391231	-0.10456	0.447426
Miip	Miip	Miip	blue	0.284974	0.0349599	0.21662	0.112169	0.0102834	0.940602	0.172017	0.209189	0.029329	0.831671	0.0188354	0.891433	0.448073	0.000602513	-0.00707261	0.959128	0.0656497	0.63393	0.104477	0.447791
AA960436	AA960436	AA960436	blue	0.108775	0.429225	0.294253	0.0292098	-0.144355	0.293032	0.233783	0.0858229	-0.110023	0.423919	-0.153936	0.261819	0.201686	0.139781	0.0641619	0.641654	-0.0352768	0.79819	-0.0613121	0.656553
Tsc22d4	Tsc22d4	Tsc22d4	blue	0.16896	0.217522	0.244684	0.0717937	-0.0446169	0.746355	0.272394	0.0442254	-0.0759411	0.581596	-0.0961064	0.485183	0.25653	0.058684	0.143753	0.295071	0.0568828	0.679974	0.0841504	0.541314
Scamp2	Scamp2	Scamp2	blue	0.350161	0.00877347	0.300381	0.0258639	-0.223996	0.100174	0.0200411	0.88453	0.0958803	0.486215	-0.0575434	0.676461	0.265914	0.0497316	-0.28364	0.0358591	-0.289963	0.0317618	0.293865	0.0294333
Mmp14	Mmp14	Mmp14	blue	0.424368	0.00124224	0.544204	1.74966e-05	-0.466716	0.000328403	0.200407	0.142363	-0.0415925	0.763031	-0.308442	0.0219576	0.294322	0.0291703	-0.0468456	0.734141	-0.454811	0.000485778	0.210593	0.12276
Ccng2	Ccng2	Ccng2	blue	0.114735	0.404216	0.276044	0.0413504	-0.317907	0.0180188	0.383916	0.00380875	-0.241451	0.0757497	-0.280727	0.037889	0.315697	0.0188803	0.277379	0.0403378	-0.088948	0.518418	-0.0826504	0.548573
Ppp1r15a	Ppp1r15a	Ppp1r15a	blue	0.433544	0.000944605	0.519323	4.85137e-05	-0.289026	0.0323428	0.275173	0.0420219	-0.0348257	0.800718	-0.218241	0.109442	0.116183	0.398272	0.0333251	0.80914	-0.19999	0.143213	0.0880244	0.522788
Smoc1	Smoc1	Smoc1	blue	0.105631	0.442762	0.260605	0.0546486	-0.331402	0.0134521	0.125944	0.359546	-0.0972889	0.479802	-0.262428	0.0529176	0.141131	0.304057	0.0320558	0.816281	-0.276004	0.0413809	0.0450052	0.744222
Pycr2	Pycr2	Pycr2	blue	0.0854051	0.535279	0.301803	0.0251351	-0.217606	0.110504	0.249009	0.0667616	-0.240568	0.0768601	-0.226068	0.0969911	0.0361327	0.7934	0.120805	0.379639	-0.0602557	0.66211	0.00855159	0.950591
Tpp1	Tpp1	Tpp1	blue	0.148569	0.279018	0.440805	0.000756368	-0.351341	0.00853341	0.281454	0.0373733	-0.262026	0.0532956	-0.40874	0.0019468	0.232776	0.0872206	0.121732	0.375966	-0.107971	0.432664	-0.195879	0.15179
Tuba3a	Tuba3a	Tuba3a	blue	0.160343	0.24224	0.376763	0.00457868	-0.261554	0.0537419	0.400806	0.00242595	-0.257556	0.0576468	-0.335918	0.0121643	0.217729	0.110298	0.404329	0.00220157	0.0265535	0.8474	-0.220557	0.105637
Btg2	Btg2	Btg2	blue	0.258273	0.0569296	0.428164	0.0011102	-0.363956	0.0063038	0.318058	0.0179615	-0.218683	0.108708	-0.320717	0.0169724	0.27046	0.0458141	0.0813321	0.55499	-0.124992	0.363221	-0.0490672	0.722029
Fstl1	Fstl1	Fstl1	blue	0.271171	0.0452247	0.64732	9.25728e-08	-0.641549	1.30763e-07	0.54736	1.52842e-05	-0.440728	0.000758167	-0.617729	5.05593e-07	0.288307	0.0327948	0.27412	0.0428456	-0.174246	0.203258	-0.255295	0.0599542
Ptn	Ptn	Ptn	blue	0.546685	1.57345e-05	0.802428	1.76206e-13	-0.778704	2.57587e-12	0.482441	0.000191473	-0.232293	0.0878979	-0.563142	7.61152e-06	0.272995	0.0437407	0.12511	0.362764	-0.549352	1.40237e-05	0.0407379	0.767762
Prnp	Prnp	Prnp	blue	0.075748	0.58256	0.225711	0.0975334	-0.178948	0.191142	0.15221	0.267271	-0.145071	0.290619	-0.201602	0.13995	0.129552	0.345838	0.0754928	0.583834	-0.0186591	0.892444	-0.00339923	0.98035
Cox8a	Cox8a	Cox8a	blue	0.33743	0.0117577	0.393229	0.00297863	-0.248454	0.0673912	0.300337	0.0258868	-0.0781243	0.570752	-0.15779	0.249917	0.195692	0.15219	0.289239	0.0322098	-0.180535	0.18717	0.177044	0.195983
Atp6v0e2	Atp6v0e2	Atp6v0e2	blue	0.220859	0.105149	0.307005	0.0226147	-0.0803712	0.559689	0.00709964	0.958972	0.0065231	0.962301	-0.0772452	0.575107	-0.0560771	0.684268	-0.206997	0.129431	-0.0965333	0.483237	0.0542683	0.693942
Sav1	Sav1	Sav1	blue	0.295468	0.0285188	0.359556	0.00701555	-0.221952	0.103394	0.291185	0.0310163	-0.0786288	0.568259	-0.13123	0.33957	0.343584	0.0102208	0.0685635	0.618916	-0.136417	0.320656	0.124912	0.36353
Atp5l.....Gm10221	Atp5l /// Gm10221	Atp5l /// Gm10221	blue	0.305448	0.0233461	0.383885	0.00381183	-0.2731	0.0436565	0.0880599	0.522619	-0.0133262	0.923072	-0.138585	0.312954	-0.0353427	0.797821	0.0535777	0.697649	-0.217055	0.111431	0.11167	0.416972
Mrpl33	Mrpl33	Mrpl33	blue	0.307482	0.022395	0.326153	0.015094	-0.24757	0.0684038	0.0850208	0.537124	-0.00919001	0.946907	-0.0767509	0.577562	-0.123249	0.370003	-0.239804	0.0778299	-0.297732	0.0272686	0.208988	0.125705
Ndrg2	Ndrg2	Ndrg2	blue	0.410422	0.00185679	0.753748	3.10039e-11	-0.684034	8.56759e-09	0.398904	0.00255534	-0.304659	0.0237235	-0.560399	8.61409e-06	0.193054	0.157902	0.156494	0.253879	-0.385124	0.00369069	-0.0692942	0.615175
Wbp2	Wbp2	Wbp2	blue	0.297537	0.0273743	0.594637	1.69228e-06	-0.378012	0.00443511	0.439023	0.000799136	-0.273825	0.0430791	-0.366529	0.00591751	0.345211	0.00984481	0.107354	0.435315	-0.124635	0.364602	-0.0195526	0.887326
Kitl	Kitl	Kitl	blue	0.177994	0.193556	0.339346	0.0112591	-0.308947	0.0217305	0.178473	0.19234	-0.15168	0.268958	-0.271706	0.044785	0.073912	0.591758	0.047414	0.731036	-0.188494	0.168144	0.0523824	0.704082
E430024I08Rik	E430024I08Rik	E430024I08Rik	blue	0.090799	0.509716	0.233472	0.0862538	-0.0793987	0.564465	0.102092	0.458278	-0.173027	0.206488	-0.18873	0.167604	0.199178	0.144876	-0.0031418	0.981838	0.0635667	0.644754	-0.0551497	0.689222
X1447951_at	1447951_at	1447951_at	blue	0.134241	0.328508	0.34745	0.00934682	-0.219226	0.107811	0.218063	0.109739	-0.174528	0.202517	-0.27029	0.0459559	0.186927	0.171775	0.034449	0.802829	-0.0582645	0.672634	0.00392104	0.977334
X9630033F20Rik	9630033F20Rik	9630033F20Rik	blue	0.301431	0.0253242	0.465198	0.000345482	-0.417572	0.00151425	0.219868	0.106758	-0.195924	0.151695	-0.333614	0.0128074	0.108485	0.430466	0.0162821	0.906079	-0.240911	0.0764274	-0.0212142	0.877821
Slc39a6	Slc39a6	Slc39a6	blue	0.236004	0.0828037	0.486173	0.000167811	-0.452714	0.000519695	0.395217	0.0028238	-0.297251	0.0275303	-0.395915	0.00277109	0.128355	0.350348	0.225928	0.0972043	-0.170333	0.213751	-0.0749177	0.586711
X4930444A02Rik	4930444A02Rik	4930444A02Rik	blue	0.114647	0.40458	0.31774	0.0180827	-0.266923	0.0488392	0.26737	0.0484483	-0.224309	0.0996889	-0.26319	0.0522082	0.207911	0.127711	0.147441	0.282724	-0.0233912	0.865394	-0.0932813	0.498164
Eepd1	Eepd1	Eepd1	blue	0.254671	0.060603	0.382863	0.00391435	-0.342536	0.0104695	0.0751316	0.585641	-0.0659854	0.632192	-0.235016	0.0841365	0.0345488	0.80227	-0.0159453	0.908013	-0.251918	0.0635372	0.144733	0.291756
Pcdh8	Pcdh8	Pcdh8	blue	0.477693	0.000225963	0.641458	1.31471e-07	-0.559143	9.11299e-06	0.256297	0.0589216	-0.133347	0.33177	-0.413949	0.00168004	0.158502	0.247759	0.013846	0.920082	-0.410355	0.00186031	0.0280665	0.838818
Slc15a2	Slc15a2	Slc15a2	blue	0.458433	0.000431871	0.742663	8.53507e-11	-0.680877	1.0655e-08	0.365621	0.00605147	-0.207559	0.128372	-0.505448	8.28331e-05	0.230872	0.0899124	0.0743397	0.589609	-0.459501	0.000417054	0.0778564	0.572077
Cdc37l1	Cdc37l1	Cdc37l1	blue	0.0190779	0.890044	0.27147	0.0449781	-0.391617	0.00310965	0.118751	0.387854	-0.273096	0.0436602	-0.414193	0.00166835	0.0727082	0.597824	0.0845166	0.539549	-0.244411	0.0721217	-0.191259	0.161877
Pde4b	Pde4b	Pde4b	blue	0.341694	0.0106731	0.570587	5.40987e-06	-0.578426	3.74174e-06	0.254566	0.0607137	-0.218677	0.108718	-0.479243	0.000214127	0.11487	0.40366	0.0689737	0.616814	-0.379069	0.00431675	-0.0232762	0.866049
Tmem184c	Tmem184c	Tmem184c	blue	0.0899342	0.513772	0.23202	0.0882822	-0.026375	0.848414	0.224376	0.0995847	-0.171518	0.210535	-0.132544	0.334714	0.100883	0.463645	0.0609425	0.658495	0.11623	0.398081	0.0216176	0.875515
Nacc2	Nacc2	Nacc2	blue	0.37839	0.00439255	0.557075	9.9928e-06	-0.4439	0.000686987	0.281848	0.0370963	-0.0925449	0.501576	-0.330556	0.0137058	0.277688	0.0401069	0.0191336	0.889725	-0.278749	0.0393205	0.131698	0.337838
Kcnd3	Kcnd3	Kcnd3	blue	0.456341	0.000462307	0.532416	2.86515e-05	-0.427355	0.00113723	0.292212	0.0304015	-0.0996317	0.469237	-0.322485	0.0163408	0.33174	0.0133517	0.0204342	0.882281	-0.337172	0.0118262	0.0597342	0.66486
Arhgef17	Arhgef17	Arhgef17	blue	0.120343	0.381481	0.21422	0.116298	-0.0682501	0.620523	0.125978	0.359416	-0.107823	0.433299	-0.107045	0.436643	0.125937	0.359574	0.0503984	0.714804	0.0538658	0.696102	0.0638635	0.643207
Brd1	Brd1	Brd1	blue	0.256963	0.0582447	0.34016	0.011053	-0.258608	0.0565978	0.147259	0.283324	-0.0646902	0.638907	-0.197437	0.148495	0.0781749	0.570501	0.125242	0.362251	-0.124709	0.364314	-0.0228623	0.86841
X1447298_at	1447298_at	1447298_at	blue	0.268828	0.0471899	0.312687	0.0201094	-0.364884	0.00616205	0.199338	0.144548	-0.0808153	0.557515	-0.25443	0.0608562	0.0216822	0.875147	-0.0946188	0.491996	-0.328539	0.0143276	-0.0817145	0.553124
Fbxw11	Fbxw11	Fbxw11	blue	0.138228	0.314214	0.40668	0.00206235	-0.345957	0.00967632	0.493122	0.000130731	-0.299467	0.0263413	-0.326962	0.0148303	0.316878	0.0184158	0.290508	0.0314274	-0.0951749	0.489443	-0.0329515	0.81124
Tsga10	Tsga10	Tsga10	blue	0.266441	0.0492646	0.371749	0.00519712	-0.349513	0.0089077	0.222243	0.102931	-0.132339	0.335469	-0.237814	0.080404	0.0273947	0.842626	0.0632769	0.646266	-0.238019	0.0801359	0.0161496	0.90684
X5730508B09Rik	5730508B09Rik	5730508B09Rik	blue	0.43037	0.00103937	0.631082	2.40265e-07	-0.492944	0.000131579	0.353339	0.00814012	-0.183822	0.179133	-0.42142	0.00135434	0.180234	0.187918	0.0664642	0.629718	-0.288507	0.0326686	-0.000581268	0.996639
A830010M20Rik	A830010M20Rik	A830010M20Rik	blue	0.259672	0.0555526	0.333617	0.0128064	-0.255298	0.0599501	0.138108	0.314638	-0.00274387	0.984138	-0.190719	0.163087	0.11949	0.384887	-0.063744	0.64383	-0.24469	0.0717865	0.0937166	0.496152
X1446953_at	1446953_at	1446953_at	blue	0.389845	0.00325962	0.412004	0.00177554	-0.250866	0.0646883	0.0957403	0.486854	0.0596431	0.665341	-0.162303	0.236455	0.142465	0.299462	-0.0212027	0.877886	-0.146788	0.284886	0.0540036	0.695362
X1446850_at	1446850_at	1446850_at	blue	0.145223	0.290109	0.380659	0.00414392	-0.376729	0.00458276	0.330452	0.0137373	-0.309059	0.0216802	-0.408254	0.00197355	0.213895	0.116867	0.192318	0.159522	-0.04116	0.765424	-0.214381	0.116019
Atg7	Atg7	Atg7	blue	0.0997926	0.468516	0.210829	0.122332	-0.0884253	0.520889	0.237277	0.0811096	-0.140287	0.306989	-0.119211	0.386008	0.373688	0.00494984	0.207888	0.127753	0.121767	0.37583	0.00796054	0.954002
Prss23	Prss23	Prss23	blue	0.15518	0.257938	0.368952	0.00557296	-0.286567	0.0339108	0.215347	0.114345	-0.142181	0.300436	-0.202441	0.138273	0.224349	0.0996266	0.020086	0.884273	-0.207598	0.128299	0.0517025	0.70775
Dennd4a	Dennd4a	Dennd4a	blue	0.102985	0.454334	0.295943	0.0282529	-0.324733	0.0155665	0.106147	0.440522	-0.118537	0.388715	-0.242396	0.0745764	0.140055	0.307795	-0.0395707	0.774238	-0.195117	0.15342	0.0684355	0.619572
Msh3	Msh3	Msh3	blue	0.253423	0.06192	0.348556	0.00910906	-0.187732	0.169903	0.327377	0.0146966	-0.190783	0.162943	-0.201648	0.139857	0.210174	0.123524	0.2013	0.140556	0.0414671	0.763724	-0.0156535	0.90969
X1446510_at	1446510_at	1446510_at	blue	0.328922	0.0142077	0.650792	7.49402e-08	-0.481063	0.000200953	0.427038	0.00114799	-0.260778	0.0544831	-0.483224	0.000186268	0.296521	0.0279315	0.146251	0.28667	-0.158024	0.249208	-0.141163	0.303948
Hectd2	Hectd2	Hectd2	blue	0.245066	0.0713382	0.474985	0.00024809	-0.458042	0.000437414	0.350625	0.00867832	-0.277103	0.0405457	-0.43237	0.000978716	0.130339	0.342887	0.163855	0.231943	-0.228138	0.0938901	-0.237807	0.0804131
Churc1	Churc1	Churc1	blue	0.16689	0.22329	0.35698	0.00746391	-0.151597	0.269225	0.155211	0.257841	-0.152062	0.267741	-0.175212	0.200726	0.0887834	0.519195	0.141725	0.302008	0.0172804	0.900349	0.0761494	0.580557
X1446386_at	1446386_at	1446386_at	blue	0.353486	0.00811199	0.439308	0.000792149	-0.229094	0.092483	0.280992	0.0376999	-0.108424	0.430724	-0.141664	0.302215	0.406236	0.00208803	0.0650482	0.637048	-0.0503984	0.714804	0.094378	0.493103
X9430076C15Rik	9430076C15Rik	9430076C15Rik	blue	0.35683	0.00749074	0.413782	0.00168807	-0.281491	0.0373473	0.156489	0.253895	0.0153561	0.911399	-0.185933	0.174104	0.153218	0.264079	-0.0452827	0.7427	-0.285759	0.0344395	0.147393	0.282881
Cdk17	Cdk17	Cdk17	blue	0.37134	0.00525069	0.588208	2.33009e-06	-0.557023	1.0016e-05	0.153892	0.261959	-0.164638	0.22969	-0.438886	0.000802498	3.77904e-05	0.999782	-0.0501611	0.71609	-0.370353	0.00538175	-0.0734431	0.594117
Cyth3	Cyth3	Cyth3	blue	0.227698	0.094543	0.441296	0.000744951	-0.391658	0.00310627	0.297806	0.0272285	-0.210692	0.122581	-0.321732	0.0166071	0.112864	0.411975	0.142288	0.30007	-0.257039	0.0581671	-0.00898285	0.948103
Adamts18	Adamts18	Adamts18	blue	0.16928	0.216639	0.32747	0.0146665	-0.261066	0.0542074	0.15645	0.254013	-0.0702252	0.610422	-0.278959	0.0391666	0.0740085	0.591273	-0.0376827	0.784745	-0.227656	0.0946048	-0.101888	0.45918
Rgs20	Rgs20	Rgs20	blue	0.254716	0.0605568	0.582147	3.13059e-06	-0.650754	7.51132e-08	0.37543	0.00473652	-0.318392	0.0178345	-0.553525	1.16896e-05	0.165148	0.228228	0.0860548	0.532167	-0.412157	0.00176786	-0.157417	0.251055
X1446172_at	1446172_at	1446172_at	blue	0.363309	0.00640439	0.463971	0.000359881	-0.444842	0.000667038	0.12338	0.369489	-0.0461531	0.737929	-0.268841	0.0471793	0.108597	0.429985	-0.0498291	0.717891	-0.371564	0.00522124	0.06073	0.659613
Slc38a3	Slc38a3	Slc38a3	blue	0.2694	0.0467041	0.341579	0.0107012	-0.340671	0.0109251	0.138182	0.314377	-0.0382658	0.781496	-0.20026	0.142661	0.122307	0.373699	-0.0524453	0.703742	-0.358302	0.00723074	0.150874	0.271542
Zfp507	Zfp507	Zfp507	blue	0.207455	0.128566	0.201947	0.139258	-0.0692629	0.615335	0.181191	0.185545	0.0510805	0.711111	0.0228165	0.868671	0.106929	0.437146	0.0419118	0.761265	-0.09204	0.503923	0.180535	0.18717
Spry4	Spry4	Spry4	blue	0.303325	0.0243742	0.336369	0.0120418	-0.212615	0.119126	0.0258659	0.851306	0.0333684	0.808896	-0.139457	0.309886	0.0753398	0.584599	-0.149729	0.275239	-0.305851	0.0231549	0.112647	0.41288
X1445600_at	1445600_at	1445600_at	blue	0.245922	0.070323	0.291888	0.0305944	-0.357472	0.00737634	0.130087	0.343833	-0.0291427	0.832724	-0.225872	0.0972886	0.113011	0.411361	-0.0731828	0.595429	-0.362505	0.00653119	-0.0430172	0.755161
Nfrkb	Nfrkb	Nfrkb	blue	0.0813916	0.554699	0.356931	0.00747265	-0.364813	0.00617279	0.241532	0.0756491	-0.202548	0.13806	-0.309907	0.021304	0.274375	0.0426456	0.0172085	0.900761	-0.223957	0.100236	-0.0156556	0.909678
X1445374_at	1445374_at	1445374_at	blue	0.0636977	0.644071	0.386457	0.00356416	-0.343861	0.010156	0.326554	0.0149629	-0.316781	0.0184534	-0.413829	0.0016858	0.312365	0.020245	0.143838	0.294782	-0.0389579	0.777644	-0.222697	0.102212
X2810055G20Rik	2810055G20Rik	2810055G20Rik	blue	0.46062	0.000402015	0.827608	6.66737e-15	-0.668928	2.37489e-08	0.470967	0.000284562	-0.328049	0.014482	-0.566109	6.64965e-06	0.393173	0.00298311	0.0956099	0.487451	-0.366918	0.00586101	-0.0238504	0.862776
X1110032A03Rik	1110032A03Rik	1110032A03Rik	blue	0.368608	0.00562079	0.456521	0.000459604	-0.396787	0.00270654	0.266712	0.049025	-0.0945739	0.492202	-0.245259	0.0711084	0.311078	0.0207938	0.0297134	0.829497	-0.245527	0.0707903	0.0324884	0.813845
D8Ertd82e	D8Ertd82e	D8Ertd82e	blue	0.178664	0.191857	0.387165	0.00349849	-0.265052	0.0505051	0.238004	0.080156	-0.183311	0.180366	-0.308612	0.0218809	0.175067	0.201105	-0.0236078	0.864159	-0.0668778	0.627583	-0.094563	0.492252
X5730419I09Rik	5730419I09Rik	5730419I09Rik	blue	0.251663	0.0638158	0.471549	0.000278994	-0.32984	0.0139236	0.39045	0.00320773	-0.210728	0.122514	-0.317773	0.0180702	0.292371	0.0303074	0.101723	0.459914	-0.169684	0.215526	0.0225747	0.870051
X1444705_at	1444705_at	1444705_at	blue	0.3097	0.0213956	0.442559	0.000716297	-0.272139	0.0444323	0.251538	0.0639512	-0.120669	0.380179	-0.260647	0.0546089	0.288142	0.0328993	0.00494457	0.97142	-0.079511	0.563912	0.0271696	0.843903
Epha5	Epha5	Epha5	blue	0.544262	1.74537e-05	0.806462	1.07712e-13	-0.77996	2.25359e-12	0.409769	0.0018913	-0.192701	0.158677	-0.563091	7.62918e-06	0.361148	0.0067503	0.0798166	0.56241	-0.538763	2.20199e-05	0.0662461	0.630845
Rasal2	Rasal2	Rasal2	blue	0.188602	0.167897	0.427677	0.0011264	-0.214053	0.116591	0.384617	0.00373983	-0.21406	0.116579	-0.222307	0.102829	0.495723	0.0001189	0.101148	0.462469	-0.0659825	0.632208	0.000663447	0.996164
Mmd2	Mmd2	Mmd2	blue	0.320562	0.0170285	0.535014	2.5741e-05	-0.451129	0.000546738	0.300666	0.0257164	-0.198583	0.146107	-0.42155	0.0013492	0.301508	0.0252849	0.0620702	0.652576	-0.210977	0.122064	-0.0942319	0.493776
Slc25a12	Slc25a12	Slc25a12	blue	0.0522935	0.704561	0.142832	0.298206	-0.0420093	0.760726	0.261973	0.0533457	-0.0539375	0.695717	-0.0360252	0.794001	0.521366	4.47495e-05	0.0971309	0.480519	-0.0303494	0.825904	0.0778499	0.572109
Paqr8	Paqr8	Paqr8	blue	0.305932	0.0231166	0.502394	9.28987e-05	-0.450982	0.000549317	0.322279	0.0164133	-0.151977	0.268011	-0.316199	0.0186815	0.217528	0.110635	0.101583	0.460534	-0.312209	0.0203106	-0.0342074	0.804185
Ncald	Ncald	Ncald	blue	0.422867	0.00129823	0.325263	0.0153888	-0.13444	0.327785	0.108677	0.429642	0.133731	0.330365	-0.0909489	0.509014	0.0471364	0.732552	-0.0658124	0.633088	-0.216057	0.113127	0.127296	0.35437
B130040O20Rik	B130040O20Rik	B130040O20Rik	blue	0.317592	0.0181395	0.414875	0.00163617	-0.37915	0.0043078	0.162385	0.236214	-0.0264775	0.847832	-0.264578	0.0509339	0.179726	0.189188	0.00069476	0.995983	-0.362538	0.00652604	0.0783188	0.56979
X1444345_at	1444345_at	1444345_at	blue	0.394503	0.00287856	0.408298	0.0019711	-0.243096	0.0737162	0.226857	0.0957996	0.00829527	0.95207	-0.178437	0.192432	0.070818	0.607404	-0.00271629	0.984297	-0.234028	0.0854857	0.0741687	0.590468
Pcdh10	Pcdh10	Pcdh10	blue	0.578792	3.67707e-06	0.787076	1.03935e-12	-0.658152	4.74523e-08	0.403991	0.0022223	-0.177417	0.19503	-0.439225	0.000794172	0.263841	0.0516071	0.067578	0.623977	-0.462294	0.000380432	0.170005	0.214648
X1444269_at	1444269_at	1444269_at	blue	0.258434	0.0567701	0.378654	0.00436296	-0.291075	0.031083	0.226412	0.0964698	-0.045131	0.743532	-0.260766	0.0544939	0.260028	0.0552063	0.0401043	0.771276	-0.170958	0.21205	-0.058012	0.673973
Zfp703	Zfp703	Zfp703	blue	0.442892	0.000708912	0.53327	2.76621e-05	-0.517744	5.16195e-05	0.211278	0.121519	-0.0497203	0.718481	-0.311429	0.0206427	0.185211	0.175812	-0.00462044	0.973292	-0.440351	0.000767055	0.100101	0.467136
X1444180_at	1444180_at	1444180_at	blue	0.262859	0.0525154	0.350641	0.00867507	-0.337749	0.0116734	0.0427106	0.756853	0.0119785	0.930832	-0.184977	0.176369	0.0988253	0.472859	-0.166023	0.225739	-0.34525	0.00983582	0.162722	0.235231
Thrsp	Thrsp	Thrsp	blue	0.141254	0.303632	0.362532	0.00652697	-0.387741	0.00344592	0.21868	0.108712	-0.19101	0.162434	-0.286168	0.0341712	0.219485	0.107385	0.104821	0.446286	-0.193866	0.156127	-0.0248679	0.856982
Nin	Nin	Nin	blue	0.124403	0.365504	0.304326	0.0238848	-0.107261	0.435713	0.172534	0.207803	-0.12949	0.346068	-0.114914	0.403479	0.227978	0.0941261	0.0578632	0.674763	0.0340756	0.804925	0.0670524	0.626683
Ndufa11	Ndufa11	Ndufa11	blue	0.391091	0.00315357	0.308711	0.0218366	-0.107156	0.436164	0.0373144	0.7868	0.135144	0.325236	-0.00965785	0.944209	0.120232	0.381923	-0.205552	0.132188	-0.203872	0.135449	0.192545	0.15902
X1444130_at	1444130_at	1444130_at	blue	0.305809	0.0231747	0.413319	0.00171048	-0.238803	0.0791172	0.191527	0.161279	-0.0914393	0.506723	-0.169409	0.216282	0.225449	0.0979341	0.0130589	0.924611	-0.11831	0.389633	0.0804581	0.559263
Nckap5	Nckap5	Nckap5	blue	0.195738	0.152091	0.401937	0.00235182	-0.365253	0.00610648	0.315885	0.0188055	-0.246281	0.0699018	-0.362	0.006612	0.143654	0.295407	0.0710084	0.606436	-0.171257	0.211239	-0.0787387	0.567716
X1444043_at	1444043_at	1444043_at	blue	0.25423	0.0610658	0.374624	0.00483415	-0.146486	0.285886	0.208939	0.125795	-0.0440984	0.749206	-0.181074	0.185834	0.355349	0.00776065	0.116092	0.398645	-0.0807874	0.557652	0.0754829	0.583883
Parp11	Parp11	Parp11	blue	0.0109398	0.936818	0.175845	0.19908	-0.196652	0.15015	0.208017	0.127513	-0.151974	0.268021	-0.182654	0.181961	0.128623	0.349334	0.131409	0.338907	-0.147298	0.283196	-0.0542033	0.694291
BC032203	BC032203	BC032203	blue	0.35487	0.00784957	0.398033	0.00261665	-0.158807	0.24684	0.124658	0.364516	0.013909	0.919719	-0.115145	0.40253	0.184472	0.177573	-0.0567284	0.680796	-0.089963	0.513637	0.0508325	0.712453
X1443926_at	1443926_at	1443926_at	blue	0.49399	0.00012667	0.664409	3.18557e-08	-0.538444	2.23157e-05	0.33251	0.0131256	-0.175048	0.201155	-0.396776	0.00270735	0.211908	0.120386	-0.0143547	0.917156	-0.377802	0.004459	0.0868765	0.528244
X2900026A02Rik	2900026A02Rik	2900026A02Rik	blue	0.282275	0.0367981	0.413955	0.00167974	-0.313017	0.0199713	0.215586	0.113934	-0.0412082	0.765157	-0.196066	0.151391	0.353059	0.00819434	-0.028809	0.834613	-0.302684	0.0246926	0.156947	0.25249
Ddit3	Ddit3	Ddit3	blue	0.0619687	0.653108	0.316228	0.01867	-0.331078	0.0135488	0.160262	0.242479	-0.235796	0.0830826	-0.32211	0.0164728	0.0855593	0.53454	0.0383	0.781306	-0.133235	0.332178	-0.0308283	0.8232
Herpud2	Herpud2	Herpud2	blue	0.213874	0.116903	0.362687	0.00650223	-0.167707	0.221002	0.230442	0.0905289	-0.114972	0.403241	-0.193151	0.157688	0.11366	0.408664	-0.0151808	0.912406	-0.008871	0.948748	-0.0962574	0.484494
Men1	Men1	Men1	blue	-0.032911	0.811468	0.290995	0.0311315	-0.346041	0.00965763	0.243197	0.0735928	-0.314264	0.0194572	-0.428688	0.00109298	0.11396	0.407421	0.220348	0.105976	-0.138284	0.314013	-0.229632	0.0916995
Fis1	Fis1	Fis1	blue	0.0291962	0.832422	0.32843	0.0143616	-0.396767	0.00270803	0.275742	0.0415822	-0.307232	0.02251	-0.387732	0.00344666	0.272676	0.0439971	0.197241	0.148907	-0.172891	0.206851	-0.141316	0.303418
Bmpr1b	Bmpr1b	Bmpr1b	blue	0.228134	0.0938957	0.378448	0.004386	-0.194721	0.154275	0.268994	0.0470489	-0.0834609	0.544645	-0.145172	0.290279	0.291759	0.0306714	0.0743313	0.589652	-0.125563	0.361013	0.102512	0.45642
Ccdc82	Ccdc82	Ccdc82	blue	0.484059	0.000180861	0.59667	1.5273e-06	-0.429689	0.00106078	0.217401	0.110848	0.00941962	0.945583	-0.252742	0.0626479	0.235016	0.0841358	-0.0724379	0.59919	-0.505038	8.41264e-05	0.233401	0.0863521
LOC100503244	LOC100503244	LOC100503244	blue	0.338486	0.0114806	0.555548	1.06927e-05	-0.508288	7.43814e-05	0.353931	0.00802676	-0.204985	0.133282	-0.407234	0.00203066	0.452732	0.000519402	0.055692	0.686323	-0.217254	0.111096	-0.0446683	0.746073
Terf1	Terf1	Terf1	blue	0.157881	0.249642	0.145604	0.288829	0.0412972	0.764664	0.0889195	0.518552	-0.00141901	0.991796	0.00414556	0.976037	0.191307	0.16177	0.0717463	0.602691	0.114478	0.405278	0.0757543	0.582528
Bcl10	Bcl10	Bcl10	blue	0.122185	0.374179	0.366729	0.00588842	-0.241065	0.076233	0.270638	0.0456658	-0.183	0.18112	-0.195474	0.152655	0.401927	0.00235248	0.0533801	0.698711	-0.163662	0.232501	0.0808477	0.557356
Sgce	Sgce	Sgce	blue	0.263367	0.0520437	0.225124	0.0984311	-0.115089	0.402758	0.0215999	0.875617	0.0650271	0.637157	-0.0135666	0.921689	0.209809	0.124192	0.0217135	0.874968	-0.10834	0.431082	0.133126	0.332577
X1443335_at	1443335_at	1443335_at	blue	0.355859	0.00766682	0.396236	0.00274721	-0.293838	0.0294487	0.215527	0.114035	-0.0519368	0.706485	-0.178428	0.192455	0.279651	0.0386623	-0.00806957	0.953373	-0.256177	0.0590445	0.11368	0.40858
Pdzrn3	Pdzrn3	Pdzrn3	blue	0.265325	0.050259	0.597011	1.50116e-06	-0.481866	0.000195372	0.341396	0.0107461	-0.342247	0.0105392	-0.481729	0.000196316	0.155647	0.256489	0.182894	0.181375	-0.0890848	0.517772	-0.119782	0.383719
Mrps14	Mrps14	Mrps14	blue	0.0560844	0.684228	0.308921	0.0217419	-0.365376	0.00608809	0.340366	0.0110012	-0.34364	0.0102077	-0.455588	0.000473727	0.17902	0.190959	0.442212	0.000724081	-0.0453969	0.742073	-0.334322	0.0126068
X1443251_at	1443251_at	1443251_at	blue	0.401516	0.00237916	0.470213	0.000291918	-0.334934	0.0124354	0.269304	0.0467857	-0.0866009	0.529558	-0.282006	0.0369862	0.186763	0.172158	0.0900805	0.513085	-0.177318	0.195282	-0.00813201	0.953012
Tmco3	Tmco3	Tmco3	blue	0.133699	0.330483	0.305862	0.0231496	-0.240514	0.0769284	0.195573	0.152443	-0.0995372	0.469661	-0.205778	0.131755	0.212358	0.119583	0.0112516	0.93502	-0.107328	0.435425	-0.0191168	0.889822
Eif2ak4	Eif2ak4	Eif2ak4	blue	0.226512	0.0963194	0.342087	0.0105777	-0.232318	0.0878622	0.18748	0.170487	-0.0283927	0.83697	-0.164503	0.230077	0.265153	0.050414	0.0203353	0.882846	-0.159248	0.245514	0.117923	0.391197
X1443231_at	1443231_at	1443231_at	blue	0.221529	0.10407	0.346755	0.00949918	-0.0950064	0.490216	0.0856747	0.533987	-0.0735684	0.593486	-0.180708	0.186739	0.0114313	0.933985	0.0304602	0.825278	-0.0135458	0.921809	-0.0308092	0.823308
Alcam	Alcam	Alcam	blue	0.138586	0.31295	0.433067	0.000958337	-0.453295	0.000510087	0.293932	0.0293946	-0.226803	0.0958802	-0.380974	0.00411043	0.288211	0.0328554	0.170642	0.212908	-0.263961	0.0514972	-0.0826716	0.54847
X1443009_at	1443009_at	1443009_at	blue	0.361218	0.00673889	0.351412	0.00851924	-0.122725	0.372057	0.14199	0.301093	0.0885433	0.52033	-0.0259586	0.850779	0.246277	0.0699064	-0.0985647	0.474034	-0.197633	0.148084	0.278594	0.0394344
Chfr	Chfr	Chfr	blue	0.214707	0.115452	0.353602	0.00808968	-0.232891	0.0870601	0.263994	0.0514665	-0.124647	0.364554	-0.19739	0.148594	0.181242	0.185419	0.0833313	0.545272	-0.0934209	0.497518	0.0638144	0.643463
Gm11627	Gm11627	Gm11627	blue	0.351306	0.00854048	0.585208	2.69886e-06	-0.389072	0.00332701	0.43522	0.000897772	-0.23951	0.0782066	-0.342003	0.010598	0.306303	0.0229422	0.177273	0.195396	-0.089335	0.516592	-0.0234244	0.865204
X4732423E21Rik	4732423E21Rik	4732423E21Rik	blue	0.334653	0.012514	0.474872	0.000249054	-0.359953	0.00694851	0.13255	0.334694	-0.126593	0.357057	-0.330442	0.0137403	0.0838199	0.542909	0.0260588	0.85021	-0.148914	0.277888	-0.0469652	0.733487
Fam181b	Fam181b	Fam181b	blue	0.351347	0.00853229	0.512084	6.43194e-05	-0.418154	0.00148903	0.42194	0.00133395	-0.137201	0.317856	-0.301065	0.0255109	0.218716	0.108654	0.174043	0.203795	-0.295242	0.0286466	0.0571037	0.678798
Akt1	Akt1	Akt1	blue	0.44792	0.000605433	0.422874	0.00129795	-0.198143	0.147021	-0.0569614	0.679555	0.139426	0.309995	-0.0521151	0.705523	-0.0831292	0.54625	-0.253529	0.0618069	-0.354411	0.00793576	0.306367	0.022912
Lrch1	Lrch1	Lrch1	blue	0.296993	0.0276713	0.307265	0.0224946	-0.277878	0.0399646	0.0763507	0.579554	-0.00855855	0.950551	-0.160805	0.240868	-0.0253033	0.854505	-0.0878267	0.523725	-0.367678	0.00575183	0.0453556	0.7423
Pds5a	Pds5a	Pds5a	blue	0.416763	0.00154995	0.449223	0.00058095	-0.263806	0.0516391	0.220494	0.105739	-0.0206873	0.880833	-0.140577	0.30598	0.0573047	0.67773	0.0114829	0.933688	-0.22882	0.0928844	0.189361	0.16616
Hmg20a	Hmg20a	Hmg20a	blue	0.253271	0.0620821	0.3649	0.00615963	-0.130017	0.344094	0.155151	0.258028	0.00423293	0.975532	-0.0899506	0.513695	0.272765	0.043926	0.0502551	0.71558	-0.156358	0.254296	0.121863	0.375449
LOC553096	LOC553096	LOC553096	blue	0.35493	0.0078384	0.363599	0.00635908	-0.223556	0.100862	0.247919	0.0680018	-0.0767826	0.577405	-0.126119	0.358873	0.241817	0.075293	0.014975	0.913589	-0.145501	0.289176	0.0863824	0.530601
Anxa6	Anxa6	Anxa6	blue	0.315223	0.0190694	0.545527	1.65353e-05	-0.447661	0.000610423	0.298609	0.0267965	-0.18045	0.18738	-0.326028	0.0151352	0.214305	0.11615	0.0571495	0.678555	-0.265698	0.0499246	0.0300744	0.827457
X1442257_at	1442257_at	1442257_at	blue	0.00610489	0.964717	0.32261	0.0162967	-0.232267	0.0879345	0.274283	0.0427179	-0.306259	0.0229629	-0.28029	0.0382014	0.175364	0.20033	0.148151	0.280387	0.0123588	0.928642	-0.20545	0.132384
Zfp286	Zfp286	Zfp286	blue	0.218377	0.109216	0.104088	0.44949	0.104055	0.449637	0.0221198	0.872648	0.14249	0.299376	0.150586	0.272468	0.11048	0.421982	0.0122327	0.929368	-0.0466753	0.735071	0.232682	0.0873525
Inadl	Inadl	Inadl	blue	0.311804	0.0204827	0.474848	0.000249255	-0.379285	0.00429294	0.238336	0.0797231	-0.16411	0.231206	-0.324665	0.0155894	0.118797	0.387668	0.0377811	0.784197	-0.19984	0.143518	0.0254397	0.853729
X1442197_at	1442197_at	1442197_at	blue	0.000646231	0.996264	0.245776	0.0704958	-0.164898	0.228944	0.11612	0.398529	-0.188017	0.169243	-0.189368	0.166144	0.00850015	0.950888	0.0214326	0.876573	0.0220612	0.872982	-0.0684334	0.619583
Mllt10	Mllt10	Mllt10	blue	0.221197	0.104603	0.482586	0.0001905	-0.412649	0.00174337	0.365198	0.00611472	-0.277319	0.040383	-0.429988	0.00105134	0.300134	0.0259918	0.272781	0.0439132	-0.117237	0.393977	-0.104368	0.448265
Shroom2	Shroom2	Shroom2	blue	0.23367	0.0859789	0.404227	0.00220782	-0.455375	0.000476999	0.251378	0.0641264	-0.189424	0.166016	-0.37707	0.00454307	0.138504	0.313238	0.0939183	0.495221	-0.250625	0.064955	-0.072223	0.600277
Tox	Tox	Tox	blue	0.190529	0.163515	0.419445	0.00143442	-0.589273	2.21089e-06	0.228907	0.0927577	-0.201212	0.140733	-0.410491	0.0018532	0.0670277	0.626811	0.0520445	0.705904	-0.457523	0.000444876	-0.0739253	0.591691
Diap2	Diap2	Diap2	blue	0.0886996	0.519591	0.361433	0.00670373	-0.168051	0.220041	0.251916	0.0635402	-0.206451	0.130468	-0.217811	0.11016	0.346869	0.00947396	0.0928311	0.500248	0.054617	0.692073	-0.0595466	0.66585
C030007I09Rik	C030007I09Rik	C030007I09Rik	blue	0.199504	0.144208	0.439009	0.000799481	-0.308685	0.0218481	0.150572	0.272512	-0.118201	0.390073	-0.306421	0.0228868	0.331769	0.0133432	0.0354614	0.797156	-0.136002	0.322143	-0.0718358	0.602237
Bcan	Bcan	Bcan	blue	0.389882	0.00325636	0.510233	6.90572e-05	-0.308392	0.0219801	0.229269	0.0922276	-0.087921	0.523278	-0.25144	0.0640585	0.220667	0.105459	0.0855793	0.534444	-0.162916	0.234666	0.109653	0.425488
Pkd2	Pkd2	Pkd2	blue	0.293068	0.0298969	0.412036	0.00177393	-0.291369	0.0309055	0.227062	0.0954927	-0.0381465	0.782161	-0.239094	0.0787406	0.225436	0.0979542	0.209649	0.124485	-0.186439	0.172916	0.0439667	0.749931
X1441869_x_at	1441869_x_at	1441869_x_at	blue	0.356927	0.00747347	0.524827	3.89815e-05	-0.370861	0.00531399	0.28563	0.0345243	-0.103161	0.453562	-0.253422	0.0619203	0.48307	0.000187278	0.0132244	0.923659	-0.281955	0.0370213	0.109754	0.42506
X4930534B04Rik	4930534B04Rik	4930534B04Rik	blue	0.122633	0.372417	0.285886	0.0343559	-0.175055	0.201135	0.274553	0.0425055	-0.0881307	0.522284	-0.154826	0.259037	0.304993	0.0235633	0.0463265	0.73698	-0.108885	0.428758	0.0330457	0.81071
X1190002F15Rik	1190002F15Rik	1190002F15Rik	blue	0.614788	5.9287e-07	0.717777	6.94895e-10	-0.651786	7.05056e-08	0.331254	0.0134961	-0.038663	0.779285	-0.350515	0.00870073	0.402242	0.00233218	-0.0457768	0.73999	-0.644366	1.10576e-07	0.288255	0.0328279
Prosc	Prosc	Prosc	blue	0.24171	0.0754262	0.266199	0.0494785	-0.114155	0.406614	0.176587	0.19716	-0.00886557	0.948779	0.00782755	0.95477	0.16309	0.23416	-0.0788216	0.567308	-0.163468	0.233061	0.217465	0.110741
Acap2	Acap2	Acap2	blue	0.186464	0.172857	0.333932	0.0127169	-0.32472	0.015571	0.19886	0.145532	-0.15248	0.266411	-0.22304	0.101671	-0.0393725	0.775339	0.0704685	0.609182	-0.151766	0.268685	-0.00997725	0.942367
Iars2	Iars2	Iars2	blue	0.118699	0.388064	0.395903	0.00277201	-0.361468	0.00669803	0.306467	0.0228652	-0.260231	0.0550099	-0.345362	0.00981048	0.254701	0.0605725	0.0978294	0.477354	-0.144462	0.292671	-0.11085	0.420423
Vta1	Vta1	Vta1	blue	0.051529	0.708687	0.340524	0.0109617	-0.217328	0.110971	0.200105	0.142978	-0.181408	0.185012	-0.311128	0.0207723	0.299859	0.0261355	0.102439	0.456742	-0.0491291	0.721692	-0.154753	0.259264
Scmh1	Scmh1	Scmh1	blue	0.208761	0.126125	0.422247	0.001322	-0.39097	0.00316368	0.268817	0.0472	-0.193493	0.156939	-0.338441	0.0114922	0.141291	0.303503	0.0879115	0.523323	-0.0999889	0.467638	-0.0982953	0.475249
X1441547_at	1441547_at	1441547_at	blue	0.284467	0.0352993	0.491672	0.000137784	-0.324665	0.0155894	0.410634	0.00184572	-0.250595	0.0649875	-0.303215	0.0244288	0.397785	0.00263432	0.145456	0.289327	-0.156045	0.255259	-0.014679	0.915291
Slitrk2	Slitrk2	Slitrk2	blue	0.346817	0.00948532	0.447212	0.000619138	-0.326562	0.0149603	0.194095	0.155629	-0.0837738	0.543132	-0.193103	0.157794	0.196362	0.150764	0.0105256	0.939205	-0.268516	0.0474576	0.112926	0.411719
Zfp788	Zfp788	Zfp788	blue	0.129322	0.346702	0.279019	0.0391222	-0.110624	0.421374	0.273933	0.0429933	-0.147668	0.281975	-0.0972055	0.480181	0.357372	0.00739416	0.0635347	0.644921	0.0112019	0.935307	0.0167958	0.90313
X1810029B16Rik	1810029B16Rik	1810029B16Rik	blue	0.087911	0.523325	0.282394	0.0367155	-0.0073704	0.957409	0.21709	0.111372	-0.185332	0.175526	-0.14031	0.306908	0.0428019	0.756349	0.136517	0.320297	0.159015	0.246213	-0.0903852	0.511655
Mbd2	Mbd2	Mbd2	blue	0.0922191	0.50309	0.307228	0.0225118	-0.175815	0.199158	0.304159	0.0239657	-0.233234	0.0865834	-0.318911	0.0176387	0.0552271	0.688808	0.160407	0.242051	0.0535757	0.69766	-0.190133	0.164407
Erlin1	Erlin1	Erlin1	blue	0.227901	0.0942408	0.310471	0.0210572	-0.0902357	0.512356	0.227583	0.0947135	-0.0221455	0.872501	-0.0781293	0.570727	0.11421	0.406384	0.058809	0.66975	-0.0294053	0.831239	0.0965682	0.483078
Lman2l	Lman2l	Lman2l	blue	0.0867594	0.528802	0.310679	0.0209667	-0.294518	0.0290581	0.323348	0.0160398	-0.188101	0.169048	-0.289787	0.0318699	0.255453	0.0597898	0.134442	0.327779	-0.141185	0.303872	-0.0679077	0.622282
Ift122	Ift122	Ift122	blue	0.292603	0.0301703	0.278095	0.0398039	-0.0215786	0.875738	0.0362537	0.792724	0.0550685	0.689656	-0.0329133	0.811455	0.0880529	0.522652	0.0524188	0.703886	0.00656299	0.962071	0.103333	0.452802
Trabd	Trabd	Trabd	blue	0.216325	0.11267	0.248532	0.0673018	-0.160447	0.24193	0.161503	0.238805	0.0416721	0.76259	-0.0305283	0.824894	0.242708	0.0741922	0.00662416	0.961718	-0.113728	0.408382	0.123348	0.369617
X1441072_at	1441072_at	1441072_at	blue	0.382095	0.00399302	0.321781	0.0165897	-0.158211	0.248641	0.0694096	0.614585	0.0870631	0.527355	-0.0421345	0.760034	0.155213	0.257834	-0.177422	0.195015	-0.188536	0.168047	0.14196	0.301198
Mrpl35	Mrpl35	Mrpl35	blue	0.267593	0.0482541	0.254558	0.0607213	-0.0474777	0.730688	0.146684	0.285229	0.0893422	0.516558	0.089337	0.516583	0.346584	0.00953689	-0.219141	0.107951	-0.119641	0.384283	0.284735	0.0351195
X1440954_at	1440954_at	1440954_at	blue	0.284542	0.0352487	0.444413	0.000676058	-0.344743	0.00995175	0.345637	0.00974836	-0.160557	0.241604	-0.263343	0.0520666	0.1557	0.256324	0.0922083	0.503141	-0.257612	0.0575906	0.0188403	0.891405
X1440935_at	1440935_at	1440935_at	blue	0.211135	0.121777	0.443008	0.000706371	-0.337905	0.0116322	0.355319	0.00776613	-0.190529	0.163514	-0.307607	0.0223374	0.322296	0.0164073	0.0995034	0.469813	-0.17664	0.197022	0.00154832	0.991049
Tob1	Tob1	Tob1	blue	0.177194	0.1956	0.354443	0.00792966	-0.287017	0.0336194	0.263677	0.0517584	-0.165184	0.228125	-0.252374	0.0630436	0.127177	0.354827	0.0796395	0.563281	-0.0767524	0.577555	-0.0715455	0.603709
Glt8d1	Glt8d1	Glt8d1	blue	0.188511	0.168106	0.272654	0.0440154	-0.244589	0.0719079	0.244189	0.0723882	-0.0351974	0.798635	-0.168803	0.217954	0.392815	0.00301179	0.240197	0.0773301	-0.148349	0.279738	0.00941269	0.945623
Fras1	Fras1	Fras1	blue	-0.0422929	0.759159	0.240527	0.0769118	-0.343771	0.010177	0.154145	0.261163	-0.284901	0.0350087	-0.446949	0.000624289	0.142921	0.297904	0.106964	0.436995	-0.0856877	0.533924	-0.354315	0.00795391
Neil3	Neil3	Neil3	blue	0.304168	0.0239617	0.405999	0.00210184	-0.445237	0.000658826	0.140497	0.306256	-0.0273934	0.842633	-0.25759	0.0576118	0.199955	0.143283	-0.176816	0.19657	-0.39164	0.00310776	0.0712164	0.605379
Dusp16	Dusp16	Dusp16	blue	0.117141	0.394365	0.348005	0.00922686	-0.462936	0.000372449	0.349035	0.0090077	-0.255737	0.059497	-0.414473	0.00165507	0.141343	0.303324	0.183974	0.178768	-0.253204	0.062153	-0.102894	0.454735
Heatr5a	Heatr5a	Heatr5a	blue	0.271349	0.0450782	0.385355	0.00366842	-0.337987	0.0116108	0.338565	0.0114602	-0.123568	0.368753	-0.263458	0.0519602	0.36833	0.00565975	0.12604	0.359179	-0.1608	0.240882	-0.032868	0.81171
Uros	Uros	Uros	blue	0.142876	0.298055	0.345106	0.0098687	-0.180514	0.187221	0.267053	0.0487253	-0.165642	0.22682	-0.21175	0.12067	0.29436	0.0291485	0.0777488	0.57261	-0.0183606	0.894154	-0.0544011	0.69323
Chic1	Chic1	Chic1	blue	0.319775	0.0173173	0.330997	0.0135731	-0.166935	0.223163	0.217524	0.110641	-0.0750083	0.586257	-0.131791	0.337494	0.178244	0.192921	0.0279546	0.839452	-0.0666497	0.62876	0.0201875	0.883692
Abhd2	Abhd2	Abhd2	blue	0.211091	0.121858	0.405729	0.0021177	-0.26587	0.0497711	0.260982	0.054287	-0.188295	0.168602	-0.202907	0.137349	0.25162	0.0638625	0.0776914	0.572894	-0.097914	0.476971	0.106664	0.438289
Trpm1	Trpm1	Trpm1	blue	0.353973	0.00801874	0.342241	0.0105406	-0.24891	0.0668727	0.0102724	0.940665	0.0653497	0.635484	-0.154712	0.259392	-0.00685999	0.960356	-0.00982411	0.94325	-0.240592	0.0768295	0.0906406	0.510457
Slc5a3	Slc5a3	Slc5a3	blue	0.103235	0.453234	0.222297	0.102845	-0.15156	0.269342	0.181273	0.185344	-0.196107	0.151304	-0.186034	0.173867	0.156477	0.253931	0.0707981	0.607505	0.0434632	0.752703	-0.0756806	0.582896
X1440219_at	1440219_at	1440219_at	blue	0.213208	0.118075	0.456324	0.000462558	-0.422298	0.00132002	0.338438	0.011493	-0.28415	0.0355131	-0.391792	0.00309518	0.129885	0.344587	0.11822	0.389996	-0.161646	0.238383	-0.148567	0.279022
Mon2	Mon2	Mon2	blue	0.203125	0.136918	0.20154	0.140072	0.0139852	0.919281	0.289136	0.0322741	-0.0420508	0.760497	0.0157503	0.909134	0.249145	0.0666077	0.102943	0.454519	0.0611103	0.657613	0.100405	0.465778
X1439915_at	1439915_at	1439915_at	blue	0.318674	0.0177279	0.589352	2.2023e-06	-0.451035	0.000548391	0.418438	0.00147685	-0.271467	0.0449807	-0.423237	0.00128422	0.327825	0.0145531	0.15862	0.247404	-0.145216	0.290132	-0.165659	0.226773
Fstl5	Fstl5	Fstl5	blue	0.495002	0.000122079	0.677732	1.32047e-08	-0.64846	8.6395e-08	0.218894	0.108359	-0.0988563	0.47272	-0.382391	0.00396256	0.13173	0.33772	-0.114876	0.403637	-0.545869	1.6295e-05	0.180497	0.187263
AU021025	AU021025	AU021025	blue	0.336255	0.0120726	0.461653	0.000388573	-0.237323	0.0810492	0.237056	0.0814018	-0.0509848	0.711629	-0.163441	0.23314	0.30311	0.0244807	0.00691348	0.960047	-0.184646	0.177158	0.0611812	0.657241
Ugcg	Ugcg	Ugcg	blue	0.256653	0.0585595	0.380505	0.00416033	-0.342833	0.0103986	0.170038	0.214556	-0.135024	0.325668	-0.288042	0.0329631	-0.0507634	0.712827	0.00547148	0.968376	-0.145564	0.288965	0.0121518	0.929834
Hp1bp3	Hp1bp3	Hp1bp3	blue	0.2274	0.0949863	0.50731	7.71978e-05	-0.419182	0.00144537	0.666215	2.83443e-08	-0.370283	0.00539118	-0.389304	0.00330662	0.393672	0.00294351	0.27059	0.0457058	-0.0918339	0.504883	-0.0591647	0.667868
Polb	Polb	Polb	blue	0.0432015	0.754145	0.339679	0.0111745	-0.398149	0.00260838	0.258666	0.05654	-0.291921	0.0305746	-0.433839	0.000936199	0.0422144	0.759593	0.146153	0.286996	-0.132807	0.333749	-0.227977	0.0941284
X4930402H24Rik	4930402H24Rik	4930402H24Rik	blue	0.126187	0.358613	0.383297	0.00387051	-0.340016	0.0110891	0.316466	0.0185765	-0.29811	0.0270639	-0.346343	0.00959029	0.193324	0.157309	0.0945576	0.492277	-0.0705762	0.608634	-0.128591	0.349456
Gnb4	Gnb4	Gnb4	blue	0.408543	0.00195757	0.421324	0.00135813	-0.321122	0.0168259	0.0174019	0.899652	0.115585	0.400721	-0.118168	0.390206	0.0242051	0.860756	-0.291304	0.0309446	-0.389308	0.00330626	0.257283	0.0579213
LOC100505240.....Nrxn3	LOC100505240 /// Nrxn3	LOC100505240 /// Nrxn3	blue	0.198048	0.147219	0.318462	0.017808	-0.20284	0.137482	0.22971	0.0915863	-0.134298	0.3283	-0.201682	0.139788	0.104736	0.446657	0.140187	0.307338	-0.0505833	0.713802	0.0111502	0.935605
X1439597_at	1439597_at	1439597_at	blue	0.170699	0.212753	0.26978	0.0463831	-0.125636	0.360732	0.110451	0.422106	-0.00466514	0.973034	-0.0962655	0.484457	0.25383	0.0614883	-0.0241373	0.861142	-0.097746	0.477731	0.0936242	0.496578
Fam59b	Fam59b	Fam59b	blue	0.210696	0.122573	0.488196	0.000156132	-0.531831	2.93475e-05	0.454667	0.000488046	-0.326693	0.0149175	-0.465372	0.000343481	0.274902	0.0422325	0.16608	0.225578	-0.251764	0.0637053	-0.103533	0.451926
Tnrc18	Tnrc18	Tnrc18	blue	0.254123	0.0611788	0.365359	0.00609057	-0.227558	0.0947513	0.222569	0.102414	-0.123274	0.369904	-0.223638	0.100733	0.115014	0.403069	0.0189661	0.890684	-0.0945664	0.492236	0.0159229	0.908142
Zfp28	Zfp28	Zfp28	blue	0.252345	0.0630752	0.388873	0.0033445	-0.255567	0.0596726	0.18383	0.179115	-0.0686537	0.618454	-0.209354	0.125029	0.288943	0.0323948	0.0127842	0.926193	-0.198317	0.146658	0.0119001	0.931284
Scrn1	Scrn1	Scrn1	blue	0.199575	0.144062	0.501496	9.60661e-05	-0.54488	1.69994e-05	0.329096	0.0141533	-0.282182	0.0368629	-0.469505	0.000298998	0.137474	0.316884	0.313382	0.0198199	-0.290835	0.031228	-0.141048	0.304347
Tagln2	Tagln2	Tagln2	blue	0.406972	0.00204559	0.50562	8.22988e-05	-0.389133	0.00332158	0.20035	0.142479	-0.0871194	0.527087	-0.237099	0.0813452	0.265014	0.0505389	-0.0622332	0.651722	-0.290647	0.0313423	0.19142	0.161517
Fars2	Fars2	Fars2	blue	0.236488	0.0821561	0.34894	0.00902783	-0.241569	0.0756022	0.160041	0.243139	-0.0532176	0.699585	-0.208242	0.127091	0.175058	0.20113	-0.0561436	0.683913	-0.176761	0.196711	0.0788948	0.566947
X1300018I17Rik	1300018I17Rik	1300018I17Rik	blue	0.361668	0.00666568	0.481393	0.000198645	-0.294482	0.0290788	0.400478	0.00244786	-0.117205	0.394107	-0.184665	0.177114	0.390448	0.0032079	0.187136	0.171287	-0.173328	0.205688	0.139865	0.308462
Clock	Clock	Clock	blue	0.239456	0.0782755	0.438023	0.000824073	-0.305495	0.0233233	0.294839	0.0288747	-0.207713	0.128081	-0.292668	0.0301319	0.246082	0.0701349	0.0331151	0.81032	-0.106543	0.43881	0.00370869	0.978561
Abhd4	Abhd4	Abhd4	blue	0.196825	0.149783	0.445297	0.000657587	-0.4209	0.00137502	0.194642	0.154445	-0.233961	0.085578	-0.373217	0.00500893	0.106979	0.436928	0.161237	0.239589	-0.173853	0.204297	-0.0503276	0.715188
Sun2	Sun2	Sun2	blue	0.116659	0.396327	0.359689	0.00699307	-0.238788	0.0791357	0.348765	0.00906477	-0.286932	0.033674	-0.287256	0.033465	0.381909	0.00401237	0.132314	0.335561	-0.00374534	0.978349	-0.082569	0.548968
X1439191_at	1439191_at	1439191_at	blue	0.309251	0.0215949	0.438308	0.000816893	-0.406976	0.00204535	0.138625	0.312811	-0.123725	0.368143	-0.304346	0.0238753	0.0662408	0.630872	0.00795918	0.95401	-0.338776	0.0114054	0.0740324	0.591153
Cdkn2c	Cdkn2c	Cdkn2c	blue	0.249539	0.0661642	0.37919	0.00430343	-0.219549	0.10728	0.148282	0.279957	-0.00227434	0.986852	-0.180336	0.187664	0.121121	0.378386	0.0489684	0.722566	-0.181205	0.185511	-0.0213439	0.877079
X1439136_at	1439136_at	1439136_at	blue	0.345481	0.00978361	0.436278	0.000869289	-0.295289	0.02862	0.254881	0.0603837	-0.0894544	0.516029	-0.187863	0.1696	0.371625	0.00521334	-0.0140573	0.918866	-0.156726	0.253167	0.124016	0.367009
LOC100503222	LOC100503222	LOC100503222	blue	0.199198	0.144837	0.527129	3.55327e-05	-0.435079	0.000901616	0.347961	0.00923649	-0.29057	0.0313898	-0.472137	0.00027346	0.393006	0.00299644	0.258426	0.0567775	-0.115845	0.399654	-0.223267	0.101314
Zcchc7	Zcchc7	Zcchc7	blue	0.223354	0.101178	0.396543	0.00272452	-0.328513	0.0143357	0.120888	0.37931	-0.160941	0.240465	-0.323336	0.0160439	-0.00372187	0.978485	0.0839874	0.542101	-0.122539	0.372787	-0.0196541	0.886745
B130021B11Rik	B130021B11Rik	B130021B11Rik	blue	0.351309	0.00853993	0.466582	0.000329875	-0.380693	0.0041403	0.254316	0.0609756	-0.104785	0.446445	-0.294296	0.0291853	0.151869	0.268357	0.0848318	0.538033	-0.246844	0.0692439	-0.0165146	0.904744
X1438891_at	1438891_at	1438891_at	blue	0.425332	0.00120745	0.600976	1.22615e-06	-0.566302	6.59128e-06	0.301391	0.0253442	-0.186942	0.171739	-0.394728	0.00286116	0.242718	0.0741792	0.0246827	0.858036	-0.422044	0.00132989	0.0601486	0.662675
Nme7	Nme7	Nme7	blue	0.145801	0.288172	0.413791	0.00168764	-0.309819	0.0213431	0.385515	0.00365318	-0.343303	0.0102871	-0.430889	0.0010233	0.0928149	0.500324	0.184178	0.178279	0.0323513	0.814617	-0.184737	0.176941
Casc5	Casc5	Casc5	blue	0.247248	0.0687756	0.489122	0.000151037	-0.466691	0.000328671	0.288467	0.0326938	-0.18775	0.16986	-0.325688	0.0152473	0.284927	0.0349908	0.123296	0.369819	-0.295313	0.0286062	0.0296719	0.829732
Sox1	Sox1	Sox1	blue	0.20267	0.137818	0.462434	0.000378683	-0.415804	0.00159324	0.364686	0.00619207	-0.287256	0.0334652	-0.413733	0.00169039	0.145105	0.290505	0.0213082	0.877283	-0.0572393	0.678077	-0.149452	0.276138
Ccdc102a	Ccdc102a	Ccdc102a	blue	0.348852	0.00904643	0.467348	0.000321515	-0.216086	0.113077	0.272375	0.044241	-0.111281	0.418606	-0.128615	0.349364	0.133105	0.332656	0.0882274	0.521826	-0.0915049	0.506417	0.175151	0.200885
Sybu	Sybu	Sybu	blue	0.470496	0.000289138	0.688596	6.22227e-09	-0.60318	1.0944e-06	0.403501	0.00225261	-0.162532	0.235786	-0.454708	0.000487388	0.27028	0.0459638	0.151401	0.26985	-0.405058	0.00215752	-0.0313673	0.82016
Specc1l	Specc1l	Specc1l	blue	0.189245	0.166426	0.364718	0.00618713	-0.23462	0.0846753	0.237832	0.0803809	-0.208435	0.126732	-0.198652	0.145963	0.0519059	0.706652	0.118647	0.388272	-0.0745793	0.588407	0.0493074	0.720723
Btbd10	Btbd10	Btbd10	blue	0.230447	0.0905222	0.414724	0.00164326	-0.213036	0.118378	0.308944	0.0217319	-0.230205	0.0908708	-0.2255	0.0978558	0.350718	0.00865943	0.110969	0.41992	0.0434014	0.753044	0.0927226	0.500752
X1190002H23Rik	1190002H23Rik	1190002H23Rik	blue	0.429986	0.00105139	0.740946	9.93913e-11	-0.622857	3.81512e-07	0.496678	0.000114812	-0.26803	0.0478756	-0.525103	3.85528e-05	0.402792	0.00229712	0.142323	0.299948	-0.394977	0.00284206	0.000723019	0.99582
Med16	Med16	Med16	blue	0.116585	0.396633	0.25446	0.0608239	-0.119992	0.382878	0.230725	0.0901227	-0.151496	0.269547	-0.198389	0.146508	0.129496	0.346048	0.131411	0.338898	0.0287359	0.835027	-0.019819	0.885801
App	App	App	blue	0.304899	0.0236081	0.452704	0.000519858	-0.32232	0.0163987	0.228831	0.0928686	-0.107708	0.433793	-0.192406	0.159329	0.139074	0.31123	-0.0352964	0.79808	-0.24662	0.069505	0.17153	0.210501
Clcn3	Clcn3	Clcn3	blue	0.236826	0.0817068	0.402261	0.00233094	-0.317289	0.0182565	0.219587	0.107219	-0.200674	0.141821	-0.379728	0.00424437	0.0480852	0.727374	0.256257	0.0589626	-0.00330784	0.980878	-0.184594	0.177283
X1438345_at	1438345_at	1438345_at	blue	0.171789	0.209802	0.319423	0.0174478	-0.122324	0.373631	0.181227	0.185457	-0.0896486	0.515115	-0.121385	0.377339	0.336386	0.0120373	0.0125018	0.927818	0.0432787	0.75372	0.0503655	0.714982
Hcfc2	Hcfc2	Hcfc2	blue	0.227619	0.09466	0.334371	0.0125929	-0.290108	0.0316721	0.232894	0.0870571	-0.169237	0.216755	-0.26598	0.0496732	0.187264	0.170988	0.0544994	0.692704	-0.0689893	0.616734	-0.0646949	0.638882
X1438245_at	1438245_at	1438245_at	blue	0.314418	0.0193947	0.573741	4.66926e-06	-0.404426	0.0021957	0.402174	0.00233652	-0.264775	0.050755	-0.388149	0.00340905	0.266843	0.0489095	0.122396	0.373347	-0.160863	0.240696	-0.042571	0.757623
Pdp1	Pdp1	Pdp1	blue	0.347037	0.00943698	0.612857	6.57644e-07	-0.423132	0.0012882	0.308233	0.0220522	-0.191606	0.161102	-0.335221	0.0123558	0.314418	0.0193945	0.0480879	0.72736	-0.191179	0.162056	0.074806	0.587271
Fem1c	Fem1c	Fem1c	blue	0.025285	0.854609	0.284627	0.035192	-0.239608	0.0780814	0.257206	0.0579991	-0.279631	0.0386768	-0.319146	0.0175509	0.0576069	0.676124	0.0674264	0.624757	0.0228328	0.868578	-0.118367	0.389402
X1438072_at	1438072_at	1438072_at	blue	0.366098	0.00598083	0.540081	2.08347e-05	-0.495819	0.000118483	0.338056	0.0115928	-0.190663	0.163213	-0.350919	0.00861859	0.259594	0.0556289	0.0887315	0.51944	-0.353585	0.00809295	0.0494869	0.719748
Papd7	Papd7	Papd7	blue	0.260114	0.0551233	0.231395	0.0891662	-0.045004	0.744229	0.125237	0.362274	0.0868974	0.528144	0.0944585	0.492733	0.45585	0.00046972	-0.204015	0.135168	-0.122823	0.371673	0.288118	0.0329149
Napepld	Napepld	Napepld	blue	0.197178	0.14904	0.446125	0.000640708	-0.446721	0.00062879	0.373012	0.00503478	-0.312771	0.0200742	-0.447785	0.000608029	0.205222	0.132823	0.15839	0.248099	-0.169303	0.216575	-0.129372	0.346512
Snap91	Snap91	Snap91	blue	0.23112	0.0895587	0.353976	0.00801817	-0.182019	0.183511	0.0228627	0.868408	0.00247844	0.985672	-0.126592	0.357061	0.20628	0.130795	-0.04576	0.740082	-0.061243	0.656916	0.143286	0.296659
Schip1	Schip1	Schip1	blue	0.449334	0.000578902	0.495867	0.000118276	-0.46925	0.000301584	0.232566	0.0875149	-0.0182113	0.89501	-0.260765	0.0544956	0.26269	0.0526728	-0.0481897	0.726805	-0.379793	0.00423729	0.0669638	0.62714
Anxa2	Anxa2	Anxa2	blue	0.102595	0.456055	0.326328	0.0150367	-0.304514	0.0237938	0.141498	0.30279	-0.127309	0.354323	-0.242381	0.0745944	0.0891721	0.51736	-0.0502376	0.715675	-0.236833	0.0816971	0.0907643	0.509878
Fkbp9	Fkbp9	Fkbp9	blue	0.0680561	0.621519	0.269515	0.0466071	-0.257845	0.0573562	0.311009	0.0208234	-0.290547	0.0314037	-0.273669	0.0432029	0.253486	0.0618526	0.143987	0.294275	-0.0593575	0.66685	-0.0748186	0.587208
Serf2	Serf2	Serf2	blue	0.323937	0.0158371	0.275509	0.0417621	-0.17767	0.194381	0.0131786	0.923922	0.163887	0.23185	0.0275369	0.84182	-0.0124287	0.928239	-0.162406	0.236154	-0.403965	0.00222387	0.268849	0.0471726
Ubc	Ubc	Ubc	blue	0.340192	0.011045	0.315348	0.0190195	-0.273997	0.0429427	0.101336	0.461629	0.118363	0.389418	-0.0824671	0.549463	0.250547	0.0650412	-0.110742	0.420877	-0.451853	0.000534233	0.292443	0.0302645
Agfg2	Agfg2	Agfg2	blue	0.271559	0.0449053	0.343341	0.0102781	-0.361151	0.00674976	0.186265	0.173323	-0.0734839	0.593912	-0.266627	0.0491	0.175501	0.199972	-0.00393218	0.97727	-0.254957	0.0603045	0.0220854	0.872844
Acss1	Acss1	Acss1	blue	0.436247	0.00087009	0.66538	2.99203e-08	-0.594518	1.70245e-06	0.467172	0.000323414	-0.198126	0.147055	-0.391198	0.00314458	0.403514	0.00225179	0.0918039	0.505023	-0.402568	0.0023113	0.104792	0.446414
X2810427A07Rik	2810427A07Rik	2810427A07Rik	blue	0.173264	0.205858	0.293236	0.0297988	-0.18615	0.173595	0.265511	0.0500921	-0.0792102	0.565393	-0.215345	0.114348	0.265481	0.0501194	0.0586219	0.670741	-0.0783677	0.569548	-0.0342471	0.803963
Hagh	Hagh	Hagh	blue	0.201583	0.139986	0.415676	0.00159909	-0.331286	0.0134867	0.296537	0.0279229	-0.198339	0.146612	-0.340379	0.0109979	0.307173	0.022537	0.0858736	0.533034	-0.164699	0.229515	-0.105623	0.442798
Sp4	Sp4	Sp4	blue	0.0479219	0.728265	0.322858	0.0162099	-0.429525	0.00106602	0.191362	0.161647	-0.290887	0.0311967	-0.425463	0.00120277	0.0910952	0.50833	0.110063	0.42375	-0.157144	0.251886	-0.193424	0.157091
Efhd2	Efhd2	Efhd2	blue	0.199161	0.144912	0.525797	3.74929e-05	-0.468542	0.000308868	0.301534	0.0252717	-0.324929	0.0155007	-0.486338	0.000166825	0.0975443	0.478645	0.19264	0.158812	-0.170516	0.213252	-0.198623	0.146023
Gm6146	Gm6146	Gm6146	blue	0.374738	0.00482027	0.315934	0.0187863	-0.139152	0.310957	-0.00274172	0.98415	0.154503	0.260043	-0.00236722	0.986315	0.0910404	0.508586	-0.147222	0.283447	-0.259362	0.055855	0.168325	0.219279
Syde2	Syde2	Syde2	blue	0.20896	0.125757	0.328065	0.0144771	-0.225434	0.0979575	0.261654	0.0536471	-0.145275	0.289931	-0.239169	0.078644	0.140217	0.307232	0.0200728	0.884348	-0.0871261	0.527055	-0.0709615	0.606674
Setd1b	Setd1b	Setd1b	blue	0.448139	0.000601268	0.555795	1.05762e-05	-0.332801	0.0130411	0.245024	0.0713883	-0.113622	0.408823	-0.263388	0.0520246	0.280282	0.038207	0.0287718	0.834824	-0.153631	0.262777	0.232934	0.0870009
Ednrb	Ednrb	Ednrb	blue	0.494953	0.000122298	0.867184	1.1212e-17	-0.836689	1.79345e-15	0.508504	7.37713e-05	-0.312598	0.0201467	-0.646704	9.6085e-08	0.451624	0.000538164	0.092265	0.502877	-0.517932	5.12406e-05	-0.0453128	0.742534
Wdr47	Wdr47	Wdr47	blue	0.216606	0.112191	0.456664	0.000457477	-0.325592	0.0152792	0.274622	0.0424512	-0.203247	0.136676	-0.287818	0.0331054	0.309451	0.0215059	0.0675009	0.624374	-0.121066	0.378605	0.0694342	0.614459
X2700049A03Rik	2700049A03Rik	2700049A03Rik	blue	0.248524	0.0673115	0.285212	0.0348015	-0.144327	0.293126	0.206315	0.130727	-0.0306628	0.824134	-0.105679	0.442552	0.148098	0.28056	0.0408783	0.766984	-0.117855	0.391471	0.0946649	0.491784
Prmt2	Prmt2	Prmt2	blue	0.153031	0.264668	0.408391	0.00196594	-0.244629	0.0718597	0.274051	0.0429006	-0.233917	0.0856392	-0.256464	0.0587519	0.203183	0.136803	0.10996	0.424186	0.0217157	0.874955	-0.0413946	0.764126
E2f7	E2f7	E2f7	blue	0.368783	0.00559639	0.286451	0.0339863	-0.229722	0.0915695	-0.135795	0.32289	0.132423	0.33516	-0.0856504	0.534103	-0.167251	0.222278	-0.10644	0.439257	-0.309926	0.0212958	0.1716	0.210312
Peli2	Peli2	Peli2	blue	0.310722	0.0209476	0.611559	7.0483e-07	-0.630891	2.429e-07	0.368895	0.00558089	-0.225825	0.0973611	-0.476588	0.000234762	0.149848	0.274853	0.134497	0.327578	-0.388124	0.00341132	-0.0546369	0.691967
Wwtr1	Wwtr1	Wwtr1	blue	0.304968	0.0235753	0.68087	1.06604e-08	-0.633304	2.11559e-07	0.439817	0.00077982	-0.33787	0.0116415	-0.518501	5.0108e-05	0.338051	0.011594	0.193835	0.156193	-0.360112	0.00692198	0.000350249	0.997975
Phrf1	Phrf1	Phrf1	blue	0.196051	0.151423	0.280738	0.0378808	-0.0916099	0.505927	0.209949	0.123935	-0.00515745	0.97019	-0.091146	0.508092	0.366327	0.00594719	0.139754	0.308849	-0.0997417	0.468744	0.159001	0.246257
Pld1	Pld1	Pld1	blue	0.415646	0.00160047	0.463752	0.000362503	-0.27546	0.0417995	0.209521	0.12472	0.0723497	0.599636	-0.180061	0.188349	0.208713	0.126215	-0.0289556	0.833783	-0.216286	0.112737	0.146193	0.286863
Atp6v0b	Atp6v0b	Atp6v0b	blue	0.223598	0.100795	0.324564	0.0156237	-0.266456	0.0492513	0.294345	0.0291571	-0.187095	0.171383	-0.240287	0.0772158	0.12151	0.376843	0.256341	0.0588776	-0.0703666	0.609701	-0.0568807	0.679985
Prdm6	Prdm6	Prdm6	blue	0.168928	0.21761	0.221491	0.10413	-0.0514473	0.709129	0.247318	0.0686943	-0.117633	0.392372	-0.0404573	0.769318	0.384378	0.00376322	0.266251	0.0494324	0.108445	0.430636	0.0698526	0.612322
X1436956_at	1436956_at	1436956_at	blue	0.193181	0.157623	0.318031	0.0179718	-0.211843	0.120503	0.190736	0.163049	-0.102535	0.456319	-0.204694	0.133847	0.285474	0.0346273	-0.0820114	0.551678	-0.0883755	0.521124	-0.0314055	0.819945
Rnf26	Rnf26	Rnf26	blue	0.265429	0.0501653	0.468822	0.000305963	-0.332266	0.0131971	0.360848	0.0067997	-0.177265	0.195416	-0.226069	0.0969897	0.350831	0.00863643	-0.141507	0.302757	-0.260875	0.0543899	0.158598	0.24747
Ubash3b	Ubash3b	Ubash3b	blue	0.271522	0.044936	0.351785	0.00844465	-0.332038	0.0132639	0.0856188	0.534254	-0.0412733	0.764797	-0.247685	0.0682708	-0.00274587	0.984126	-0.0761248	0.58068	-0.251464	0.0640328	0.0627911	0.648803
Acp2	Acp2	Acp2	blue	0.193198	0.157586	0.326294	0.0150477	-0.324374	0.015688	0.171323	0.211061	-0.0856378	0.534163	-0.238881	0.0790157	0.316251	0.0186612	-0.0154747	0.910717	-0.256869	0.0583401	0.0277158	0.840806
Tbccd1	Tbccd1	Tbccd1	blue	0.238624	0.0793481	0.291371	0.0309046	-0.230275	0.0907692	0.168458	0.218909	-0.00564802	0.967356	-0.0725376	0.598686	0.140064	0.307764	0.00887591	0.94872	-0.17222	0.208645	0.152901	0.265079
Mmgt1	Mmgt1	Mmgt1	blue	0.104926	0.445829	0.419845	0.00141786	-0.35726	0.00741409	0.45834	0.000433184	-0.342762	0.0104156	-0.376332	0.00462921	0.177128	0.195768	0.310538	0.0210281	-0.0649814	0.637395	-0.131096	0.34007
Sgcb	Sgcb	Sgcb	blue	0.198939	0.14537	0.325311	0.0153726	-0.274079	0.0428786	0.314066	0.019538	-0.118233	0.389942	-0.19088	0.162725	0.275266	0.0419498	0.15904	0.246139	-0.0915937	0.506002	0.0394651	0.774825
Mapk8ip3	Mapk8ip3	Mapk8ip3	blue	0.190733	0.163056	0.409388	0.00191169	-0.243791	0.0728698	0.169522	0.215972	-0.193414	0.157113	-0.277194	0.0404772	0.126052	0.359132	0.0768101	0.577268	-0.0824798	0.549401	-0.000979159	0.994339
Ltbp4	Ltbp4	Ltbp4	blue	0.402754	0.00229954	0.543698	1.78777e-05	-0.47877	0.00021768	0.208835	0.125989	-0.0821402	0.551051	-0.330405	0.0137516	0.155382	0.257309	0.0452034	0.743135	-0.350988	0.00860465	0.150117	0.273981
Sorcs1	Sorcs1	Sorcs1	blue	0.240797	0.076571	0.384289	0.00377191	-0.227827	0.0943513	0.216101	0.113051	-0.0858144	0.533317	-0.177108	0.19582	0.271332	0.0450922	-0.000358176	0.997929	-0.0239432	0.862248	0.0438998	0.750299
Zfp498	Zfp498	Zfp498	blue	0.229726	0.0915624	0.183895	0.178957	-0.044879	0.744916	-0.010143	0.941411	0.0530915	0.700263	-0.00946664	0.945312	0.123017	0.370911	-0.0070602	0.9592	0.0172616	0.900457	0.119937	0.383099
Spry2	Spry2	Spry2	blue	0.353142	0.0081782	0.459485	0.00041727	-0.402024	0.00234619	0.155776	0.256089	-0.127805	0.352434	-0.290521	0.0314197	-0.0882288	0.521819	0.0576929	0.675667	-0.274702	0.0423887	-0.0164125	0.90533
Ikzf5	Ikzf5	Ikzf5	blue	0.237413	0.0809313	0.384893	0.00371295	-0.236126	0.0826401	0.0704623	0.609214	-0.0559261	0.685073	-0.186028	0.173881	0.0585309	0.671223	-0.0392901	0.775797	-0.120312	0.381602	0.0383489	0.781033
Fgfr1	Fgfr1	Fgfr1	blue	0.326532	0.01497	0.418035	0.00149415	-0.371093	0.00528318	0.319034	0.0175928	-0.105547	0.443127	-0.253788	0.0615325	0.20146	0.140234	-0.145925	0.287755	-0.349358	0.00893993	0.0794393	0.564265
Mirlet7d	Mirlet7d	Mirlet7d	blue	0.278144	0.0397672	0.343449	0.0102526	-0.169152	0.216991	0.206659	0.130072	-0.0576888	0.675688	-0.127503	0.353583	0.178256	0.19289	0.0303207	0.826066	-0.10807	0.43224	0.0675402	0.624172
Tmem194	Tmem194	Tmem194	blue	0.21496	0.115012	0.309015	0.0217002	-0.119804	0.383632	0.202796	0.137568	-0.110673	0.421168	-0.128072	0.351421	0.109513	0.426081	0.0774257	0.574211	0.0680284	0.621662	0.00550726	0.968169
Cc2d2a	Cc2d2a	Cc2d2a	blue	0.293946	0.0293866	0.284422	0.0353296	-0.0967215	0.48238	0.244469	0.0720523	0.000712555	0.99588	-0.0851631	0.536441	0.176055	0.198534	0.109137	0.427681	-0.0402664	0.770376	0.133085	0.332727
Ppp1r15b	Ppp1r15b	Ppp1r15b	blue	0.122258	0.373892	0.407159	0.00203495	-0.341935	0.0106146	0.405059	0.00215746	-0.276008	0.0413781	-0.367883	0.00572275	0.0921246	0.50353	0.394839	0.00285269	-0.0726762	0.597986	-0.165146	0.228233
Gm505	Gm505	Gm505	blue	0.15144	0.269725	0.169658	0.215598	-0.0541811	0.69441	-0.00599137	0.965372	0.0229657	0.86782	-0.0419047	0.761304	0.191667	0.160968	0.0331698	0.810013	-0.0174393	0.899437	0.0614264	0.655953
Hspb6	Hspb6	Hspb6	blue	0.337041	0.0118611	0.506511	7.95728e-05	-0.297845	0.0272074	0.129034	0.347785	-0.0619059	0.653437	-0.239968	0.0776209	0.312457	0.0202061	0.0265237	0.84757	-0.0754705	0.583946	0.0500501	0.716692
X1436246_at	1436246_at	1436246_at	blue	0.546444	1.5898e-05	0.862983	2.42178e-17	-0.806277	1.102e-13	0.430094	0.00104801	-0.315391	0.0190022	-0.629377	2.64722e-07	0.157451	0.25095	0.0392164	0.776207	-0.503202	9.01328e-05	-0.00351793	0.979664
Ttc19	Ttc19	Ttc19	blue	0.2625	0.0528502	0.365998	0.00599548	-0.159632	0.244361	0.115766	0.399978	-0.0309237	0.822662	-0.126437	0.357655	0.121271	0.37779	-0.14468	0.291933	-0.120664	0.380203	0.116381	0.397464
Zfp414	Zfp414	Zfp414	blue	0.192175	0.15984	0.40734	0.00202467	-0.339652	0.0111812	-0.0213172	0.877232	-0.129641	0.345501	-0.280013	0.0384004	-0.0388327	0.778341	-0.206973	0.129478	-0.277491	0.0402536	0.115627	0.400548
Sema5b	Sema5b	Sema5b	blue	0.413593	0.00169715	0.478444	0.00022016	-0.468486	0.00030945	0.0388627	0.778174	-0.00664756	0.961583	-0.294375	0.02914	0.0483923	0.725701	-0.148328	0.279806	-0.469139	0.000302717	0.118801	0.387652
Rhbdl3	Rhbdl3	Rhbdl3	blue	0.239886	0.0777251	0.590679	2.0623e-06	-0.643949	1.13366e-07	0.352651	0.0082738	-0.28187	0.0370809	-0.461119	0.000395463	0.261616	0.0536834	0.081932	0.552065	-0.414529	0.00165243	-0.0147549	0.914854
Unc50	Unc50	Unc50	blue	0.144243	0.29341	0.345821	0.00970691	-0.249552	0.0661492	0.285101	0.034875	-0.218527	0.108967	-0.304549	0.0237768	0.0622893	0.651428	0.286139	0.0341898	-0.0497675	0.718225	-0.0906872	0.510239
Actr10	Actr10	Actr10	blue	0.156144	0.254954	0.29769	0.0272912	-0.254274	0.0610196	0.165472	0.227304	-0.059103	0.668195	-0.138603	0.31289	0.220773	0.105286	-0.260366	0.0548791	-0.28744	0.0333471	0.107832	0.433262
E130114P18Rik	E130114P18Rik	E130114P18Rik	blue	0.215009	0.114928	0.464649	0.000351854	-0.406926	0.00204823	0.149789	0.275042	-0.229149	0.0924032	-0.400929	0.00241781	0.0184958	0.89338	-0.0134047	0.922621	-0.192905	0.158228	-0.155252	0.257712
X2610017I09Rik	2610017I09Rik	2610017I09Rik	blue	0.540433	2.05282e-05	0.707106	1.59748e-09	-0.598799	1.37069e-06	0.17673	0.196791	-0.048368	0.725834	-0.373201	0.00501094	0.0807881	0.557648	-0.0685344	0.619065	-0.507393	7.6956e-05	0.165451	0.227366
Slc27a1	Slc27a1	Slc27a1	blue	0.446654	0.000630121	0.574707	4.46208e-06	-0.458711	0.000427967	0.135637	0.323456	-0.0945458	0.492331	-0.327274	0.0147296	0.212927	0.118572	0.0175732	0.898669	-0.294821	0.0288849	0.0755744	0.583427
Actr3b	Actr3b	Actr3b	blue	0.374369	0.00486542	0.683804	8.70602e-09	-0.541666	1.94874e-05	0.465184	0.00034564	-0.296323	0.0280414	-0.472306	0.000271894	0.385556	0.00364922	0.160234	0.242563	-0.287501	0.0333078	0.0198171	0.885812
Kntc1	Kntc1	Kntc1	blue	0.343624	0.0102115	0.578113	3.79796e-06	-0.511764	6.51164e-05	0.377742	0.00446584	-0.228807	0.0929041	-0.422051	0.00132962	0.291148	0.0310385	0.069124	0.616045	-0.342692	0.0104322	-0.0234204	0.865227
Myo6	Myo6	Myo6	blue	0.402374	0.00232368	0.61354	6.34028e-07	-0.565667	6.78559e-06	0.273777	0.043117	-0.168458	0.218909	-0.40868	0.00195011	0.204754	0.133729	0.00647621	0.962572	-0.363168	0.00642647	0.121479	0.376966
Bai2	Bai2	Bai2	blue	0.349139	0.00898594	0.543789	1.78087e-05	-0.484397	0.000178712	0.330366	0.0137634	-0.226163	0.0968474	-0.388283	0.00339702	0.0894134	0.516222	0.106672	0.438254	-0.299408	0.0263724	0.0408687	0.767037
LOC100503933.....Pou2f1	LOC100503933 /// Pou2f1	LOC100503933 /// Pou2f1	blue	0.413836	0.00168544	0.588861	2.25639e-06	-0.450812	0.000552308	0.23567	0.0832516	-0.142863	0.2981	-0.374204	0.00488574	0.148257	0.28004	0.125034	0.363056	-0.298608	0.0267971	0.00326533	0.981124
Arfip2	Arfip2	Arfip2	blue	0.146736	0.285056	0.284906	0.0350049	-0.258613	0.056593	0.282204	0.0368476	-0.181789	0.184074	-0.323616	0.0159471	0.149029	0.277515	0.100789	0.464067	-0.143795	0.294928	-0.186869	0.171909
X1435489_at	1435489_at	1435489_at	blue	0.202886	0.13739	0.340331	0.01101	-0.190046	0.164606	0.216029	0.113175	-0.0743616	0.5895	-0.101246	0.46203	0.15533	0.257471	0.0559084	0.685168	-0.0404345	0.769444	0.170159	0.214225
Fsd1	Fsd1	Fsd1	blue	0.0751366	0.585616	0.231991	0.0883222	-0.108547	0.4302	0.161302	0.239397	-0.130158	0.343565	-0.162257	0.23659	0.304436	0.0238313	0.120972	0.378976	0.0493275	0.720615	-0.0275625	0.841675
Wars2	Wars2	Wars2	blue	0.221604	0.103949	0.319495	0.0174208	-0.312393	0.0202328	0.097659	0.478125	-0.0687414	0.618004	-0.197242	0.148904	0.24127	0.0759769	-0.0934498	0.497384	-0.24853	0.0673046	0.193028	0.157958
Plxnb1	Plxnb1	Plxnb1	blue	0.174527	0.20252	0.405245	0.00214639	-0.435308	0.000895345	0.254858	0.0604084	-0.227053	0.0955054	-0.421319	0.00135834	0.0460352	0.738575	0.263774	0.0516691	-0.236254	0.0824684	-0.119271	0.385767
Pou3f3	Pou3f3	Pou3f3	blue	0.60521	9.84874e-07	0.729246	2.7204e-10	-0.652965	6.55663e-08	0.371875	0.00518065	-0.0822147	0.550689	-0.367441	0.00578574	0.269213	0.0468624	-0.114188	0.406475	-0.565812	6.7408e-06	0.206787	0.12983
Ccdc61	Ccdc61	Ccdc61	blue	0.287623	0.0332297	0.448415	0.000596028	-0.286133	0.0341938	0.382901	0.00391058	-0.185652	0.174768	-0.29621	0.0281039	0.291896	0.0305898	0.162865	0.234814	-0.0331977	0.809856	-0.0401398	0.771078
BC046331	BC046331	BC046331	blue	0.101889	0.459177	0.366847	0.00587127	-0.279053	0.0390975	0.361503	0.00669239	-0.264899	0.0506434	-0.299394	0.02638	0.190358	0.163901	0.137589	0.316475	-0.0444194	0.747441	-0.162399	0.236175
Fam18a	Fam18a	Fam18a	blue	0.282344	0.0367504	0.418503	0.00147408	-0.257726	0.0574759	0.279728	0.0386065	-0.115165	0.402445	-0.237489	0.0808311	0.271953	0.0445832	0.0293906	0.831322	-0.11851	0.388827	0.103354	0.452709
Dnajc27	Dnajc27	Dnajc27	blue	0.211404	0.121292	0.28947	0.0320661	-0.0696324	0.613446	0.139236	0.310661	0.035941	0.794473	-0.00630748	0.963547	0.292623	0.0301584	0.0313104	0.820481	-0.0556503	0.686546	0.158883	0.246609
Hivep2	Hivep2	Hivep2	blue	0.351183	0.00856537	0.384577	0.00374371	-0.264205	0.0512735	0.0464494	0.736307	-0.0164728	0.904984	-0.177751	0.194176	0.215681	0.11377	-0.150897	0.271468	-0.252707	0.0626854	0.161591	0.238546
X4933431E20Rik	4933431E20Rik	4933431E20Rik	blue	0.0995239	0.469721	0.328416	0.0143663	-0.145315	0.289799	0.254065	0.0612403	-0.1726	0.207627	-0.186258	0.173342	0.211864	0.120466	0.0446864	0.745973	0.0698275	0.61245	0.00646899	0.962614
Myeov2	Myeov2	Myeov2	blue	0.181782	0.184092	0.209032	0.125623	-0.120764	0.379801	0.0897247	0.514757	-0.0468077	0.734347	-0.0318587	0.817391	0.0267081	0.846522	-0.138714	0.312496	-0.141747	0.301931	0.123199	0.370197
Pkig	Pkig	Pkig	blue	0.259123	0.0560893	0.247429	0.0685664	-0.0507532	0.712882	0.182045	0.183447	0.111794	0.416451	0.0347363	0.801218	0.243814	0.0728421	-0.00194102	0.988779	-0.114455	0.405371	0.24021	0.0773132
Coro2b	Coro2b	Coro2b	blue	0.356813	0.00749387	0.502181	9.36436e-05	-0.361854	0.00663558	0.289114	0.0322879	-0.165222	0.228019	-0.28509	0.0348825	0.22579	0.097414	0.0493549	0.720466	-0.264647	0.050871	0.119417	0.385181
BC067068	BC067068	BC067068	blue	0.299459	0.0263453	0.50761	7.63243e-05	-0.340802	0.0108927	0.364298	0.00625123	-0.207797	0.127925	-0.275731	0.0415907	0.431938	0.000991548	0.121393	0.377307	-0.154479	0.260121	0.0859377	0.532727
Lclat1	Lclat1	Lclat1	blue	0.229334	0.0921329	0.311443	0.0206367	-0.126824	0.356174	0.08993	0.513792	0.0437108	0.751339	-0.0354524	0.797207	0.0583379	0.672245	-0.0718267	0.602283	-0.138849	0.312023	0.252581	0.0628207
Ncan	Ncan	Ncan	blue	0.297912	0.027171	0.603226	1.09181e-06	-0.592177	1.91413e-06	0.404457	0.00219379	-0.266891	0.0488679	-0.473234	0.000263418	0.214964	0.115006	0.115464	0.401217	-0.336516	0.012002	-0.0334967	0.808175
X2410066E13Rik	2410066E13Rik	2410066E13Rik	blue	0.296997	0.0276693	0.303254	0.0244093	-0.244613	0.0718789	-0.0117993	0.931865	0.0403011	0.770184	-0.151345	0.270032	0.233583	0.0861003	-0.0807514	0.557828	-0.230533	0.0903982	0.13376	0.330259
Lamp2	Lamp2	Lamp2	blue	0.346736	0.00950333	0.425419	0.00120435	-0.219761	0.106932	0.248129	0.0677616	-0.0313146	0.820458	-0.107528	0.434565	0.265715	0.0499094	0.00983069	0.943212	-0.15592	0.255647	0.117713	0.392047
BC003331	BC003331	BC003331	blue	0.0862052	0.531448	0.252807	0.0625783	-0.0867223	0.528979	0.226489	0.0963545	-0.122585	0.372607	-0.144137	0.293767	0.214058	0.116582	0.142895	0.297993	0.0320143	0.816514	0.013915	0.919685
X1700066M21Rik	1700066M21Rik	1700066M21Rik	blue	0.223847	0.100407	0.381251	0.00408114	-0.307837	0.0222324	0.266789	0.0489575	-0.134599	0.327209	-0.235246	0.0838239	0.208468	0.12667	0.109007	0.428235	-0.102708	0.455557	-0.0342425	0.803988
Tcfe3	Tcfe3	Tcfe3	blue	0.0871538	0.526923	0.0991513	0.471394	0.149098	0.277288	0.167506	0.221563	-0.0153528	0.911418	0.054702	0.691618	0.326827	0.0148738	0.0466606	0.735152	0.181613	0.184506	0.109413	0.426507
Rab11fip5	Rab11fip5	Rab11fip5	blue	0.187522	0.170388	0.358921	0.00712387	-0.194697	0.154326	0.191481	0.161382	-0.105601	0.442893	-0.12912	0.347461	0.13627	0.321182	0.0438213	0.750731	-0.0842732	0.540722	0.071397	0.604462
Atrn	Atrn	Atrn	blue	0.114113	0.406787	0.309633	0.021425	-0.135584	0.323648	0.298854	0.026666	-0.1664	0.224672	-0.164085	0.23128	0.154308	0.260653	0.1451	0.290522	0.00213014	0.987685	0.0171171	0.901286
Cdkn1b	Cdkn1b	Cdkn1b	blue	0.420119	0.00140662	0.476097	0.000238772	-0.302359	0.0248549	0.153225	0.264054	0.0192285	0.889182	-0.120818	0.379589	0.294712	0.0289471	-0.0997672	0.46863	-0.293399	0.0297036	0.225317	0.0981364
Ccdc50	Ccdc50	Ccdc50	blue	0.115834	0.399699	0.441805	0.000733293	-0.335125	0.0123824	0.456531	0.000459467	-0.387814	0.00343927	-0.399279	0.00252937	0.187586	0.17024	0.398558	0.00257958	-0.00232382	0.986566	-0.154807	0.259096
AI597468	AI597468	AI597468	blue	0.178675	0.19183	0.324242	0.015733	-0.334898	0.0124455	0.0752961	0.584818	-0.121333	0.377546	-0.357413	0.00738694	0.0243395	0.85999	-0.0446377	0.746241	-0.22376	0.100543	-0.158814	0.246818
Spag5	Spag5	Spag5	blue	0.206085	0.131166	0.413191	0.00171669	-0.405356	0.00213978	0.377141	0.00453488	-0.138177	0.314392	-0.276651	0.0408878	0.534909	2.58533e-05	-0.213292	0.117927	-0.366134	0.00597546	0.0610965	0.657686
Snx27	Snx27	Snx27	blue	0.322682	0.0162715	0.425754	0.00119248	-0.298658	0.0267701	0.199707	0.14379	-0.000932391	0.99461	-0.125031	0.363071	0.267646	0.0482085	-0.215408	0.114239	-0.353942	0.00802464	0.239205	0.078598
Arglu1	Arglu1	Arglu1	blue	0.239325	0.0784443	0.478006	0.000223525	-0.450971	0.000549504	0.158396	0.24808	-0.205691	0.131922	-0.393838	0.00293043	0.0243881	0.859714	-0.0284517	0.836636	-0.337244	0.011807	-0.00300233	0.982644
Pygb	Pygb	Pygb	blue	0.475943	0.000240047	0.576301	4.13882e-06	-0.354917	0.00784091	0.104229	0.448873	0.0872711	0.526365	-0.116962	0.395096	0.109412	0.426512	-0.241668	0.0754796	-0.473425	0.000261711	0.366546	0.00591515
Fgfr2	Fgfr2	Fgfr2	blue	0.41067	0.00184385	0.604028	1.04733e-06	-0.551699	1.26626e-05	0.385582	0.00364677	-0.175559	0.199823	-0.366662	0.00589825	0.212968	0.118499	0.00557873	0.967756	-0.363559	0.00636533	0.108359	0.431004
Gpr56	Gpr56	Gpr56	blue	0.317636	0.0181229	0.563346	7.54164e-06	-0.566905	6.41162e-06	0.301353	0.025364	-0.192476	0.159173	-0.458865	0.000425815	0.178655	0.191881	0.160781	0.24094	-0.404614	0.0021843	-0.0567161	0.680861
Cdk5r1	Cdk5r1	Cdk5r1	blue	0.165802	0.226367	0.314022	0.0195563	-0.148021	0.280813	0.205854	0.131609	-0.161388	0.239144	-0.162277	0.236531	0.116881	0.395426	0.0485517	0.724834	0.0607978	0.659256	0.0673688	0.625054
Thtpa	Thtpa	Thtpa	blue	0.211869	0.120456	0.404394	0.00219765	-0.243434	0.0733038	0.256018	0.0592079	-0.140815	0.305152	-0.228193	0.0938087	0.381519	0.00405302	0.131958	0.336877	-0.102315	0.457292	0.0823766	0.549902
X4932431P20Rik	4932431P20Rik	4932431P20Rik	blue	0.418224	0.00148599	0.421353	0.001357	-0.414291	0.00166369	0.155269	0.257659	0.0102685	0.940687	-0.264089	0.0513799	-0.0104722	0.939513	-0.0269468	0.845167	-0.452263	0.000527271	0.0585377	0.671187
Ak3	Ak3	Ak3	blue	0.185727	0.174591	0.428538	0.00109789	-0.235907	0.0829339	0.38615	0.0035929	-0.25823	0.0569724	-0.253341	0.0620072	0.303761	0.0241599	0.188118	0.16901	0.0618154	0.653912	-0.0241724	0.860942
Darc	Darc	Darc	blue	0.308118	0.0221043	0.381704	0.00403359	-0.438981	0.000800177	0.194955	0.153769	-0.0578058	0.675068	-0.276086	0.0413183	0.287917	0.0330425	0.00632745	0.963431	-0.314683	0.0192869	-0.0392238	0.776166
Trappc2	Trappc2	Trappc2	blue	0.205261	0.132749	0.235076	0.0840551	0.0216883	0.875112	0.201559	0.140035	0.0135619	0.921716	-0.0247797	0.857484	0.12762	0.353137	0.00778584	0.95501	0.0065476	0.96216	0.0724116	0.599323
Fam54a	Fam54a	Fam54a	blue	0.0383866	0.780823	0.29521	0.0286647	-0.272556	0.0440945	0.17416	0.203487	-0.163221	0.233777	-0.25587	0.0593598	0.305631	0.0232588	-0.0267456	0.84631	-0.1097	0.42529	-0.00978211	0.943492
Slc35b4	Slc35b4	Slc35b4	blue	0.194436	0.154889	0.324657	0.0155921	-0.337867	0.0116424	0.277125	0.0405289	-0.12426	0.366061	-0.22938	0.092066	0.235491	0.0834926	0.11121	0.418905	-0.16911	0.217106	-0.00584565	0.966214
X1700037C18Rik	1700037C18Rik	1700037C18Rik	blue	0.1538	0.262246	0.298878	0.0266533	-0.235628	0.0833083	0.0320706	0.816197	0.0044603	0.974218	-0.111604	0.417246	0.185189	0.175866	-0.176902	0.19635	-0.17977	0.189077	0.125901	0.359712
Pole2	Pole2	Pole2	blue	0.0195744	0.887201	0.198213	0.146874	0.0424103	0.75851	0.22786	0.0943015	-0.183704	0.179417	-0.0881023	0.522418	-0.0336975	0.807047	0.173568	0.205051	0.281712	0.0371921	-0.0835856	0.544042
Arhgap18	Arhgap18	Arhgap18	blue	0.204279	0.134652	0.466755	0.000327972	-0.427638	0.00112771	0.289835	0.0318403	-0.211931	0.120345	-0.399896	0.00248716	0.186351	0.173122	0.0110406	0.936236	-0.287078	0.0335799	-0.0069141	0.960043
Peci	Peci	Peci	blue	0.417246	0.00152852	0.500681	9.90259e-05	-0.353986	0.00801627	0.107058	0.436588	0.0608285	0.659095	-0.159826	0.243782	0.231009	0.0897167	-0.206611	0.130163	-0.411172	0.00181788	0.254887	0.0603777
Psd3	Psd3	Psd3	blue	0.0853761	0.535418	0.370662	0.00534042	-0.317012	0.0183635	0.170631	0.212939	-0.217742	0.110277	-0.329095	0.0141537	0.24263	0.0742872	-0.0261871	0.849481	-0.143899	0.294573	-0.0198565	0.885586
Ppcdc	Ppcdc	Ppcdc	blue	0.32744	0.0146762	0.317728	0.0180876	-0.112027	0.415472	0.122549	0.372749	0.0735318	0.593671	0.00275738	0.98406	0.143534	0.295813	-0.0344425	0.802866	-0.132089	0.33639	0.19671	0.150027
Klhl22	Klhl22	Klhl22	blue	0.298576	0.0268143	0.49063	0.000143065	-0.280812	0.0378281	0.348553	0.00910969	-0.175348	0.200372	-0.211782	0.120613	0.257163	0.0580417	0.12626	0.358335	-0.107739	0.433658	0.0959743	0.485785
Pmm1	Pmm1	Pmm1	blue	0.448748	0.000589775	0.564103	7.28664e-06	-0.506161	8.06345e-05	0.206643	0.130103	-0.0174452	0.899403	-0.245292	0.0710692	0.133745	0.330314	-0.140897	0.304868	-0.542186	1.90633e-05	0.269243	0.046837
X2210013O21Rik	2210013O21Rik	2210013O21Rik	blue	0.123146	0.370404	0.309356	0.0215482	-0.175818	0.199148	0.252583	0.0628185	-0.225078	0.0985024	-0.263917	0.0515375	0.0874395	0.525564	0.171918	0.209457	0.097829	0.477355	-0.0628797	0.64834
Sncaip	Sncaip	Sncaip	blue	0.29222	0.030397	0.53539	2.53433e-05	-0.465412	0.00034303	0.16366	0.232507	-0.167104	0.22269	-0.357087	0.00744475	0.332979	0.0129895	0.119243	0.385878	-0.193812	0.156245	0.0083685	0.951648
Aplf	Aplf	Aplf	blue	0.11853	0.388745	0.352025	0.00839695	-0.321778	0.0165909	0.149244	0.276815	-0.174879	0.201598	-0.315662	0.0188943	0.290946	0.0311607	-0.0254714	0.853549	-0.178851	0.191385	-0.0598556	0.66422
X1810030N24Rik	1810030N24Rik	1810030N24Rik	blue	0.106701	0.43813	0.264551	0.0509585	-0.172518	0.207846	0.252869	0.0625111	-0.134425	0.32784	-0.134899	0.326121	0.129943	0.344369	0.0777736	0.572487	-0.0853823	0.535389	0.0381269	0.78227
X1430183_at	1430183_at	1430183_at	blue	0.404093	0.00221603	0.39127	0.00313854	-0.265285	0.0502948	0.193205	0.15757	-0.0511689	0.710633	-0.205362	0.132555	0.115332	0.40176	0.00146476	0.991532	-0.173851	0.204301	0.101258	0.461979
X1700042D18Rik	1700042D18Rik	1700042D18Rik	blue	0.412096	0.00177094	0.494557	0.000124076	-0.383418	0.00385837	0.172221	0.208642	-0.0468683	0.734016	-0.314989	0.0191633	0.241435	0.0757702	0.0763577	0.57952	-0.286057	0.0342435	0.0655188	0.634608
Lrrc57	Lrrc57	Lrrc57	blue	0.19653	0.150407	0.366285	0.00595322	-0.307248	0.0225027	0.234339	0.0850601	-0.122276	0.373821	-0.254761	0.0605094	0.197549	0.148262	0.00266532	0.984592	-0.226045	0.0970257	-0.0568839	0.679968
X5330426P16Rik	5330426P16Rik	5330426P16Rik	blue	0.513416	6.10951e-05	0.747845	5.35092e-11	-0.555261	1.08289e-05	0.419773	0.00142084	-0.218382	0.109208	-0.419831	0.00141844	0.345171	0.00985383	0.082466	0.549468	-0.341805	0.0106461	0.112639	0.412913
Ncapd2	Ncapd2	Ncapd2	blue	0.209203	0.125308	0.391805	0.0030941	-0.317506	0.0181726	0.399853	0.00249007	-0.204088	0.135025	-0.304525	0.0237884	0.289838	0.0318386	0.343547	0.0102296	-0.136702	0.319635	-0.0578931	0.674604
Megf10	Megf10	Megf10	blue	0.316907	0.0184044	0.502129	9.38254e-05	-0.477295	0.000229098	0.417187	0.00153115	-0.214446	0.115905	-0.395428	0.00280777	0.297993	0.027127	-0.00529183	0.969413	-0.284452	0.0353093	-0.0632447	0.646434
X3110073H01Rik	3110073H01Rik	3110073H01Rik	blue	0.335766	0.0122059	0.378337	0.00439847	-0.382088	0.00399377	0.0577839	0.675184	-0.00367221	0.978772	-0.243722	0.0729533	-0.0122363	0.929347	0.0876635	0.5245	-0.251363	0.0641424	0.079128	0.565798
Rtn1	Rtn1	Rtn1	blue	0.374955	0.00479382	0.543726	1.78569e-05	-0.500948	9.8046e-05	0.291449	0.0308572	-0.144355	0.293032	-0.366787	0.00588	0.228319	0.0936222	-0.039892	0.772454	-0.39715	0.00268008	0.0472043	0.732181
Slc35a3	Slc35a3	Slc35a3	blue	0.30907	0.0216756	0.403395	0.00225921	-0.220395	0.1059	0.266568	0.0491524	-0.043712	0.751333	-0.102572	0.456157	0.33174	0.0133517	0.0682979	0.620278	-0.154943	0.258673	0.173681	0.204752
Tead1	Tead1	Tead1	blue	0.0549191	0.690456	0.284763	0.0351008	-0.313565	0.0197441	0.2833	0.0360909	-0.243431	0.073307	-0.32424	0.0157335	0.109747	0.425088	0.0540991	0.69485	-0.0537037	0.696972	-0.20734	0.128784
Rnf139	Rnf139	Rnf139	blue	0.138976	0.311577	0.379191	0.00430331	-0.374626	0.00483394	0.369525	0.00549406	-0.251519	0.0639725	-0.379763	0.00424052	0.157373	0.251188	0.135775	0.322961	-0.170865	0.212301	-0.129812	0.34486
Bmper	Bmper	Bmper	blue	0.387842	0.00343671	0.641853	1.28428e-07	-0.570948	5.3197e-06	0.396983	0.00269224	-0.208348	0.126894	-0.447451	0.000614491	0.518976	4.91806e-05	0.10336	0.452685	-0.372305	0.00512504	0.02811	0.838571
Ski	Ski	Ski	blue	0.32536	0.0153563	0.50305	9.0648e-05	-0.323968	0.0158264	0.185182	0.175883	-0.143967	0.294344	-0.227134	0.0953845	0.114593	0.404804	0.114325	0.405908	-0.222304	0.102834	0.148914	0.27789
Arsb	Arsb	Arsb	blue	0.246558	0.0695773	0.445872	0.00064581	-0.370417	0.00537322	0.284382	0.0353564	-0.193643	0.156612	-0.294417	0.0291155	0.400471	0.0024483	-0.00220668	0.987243	-0.227946	0.0941734	0.115205	0.402282
X4631416L12Rik	4631416L12Rik	4631416L12Rik	blue	0.372593	0.00508811	0.761077	1.54071e-11	-0.762281	1.37024e-11	0.437688	0.00083259	-0.321736	0.0166058	-0.623686	3.64361e-07	0.237645	0.0806263	0.11433	0.405888	-0.443421	0.000697321	-0.0925614	0.5015
Snord123	Snord123	Snord123	blue	0.428981	0.00108347	0.411957	0.00177794	-0.426809	0.00115579	0.0850524	0.536972	0.0108123	0.937552	-0.226781	0.095914	0.116568	0.396699	0.00579884	0.966484	-0.497626	0.000110877	0.122071	0.374628
X1810074P20Rik	1810074P20Rik	1810074P20Rik	blue	-0.0278335	0.840139	0.274746	0.0423545	-0.225879	0.0972784	0.164072	0.231317	-0.342133	0.0105665	-0.329306	0.0140881	0.288575	0.0326257	0.195563	0.152464	0.0623105	0.651318	-0.182776	0.181662
X2310022B05Rik	2310022B05Rik	2310022B05Rik	blue	0.249104	0.0666533	0.518316	5.04737e-05	-0.46262	0.00037636	0.467931	0.000315276	-0.290587	0.031379	-0.407019	0.00204293	0.375269	0.00475579	0.241761	0.0753629	-0.193885	0.156085	-0.0588406	0.669583
X2810037O22Rik	2810037O22Rik	2810037O22Rik	blue	0.294403	0.0291239	0.434942	0.000905372	-0.418198	0.00148713	0.243843	0.0728072	-0.166686	0.223867	-0.280816	0.0378254	0.237634	0.0806398	0.0395892	0.774135	-0.204861	0.133522	0.00959203	0.944588
Klraq1	Klraq1	Klraq1	blue	0.166514	0.224351	0.462818	0.000373898	-0.407163	0.00203472	0.372441	0.00510756	-0.264747	0.0507806	-0.3833	0.00387028	0.390381	0.00321359	0.169242	0.216742	-0.17846	0.192373	-0.0890388	0.517989
Unkl	Unkl	Unkl	blue	0.137634	0.316317	0.329832	0.0139261	-0.1023	0.457358	0.290654	0.0313382	-0.195514	0.15257	-0.193887	0.15608	0.353191	0.00816871	0.0716957	0.602947	0.0426461	0.757209	0.0142222	0.917918
Pak4	Pak4	Pak4	blue	0.294884	0.028849	0.496598	0.000115147	-0.360865	0.00679688	0.2723	0.044301	-0.143052	0.297457	-0.221093	0.104771	0.234699	0.0845673	-0.134432	0.327814	-0.282189	0.0368586	0.160793	0.240902
X2810025M15Rik	2810025M15Rik	2810025M15Rik	blue	0.0826356	0.548644	0.269396	0.0467072	-0.332348	0.013173	0.151782	0.268635	-0.167228	0.222341	-0.250963	0.0645823	0.181009	0.185995	0.101335	0.461633	-0.216891	0.111709	-0.0648972	0.637832
Abhd11	Abhd11	Abhd11	blue	0.154016	0.261569	0.217544	0.110609	-0.0246544	0.858197	0.200919	0.141325	-0.085275	0.535903	-0.00512047	0.970403	0.185568	0.174967	0.0231052	0.867024	0.0127665	0.926294	0.151279	0.270242
Glod4	Glod4	Glod4	blue	-0.00249566	0.985572	0.315616	0.0189124	-0.258239	0.0569641	0.18413	0.178393	-0.291046	0.0311003	-0.310399	0.0210885	0.216553	0.112282	0.140103	0.307629	0.0386482	0.779367	-0.203701	0.135784
Esyt2	Esyt2	Esyt2	blue	0.0466014	0.735476	0.218797	0.108519	-0.149591	0.275686	0.130577	0.342	-0.13373	0.330369	-0.158263	0.248484	0.119599	0.38445	0.144658	0.29201	0.0158235	0.908713	-0.06525	0.636001
Eif1b	Eif1b	Eif1b	blue	0.310681	0.0209656	0.420529	0.00138995	-0.376562	0.00460222	0.46495	0.000348345	-0.117052	0.39473	-0.263552	0.0518732	0.38084	0.0041246	0.0115168	0.933492	-0.300152	0.0259827	0.115473	0.401179
Fbxw9	Fbxw9	Fbxw9	blue	0.303393	0.024341	0.289083	0.0323071	-0.0983898	0.474822	-0.0249085	0.856751	0.110032	0.423881	-0.0161762	0.906687	0.217062	0.11142	-0.0680308	0.621649	-0.162492	0.235904	0.247105	0.0689411
Ccdc120	Ccdc120	Ccdc120	blue	0.288465	0.0326951	0.346756	0.00949882	-0.337049	0.0118591	0.130411	0.342619	-0.0330097	0.810913	-0.259119	0.0560932	0.279067	0.0390869	0.0700387	0.611373	-0.254729	0.0605423	0.014101	0.918615
Col16a1	Col16a1	Col16a1	blue	0.398544	0.00258056	0.387541	0.00346404	-0.303644	0.0242175	0.0954119	0.488357	0.0742749	0.589935	-0.13135	0.339125	0.0391242	0.776719	-0.0967826	0.482102	-0.352758	0.008253	0.183625	0.179607
Deb1	Deb1	Deb1	blue	0.193629	0.156642	0.252062	0.0633817	-0.0954749	0.488069	0.18579	0.174444	-3.98251e-05	0.99977	-0.0745331	0.588639	0.126855	0.356055	0.0694604	0.614325	-0.0193969	0.888217	0.093907	0.495273
Fanci	Fanci	Fanci	blue	0.13631	0.32104	0.228055	0.0940126	-0.0947788	0.49126	0.204529	0.134167	-0.0288407	0.834434	-0.109922	0.424347	0.252141	0.0632964	0.0880431	0.522699	0.0470917	0.732796	0.00460319	0.973392
Rnf6	Rnf6	Rnf6	blue	0.415506	0.0016069	0.385609	0.00364418	-0.182377	0.182634	0.207479	0.128523	0.0326987	0.812662	-0.0782329	0.570215	0.229892	0.0913231	-0.0574191	0.677121	-0.171351	0.210984	0.160307	0.242346
Spna2	Spna2	Spna2	blue	0.00825588	0.952297	0.30174	0.0251668	-0.256124	0.0590989	0.266887	0.0488708	-0.332931	0.0130035	-0.293109	0.0298731	0.31254	0.0201711	0.221077	0.104796	0.0412027	0.765188	-0.107926	0.432859
Tubb2a	Tubb2a	Tubb2a	blue	0.438136	0.000821221	0.559068	9.14352e-06	-0.397984	0.0026201	0.147723	0.281795	-0.0341353	0.80459	-0.268354	0.0475965	0.0907266	0.510055	-0.242302	0.0746923	-0.356934	0.00747218	0.202923	0.137316
Eri3	Eri3	Eri3	blue	0.0867379	0.528905	0.24298	0.0738574	-0.128564	0.349559	0.149342	0.276495	-0.109851	0.424648	-0.13651	0.320322	0.00135019	0.992194	-0.146829	0.28475	-0.084195	0.541099	-0.0150114	0.91338
Stil	Stil	Stil	blue	0.357199	0.00742485	0.362719	0.00649721	-0.228875	0.0928041	-0.0255758	0.852956	0.0703805	0.609631	-0.131706	0.337807	0.0614299	0.655935	-0.14686	0.284644	-0.259241	0.0559736	0.236096	0.0826801
Cep152	Cep152	Cep152	blue	0.249191	0.0665557	0.403619	0.00224527	-0.321178	0.0168055	0.146721	0.285108	-0.0334851	0.80824	-0.207008	0.129412	0.0815795	0.553782	0.0169203	0.902416	-0.317559	0.0181524	0.13608	0.321864
Dapk1	Dapk1	Dapk1	blue	0.0986963	0.47344	0.376415	0.00461943	-0.248217	0.0676607	0.402407	0.00232161	-0.310509	0.0210403	-0.305859	0.023151	0.305361	0.0233872	0.16394	0.231697	0.0736911	0.592869	-0.154835	0.259008
Wwc1	Wwc1	Wwc1	blue	0.0539279	0.695768	0.22467	0.0991309	0.0610527	0.657916	0.200419	0.142337	-0.111885	0.416071	-0.0644996	0.639897	0.25705	0.0581564	0.12259	0.372585	0.121849	0.375504	0.0236858	0.863714
Arfgap1	Arfgap1	Arfgap1	blue	0.289878	0.0318139	0.291829	0.0306294	-0.210902	0.1222	0.0154561	0.910824	0.061253	0.656863	-0.117427	0.393204	0.106355	0.439623	-0.258802	0.0564059	-0.341367	0.0107532	0.137615	0.316385
Pcmtd2	Pcmtd2	Pcmtd2	blue	0.219028	0.108137	0.41507	0.00162707	-0.274067	0.042888	0.301738	0.0251679	-0.189451	0.165956	-0.273709	0.043171	0.0989623	0.472243	0.0684679	0.619406	-0.0850284	0.537087	-0.0271002	0.844297
Txndc16	Txndc16	Txndc16	blue	0.0885234	0.520424	0.345534	0.00977167	-0.366827	0.00587416	0.130075	0.343875	-0.225777	0.0974327	-0.362608	0.00651487	0.216328	0.112664	0.117984	0.390951	-0.161648	0.238379	-0.0759327	0.581638
Axin1	Axin1	Axin1	blue	0.168286	0.219388	0.25721	0.0579945	0.0173095	0.900182	0.255057	0.0602006	-0.0657916	0.633195	0.00433636	0.974934	0.237152	0.0812746	0.132534	0.334751	0.0500472	0.716708	0.106794	0.437726
Camta2	Camta2	Camta2	blue	0.26581	0.049825	0.187073	0.171434	0.013329	0.923056	0.143154	0.297107	0.0691482	0.615921	0.044111	0.749137	0.295732	0.028371	-0.0572939	0.677787	-0.0372436	0.787194	0.187784	0.169782
Inhbb	Inhbb	Inhbb	blue	0.415158	0.00162297	0.617253	5.18864e-07	-0.631821	2.30333e-07	0.315783	0.0188461	-0.19462	0.154492	-0.46229	0.000380481	0.219457	0.107431	0.0760203	0.581201	-0.422843	0.00129913	0.000423477	0.997552
Sec24b	Sec24b	Sec24b	blue	0.182613	0.182061	0.347322	0.0093748	-0.249537	0.0661661	0.15726	0.251534	-0.150159	0.273845	-0.212737	0.118909	0.262386	0.0529577	0.151783	0.268631	-0.0909591	0.508967	0.0790281	0.56629
Tprn	Tprn	Tprn	blue	0.325658	0.0152574	0.367564	0.00576818	-0.420204	0.00140313	0.223245	0.101348	-0.0880138	0.522838	-0.294701	0.0289534	0.195258	0.153117	0.141158	0.303965	-0.261038	0.0542335	0.0495745	0.719273
Appl2	Appl2	Appl2	blue	0.221898	0.103479	0.38322	0.00387824	-0.243884	0.0727568	0.143212	0.296909	-0.0546835	0.691717	-0.207316	0.128829	0.183595	0.179681	-0.0049425	0.971432	-0.140993	0.304534	0.0925876	0.501378
Sun1	Sun1	Sun1	blue	0.11664	0.396405	0.332125	0.0132383	-0.264265	0.0512193	0.187436	0.17059	-0.101794	0.4596	-0.22312	0.101546	0.129794	0.344927	-0.0171273	0.901227	-0.165607	0.22692	0.0673918	0.624936
X9130011J15Rik	9130011J15Rik	9130011J15Rik	blue	0.0869026	0.52812	0.291569	0.030785	-0.264081	0.0513874	0.408355	0.00196797	-0.225959	0.0971569	-0.233627	0.0860389	0.252252	0.0631762	0.150159	0.273847	-0.119547	0.38466	-0.0848072	0.538151
Ypel3	Ypel3	Ypel3	blue	0.230586	0.0903225	0.275908	0.0414549	-0.143896	0.294586	0.185115	0.176041	0.0159716	0.907863	-0.0809581	0.556817	0.333443	0.0128562	0.00883011	0.948984	-0.126293	0.358209	0.0661765	0.631204
Tdp1	Tdp1	Tdp1	blue	0.0544788	0.692814	0.30329	0.0243919	-0.361272	0.0067301	0.245614	0.0706877	-0.244995	0.0714218	-0.360038	0.00693429	0.21895	0.108267	0.152886	0.265126	-0.134508	0.327539	-0.21501	0.114927
Zc3h11a	Zc3h11a	Zc3h11a	blue	0.268041	0.0478661	0.348888	0.00903882	-0.278842	0.039252	0.0731285	0.595703	-0.0503631	0.714995	-0.149657	0.275471	0.125829	0.359989	-0.0127392	0.926452	-0.235007	0.0841478	0.16554	0.22711
Cog6	Cog6	Cog6	blue	0.152416	0.266616	0.287682	0.0331918	-0.164207	0.230929	0.334121	0.0126634	-0.179119	0.19071	-0.1651	0.228367	0.352485	0.00830636	0.0739258	0.591689	-0.0315452	0.819157	0.0547547	0.691336
Cst3	Cst3	Cst3	blue	0.221811	0.10362	0.55355	1.16767e-05	-0.488885	0.000152326	0.509289	7.1596e-05	-0.388837	0.00334768	-0.53114	3.01892e-05	0.396704	0.00271269	0.374851	0.0048064	-0.126952	0.355685	-0.230701	0.090157
Id1	Id1	Id1	blue	0.472212	0.000272771	0.550638	1.32618e-05	-0.368924	0.0055768	0.205317	0.132641	0.0699219	0.611968	-0.231207	0.0894339	0.275339	0.0418933	-0.0544631	0.692898	-0.376606	0.00459711	0.168077	0.21997
Aff1	Aff1	Aff1	blue	0.245559	0.0707519	0.211485	0.121147	-0.105089	0.44512	0.217571	0.110563	0.061514	0.655493	-0.0151841	0.912387	0.272751	0.0439373	0.0483109	0.726145	-0.217914	0.109989	0.0977285	0.47781
Chmp2a	Chmp2a	Chmp2a	blue	0.336729	0.0119447	0.39778	0.00263468	-0.217859	0.110081	0.35163	0.00847566	-0.135367	0.324431	-0.162541	0.235758	0.225033	0.098572	0.14492	0.291125	-0.0880303	0.52276	0.0259251	0.85097
Pik3c3	Pik3c3	Pik3c3	blue	0.305381	0.0233776	0.409774	0.00189102	-0.208731	0.126182	0.218597	0.10885	-0.0443948	0.747576	-0.115078	0.402806	0.253083	0.0622827	0.0525077	0.703407	-0.238156	0.0799575	0.154455	0.260194
Anxa5	Anxa5	Anxa5	blue	0.139765	0.308809	0.452552	0.000522404	-0.504153	8.69742e-05	0.270112	0.0461046	-0.319245	0.0175139	-0.434151	0.000927376	0.143814	0.294863	0.0839962	0.542058	-0.268665	0.0473292	-0.192059	0.160096
Gpr98	Gpr98	Gpr98	blue	0.315986	0.0187656	0.527735	3.46742e-05	-0.426142	0.00117886	0.327862	0.0145414	-0.141141	0.304023	-0.332011	0.0132718	0.27515	0.0420402	0.0703212	0.609932	-0.317259	0.0182679	0.0427422	0.756679
Zfp46	Zfp46	Zfp46	blue	0.0893373	0.516581	0.20362	0.135943	-0.0561445	0.683908	0.241794	0.0753218	-0.0479002	0.728383	-0.00850332	0.95087	0.388919	0.00334048	0.0665613	0.629216	-0.021783	0.874571	0.109821	0.424774
Ndufs1	Ndufs1	Ndufs1	blue	-0.0059229	0.965768	0.260593	0.0546605	-0.257673	0.0575291	0.388996	0.00333369	-0.321793	0.0165854	-0.271348	0.045079	0.288585	0.0326192	0.011053	0.936165	-0.068153	0.621022	0.0263603	0.848497
X1425113_x_at	1425113_x_at	1425113_x_at	blue	0.439034	0.000798865	0.4	0.00248005	-0.320035	0.0172214	0.139492	0.309764	0.115508	0.401038	-0.120267	0.38178	0.2238	0.10048	0.00141178	0.991838	-0.288894	0.0324256	0.159588	0.244495
Kctd1	Kctd1	Kctd1	blue	0.157795	0.249902	0.267047	0.0487308	-0.163302	0.233542	0.163807	0.23208	-0.0587787	0.66991	-0.0881205	0.522332	0.199911	0.143374	0.0149759	0.913584	-0.084802	0.538176	0.135107	0.325368
Zfp472	Zfp472	Zfp472	blue	0.105545	0.443135	0.203435	0.136307	-0.0304012	0.825611	0.13586	0.322653	-0.0738513	0.592063	-0.159517	0.244705	0.123402	0.369405	0.00802707	0.953618	0.0670397	0.626749	-0.0745417	0.588596
Ccdc99	Ccdc99	Ccdc99	blue	0.24517	0.0712139	0.446746	0.000628302	-0.253617	0.0617139	0.319416	0.0174503	-0.115455	0.401254	-0.202285	0.138583	0.399737	0.00249798	0.0599681	0.663626	-0.100556	0.465104	0.0452184	0.743053
Mib2	Mib2	Mib2	blue	0.342292	0.0105282	0.392112	0.00306892	-0.297632	0.0273228	0.159554	0.244596	0.00643574	0.962806	-0.196608	0.150243	0.127007	0.355475	0.00591194	0.965831	-0.248795	0.0670029	0.0102106	0.941021
Dcaf4	Dcaf4	Dcaf4	blue	0.0866529	0.52931	0.447644	0.000610756	-0.440601	0.000761155	0.286076	0.034231	-0.414018	0.00167675	-0.499942	0.00010178	0.100834	0.463864	0.15862	0.247403	-0.0628348	0.648575	-0.16101	0.240262
Slc25a28	Slc25a28	Slc25a28	blue	0.274875	0.0422539	0.435262	0.000896619	-0.306448	0.022874	0.306184	0.022998	-0.0649586	0.637513	-0.248617	0.0672057	0.320169	0.017172	0.0662133	0.631014	-0.313928	0.0195945	0.0800418	0.561305
Ccdc136	Ccdc136	Ccdc136	blue	0.458632	0.00042907	0.607207	8.87206e-07	-0.448952	0.000585976	0.22326	0.101325	-0.0369935	0.78859	-0.257987	0.057215	0.314977	0.0191681	-0.232221	0.0879985	-0.441272	0.000745515	0.22719	0.0953008
Rab5c	Rab5c	Rab5c	blue	0.229163	0.0923832	0.397639	0.00264476	-0.265311	0.0502712	0.249717	0.0659651	-0.205413	0.132457	-0.322501	0.0163351	0.11649	0.397017	0.147871	0.281306	-0.043413	0.75298	-0.16012	0.242904
Nrbp2	Nrbp2	Nrbp2	blue	0.209253	0.125215	0.319398	0.0174571	-0.19139	0.161586	0.164673	0.22959	-0.0360913	0.793632	-0.129623	0.345569	0.109518	0.426062	0.116377	0.39748	-0.131554	0.338368	0.101159	0.462417
Ttc8	Ttc8	Ttc8	blue	0.246091	0.0701247	0.423305	0.00128167	-0.214005	0.116674	0.357031	0.00745485	-0.188175	0.168878	-0.213762	0.1171	0.425002	0.00121926	0.0602174	0.662312	-0.0285004	0.83636	0.0337332	0.806847
Mbip	Mbip	Mbip	blue	0.0492933	0.7208	0.328872	0.0142232	-0.236654	0.0819359	0.322878	0.016203	-0.307364	0.022449	-0.285058	0.0349036	0.188701	0.167669	0.118452	0.389058	0.0469185	0.733742	-0.0625992	0.649807
Reep2	Reep2	Reep2	blue	0.287925	0.0330372	0.555064	1.09234e-05	-0.57221	5.01616e-06	0.266312	0.0493788	-0.263354	0.0520561	-0.442989	0.000706773	0.167623	0.221235	0.0249601	0.856458	-0.369651	0.00547691	0.0207365	0.880552
Vps37b	Vps37b	Vps37b	blue	0.254533	0.0607473	0.40511	0.00215444	-0.312251	0.020293	0.140626	0.305809	-0.0559503	0.684944	-0.231517	0.0889934	0.218146	0.1096	0.0889291	0.518507	-0.237595	0.0806921	0.138062	0.3148
Ube2e2	Ube2e2	Ube2e2	blue	0.260824	0.0544383	0.348427	0.0091366	-0.202255	0.138643	0.251193	0.0643291	-0.0894575	0.516015	-0.136718	0.31958	0.233924	0.0856295	0.0285497	0.836081	-0.0373088	0.786831	0.0700326	0.611404
Ppp6c	Ppp6c	Ppp6c	blue	0.0871777	0.52681	0.355558	0.00772194	-0.336842	0.0119143	0.453021	0.000514597	-0.316732	0.0184726	-0.363844	0.00632109	0.19954	0.144134	0.194033	0.155763	-0.0640009	0.642492	-0.172767	0.207181
Mocs2	Mocs2	Mocs2	blue	-0.0112474	0.935045	0.265504	0.050098	-0.33133	0.0134734	0.215644	0.113834	-0.231769	0.0886369	-0.295028	0.0287677	0.264564	0.0509471	-0.0488563	0.723176	-0.196201	0.151104	-0.11387	0.407791
Tbc1d10b	Tbc1d10b	Tbc1d10b	blue	0.334074	0.0126766	0.316226	0.018671	-0.0950574	0.489982	0.28204	0.0369619	0.0668529	0.627712	-0.0448187	0.745246	0.328477	0.014347	0.0980317	0.476439	-0.0844556	0.539843	0.199954	0.143285
Ubiad1	Ubiad1	Ubiad1	blue	0.171542	0.210468	0.373078	0.00502649	-0.0977212	0.477843	0.243068	0.0737502	-0.184597	0.177276	-0.210141	0.123585	-0.00415602	0.975976	0.136608	0.319973	0.0419038	0.761309	-0.0637335	0.643885
Ccdc80	Ccdc80	Ccdc80	blue	0.335304	0.0123328	0.6984	3.06697e-09	-0.717318	7.20837e-10	0.366944	0.00585727	-0.304867	0.0236237	-0.552276	1.23473e-05	0.26113	0.0541459	0.100087	0.467199	-0.47322	0.000263548	-0.00377562	0.978174
Shkbp1	Shkbp1	Shkbp1	blue	0.078169	0.57053	0.309752	0.0213725	-0.179778	0.189056	0.242638	0.0742777	-0.204876	0.133493	-0.274324	0.0426855	0.104895	0.445965	0.0368152	0.789586	0.0399202	0.772297	-0.0606164	0.66021
Tcta	Tcta	Tcta	blue	0.0987448	0.473222	0.277632	0.0401481	-0.26084	0.054423	0.254228	0.0610681	-0.219233	0.107799	-0.259106	0.0561068	0.25172	0.0637529	0.166802	0.223538	-0.0085396	0.95066	-0.0602763	0.662002
Btbd2	Btbd2	Btbd2	blue	0.142301	0.300026	0.319661	0.0173593	-0.218606	0.108836	0.278242	0.0396943	-0.129257	0.346944	-0.161361	0.239224	0.195226	0.153188	0.0981168	0.476054	-0.154494	0.260073	0.122719	0.372081
Kdm4b	Kdm4b	Kdm4b	blue	0.348067	0.00921365	0.499301	0.000104226	-0.377203	0.00452771	0.263139	0.0522553	-0.0980072	0.47655	-0.301344	0.0253682	0.0990185	0.471991	0.0152034	0.912276	-0.25669	0.0585214	0.0956175	0.487416
BC013529	BC013529	BC013529	blue	0.118351	0.389467	0.335781	0.0122018	-0.311911	0.0204369	0.260616	0.054638	-0.257156	0.0580495	-0.280907	0.0377607	0.0568541	0.680127	0.135563	0.323722	-0.0800962	0.561038	-0.0321332	0.815845
Lamc1	Lamc1	Lamc1	blue	0.342232	0.0105427	0.40048	0.00244776	-0.313286	0.0198596	-0.103862	0.450479	0.0441982	0.748657	-0.212785	0.118823	-0.0315966	0.818868	-0.260686	0.0545713	-0.331946	0.0132909	0.17947	0.189827
Tbc1d17	Tbc1d17	Tbc1d17	blue	0.358215	0.00724592	0.362499	0.00653224	-0.0978174	0.477408	0.0622941	0.651403	0.0422611	0.759335	-0.0631444	0.646958	-0.00555607	0.967887	0.048332	0.72603	-0.0747535	0.587534	0.11885	0.387455
Cenpq	Cenpq	Cenpq	blue	0.0550194	0.689919	0.389036	0.00333011	-0.345991	0.00966877	0.310441	0.0210702	-0.310557	0.0210198	-0.436799	0.00085554	0.168333	0.219258	0.264777	0.0507535	-0.0806991	0.558083	-0.272119	0.044448
Ssfa2	Ssfa2	Ssfa2	blue	0.304015	0.0240361	0.592641	1.87035e-06	-0.576571	4.08631e-06	0.427161	0.00114379	-0.339301	0.0112706	-0.581273	3.26513e-06	0.265024	0.0505301	0.141292	0.303499	-0.198041	0.147233	-0.172187	0.208733
Gap43	Gap43	Gap43	blue	0.31642	0.0185948	0.595698	1.6042e-06	-0.388379	0.00338846	0.372403	0.00511245	-0.226364	0.0965421	-0.33886	0.0113837	0.345667	0.00974165	0.0254222	0.853829	-0.192132	0.159934	-0.0342401	0.804002
Sirt2	Sirt2	Sirt2	blue	0.298391	0.026913	0.407603	0.00200984	-0.275806	0.0415331	0.349346	0.0089425	-0.147276	0.283268	-0.225227	0.0982733	0.223195	0.101427	0.119993	0.382875	-0.199103	0.145032	0.0398642	0.772608
2019-09-02	2019-09-02	2019-09-02	blue	0.140177	0.307373	0.317596	0.0181381	-0.0998515	0.468253	0.250621	0.0649592	-0.198204	0.146893	-0.18102	0.185969	0.0205069	0.881865	0.0957964	0.486598	0.107982	0.432619	-0.0227915	0.868814
Hs3st1	Hs3st1	Hs3st1	blue	0.353593	0.00809145	0.332151	0.0132306	-0.363877	0.00631598	0.104394	0.44815	0.0576221	0.676043	-0.124752	0.36415	-0.0222054	0.872159	-0.0322171	0.815372	-0.399325	0.00252621	0.175432	0.200153
X3110001D03Rik	3110001D03Rik	3110001D03Rik	blue	0.215254	0.114504	0.394902	0.00284779	-0.351782	0.00844523	0.45956	0.000416247	-0.210564	0.122813	-0.269037	0.0470123	0.401503	0.00238005	0.116455	0.397161	-0.214642	0.115564	0.0213137	0.877252
Tgoln1	Tgoln1	Tgoln1	blue	0.275758	0.0415702	0.335017	0.0124125	-0.283941	0.0356544	0.054615	0.692084	-0.0118681	0.931469	-0.148425	0.279487	-0.0491017	0.721841	-0.15947	0.244846	-0.295303	0.0286119	0.0972884	0.479805
Rsph3a.....Rsph3b	Rsph3a /// Rsph3b	Rsph3a /// Rsph3b	blue	0.0909276	0.509114	0.460236	0.000407115	-0.438056	0.000823228	0.352828	0.00823927	-0.31095	0.0208493	-0.466266	0.000333382	0.171469	0.210666	0.0897101	0.514826	-0.236958	0.0815321	-0.218467	0.109066
Irs1	Irs1	Irs1	blue	0.174246	0.203259	0.513867	6.0038e-05	-0.459395	0.000418498	0.354992	0.0078269	-0.323093	0.016128	-0.457011	0.000452349	0.378572	0.00437206	0.274815	0.0423007	-0.143536	0.295809	-0.131255	0.33948
Ift172	Ift172	Ift172	blue	0.0942011	0.493918	0.381005	0.00410707	-0.458788	0.000426891	0.345246	0.00983693	-0.341876	0.010629	-0.476121	0.00023858	0.223416	0.10108	0.170558	0.213136	-0.135324	0.324587	-0.284622	0.0351952
Iqcj.schip1.....Schip1	Iqcj-schip1 /// Schip1	Iqcj-schip1 /// Schip1	blue	0.186125	0.173654	0.504719	8.51417e-05	-0.618743	4.78402e-07	0.345248	0.00983636	-0.31643	0.0185906	-0.562111	7.97489e-06	0.199273	0.144681	0.115864	0.399578	-0.308774	0.021808	-0.22687	0.0957808
Acot1.....Acot2	Acot1 /// Acot2	Acot1 /// Acot2	blue	0.351338	0.00853407	0.561945	8.03494e-06	-0.576086	4.18114e-06	0.178442	0.192418	-0.0908994	0.509246	-0.398277	0.00259934	0.300276	0.0259181	0.052921	0.701181	-0.461831	0.000386296	0.0212136	0.877824
Neurog2	Neurog2	Neurog2	blue	0.0299916	0.827925	0.225045	0.0985528	-0.250784	0.0647794	0.0781176	0.570785	-0.268229	0.0477036	-0.295639	0.0284229	-0.0592913	0.6672	0.117037	0.394791	-0.0286449	0.835542	-0.114614	0.404715
Hivep1	Hivep1	Hivep1	blue	0.278678	0.0393729	0.406233	0.00208819	-0.331312	0.0134788	0.342948	0.0103712	-0.177076	0.195902	-0.303661	0.0242093	0.390393	0.00321253	0.0938237	0.495657	-0.206063	0.131209	-0.0135329	0.921883
Ebag9	Ebag9	Ebag9	blue	0.101599	0.460461	0.498263	0.000108302	-0.465111	0.000346482	0.43746	0.000838426	-0.426428	0.00116892	-0.502798	9.15074e-05	0.250232	0.0653909	0.270219	0.0460148	-0.124507	0.365098	-0.23758	0.0807116
Ring1	Ring1	Ring1	blue	0.276979	0.0406395	0.300277	0.0259177	-0.114082	0.406913	0.167483	0.221627	0.00200257	0.988423	-0.0795064	0.563935	0.27622	0.0412155	-0.109964	0.424168	-0.16807	0.219989	0.148466	0.279353
Ppp1r1a	Ppp1r1a	Ppp1r1a	blue	0.262281	0.0530559	0.696276	3.58338e-09	-0.566849	6.42817e-06	0.579048	3.63237e-06	-0.437426	0.000839287	-0.580863	3.33007e-06	0.369539	0.00549212	0.221867	0.10353	-0.227739	0.0944809	-0.164295	0.230676
Casq1	Casq1	Casq1	blue	0.259989	0.0552441	0.404631	0.00218323	-0.304349	0.0238739	0.100528	0.465227	-0.0776825	0.572938	-0.228977	0.0926546	0.21269	0.118991	-0.0866971	0.5291	-0.187643	0.170109	0.1252	0.362415
Ube2t	Ube2t	Ube2t	blue	0.173445	0.205376	0.285288	0.0347506	-0.264499	0.0510055	0.165433	0.227416	-0.120262	0.3818	-0.132788	0.333817	0.3452	0.00984722	0.121803	0.375685	-0.111137	0.41921	0.10287	0.454841
Acsbg1	Acsbg1	Acsbg1	blue	0.383616	0.00383858	0.663882	3.29548e-08	-0.61511	5.82665e-07	0.345959	0.00967594	-0.261491	0.0538019	-0.494058	0.000126355	0.114489	0.405233	0.0967233	0.482372	-0.390341	0.00321698	-0.0428422	0.756127
Gm3258.....Supt4h1	Gm3258 /// Supt4h1	Gm3258 /// Supt4h1	blue	-0.0770147	0.576251	0.246953	0.0691176	-0.223679	0.100669	0.184112	0.178437	-0.296702	0.0278317	-0.327945	0.014515	0.121278	0.377762	0.134058	0.329172	0.027993	0.839234	-0.236748	0.0818102
Gm10401	Gm10401	Gm10401	blue	0.325836	0.0151986	0.267284	0.0485238	-0.149566	0.275766	-0.00897012	0.948176	0.131584	0.338258	0.0267819	0.846103	0.129343	0.346623	-0.196493	0.150486	-0.241951	0.0751268	0.239649	0.0780283
Mapk9	Mapk9	Mapk9	blue	0.333414	0.0128646	0.458051	0.000437292	-0.315095	0.0191207	0.137556	0.316595	-0.0412537	0.764905	-0.278569	0.0394527	0.24726	0.0687608	0.105504	0.443312	-0.191574	0.161175	-0.02987	0.828612
Psap	Psap	Psap	blue	0.104988	0.445561	0.412123	0.00176958	-0.461177	0.000394714	0.286699	0.0338252	-0.270875	0.0454694	-0.383549	0.00384532	0.173365	0.205589	0.106327	0.439743	-0.280722	0.0378921	-0.0282733	0.837646
AY036118	AY036118	AY036118	blue	0.716838	7.48865e-10	0.755561	2.61383e-11	-0.62936	2.64985e-07	0.279641	0.0386697	0.0230641	0.867259	-0.355612	0.00771206	0.205886	0.131548	-0.0719757	0.601528	-0.586093	2.58475e-06	0.22404	0.100106
Jak2	Jak2	Jak2	blue	0.145064	0.290643	0.375049	0.00478248	-0.182542	0.182232	0.239879	0.0777345	-0.179979	0.188555	-0.23	0.0911665	0.1647	0.229512	0.0629727	0.647854	-0.0600402	0.663246	-0.0540505	0.695111
Plxna3	Plxna3	Plxna3	blue	0.236265	0.0824538	0.365766	0.00602994	-0.135085	0.325448	0.182862	0.181455	-0.0461133	0.738147	-0.151998	0.267944	0.229049	0.0925489	-0.00443958	0.974337	-0.0956459	0.487286	0.0389259	0.777822
Lmo4	Lmo4	Lmo4	blue	0.349167	0.0089801	0.399176	0.00253647	-0.295656	0.0284137	0.250465	0.0651318	0.00744339	0.956987	-0.151967	0.268044	0.273043	0.0437026	0.0644149	0.640337	-0.327218	0.0147477	0.0908075	0.509676
Mfge8	Mfge8	Mfge8	blue	0.571161	5.26727e-06	0.781831	1.8438e-12	-0.726998	3.28152e-10	0.174381	0.202905	-0.0868203	0.528512	-0.455466	0.000475602	0.213626	0.117339	-0.145748	0.288349	-0.647009	9.43331e-08	0.154985	0.258544
Eln	Eln	Eln	blue	0.417194	0.00153083	0.331192	0.0135145	-0.222396	0.102688	-0.113557	0.409092	0.208246	0.127084	-0.0600198	0.663354	-0.175371	0.200313	-0.0601794	0.662512	-0.338171	0.0115626	0.127296	0.354371
Mt3	Mt3	Mt3	blue	0.442599	0.000715428	0.713572	9.69025e-10	-0.616498	5.40549e-07	0.352006	0.00840081	-0.232964	0.0869582	-0.458942	0.000424754	0.152919	0.265021	0.0757387	0.582606	-0.400284	0.00246091	0.104773	0.446495
X1700011A15Rik	1700011A15Rik	1700011A15Rik	blue	0.240264	0.0772444	0.397817	0.00263205	-0.2621	0.0532261	0.245114	0.0712807	-0.156902	0.252628	-0.23285	0.0871175	0.23932	0.0784509	0.251579	0.0639064	-0.0545505	0.69243	-0.0328677	0.811711
LOC100502992.....Scp2	LOC100502992 /// Scp2	LOC100502992 /// Scp2	blue	0.298307	0.0269583	0.411463	0.00180295	-0.265336	0.0502491	0.145027	0.290766	0.00408777	0.97637	-0.222982	0.101762	0.339584	0.0111985	-0.0504919	0.714297	-0.236277	0.0824382	0.00599692	0.96534
Kcnj10	Kcnj10	Kcnj10	blue	0.365761	0.00603059	0.693519	4.37695e-09	-0.715923	8.0525e-10	0.458974	0.000424305	-0.310897	0.020872	-0.556366	1.03124e-05	0.406179	0.00209132	0.108171	0.431808	-0.391031	0.00315853	-0.0338986	0.805919
Ect2	Ect2	Ect2	blue	0.0941287	0.494251	0.313756	0.0196655	-0.276151	0.0412685	0.525252	3.83224e-05	-0.241787	0.0753303	-0.2483	0.0675662	0.589493	2.18702e-06	-0.0222645	0.871822	-0.133259	0.332091	-0.0410308	0.766139
Pdpn	Pdpn	Pdpn	blue	0.234865	0.0843416	0.479929	0.000209073	-0.424014	0.00125523	0.26672	0.0490177	-0.198861	0.145531	-0.366366	0.00594144	0.259511	0.0557093	0.0370029	0.788538	-0.285121	0.0348617	-0.0296083	0.830091
Fam174a	Fam174a	Fam174a	blue	0.0294687	0.83088	0.268282	0.0476579	-0.333058	0.0129667	0.297121	0.027601	-0.259688	0.0555369	-0.284588	0.0352181	0.182769	0.18168	0.160837	0.240772	-0.171469	0.210667	-0.0516153	0.708221
St7	St7	St7	blue	0.222794	0.102058	0.54861	1.44812e-05	-0.48037	0.000205875	0.326135	0.0150997	-0.31638	0.0186103	-0.414548	0.00165153	0.23145	0.089088	0.107451	0.434896	-0.245397	0.0709444	0.022394	0.871082
Necap2	Necap2	Necap2	blue	0.0961778	0.484857	0.421387	0.00135563	-0.381343	0.0040714	0.35852	0.00719304	-0.300254	0.0259298	-0.411131	0.00182001	0.40411	0.00221498	0.131585	0.338254	-0.190523	0.163529	-0.140884	0.304913
Celsr1	Celsr1	Celsr1	blue	0.448618	0.000592208	0.50825	7.44882e-05	-0.391502	0.00311921	0.0893581	0.516483	0.0726968	0.597882	-0.192584	0.158936	0.164031	0.231433	-0.130372	0.342765	-0.395286	0.00281854	0.206426	0.130516
Pdcd4	Pdcd4	Pdcd4	blue	0.19244	0.159252	0.308933	0.0217367	-0.185051	0.176194	0.323083	0.0161315	-0.149406	0.276286	-0.190711	0.163105	0.291555	0.0307938	0.128883	0.348353	-0.00413701	0.976086	0.010616	0.938684
Notch1	Notch1	Notch1	blue	0.388653	0.00336401	0.588136	2.33832e-06	-0.442578	0.000715875	0.172704	0.207349	-0.0781541	0.570604	-0.258391	0.0568131	0.24	0.077581	-0.155423	0.257183	-0.392169	0.00306423	0.241738	0.0753917
Oxr1	Oxr1	Oxr1	blue	0.194046	0.155735	0.348224	0.00918005	-0.216247	0.112803	0.234853	0.0843575	-0.120156	0.382223	-0.263141	0.0522533	0.358388	0.00721578	0.128659	0.349199	-0.0491981	0.721318	-0.127481	0.353665
Fgf13	Fgf13	Fgf13	blue	0.310974	0.0208386	0.588602	2.28528e-06	-0.515948	5.53733e-05	0.482457	0.000191366	-0.309968	0.0212772	-0.434206	0.00092585	0.130765	0.341301	0.263545	0.0518797	-0.26381	0.0516361	-0.0572938	0.677787
Stx7	Stx7	Stx7	blue	0.195215	0.15321	0.343795	0.0101714	-0.342296	0.0105274	0.141515	0.302732	-0.0832114	0.545852	-0.238992	0.0788726	-0.161754	0.238066	0.00524615	0.969677	-0.301534	0.0252715	0.00325133	0.981205
Rad9	Rad9	Rad9	blue	0.290084	0.0316869	0.305642	0.0232536	-0.0583734	0.672057	0.10072	0.464374	0.0915928	0.506007	-0.0396123	0.774007	0.338904	0.0113724	0.116465	0.397122	-0.0681981	0.62079	0.192563	0.158981
Dci	Dci	Dci	blue	0.323222	0.0160832	0.312397	0.0202314	-0.160358	0.242194	0.239414	0.0783291	-0.0206258	0.881185	-0.105457	0.443517	0.292079	0.0304804	0.0536396	0.697317	-0.100855	0.463771	0.149761	0.275133
Rlbp1	Rlbp1	Rlbp1	blue	0.567216	6.32074e-06	0.892488	5.75685e-20	-0.834514	2.47418e-15	0.450168	0.000563768	-0.28471	0.0351365	-0.640497	1.39155e-07	0.268379	0.047575	0.0811951	0.555658	-0.550331	1.34402e-05	0.0151409	0.912635
Ndufaf3	Ndufaf3	Ndufaf3	blue	0.309039	0.0216893	0.473042	0.000265156	-0.256906	0.0583018	0.293354	0.02973	-0.124615	0.364681	-0.251074	0.0644593	0.263955	0.0515027	0.0162945	0.906008	-0.156377	0.254238	0.00776462	0.955133
Cenpm	Cenpm	Cenpm	blue	0.17556	0.19982	0.383698	0.00383038	-0.299219	0.0264721	0.24459	0.0719072	-0.232757	0.0872469	-0.312161	0.020331	0.117745	0.391916	0.02725	0.843447	-0.0932506	0.498306	-0.00326737	0.981112
Nr2f1	Nr2f1	Nr2f1	blue	0.326045	0.0151296	0.454041	0.000497983	-0.470431	0.000289779	0.321909	0.0165441	-0.161602	0.238513	-0.314135	0.0195099	0.220737	0.105346	0.0967322	0.482331	-0.330519	0.013717	0.0623031	0.651356
X1110059G10Rik	1110059G10Rik	1110059G10Rik	blue	0.0347903	0.800916	0.24402	0.0725928	-0.255751	0.0594826	0.208202	0.127166	-0.178077	0.193347	-0.290383	0.0315039	0.202986	0.137192	-0.0680221	0.621694	-0.133275	0.332033	-0.121686	0.37615
Sh3glb1	Sh3glb1	Sh3glb1	blue	0.286276	0.0341003	0.553671	1.16146e-05	-0.460639	0.000401762	0.24325	0.0735283	-0.211432	0.121242	-0.395899	0.00277234	0.17698	0.196148	0.00260976	0.984913	-0.246797	0.0692988	-0.0144872	0.916394
Itm2b	Itm2b	Itm2b	blue	0.281239	0.0375248	0.406606	0.0020666	-0.23505	0.0840899	0.0307331	0.823738	-0.074582	0.588394	-0.234084	0.0854096	0.0482318	0.726576	-0.164085	0.23128	-0.237875	0.0803246	0.0611521	0.657393
Nrarp	Nrarp	Nrarp	blue	0.164703	0.229504	0.268768	0.0472417	-0.122722	0.372066	0.216569	0.112254	-0.0211036	0.878453	-0.0619646	0.653129	0.158255	0.248508	-0.179596	0.189512	-0.206634	0.130119	0.157075	0.252098
Il18	Il18	Il18	blue	0.215663	0.113801	0.359827	0.00696973	-0.244262	0.0723012	0.212068	0.120101	-0.0862588	0.531192	-0.234045	0.0854624	0.322503	0.0163342	0.0424784	0.758134	-0.0823854	0.54986	0.0132191	0.923689
Zfp704	Zfp704	Zfp704	blue	0.238834	0.0790764	0.425337	0.00120726	-0.266102	0.0495648	0.256372	0.0588457	-0.152866	0.26519	-0.215187	0.11462	0.293494	0.0296485	0.237788	0.0804383	-0.054736	0.691436	0.0592233	0.667559
Smc1a	Smc1a	Smc1a	blue	0.214758	0.115363	0.286355	0.0340486	-0.477951	0.000223951	-0.0145645	0.915949	-0.0269646	0.845066	-0.289734	0.0319026	-0.00368584	0.978693	-0.237734	0.0805092	-0.445837	0.000646538	0.0568055	0.680385
Kcnb1.....Pacsin2	Kcnb1 /// Pacsin2	Kcnb1 /// Pacsin2	blue	0.176529	0.197309	0.228037	0.0940394	-0.0506956	0.713194	0.0101663	0.941276	-0.107421	0.435027	-0.0798754	0.562122	-0.0233594	0.865575	-0.112121	0.415079	0.135222	0.324952	0.00977649	0.943525
Rdm1	Rdm1	Rdm1	blue	0.165058	0.228486	0.484248	0.000179659	-0.450168	0.000563767	0.430729	0.00102824	-0.368993	0.00556722	-0.38924	0.00331226	0.408958	0.00193493	0.192379	0.159388	-0.175224	0.200695	-0.0437654	0.751039
Ubxn6	Ubxn6	Ubxn6	blue	0.254512	0.0607699	0.445049	0.00066271	-0.384348	0.00376616	0.335529	0.012271	-0.175181	0.200806	-0.22787	0.0942867	0.330155	0.0138276	0.090236	0.512354	-0.21123	0.121606	0.13955	0.309562
Evi5	Evi5	Evi5	blue	0.114588	0.404822	0.346755	0.00949897	-0.202964	0.137235	0.271118	0.0452679	-0.202229	0.138695	-0.244675	0.0718052	0.406584	0.00206784	0.168727	0.218165	0.0580582	0.673728	-0.0960543	0.48542
Cap1	Cap1	Cap1	blue	0.236349	0.0823411	0.333421	0.0128625	-0.274686	0.0424016	0.35162	0.00847766	-0.145789	0.288212	-0.200732	0.141702	0.281162	0.0375795	0.13899	0.311525	-0.14769	0.281904	0.0192393	0.88912
Sil1	Sil1	Sil1	blue	0.285388	0.0346847	0.440242	0.000769664	-0.28834	0.0327742	0.291123	0.0310538	-0.125732	0.360363	-0.222151	0.103078	0.188903	0.167207	0.0606307	0.660135	-0.19023	0.164189	0.121549	0.376691
Palmd	Palmd	Palmd	blue	0.423029	0.00129207	0.607214	8.869e-07	-0.590723	2.05774e-06	0.293712	0.029522	-0.12517	0.36253	-0.417785	0.00150499	0.135977	0.322234	0.00182287	0.989462	-0.444317	0.00067808	0.00144327	0.991656
Pmp22	Pmp22	Pmp22	blue	0.373228	0.00500754	0.509278	7.16265e-05	-0.383695	0.00383071	0.212009	0.120205	-0.0972379	0.480034	-0.286313	0.0340764	0.132123	0.336266	0.0236723	0.863791	-0.269549	0.046578	0.107801	0.433394
Plekho1	Plekho1	Plekho1	blue	0.520714	4.59202e-05	0.511815	6.49888e-05	-0.508656	7.33474e-05	0.137692	0.316112	0.0434244	0.752917	-0.267488	0.0483454	0.151168	0.270597	-0.0578165	0.675011	-0.558945	9.19391e-06	0.228619	0.0931796
Cul7	Cul7	Cul7	blue	0.0179847	0.896309	0.273455	0.0433732	-0.146131	0.287069	0.203617	0.135949	-0.155235	0.257766	-0.2179	0.110012	0.328463	0.0143515	0.154612	0.259706	0.0155678	0.910182	-0.0792113	0.565387
Gabarap	Gabarap	Gabarap	blue	0.25046	0.0651376	0.384988	0.00370377	-0.436973	0.000851016	0.0172731	0.900391	-0.10063	0.464773	-0.326329	0.0150363	-0.0779207	0.571759	-0.0778733	0.571993	-0.301062	0.0255124	-0.0377135	0.784574
Por	Por	Por	blue	0.24136	0.0758636	0.380075	0.00420662	-0.200807	0.141551	0.258477	0.0567268	-0.148593	0.278939	-0.269424	0.0466837	0.239036	0.0788153	0.0452319	0.742978	-0.0197436	0.886232	-0.0579187	0.674469
Dnalc4	Dnalc4	Dnalc4	blue	0.197765	0.147809	0.240762	0.0766145	-0.0615581	0.655261	0.245838	0.0704222	-0.101033	0.46298	-0.0640176	0.642405	0.213136	0.118202	0.0811402	0.555926	-0.0344503	0.802822	-0.0194977	0.88764
Znhit2.ps	Znhit2-ps	Znhit2-ps	blue	0.358906	0.00712647	0.442274	0.000722688	-0.23385	0.085731	0.27032	0.0459306	-0.0116454	0.932752	-0.162688	0.235331	0.154549	0.259901	0.0512665	0.710106	-0.181873	0.183867	0.0862955	0.531017
Bckdha	Bckdha	Bckdha	blue	0.146948	0.284355	0.359514	0.00702268	-0.270944	0.045412	0.27356	0.0432895	-0.223154	0.101491	-0.223913	0.100304	0.353376	0.00813317	0.0760951	0.580828	-0.141215	0.303768	-0.014419	0.916786
Thbs3	Thbs3	Thbs3	blue	0.29164	0.0307427	0.356143	0.00761499	-0.246279	0.0699037	0.220668	0.105457	-0.044873	0.744948	-0.149738	0.275207	0.192995	0.15803	0.0766284	0.578172	-0.0858286	0.53325	0.097848	0.47727
Mum1	Mum1	Mum1	blue	0.287447	0.0333422	0.31993	0.01726	-0.149453	0.276134	0.0241282	0.861193	0.110858	0.420389	-0.0842833	0.540673	0.0668548	0.627702	-0.034253	0.803929	-0.210561	0.122818	0.16232	0.236406
Mcrs1	Mcrs1	Mcrs1	blue	0.253325	0.0620246	0.279714	0.0386163	-0.0886157	0.519988	0.120032	0.38272	0.0250855	0.855744	0.0112863	0.93482	0.100519	0.46527	-0.217324	0.110978	-0.161603	0.238509	0.236132	0.0826318
Ndufs5	Ndufs5	Ndufs5	blue	0.311797	0.0204856	0.459369	0.000418852	-0.35374	0.00806321	0.119768	0.383773	-0.0766555	0.578037	-0.302289	0.0248901	0.0918573	0.504774	-0.0438737	0.750443	-0.223152	0.101494	-0.0702658	0.610215
Ddah2	Ddah2	Ddah2	blue	0.229444	0.0919724	0.450792	0.000552657	-0.359407	0.00704088	0.282519	0.0366292	-0.213936	0.116795	-0.349477	0.00891518	0.192123	0.159953	0.244267	0.0722943	-0.137944	0.315217	-0.0720283	0.601262
Pea15a	Pea15a	Pea15a	blue	0.457087	0.000451232	0.777482	2.93133e-12	-0.762861	1.2947e-11	0.38608	0.00359947	-0.288653	0.0325768	-0.595859	1.59125e-06	0.237402	0.0809451	0.0957703	0.486717	-0.512572	6.31201e-05	-0.021191	0.877954
X1110001J03Rik	1110001J03Rik	1110001J03Rik	blue	0.321048	0.0168525	0.401501	0.00238016	-0.210529	0.122877	0.147238	0.283395	-0.0574931	0.676728	-0.112963	0.411561	-0.054847	0.690842	-0.0473961	0.731133	-0.15766	0.250315	0.166975	0.223051
Sh3gl1	Sh3gl1	Sh3gl1	blue	0.0313288	0.820377	0.188996	0.166993	-0.0710617	0.606165	0.148249	0.280066	-0.0994784	0.469925	-0.178372	0.192596	0.029972	0.828036	0.0683003	0.620266	0.0666182	0.628923	-0.186733	0.172227
Cd81	Cd81	Cd81	blue	0.293339	0.0297383	0.499884	0.000102	-0.462488	0.000378009	0.237231	0.0811709	-0.198641	0.145986	-0.364915	0.00615729	0.140061	0.307775	0.153205	0.26412	-0.306772	0.022723	-0.038992	0.777455
Tuba3a.....Tuba3b	Tuba3a /// Tuba3b	Tuba3a /// Tuba3b	blue	0.262196	0.0531355	0.233174	0.0866668	-0.161675	0.238298	0.14053	0.306143	0.0351259	0.799036	-0.123675	0.368336	0.131062	0.340194	0.0927538	0.500607	-0.111579	0.417351	0.00289558	0.983261
Litaf	Litaf	Litaf	blue	0.376023	0.00466577	0.668404	2.45773e-08	-0.531484	2.97675e-05	0.366393	0.00593741	-0.268429	0.0475318	-0.488461	0.000154659	0.143666	0.295365	0.165355	0.227639	-0.292923	0.029982	-0.0390992	0.776858
Shcbp1	Shcbp1	Shcbp1	blue	-0.0503516	0.715057	0.271788	0.0447179	-0.234467	0.0848847	0.331818	0.0133285	-0.339177	0.0113023	-0.286622	0.0338753	0.351183	0.00856523	0.310972	0.0208394	0.0814546	0.554392	-0.148547	0.279089
Cdkn2d.....Gm4694	Cdkn2d /// Gm4694	Cdkn2d /// Gm4694	blue	0.36864	0.00561637	0.549785	1.3763e-05	-0.488133	0.000156482	0.354713	0.00787903	-0.186546	0.172666	-0.395884	0.00277342	0.218402	0.109175	0.111149	0.419161	-0.273028	0.0437148	0.0462394	0.737456
Pes1	Pes1	Pes1	blue	0.189504	0.165835	0.34649	0.00955757	-0.175025	0.201214	0.188751	0.167555	-0.0602776	0.661995	-0.199779	0.143644	0.168638	0.218412	0.0879728	0.523032	-0.032553	0.813481	0.0212494	0.87762
Vcl	Vcl	Vcl	blue	0.386417	0.00356785	0.608564	8.26082e-07	-0.415931	0.00158743	0.398228	0.00260278	-0.210056	0.12374	-0.348461	0.00912936	0.44608	0.000641607	0.0428034	0.756341	-0.226041	0.0970325	0.0890338	0.518013
Creg1	Creg1	Creg1	blue	0.151619	0.269154	0.281166	0.0375769	-0.0840561	0.541769	0.114384	0.405667	-0.0479571	0.728073	-0.133837	0.32998	0.0200235	0.88463	-0.0232692	0.866089	-0.0133448	0.922966	0.0230992	0.867059
Npdc1	Npdc1	Npdc1	blue	0.248583	0.0672438	0.431909	0.000992392	-0.221965	0.103374	0.219204	0.107847	-0.139456	0.309892	-0.264428	0.0510709	0.300262	0.0259256	0.116185	0.398265	-0.0536556	0.697231	-0.0159022	0.908261
Tmsb4x	Tmsb4x	Tmsb4x	blue	0.633643	2.07473e-07	0.769516	6.67408e-12	-0.695686	3.74075e-09	0.268801	0.0472134	-0.0902702	0.512194	-0.428609	0.00109557	0.193944	0.155956	0.0798987	0.562007	-0.583105	2.98898e-06	0.210391	0.123128
Orc5	Orc5	Orc5	blue	0.171559	0.210424	0.254973	0.0602878	-0.15949	0.244788	0.137963	0.31515	-0.0284738	0.83651	-0.0743185	0.589716	0.227395	0.094994	-0.132628	0.334405	-0.203157	0.136855	0.149282	0.276691
Dhrs1	Dhrs1	Dhrs1	blue	0.278015	0.039863	0.45057	0.00055659	-0.369299	0.00552503	0.203905	0.135383	-0.150699	0.272104	-0.256794	0.0584163	0.149821	0.274939	0.124323	0.365812	-0.177933	0.193712	0.103745	0.450994
Psph	Psph	Psph	blue	0.340196	0.0110439	0.433402	0.000948657	-0.377019	0.00454902	0.0526792	0.702482	-0.0195843	0.887144	-0.29096	0.0311526	-0.0153137	0.911642	-0.119399	0.385251	-0.319917	0.0172648	-0.00743404	0.957041
Atp6v0d1	Atp6v0d1	Atp6v0d1	blue	0.262971	0.0524115	0.340947	0.0108566	-0.268701	0.0472988	0.162535	0.235776	-0.0308037	0.823339	-0.227238	0.095229	0.17782	0.194	0.104314	0.448503	-0.204784	0.133671	-0.00680629	0.960666
Tfrc	Tfrc	Tfrc	brown	-0.302266	0.0249019	-0.458811	0.000426566	0.572577	4.93099e-06	-0.15952	0.244696	0.0844897	0.539679	0.318198	0.0179082	-0.193853	0.156155	0.195286	0.153058	0.562723	7.75737e-06	-0.148244	0.280081
Svil	Svil	Svil	brown	-0.26436	0.0511322	-0.500264	0.000100572	0.498062	0.00010911	-0.383308	0.00386941	0.254465	0.0608187	0.379145	0.00430834	-0.258752	0.0564556	-0.0370051	0.788526	0.306292	0.0229471	-0.00295219	0.982934
Slc35c2	Slc35c2	Slc35c2	brown	-0.038196	0.781885	-0.116596	0.396587	0.286467	0.0339756	-0.033925	0.80577	0.103306	0.452924	0.231005	0.089722	-0.0535328	0.697891	0.0645626	0.63957	0.257411	0.0577917	0.0790943	0.565964
Mrpl52	Mrpl52	Mrpl52	brown	-0.136143	0.321638	-0.200197	0.142791	0.316044	0.0187426	-0.249086	0.0666745	0.0846968	0.538682	0.17681	0.196584	-0.1548	0.259118	-0.239322	0.0784471	0.196343	0.150804	0.024747	0.85767
Ehmt2	Ehmt2	Ehmt2	brown	0.2033	0.136571	0.0724848	0.598953	0.263359	0.0520511	-0.0678009	0.622831	0.182725	0.181788	0.267721	0.0481433	-0.0151685	0.912477	-0.164276	0.230728	0.0701279	0.610918	0.280505	0.0380471
Gpx1	Gpx1	Gpx1	brown	-0.301629	0.0252234	-0.397864	0.0026287	0.424678	0.00123096	-0.22784	0.0943307	0.10113	0.462547	0.326819	0.0148767	-0.143834	0.294794	-0.149051	0.277443	0.332202	0.0132156	0.0975104	0.478798
Prpf19	Prpf19	Prpf19	brown	-0.052311	0.704467	-0.431762	0.00099682	0.506444	7.97744e-05	-0.455472	0.000475506	0.43498	0.000904339	0.52301	4.19179e-05	-0.340831	0.0108855	-0.302762	0.0246535	0.0389697	0.777578	0.274592	0.0424749
Wdr18	Wdr18	Wdr18	brown	-0.13684	0.319145	-0.394216	0.00290081	0.531642	2.95751e-05	-0.385208	0.00368261	0.347169	0.00940813	0.493074	0.000130957	-0.261845	0.0534663	-0.232456	0.0876683	0.228146	0.0938785	0.258123	0.0570795
Pisd	Pisd	Pisd	brown	-0.209229	0.125259	-0.270222	0.0460122	0.424608	0.00123351	-0.197879	0.14757	0.0885441	0.520326	0.232139	0.0881143	-0.0717908	0.602465	0.0293684	0.831448	0.349637	0.00888177	-0.0850878	0.536802
Sepw1	Sepw1	Sepw1	brown	-0.214896	0.115123	-0.449199	0.000581398	0.595837	1.59301e-06	-0.223995	0.100177	0.201399	0.140357	0.475965	0.000239862	-0.0391057	0.776822	-0.0340526	0.805054	0.415317	0.00161561	0.138641	0.312756
Golgb1	Golgb1	Golgb1	brown	0.0670185	0.626858	-0.0782512	0.570124	0.259578	0.0556446	-0.144224	0.293475	0.185172	0.175906	0.279497	0.0387736	0.0121722	0.929717	-0.315843	0.0188223	0.141376	0.303212	0.109434	0.426419
Pkp2	Pkp2	Pkp2	brown	-0.167117	0.222653	-0.275505	0.0417652	0.360152	0.0069152	-0.120843	0.379488	0.126767	0.35639	0.26185	0.0534619	-0.0863321	0.530842	-0.0837311	0.543339	0.255666	0.0595703	0.0601922	0.662445
Med18	Med18	Med18	brown	0.0764425	0.579097	-0.398069	0.00261412	0.555752	1.05963e-05	-0.32332	0.0160493	0.467168	0.000323459	0.574221	4.56529e-06	-0.242567	0.0743647	-0.223115	0.101552	0.20592	0.131482	0.230983	0.0897534
Mospd3	Mospd3	Mospd3	brown	-0.308515	0.0219246	-0.243731	0.0729422	0.295322	0.0286012	0.0278717	0.839922	-0.0919915	0.504149	0.118425	0.389168	0.057748	0.675374	0.0811263	0.555995	0.353689	0.00807303	-0.0479984	0.727848
Eif3e	Eif3e	Eif3e	brown	-0.137193	0.317886	-0.250519	0.0650725	0.360558	0.00684761	-0.113787	0.408139	0.0474627	0.730769	0.298989	0.0265939	-0.0624337	0.650673	-0.057521	0.67658	0.323853	0.0158658	0.0937075	0.496194
Nudcd3	Nudcd3	Nudcd3	brown	-0.020704	0.880738	-0.172401	0.208159	0.345532	0.00977202	-0.0402882	0.770255	0.171974	0.209305	0.298478	0.0268666	0.128962	0.348055	-0.0254706	0.853554	0.183949	0.178828	0.0714385	0.604252
Dusp7	Dusp7	Dusp7	brown	-0.10413	0.449305	-0.293949	0.0293845	0.351544	0.00849279	-0.105484	0.443399	0.188961	0.167073	0.272789	0.0439068	0.00734493	0.957556	-0.00580746	0.966435	0.225307	0.0981511	0.0340893	0.804848
Ythdf2	Ythdf2	Ythdf2	brown	-0.207625	0.128247	-0.281833	0.0371073	0.378493	0.00438092	-0.200143	0.142901	0.104395	0.448148	0.295467	0.0285196	-0.134566	0.327328	-0.0895537	0.515562	0.272042	0.0445112	0.123622	0.368545
B4galt6	B4galt6	B4galt6	brown	-0.0948765	0.490812	-0.390252	0.0032246	0.408926	0.00193666	-0.277794	0.0400278	0.275053	0.0421149	0.397764	0.00263584	-0.361298	0.00672585	-0.0825087	0.54926	0.175208	0.200736	0.0673284	0.625262
Dmrt3	Dmrt3	Dmrt3	brown	-0.504236	8.67021e-05	-0.69647	3.53291e-09	0.693651	4.3354e-09	-0.173858	0.204282	0.103459	0.452251	0.488765	0.000152981	-0.174618	0.202282	0.0437129	0.751328	0.530971	3.03989e-05	-0.00539394	0.968823
Pa2g4	Pa2g4	Pa2g4	brown	-0.391277	0.00313794	-0.437935	0.000826289	0.456274	0.000463307	-0.177439	0.194971	0.0503416	0.715112	0.309056	0.0216819	-0.139188	0.310833	-0.00602743	0.965164	0.348028	0.00922199	-0.0870367	0.527481
X1700037H04Rik	1700037H04Rik	1700037H04Rik	brown	-0.318446	0.0178139	-0.66897	2.3684e-08	0.643373	1.17328e-07	-0.345499	0.00977955	0.305803	0.0231773	0.561867	8.06328e-06	-0.22216	0.103063	-0.134916	0.326061	0.329475	0.0140361	0.0638031	0.643522
Skp2	Skp2	Skp2	brown	-0.00710009	0.958969	-0.33611	0.012112	0.368123	0.00568879	-0.518895	4.93377e-05	0.380159	0.00419765	0.410525	0.00185141	-0.498069	0.000109083	-0.34448	0.0100122	-0.0155311	0.910393	0.257833	0.0573691
Epb4.9	Epb4.9	Epb4.9	brown	-0.035734	0.79563	-0.346258	0.00960916	0.535037	2.57159e-05	-0.241939	0.0751417	0.36945	0.00550431	0.501003	9.78461e-05	-0.0796183	0.563385	-0.124932	0.36345	0.245702	0.0705825	0.290957	0.0311544
Polr1a	Polr1a	Polr1a	brown	0.0472202	0.732093	-0.112891	0.411861	0.355591	0.00771595	0.0406472	0.768264	0.137092	0.318246	0.245411	0.0709278	-0.103826	0.450637	0.035296	0.798083	0.213385	0.117762	0.0583314	0.67228
Psmb3	Psmb3	Psmb3	brown	-0.0405759	0.76866	-0.221453	0.104192	0.231751	0.0886621	-0.288243	0.0328353	0.240147	0.0773939	0.299766	0.0261844	-0.0716956	0.602948	-0.21452	0.115777	-0.0289986	0.83354	0.226469	0.0963845
St13	St13	St13	brown	-0.123591	0.368666	-0.345023	0.0098877	0.302957	0.0245566	-0.386428	0.0035668	0.221001	0.104919	0.300289	0.0259112	-0.162237	0.236647	-0.32119	0.0168013	0.068431	0.619595	0.10464	0.447078
Cndp2	Cndp2	Cndp2	brown	-0.0113096	0.934686	-0.153068	0.264552	0.301796	0.0251384	-0.213036	0.118378	0.216524	0.11233	0.28286	0.0363934	-0.155632	0.256536	-0.12937	0.346521	0.124028	0.36696	0.197766	0.147806
Frrs1	Frrs1	Frrs1	brown	0.189809	0.165141	-0.0809134	0.557035	0.298787	0.0267015	-0.148222	0.280153	0.281836	0.0371051	0.33391	0.0127232	-0.117587	0.392558	-0.180431	0.187429	0.0620835	0.652506	0.2458	0.070467
Slc6a2	Slc6a2	Slc6a2	brown	0.0362155	0.792937	-0.361287	0.00672758	0.520703	4.5941e-05	-0.352004	0.00840125	0.448568	0.000593155	0.551734	1.26433e-05	-0.0848418	0.537984	-0.183603	0.17966	0.19166	0.160983	0.265919	0.049728
X6430531B16Rik	6430531B16Rik	6430531B16Rik	brown	0.218881	0.10838	-0.0189522	0.890764	0.117898	0.391298	-0.172112	0.208934	0.296622	0.0278759	0.180334	0.187669	0.137008	0.318545	-0.20035	0.142479	-0.022912	0.868127	0.160848	0.240741
Usp42	Usp42	Usp42	brown	0.13392	0.329675	0.0814072	0.554623	0.0898505	0.514165	-0.0122169	0.929459	0.0641961	0.641476	0.0226204	0.86979	0.107149	0.436198	0.0807764	0.557705	0.174694	0.202081	-0.0568576	0.680108
Kcnq2	Kcnq2	Kcnq2	brown	0.0050984	0.970531	-0.294374	0.0291406	0.352811	0.00824264	-0.184826	0.17673	0.30131	0.0253858	0.325647	0.0152611	-0.00928651	0.946351	-0.128893	0.348317	0.110181	0.423247	0.149334	0.276521
Igf2bp1	Igf2bp1	Igf2bp1	brown	-0.269742	0.0464152	-0.523573	4.09867e-05	0.474505	0.00025221	-0.242692	0.0742108	0.196237	0.151028	0.390739	0.00318318	-0.165527	0.227149	0.0792521	0.565186	0.353969	0.00801961	0.053864	0.696112
Rae1	Rae1	Rae1	brown	-0.0801391	0.560827	-0.228773	0.0929537	0.393271	0.00297528	-0.325521	0.0153027	0.237291	0.0810917	0.277522	0.0402311	-0.435818	0.000881547	-0.181351	0.185152	0.245806	0.0704608	0.0543881	0.6933
Dnajc1	Dnajc1	Dnajc1	brown	0.0660638	0.631787	-0.019979	0.884885	0.166866	0.223359	0.12408	0.36676	0.123841	0.367689	0.181896	0.18381	0.354077	0.00799893	0.0760481	0.581062	0.0819466	0.551994	0.126505	0.357396
Trp53	Trp53	Trp53	brown	-0.277873	0.0399689	-0.211617	0.120909	0.237105	0.0813368	-0.0300305	0.827705	-0.0928458	0.500181	0.124014	0.367016	-0.117039	0.394782	0.16707	0.222786	0.264796	0.050736	-0.0197559	0.886162
Vcan	Vcan	Vcan	brown	-0.259601	0.0556216	-0.355363	0.00775799	0.382156	0.0039868	-0.0309813	0.822337	-0.0119567	0.930958	0.203976	0.135245	-0.280776	0.0378539	0.116991	0.394976	0.371013	0.00529379	-0.1386	0.312898
Eef1d	Eef1d	Eef1d	brown	-0.18329	0.180418	-0.304072	0.0240083	0.285511	0.0346032	-0.122937	0.371224	0.125441	0.361485	0.269802	0.046365	0.10055	0.465128	-0.127322	0.354274	0.157959	0.249404	0.0858657	0.533072
Ucp2	Ucp2	Ucp2	brown	0.095263	0.489039	-0.143344	0.296462	0.374715	0.00482308	-0.0964641	0.483552	0.281387	0.0374205	0.341002	0.0108431	0.0378414	0.783861	-0.213583	0.117414	0.179511	0.189725	0.10891	0.428651
Mipep	Mipep	Mipep	brown	0.0543647	0.693425	-0.0415277	0.763389	0.262918	0.0524601	0.0516557	0.708002	0.0521006	0.705601	0.216871	0.111742	-0.0234912	0.864824	0.0491479	0.72159	0.218031	0.109792	0.12305	0.370783
Tmc7	Tmc7	Tmc7	brown	-0.0850183	0.537136	-0.243304	0.0734617	0.437232	0.000844292	-0.065416	0.635141	0.146504	0.285827	0.360951	0.00678267	-0.144842	0.291387	0.046019	0.738663	0.332443	0.0131451	0.160041	0.24314
Ttll4	Ttll4	Ttll4	brown	-0.018373	0.894083	-0.190066	0.16456	0.287498	0.0333097	-0.0702979	0.610051	0.1233	0.369803	0.293202	0.0298184	0.187405	0.17066	-0.100643	0.464716	0.116852	0.395541	0.223112	0.101557
Mrps10	Mrps10	Mrps10	brown	0.0549495	0.690293	-0.0156496	0.909712	0.224549	0.099318	-0.00670603	0.961245	0.0696581	0.613315	0.200923	0.141316	0.148729	0.278494	0.0403359	0.769991	0.0928149	0.500324	0.122679	0.372235
Evl	Evl	Evl	brown	-0.0626238	0.649678	-0.380889	0.00411942	0.42194	0.00133391	-0.381963	0.00400674	0.386644	0.00354668	0.487671	0.000159088	-0.255957	0.0592705	-0.259208	0.0560063	0.0573372	0.677557	0.284324	0.0353955
Scn5a	Scn5a	Scn5a	brown	-0.155434	0.257149	-0.410674	0.00184364	0.459209	0.000421058	-0.422317	0.00131929	0.340296	0.0110188	0.481383	0.000198709	-0.223652	0.10071	-0.11837	0.389391	0.22296	0.101797	0.231333	0.0892543
Zfp668	Zfp668	Zfp668	brown	-0.152377	0.266741	-0.151603	0.269204	0.314572	0.0193321	-0.0876521	0.524554	0.0359553	0.794392	0.161512	0.238778	-0.152893	0.265104	0.0266717	0.846729	0.297395	0.0274514	-0.0496461	0.718884
Fbrsl1	Fbrsl1	Fbrsl1	brown	-0.18192	0.183752	-0.224853	0.0988475	0.338216	0.0115509	0.134593	0.327231	0.00835714	0.951713	0.247766	0.0681775	0.12561	0.360833	0.115509	0.401031	0.328578	0.0143152	0.0546588	0.691849
X1458497_at	1458497_at	1458497_at	brown	0.0961399	0.48503	-0.215897	0.1134	0.488524	0.000154307	-0.22452	0.0993614	0.385738	0.00363188	0.453245	0.000510909	-0.0347855	0.800943	-0.100787	0.464073	0.22043	0.105843	0.212546	0.119248
Eif4g2	Eif4g2	Eif4g2	brown	-0.328714	0.0142726	-0.574954	4.41061e-06	0.550979	1.30666e-05	-0.405934	0.00210564	0.216942	0.111623	0.478058	0.000223128	-0.400285	0.00246083	-0.0383113	0.781243	0.350268	0.00875135	0.136829	0.319181
Pts	Pts	Pts	brown	-0.260643	0.0546122	-0.2559	0.0593289	0.3832	0.00388027	-0.0664693	0.629692	-0.00284927	0.983528	0.260541	0.0547108	-0.0653294	0.63559	0.160373	0.242151	0.386691	0.00354231	-0.0123528	0.928676
Tmc8	Tmc8	Tmc8	brown	-0.158681	0.247219	-0.588655	2.27937e-06	0.538804	2.19821e-05	-0.430925	0.00102222	0.483712	0.000183093	0.587438	2.41998e-06	-0.191862	0.160533	-0.269202	0.046872	0.134361	0.328071	0.222276	0.102879
Polr2e	Polr2e	Polr2e	brown	-0.0772567	0.57505	-0.37401	0.00490967	0.43384	0.00093618	-0.33069	0.0136654	0.317086	0.0183349	0.428319	0.00110507	-0.0923825	0.502331	-0.151002	0.271131	0.200577	0.142018	0.152157	0.26744
Wls	Wls	Wls	brown	-0.258835	0.056373	-0.381101	0.00409695	0.431683	0.000999189	-0.237697	0.0805583	0.0437482	0.751134	0.23811	0.0800175	-0.299904	0.0261121	0.108964	0.428418	0.46906	0.000303519	-0.0735681	0.593488
Rnf165	Rnf165	Rnf165	brown	-0.00374715	0.978339	-0.30527	0.0234305	0.463626	0.000364025	-0.303917	0.0240838	0.276139	0.0412774	0.363067	0.00644223	-0.147621	0.282132	-0.0901884	0.512578	0.282967	0.0363198	0.0737883	0.59238
Akr7a5	Akr7a5	Akr7a5	brown	-0.183632	0.179591	-0.341927	0.0106165	0.489462	0.000149207	-0.0719931	0.60144	0.143176	0.297032	0.38709	0.00350535	0.182984	0.181157	0.0211576	0.878144	0.30828	0.0220309	0.187499	0.170444
Hnrnpd	Hnrnpd	Hnrnpd	brown	-0.245967	0.0702701	-0.542712	1.86431e-05	0.474125	0.000255512	-0.466437	0.000331481	0.292776	0.0300685	0.436074	0.000874713	-0.31339	0.0198166	-0.22904	0.0925618	0.190848	0.162797	0.0634978	0.645114
Cops3	Cops3	Cops3	brown	0.0209266	0.879465	-0.127363	0.354116	0.313016	0.019972	-0.11896	0.387015	0.150909	0.271428	0.300036	0.0260431	-0.0817304	0.553047	-0.162132	0.236955	0.180679	0.186812	0.1572	0.251714
Pde7a	Pde7a	Pde7a	brown	-0.133047	0.332869	-0.102164	0.457959	0.144464	0.292663	0.100067	0.46729	-0.0893302	0.516615	0.0228331	0.868576	0.128003	0.351684	0.335645	0.0122392	0.328766	0.0142564	-0.177496	0.194827
Ipo7	Ipo7	Ipo7	brown	-0.355771	0.00768279	-0.308697	0.0218429	0.310857	0.0208892	-0.0080029	0.953758	-0.145182	0.290246	0.084053	0.541784	-0.171257	0.211238	0.176162	0.198257	0.409961	0.00188111	-0.151454	0.26968
X1458085_at	1458085_at	1458085_at	brown	-0.211918	0.120368	-0.649417	8.15069e-08	0.544724	1.71131e-05	-0.454827	0.000485518	0.441123	0.000748954	0.550332	1.34397e-05	-0.221955	0.103389	-0.203047	0.137072	0.196964	0.14949	0.161033	0.240193
Ext1	Ext1	Ext1	brown	-0.139559	0.30953	-0.254963	0.0602989	0.35186	0.00842982	-0.223709	0.100622	0.146571	0.285604	0.291943	0.0305618	-0.0539743	0.69552	-0.137187	0.317906	0.203791	0.135608	0.0790131	0.566363
Aff2	Aff2	Aff2	brown	-0.206046	0.13124	-0.278602	0.0394284	0.361208	0.00674044	-0.118047	0.390696	0.0811928	0.55567	0.221915	0.103453	0.02577	0.851851	0.0114633	0.9338	0.31169	0.020531	-0.039576	0.774208
Nt5c2	Nt5c2	Nt5c2	brown	-0.134982	0.32582	-0.278221	0.0397102	0.386925	0.00352063	-0.35401	0.00801173	0.276615	0.0409145	0.381982	0.00400473	-0.142223	0.300293	-0.288972	0.0323766	0.192569	0.158968	0.191801	0.16067
Tnfaip2	Tnfaip2	Tnfaip2	brown	0.123813	0.367801	-0.295631	0.0284272	0.520867	4.56425e-05	-0.396151	0.00275353	0.481465	0.000198141	0.519996	4.72415e-05	-0.18261	0.182068	-0.268516	0.0474574	0.143563	0.295715	0.262221	0.0531127
Trp53bp1	Trp53bp1	Trp53bp1	brown	-0.187259	0.171001	-0.355386	0.00775381	0.304417	0.0238406	-0.357225	0.00742028	0.214543	0.115736	0.283602	0.0358849	-0.228697	0.0930659	-0.212154	0.119948	0.197124	0.149154	0.0882221	0.52185
X2310079N02Rik	2310079N02Rik	2310079N02Rik	brown	-0.11365	0.408708	-0.124214	0.36624	0.339167	0.0113048	-0.0248587	0.857035	0.0678666	0.622493	0.251183	0.0643397	-0.0985597	0.474056	0.0512262	0.710323	0.320347	0.0171071	0.104454	0.44789
Slc39a14	Slc39a14	Slc39a14	brown	-0.261352	0.0539342	-0.403395	0.00225922	0.393299	0.00297307	-0.130284	0.343096	0.14216	0.30051	0.246673	0.0694428	0.00584066	0.966243	-0.0534468	0.698352	0.296875	0.0277361	-0.0969673	0.481263
Tox2	Tox2	Tox2	brown	-0.222563	0.102424	-0.455088	0.000481441	0.546529	1.58401e-05	-0.344794	0.00993989	0.253206	0.0621512	0.431979	0.000990313	-0.193901	0.156049	-0.012405	0.928376	0.344294	0.0100552	0.079619	0.563381
Sbf2	Sbf2	Sbf2	brown	-0.0400137	0.771778	-0.108097	0.432124	0.339337	0.0112614	-0.0685933	0.618763	0.0159507	0.907982	0.213031	0.118387	-0.00915372	0.947117	0.0635629	0.644774	0.343798	0.0101707	0.0861846	0.531546
Dffa	Dffa	Dffa	brown	-0.102512	0.456421	-0.0425843	0.75755	0.113944	0.407487	0.0370101	0.788498	0.00188005	0.989131	0.0199047	0.88531	0.200703	0.141762	-0.0107878	0.937694	0.0969603	0.481294	-0.0569171	0.679791
Nfkbiz	Nfkbiz	Nfkbiz	brown	0.0847983	0.538194	0.0992624	0.470894	0.135996	0.322168	0.0886262	0.519938	0.0142011	0.918039	0.0560627	0.684344	0.243746	0.072924	-0.0257351	0.85205	0.178009	0.193518	0.0416251	0.76285
Cdk9	Cdk9	Cdk9	brown	-0.121356	0.377452	-0.113142	0.410817	0.220998	0.104923	0.0686935	0.618249	0.0257396	0.852024	0.120091	0.382483	0.218699	0.108681	0.203322	0.136528	0.225483	0.0978821	-0.0214315	0.876579
Nfxl1	Nfxl1	Nfxl1	brown	-0.0145905	0.9158	-0.153835	0.262135	0.285644	0.0345153	-0.0697365	0.612915	0.158708	0.247139	0.221165	0.104654	-0.0641667	0.641629	-0.000668401	0.996136	0.18882	0.167397	0.0522693	0.704692
Nsf	Nsf	Nsf	brown	-0.0226034	0.869887	-0.11515	0.402507	0.324266	0.0157247	0.0278467	0.840064	0.0292817	0.831938	0.213965	0.116744	0.0373433	0.786638	0.0414921	0.763586	0.251442	0.0640565	0.0332289	0.809681
Bcl11a.....LOC100503813	Bcl11a /// LOC100503813	Bcl11a /// LOC100503813	brown	-0.181864	0.183889	-0.461814	0.000386509	0.55465	1.11252e-05	-0.28235	0.0367466	0.255976	0.0592509	0.416442	0.00156433	-0.173087	0.206329	-0.00121837	0.992956	0.382029	0.00399985	0.106535	0.438844
Mirg	Mirg	Mirg	brown	0.210106	0.123647	-0.160005	0.243248	0.376255	0.00463826	-0.232747	0.0872612	0.450137	0.000564316	0.437855	0.000828326	-0.0909468	0.509024	-0.202633	0.137891	0.0828158	0.54777	0.294747	0.0289275
Rhobtb3	Rhobtb3	Rhobtb3	brown	-0.343281	0.0102921	-0.407738	0.00200227	0.258621	0.0565849	-0.314145	0.019506	0.0336254	0.807453	0.122781	0.371838	-0.363658	0.00635	-0.114663	0.404513	0.257303	0.0579005	-0.196019	0.151493
Sox12	Sox12	Sox12	brown	-0.118062	0.390634	-0.378202	0.00441366	0.416426	0.00156502	-0.369721	0.00546728	0.334316	0.0126084	0.436276	0.000869318	-0.299935	0.0260959	-0.194575	0.15459	0.103586	0.45169	0.183794	0.179202
X1500011B03Rik	1500011B03Rik	1500011B03Rik	brown	-0.162403	0.236163	-0.155455	0.257085	0.335564	0.0122613	-0.0195987	0.887062	0.000997281	0.994234	0.17831	0.192755	-0.00610659	0.964707	0.120669	0.380179	0.36666	0.00589841	-0.0843009	0.540589
Paip1	Paip1	Paip1	brown	-0.425956	0.00118537	-0.39088	0.00317123	0.36627	0.00595552	0.107621	0.434167	-0.118676	0.388157	0.186946	0.17173	-0.0222792	0.871738	0.168969	0.217494	0.354183	0.00797886	-0.0840228	0.54193
Rad23b	Rad23b	Rad23b	brown	-0.0312863	0.820617	-0.150672	0.272191	0.265366	0.0502223	-0.0679972	0.621822	0.0692343	0.615481	0.231129	0.0895459	0.0311061	0.821633	0.0245081	0.85903	0.212602	0.119148	0.103929	0.450188
Polr3c	Polr3c	Polr3c	brown	-0.319156	0.0175472	-0.612593	6.66987e-07	0.587928	2.36242e-06	-0.291718	0.0306958	0.239148	0.0786716	0.498895	0.000105806	-0.0905879	0.510705	0.00889439	0.948613	0.347426	0.00935211	0.0319439	0.816911
LOC100503083	LOC100503083	LOC100503083	brown	-0.321764	0.0165957	-0.489195	0.000150639	0.404651	0.00218205	-0.233865	0.0857098	0.10852	0.430315	0.363417	0.00638745	-0.394859	0.00285116	0.025492	0.853432	0.304572	0.0237658	0.0307468	0.823661
Bsg	Bsg	Bsg	brown	-0.171538	0.21048	-0.41053	0.00185115	0.511302	6.62844e-05	-0.366325	0.00594741	0.246129	0.0700802	0.377073	0.00454272	-0.200605	0.14196	-0.199419	0.144381	0.358367	0.00721958	0.0127197	0.926564
Eif4ebp2	Eif4ebp2	Eif4ebp2	brown	-0.28111	0.0376165	-0.327393	0.0146913	0.244624	0.0718658	-0.129212	0.347115	-0.0407262	0.767827	0.134433	0.327812	-0.307963	0.0221748	0.147547	0.282375	0.305311	0.023411	-0.167539	0.221472
Mvp	Mvp	Mvp	brown	0.144234	0.293442	-0.27493	0.042211	0.462738	0.000374888	-0.127505	0.353574	0.39138	0.00312934	0.513995	5.97417e-05	-0.0113875	0.934237	-0.138357	0.313757	0.131021	0.340349	0.247037	0.0690197
Hspb8	Hspb8	Hspb8	brown	-0.11057	0.421602	-0.275225	0.0419815	0.370682	0.00533779	-0.189877	0.164988	0.102311	0.457309	0.260839	0.0544246	-0.378173	0.00441695	-0.0310231	0.822101	0.302829	0.0246201	0.054901	0.690553
Gm11517	Gm11517	Gm11517	brown	-0.100049	0.467368	-0.349308	0.00895041	0.421544	0.00134945	-0.233592	0.0860873	0.246275	0.0699081	0.408908	0.00193767	-0.273232	0.0435509	-0.0655307	0.634546	0.203222	0.136726	0.121939	0.375148
Fndc3c1	Fndc3c1	Fndc3c1	brown	-0.455381	0.000476901	-0.801795	1.90157e-13	0.771543	5.43035e-12	-0.462312	0.000380206	0.325959	0.0151578	0.582425	3.08885e-06	-0.315058	0.0191356	-0.118046	0.390699	0.503233	9.00274e-05	-0.0529498	0.701026
Rbbp4	Rbbp4	Rbbp4	brown	-0.114969	0.403254	-0.118585	0.388524	0.302483	0.0247926	0.0489046	0.722913	-0.0378517	0.783803	0.159254	0.245495	-0.0565447	0.681774	0.179051	0.190882	0.300308	0.0259014	-0.00563914	0.967407
Slc38a10	Slc38a10	Slc38a10	brown	0.0576834	0.675717	-0.000876826	0.994931	0.183235	0.18055	0.0887136	0.519525	0.068374	0.619888	0.105015	0.445442	0.0959678	0.485815	0.0553074	0.688378	0.102511	0.456424	0.082683	0.548414
Limk1	Limk1	Limk1	brown	-0.0816806	0.55329	-0.357672	0.00734113	0.441086	0.00074981	-0.188372	0.168426	0.252153	0.0632824	0.430759	0.00102732	-0.145809	0.288144	-0.164297	0.230669	0.147729	0.281773	0.293215	0.0298111
Tfam	Tfam	Tfam	brown	-0.0929099	0.499883	-0.161396	0.239121	0.412455	0.00175301	-0.204219	0.134771	0.0767925	0.577356	0.272867	0.0438435	-0.0960306	0.485529	-0.196008	0.151515	0.344699	0.00996179	0.119626	0.384341
Zfp706	Zfp706	Zfp706	brown	-0.0733506	0.594584	-0.136534	0.320236	0.322257	0.0164209	-0.105755	0.442223	0.0510482	0.711286	0.210905	0.122194	0.00266763	0.984578	-0.0394936	0.774666	0.298154	0.0270404	0.0290319	0.833351
Apex1	Apex1	Apex1	brown	-0.105679	0.442551	-0.269539	0.0465867	0.249792	0.0658808	-0.255752	0.0594816	0.181133	0.185689	0.3035	0.0242884	-0.180982	0.186063	-0.348143	0.00919727	0.06145	0.655829	0.162537	0.23577
Gsto1	Gsto1	Gsto1	brown	-0.219454	0.107437	-0.513495	6.09095e-05	0.578809	3.67413e-06	-0.414705	0.00164417	0.308153	0.0220887	0.533169	2.77778e-05	-0.356668	0.00751989	-0.165663	0.226762	0.307744	0.0222747	0.147591	0.28223
Uqcrb	Uqcrb	Uqcrb	brown	0.10793	0.432841	-0.0724465	0.599146	0.213755	0.117111	-0.21327	0.117966	0.173259	0.20587	0.320305	0.0171225	-0.250549	0.0650393	-0.183005	0.181107	0.0694452	0.614403	0.37392	0.00492091
Shmt2	Shmt2	Shmt2	brown	-0.125857	0.359882	-0.172392	0.208184	0.330798	0.0136326	-0.060585	0.660376	-0.00136721	0.992096	0.180799	0.186516	-0.0995328	0.469681	0.212004	0.120216	0.276817	0.0407613	0.100611	0.464858
Tmsb10	Tmsb10	Tmsb10	brown	-0.218029	0.109795	-0.311698	0.0205278	0.365522	0.00606624	-0.282715	0.0364932	0.254242	0.0610532	0.355725	0.00769135	-0.04171	0.76238	-0.219869	0.106756	0.0743866	0.589374	0.170873	0.212281
Wdr6	Wdr6	Wdr6	brown	-0.126679	0.356729	-0.319059	0.0175834	0.311105	0.0207822	-0.347319	0.00937535	0.157012	0.252291	0.282745	0.0364727	-0.316555	0.0185418	-0.200398	0.142382	0.116657	0.396338	0.0552875	0.688485
Gas5.....Snord47	Gas5 /// Snord47	Gas5 /// Snord47	brown	0.114453	0.40538	-0.00156264	0.990966	0.214861	0.115184	-0.0741509	0.590558	0.123638	0.368483	0.117067	0.394666	0.146061	0.287302	-0.0352187	0.798516	0.141918	0.30134	0.0637752	0.643667
Tgm2	Tgm2	Tgm2	brown	-0.0410857	0.765836	-0.300181	0.0259674	0.367645	0.00575655	-0.215557	0.113984	0.304015	0.0240361	0.349268	0.00895882	-0.136735	0.31952	-0.14951	0.27595	0.157242	0.251588	0.194691	0.154339
Umps	Umps	Umps	brown	-0.0470349	0.733106	-0.221582	0.103985	0.315353	0.0190172	-0.289295	0.0321753	0.213007	0.11843	0.307117	0.0225634	-0.234914	0.0842747	-0.188541	0.168036	0.0688904	0.617241	0.197749	0.147843
Surf4	Surf4	Surf4	brown	-0.0830051	0.546852	-0.141706	0.30207	0.31353	0.0197585	-0.163468	0.233064	0.149981	0.274421	0.261257	0.0540246	-0.170409	0.213542	-0.287862	0.0330773	0.0778201	0.572257	0.107936	0.432815
Samm50	Samm50	Samm50	brown	-0.106548	0.43879	-0.10009	0.467186	0.282024	0.0369738	0.143691	0.29528	-0.0347356	0.801223	0.213023	0.118402	0.143763	0.295037	0.0965503	0.483159	0.218888	0.108369	0.149771	0.275101
E2f2	E2f2	E2f2	brown	-0.223598	0.100796	-0.333569	0.0128203	0.370508	0.00536096	-0.279015	0.0391255	0.143085	0.297344	0.287552	0.0332753	-0.48469	0.00017687	0.0547766	0.691219	0.246047	0.0701765	0.0537302	0.69683
Bola2	Bola2	Bola2	brown	-0.284275	0.0354285	-0.437717	0.000831841	0.533762	2.71079e-05	-0.200404	0.142369	0.0775542	0.573574	0.322777	0.0162382	-0.292623	0.0301586	0.122387	0.373386	0.485389	0.000172546	-0.0821844	0.550836
Cand1	Cand1	Cand1	brown	-0.165862	0.226196	-0.0150406	0.913212	0.178177	0.193092	0.211946	0.120319	-0.25194	0.0635138	0.00599192	0.965369	0.117193	0.394157	0.376286	0.00463464	0.392942	0.00300158	-0.11246	0.413662
Ggt5	Ggt5	Ggt5	brown	0.0206663	0.880953	-0.448189	0.000600309	0.474864	0.00024912	-0.406791	0.00205594	0.452897	0.000516658	0.486909	0.000163473	-0.207388	0.128693	-0.224083	0.10004	0.115406	0.401454	0.137344	0.317349
Zrsr2	Zrsr2	Zrsr2	brown	-0.156287	0.254515	-0.378919	0.00433334	0.452372	0.000525423	-0.167876	0.220528	0.213945	0.116779	0.381811	0.00402254	-0.106795	0.437723	0.1529	0.265083	0.305935	0.0231152	0.0452943	0.742636
Prrg1	Prrg1	Prrg1	brown	-0.0489972	0.72241	-0.195367	0.152884	0.341298	0.0107701	-0.318961	0.0176199	0.152902	0.265076	0.230802	0.0900123	-0.390805	0.00317758	-0.0311661	0.821295	0.274362	0.0426558	0.00324189	0.981259
X1455722_at	1455722_at	1455722_at	brown	-0.221236	0.104541	-0.229438	0.0919812	0.23916	0.0786563	-0.0758583	0.582009	-0.0405049	0.769054	0.0841975	0.541087	-0.246459	0.0696933	0.170082	0.214436	0.253542	0.0617928	-0.188451	0.168244
Bcat1	Bcat1	Bcat1	brown	-0.31975	0.0173265	-0.394615	0.0028699	0.408227	0.00197505	-0.141351	0.303297	0.0257935	0.851718	0.162267	0.236561	-0.131203	0.339673	0.13169	0.337867	0.394871	0.00285023	-0.237662	0.0806032
Col8a1	Col8a1	Col8a1	brown	-0.0862082	0.531433	-0.50039	0.000100103	0.534593	2.61932e-05	-0.397318	0.00266789	0.485262	0.000173323	0.549977	1.36486e-05	-0.0893441	0.516549	-0.230462	0.0905008	0.179012	0.190979	0.20529	0.132693
Hoxa9	Hoxa9	Hoxa9	brown	-0.143351	0.296437	-0.41876	0.00146318	0.390637	0.00319181	-0.304382	0.0238577	0.32872	0.0142709	0.391516	0.00311807	-0.153585	0.262921	-0.147065	0.283968	0.0954296	0.488276	0.0633195	0.646044
Zfp618	Zfp618	Zfp618	brown	-0.19981	0.143579	-0.208942	0.12579	0.325832	0.0151997	0.0447648	0.745543	-0.0282942	0.837528	0.112286	0.414391	0.0860861	0.532017	0.0985258	0.474209	0.302872	0.0245989	-0.0616326	0.654871
Gne	Gne	Gne	brown	0.105034	0.445359	-0.169695	0.215495	0.340048	0.0110811	-0.28319	0.0361664	0.306678	0.0227669	0.306078	0.0230477	-0.196263	0.150974	-0.0803566	0.559761	0.105261	0.444371	0.162433	0.236076
Gm2612	Gm2612	Gm2612	brown	-0.279043	0.0391047	-0.447916	0.000605516	0.468883	0.000305341	-0.283821	0.0357355	0.171215	0.211353	0.375923	0.00467757	-0.203468	0.136242	0.0125787	0.927376	0.372194	0.00513939	0.0552037	0.688933
D430019H16Rik	D430019H16Rik	D430019H16Rik	brown	-0.229497	0.0918964	-0.351953	0.00841128	0.424368	0.00124224	-0.096843	0.481827	0.0344663	0.802733	0.234147	0.0853221	-0.185875	0.174243	0.0381824	0.78196	0.390241	0.00322558	-0.0557567	0.685977
Sh3bp4	Sh3bp4	Sh3bp4	brown	-0.432129	0.000985856	-0.508525	7.37137e-05	0.555154	1.08803e-05	-0.189671	0.165455	0.00926801	0.946457	0.286956	0.0336587	-0.098425	0.474663	0.0765485	0.57857	0.46633	0.000332668	-0.138511	0.313214
Pcdh19	Pcdh19	Pcdh19	brown	-0.463585	0.00036452	-0.514126	5.94398e-05	0.300539	0.025782	-0.103093	0.45386	0.00228334	0.9868	0.136095	0.321812	-0.0441032	0.74918	0.156497	0.253868	0.273682	0.0431922	-0.272699	0.0439792
Uchl5	Uchl5	Uchl5	brown	-0.0985007	0.474322	-0.241062	0.0762373	0.340591	0.010945	-0.309463	0.0215003	0.186052	0.173826	0.292994	0.0299402	-0.15996	0.243382	-0.272565	0.044087	0.147497	0.28254	0.154096	0.261318
Dcp2	Dcp2	Dcp2	brown	-0.0297251	0.829431	0.00839229	0.95151	0.225286	0.0981831	0.00315739	0.981748	-0.0516812	0.707865	0.103827	0.450633	0.100349	0.466029	-0.000187167	0.998918	0.299614	0.0262642	0.0361202	0.79347
X5730471H19Rik	5730471H19Rik	5730471H19Rik	brown	-0.105228	0.444516	-0.240366	0.0771149	0.395608	0.00279416	-0.0425869	0.757535	0.0377115	0.784585	0.261515	0.0537791	-0.0603905	0.6614	0.169184	0.216901	0.400745	0.00243006	-0.0373711	0.786483
Lmtk2	Lmtk2	Lmtk2	brown	-0.154127	0.26122	-0.144684	0.291921	0.336107	0.0121128	-0.135673	0.323326	0.0311105	0.821608	0.180941	0.186163	-0.113824	0.407983	0.0701059	0.61103	0.387223	0.00349318	-0.0371433	0.787755
Smad3	Smad3	Smad3	brown	-0.23525	0.0838185	-0.281751	0.0371644	0.326777	0.0148902	-0.130777	0.341257	0.0488134	0.723409	0.20075	0.141667	-0.0155745	0.910144	-0.180905	0.186251	0.256049	0.0591764	0.0258467	0.851415
Hic2	Hic2	Hic2	brown	-0.15037	0.273163	-0.323467	0.0159985	0.354794	0.00786381	-0.203885	0.135424	0.210364	0.123177	0.352414	0.00832027	-0.046843	0.734155	-0.0757	0.582799	0.242286	0.074712	0.185205	0.175828
Iws1	Iws1	Iws1	brown	-0.00474457	0.972575	-0.0407922	0.767461	0.212157	0.119941	-0.0790367	0.566247	0.0645901	0.639427	0.154316	0.26063	0.154556	0.25988	-0.116214	0.398147	0.174053	0.203769	0.142398	0.299693
Iah1	Iah1	Iah1	brown	-0.0894484	0.516058	-0.271826	0.0446869	0.338358	0.011514	-0.266896	0.0488637	0.208355	0.126882	0.348705	0.00907755	-0.136481	0.320428	-0.0671125	0.626374	0.120839	0.379507	0.107616	0.434189
Zbtb46	Zbtb46	Zbtb46	brown	0.157519	0.250743	-0.152243	0.267166	0.194047	0.155734	-0.248144	0.0677442	0.315437	0.0189837	0.237173	0.0812478	-0.0847202	0.538569	-0.02553	0.853216	0.0237075	0.863591	0.0413894	0.764154
Urb1	Urb1	Urb1	brown	0.0832713	0.545562	-0.0304179	0.825517	0.30082	0.025637	-0.170354	0.213693	0.190875	0.162737	0.275506	0.0417642	0.136653	0.31981	-0.231591	0.0888891	0.146516	0.285787	0.254501	0.060781
Mtus1	Mtus1	Mtus1	brown	-0.041404	0.764073	-0.298125	0.027056	0.408779	0.00194466	-0.264784	0.0507473	0.212449	0.11942	0.38063	0.00414704	-0.278171	0.0397474	-0.026699	0.846574	0.198715	0.145832	0.168305	0.219336
Utp18	Utp18	Utp18	brown	-0.363879	0.00631564	-0.307801	0.022249	0.324044	0.0158005	0.04619	0.737727	-0.136085	0.321848	0.0661529	0.631326	-0.134634	0.32708	0.167571	0.221382	0.451744	0.000536102	-0.181544	0.184676
Wdr35	Wdr35	Wdr35	brown	-0.0815328	0.55401	-0.139825	0.308599	0.251561	0.0639266	0.0595195	0.665994	0.0163463	0.905711	0.153409	0.263477	-0.107651	0.434038	0.194428	0.154906	0.316836	0.0184321	-0.0379732	0.783126
Rps28	Rps28	Rps28	brown	-0.0357022	0.795808	-0.376451	0.00461521	0.511697	6.52855e-05	-0.417719	0.00150786	0.40859	0.00195502	0.576568	4.08697e-06	-0.245008	0.071407	-0.268005	0.0478968	0.0886264	0.519937	0.452685	0.000520186
Lef1	Lef1	Lef1	brown	-0.450608	0.000555915	-0.574148	4.58102e-06	0.52481	3.90076e-05	-0.209739	0.124321	0.0358061	0.795227	0.31025	0.0211535	-0.264502	0.0510032	0.00802415	0.953635	0.39337	0.00296739	-0.0773242	0.574715
A430005L14Rik	A430005L14Rik	A430005L14Rik	brown	-0.264763	0.0507665	-0.256102	0.0591218	0.277682	0.0401107	0.0119174	0.931184	-0.0387737	0.778669	0.144406	0.29286	0.0674195	0.624793	0.144123	0.293815	0.354728	0.00787619	-0.115214	0.402246
Thra	Thra	Thra	brown	-0.0576992	0.675633	-0.327468	0.0146672	0.297491	0.0273992	-0.39473	0.00286105	0.323251	0.0160732	0.283368	0.0360441	-0.233319	0.0864659	-0.300453	0.0258262	-0.0172523	0.90051	0.0608915	0.658763
Dctd	Dctd	Dctd	brown	-0.150089	0.274072	-0.384045	0.00379593	0.53726	2.34471e-05	-0.350563	0.0086911	0.298002	0.0271222	0.418495	0.00147443	-0.187577	0.170261	-0.296731	0.0278156	0.236249	0.0824751	0.105306	0.444176
X4930556A12Rik	4930556A12Rik	4930556A12Rik	brown	-0.075911	0.581746	-0.351833	0.0084352	0.405505	0.00213089	-0.286867	0.0337158	0.287593	0.0332489	0.428907	0.00108586	-0.027662	0.841111	-0.167277	0.222205	0.116747	0.395969	0.164861	0.229051
Tmem180	Tmem180	Tmem180	brown	-0.201538	0.140077	-0.434585	0.000915266	0.54518	1.67823e-05	-0.447958	0.00060471	0.303379	0.0243477	0.433552	0.000944379	-0.240799	0.0765676	-0.0341183	0.804685	0.325339	0.0153634	0.0638894	0.643073
Fam57b	Fam57b	Fam57b	brown	-0.0633147	0.646069	-0.122253	0.373911	0.378395	0.00439198	-0.0175885	0.898581	0.0749666	0.586466	0.221372	0.104322	-0.0626046	0.649779	0.0211204	0.878357	0.360255	0.00689805	-0.00394862	0.977175
Adam15	Adam15	Adam15	brown	-0.116154	0.398389	-0.33053	0.0137137	0.353722	0.00806675	-0.268264	0.047674	0.261931	0.0533857	0.30535	0.0233926	-0.115787	0.399895	-0.204744	0.133748	0.136368	0.320833	0.0809612	0.556801
X0610007P14Rik	0610007P14Rik	0610007P14Rik	brown	0.0666908	0.628548	-0.0990582	0.471812	0.158971	0.246345	-0.263332	0.0520767	0.208152	0.127261	0.248238	0.0676369	-0.0611263	0.657529	-0.290415	0.0314839	-0.0822991	0.550279	0.271782	0.044723
Igfbp2	Igfbp2	Igfbp2	brown	-0.220344	0.105983	-0.387594	0.00345927	0.404152	0.00221244	-0.225832	0.0973495	0.143818	0.294849	0.334657	0.0125127	-0.0463999	0.736578	-0.0967483	0.482258	0.237898	0.0802947	0.101713	0.459957
Pcgf6	Pcgf6	Pcgf6	brown	-0.0994657	0.469982	-0.113359	0.409916	0.282703	0.0365016	0.0258567	0.851359	0.0455775	0.741083	0.20545	0.132385	-0.00997119	0.942402	0.196554	0.150355	0.343254	0.0102986	0.0120966	0.930152
Mknk1	Mknk1	Mknk1	brown	0.0915494	0.506209	0.0600059	0.663427	0.203246	0.136678	-0.146416	0.286122	0.0930343	0.499307	0.0719103	0.60186	0.00665256	0.961554	-0.0107929	0.937664	0.161758	0.238054	0.01299	0.925008
Fmo2	Fmo2	Fmo2	brown	0.174444	0.202738	-0.00370847	0.978563	0.121567	0.37662	-0.0850299	0.537081	0.182563	0.182181	0.199087	0.145065	0.0994802	0.469917	0.124485	0.365184	0.0726806	0.597963	0.14585	0.288007
Zfp763	Zfp763	Zfp763	brown	-0.0607008	0.659767	-0.0362459	0.792767	0.202329	0.138495	0.145995	0.287522	-0.0355639	0.796583	0.0757521	0.582539	0.183639	0.179574	0.0934646	0.497316	0.198228	0.146844	-0.0394666	0.774816
Aldoa	Aldoa	Aldoa	brown	-0.28996	0.0317636	-0.634561	1.96777e-07	0.654914	5.81081e-08	-0.386613	0.0035496	0.305268	0.0234316	0.600224	1.27438e-06	-0.310867	0.0208851	-0.0402877	0.770258	0.349812	0.00884554	0.132123	0.336265
Jakmip2	Jakmip2	Jakmip2	brown	-0.17639	0.197668	-0.224396	0.0995535	0.309801	0.021351	-0.0168173	0.903007	0.0294595	0.830933	0.233116	0.0867471	0.172402	0.208158	0.101133	0.462535	0.379249	0.00429687	0.0113641	0.934372
Hspa9	Hspa9	Hspa9	brown	-0.206274	0.130805	-0.349098	0.00899463	0.40735	0.00202411	-0.140997	0.30452	0.0612288	0.65699	0.317184	0.0182971	-0.142503	0.299335	-0.144327	0.293126	0.305476	0.0233326	0.00667557	0.961421
Fahd2a	Fahd2a	Fahd2a	brown	0.0129681	0.925134	-0.153818	0.262189	0.268892	0.0471356	0.00541038	0.968728	0.0794907	0.564012	0.184192	0.178246	0.109608	0.425677	0.0208552	0.879873	0.220739	0.105342	0.00525879	0.969604
Rpl17	Rpl17	Rpl17	brown	-0.10997	0.424144	-0.286101	0.0342146	0.37715	0.00453384	-0.100156	0.466889	0.130543	0.342126	0.346869	0.00947406	-0.0313885	0.820041	0.024026	0.861776	0.320421	0.01708	0.10077	0.464148
Gcnt2	Gcnt2	Gcnt2	brown	-0.0351722	0.798776	-0.201742	0.139667	0.319017	0.0175991	-0.140932	0.304747	0.178725	0.191703	0.229354	0.0921034	-0.0672782	0.62552	-0.152801	0.265394	0.16184	0.237814	0.0267714	0.846163
Idh2	Idh2	Idh2	brown	0.0677977	0.622847	-0.24514	0.0712493	0.361726	0.00665625	-0.242623	0.0742959	0.324844	0.0155292	0.390888	0.0031706	-0.17533	0.200419	-0.275615	0.0416799	0.156018	0.255345	0.23712	0.0813171
Pfkl	Pfkl	Pfkl	brown	-0.199053	0.145135	-0.329503	0.0140273	0.500209	0.000100779	-0.325489	0.0153134	0.236432	0.0822308	0.427967	0.00111672	-0.110092	0.423624	-0.263933	0.0515232	0.251198	0.0643234	0.160042	0.243137
Sh2b2	Sh2b2	Sh2b2	brown	-0.200287	0.142607	-0.432976	0.000960979	0.383764	0.00382389	-0.333298	0.0128976	0.176528	0.197311	0.310347	0.021111	-0.399717	0.00249932	-0.0072182	0.958287	0.214099	0.11651	0.0171466	0.901116
Dennd1b	Dennd1b	Dennd1b	brown	-0.157085	0.252068	-0.354095	0.00799553	0.283902	0.0356806	-0.346777	0.0094942	0.215755	0.113643	0.234001	0.085523	-0.144692	0.291894	-0.207658	0.128185	0.103586	0.451692	0.0695896	0.613665
Stam2	Stam2	Stam2	brown	-0.136521	0.320283	-0.347343	0.00937012	0.352775	0.00824968	-0.18902	0.16694	0.147457	0.282672	0.283904	0.0356794	-0.035282	0.798161	-0.293712	0.029522	0.208899	0.12587	0.0856854	0.533936
Sesn3	Sesn3	Sesn3	brown	-0.368646	0.00561546	-0.394991	0.00284104	0.422309	0.00131961	-0.0448562	0.745041	-0.045825	0.739726	0.193986	0.155865	0.021599	0.875622	0.193663	0.156569	0.477524	0.000227289	-0.179565	0.189591
Cxadr	Cxadr	Cxadr	brown	-0.354851	0.00785315	-0.584488	2.79508e-06	0.489833	0.000147227	-0.392844	0.00300946	0.254717	0.0605549	0.402955	0.00228681	-0.241458	0.0757405	-0.183362	0.180243	0.320825	0.0169332	-0.0570992	0.678822
Insc	Insc	Insc	brown	-0.212207	0.119852	-0.320288	0.0171287	0.336174	0.0120947	-0.32695	0.014834	0.181189	0.185551	0.255546	0.0596939	-0.248229	0.0676473	-0.188345	0.168486	0.190708	0.163111	0.0361905	0.793077
Fam101a	Fam101a	Fam101a	brown	-0.0165069	0.904789	-0.495134	0.000121489	0.501491	9.60837e-05	-0.384946	0.00370785	0.458519	0.000430659	0.58423	2.83039e-06	-0.339059	0.0113327	-0.188934	0.167135	0.142036	0.300935	0.280346	0.0381613
Ube2i	Ube2i	Ube2i	brown	-0.0319901	0.81665	-0.264693	0.0508299	0.337362	0.0117758	-0.284438	0.035319	0.293901	0.0294124	0.378184	0.00441574	-0.207906	0.127721	-0.212827	0.118748	0.0409189	0.766759	0.182078	0.183364
Polr3e	Polr3e	Polr3e	brown	0.0208778	0.879744	-0.0161156	0.907036	0.325698	0.015244	0.0841505	0.541314	0.0659285	0.632487	0.220599	0.105569	0.101072	0.462805	0.0397509	0.773237	0.305932	0.0231167	0.139704	0.309021
Sox11	Sox11	Sox11	brown	0.0388791	0.778082	-0.241491	0.0756993	0.368175	0.00568147	-0.334244	0.0126286	0.321977	0.01652	0.42268	0.00130535	-0.0666699	0.628656	-0.313113	0.0199316	0.111308	0.418493	0.247528	0.0684521
Surf2	Surf2	Surf2	brown	0.0197267	0.886329	-0.230555	0.090366	0.336305	0.0120592	-0.227644	0.094622	0.241425	0.0757826	0.304555	0.0237741	-0.105946	0.441397	-0.248687	0.0671262	0.126434	0.357667	0.18428	0.178034
Flrt3	Flrt3	Flrt3	brown	-0.472394	0.000271081	-0.616544	5.392e-07	0.642067	1.2681e-07	-0.151992	0.267965	0.0707563	0.607717	0.363039	0.0064467	-0.157902	0.249579	0.0652482	0.63601	0.586537	2.52927e-06	-0.175462	0.200073
Smndc1	Smndc1	Smndc1	brown	-0.129192	0.347189	-0.331026	0.0135643	0.38288	0.00391264	-0.275195	0.0420048	0.16337	0.233346	0.303678	0.0242008	-0.0712367	0.605276	-0.199973	0.143246	0.28076	0.0378649	0.0437288	0.75124
Slc9a3r2	Slc9a3r2	Slc9a3r2	brown	-0.097296	0.47977	-0.308491	0.0219355	0.466903	0.000326349	-0.338821	0.011394	0.283661	0.0358444	0.377774	0.00446219	-0.0411805	0.765311	-0.0817447	0.552977	0.251994	0.0634556	0.112344	0.414146
Bcl11b	Bcl11b	Bcl11b	brown	-0.516675	5.38252e-05	-0.53101	3.03499e-05	0.390055	0.00324151	-0.196412	0.150657	-0.0138191	0.920236	0.188928	0.16715	-0.273384	0.0434299	0.129785	0.344964	0.426294	0.00117357	-0.24942	0.066298
X1200009O22Rik	1200009O22Rik	1200009O22Rik	brown	0.203407	0.136361	-0.0185511	0.893062	0.156329	0.254384	-0.0123447	0.928723	0.154433	0.260263	0.122088	0.37456	-0.0333781	0.808842	-0.103523	0.451968	0.0626711	0.649431	0.132725	0.33405
Tpi1	Tpi1	Tpi1	brown	-0.348479	0.00912554	-0.656201	5.36276e-08	0.492634	0.000133066	-0.43074	0.00102791	0.312947	0.0200004	0.519214	4.87225e-05	-0.326783	0.0148881	-0.147544	0.282385	0.188338	0.168502	0.116089	0.398656
Meg3	Meg3	Meg3	brown	-0.375802	0.00469202	-0.378008	0.00443562	0.425617	0.00119731	-0.0739999	0.591316	0.0199181	0.885234	0.201254	0.140649	-0.00669621	0.961302	-0.0310683	0.821846	0.411957	0.00177793	-0.191882	0.16049
Gtl3	Gtl3	Gtl3	brown	-0.0625074	0.650287	-0.0200318	0.884583	0.145492	0.289204	0.150653	0.272252	-0.0987133	0.473364	0.0405911	0.768576	-0.0545119	0.692637	0.316663	0.0184994	0.33622	0.0120822	-0.0828873	0.547423
Celf3	Celf3	Celf3	brown	-0.117861	0.391446	-0.31144	0.0206383	0.467118	0.000324003	-0.281654	0.0372324	0.334706	0.0124991	0.489462	0.000149206	0.0700058	0.61154	-0.261008	0.0542625	0.138362	0.313738	0.299251	0.0264554
Rapgef2	Rapgef2	Rapgef2	brown	-0.0606272	0.660154	-0.146918	0.284455	0.313697	0.0196894	0.0696871	0.613167	0.0511644	0.710658	0.219932	0.106654	0.199047	0.145148	0.0567181	0.680851	0.226419	0.0964593	0.154887	0.258848
D1Bwg0212e	D1Bwg0212e	D1Bwg0212e	brown	-0.147565	0.282316	-0.19761	0.148133	0.360886	0.00679339	-0.0675685	0.624026	-0.00199934	0.988441	0.22536	0.0980707	0.0393296	0.775577	0.1145	0.405185	0.354359	0.00794562	0.0316109	0.818787
Atic	Atic	Atic	brown	0.00825082	0.952327	-0.365518	0.00606672	0.615439	5.72435e-07	-0.249583	0.0661155	0.385147	0.00368842	0.553131	1.18935e-05	-0.112449	0.413707	-0.234062	0.0854392	0.283187	0.0361681	0.258585	0.0566201
Hba.a1.....Hba.a2	Hba-a1 /// Hba-a2	Hba-a1 /// Hba-a2	brown	-0.180135	0.188164	-0.239207	0.0785954	0.402622	0.0023079	-0.144612	0.292162	0.0930617	0.49918	0.222538	0.102462	-0.12909	0.347575	-0.0290898	0.833024	0.345974	0.00967268	-0.0266172	0.847038
R3hcc1	R3hcc1	R3hcc1	brown	-0.158363	0.24818	-0.430765	0.00102713	0.616618	5.37045e-07	-0.374993	0.00478926	0.296444	0.0279744	0.49667	0.000114845	-0.366097	0.0059809	-0.1678	0.220742	0.363862	0.00631828	0.172692	0.207382
Khsrp	Khsrp	Khsrp	brown	-0.0719551	0.601633	-0.289401	0.0321091	0.39863	0.00257448	-0.349567	0.00889642	0.228185	0.0938208	0.358551	0.00718753	-0.360003	0.00694018	-0.255855	0.0593758	0.171746	0.209919	0.234333	0.0850682
Eif3k	Eif3k	Eif3k	brown	0.0150498	0.913159	-0.267303	0.0485069	0.431419	0.00100715	-0.27218	0.0443989	0.316494	0.0185657	0.424597	0.00123391	-0.216015	0.113199	-0.158136	0.248868	0.178415	0.192488	0.209864	0.12409
Thoc5	Thoc5	Thoc5	brown	-0.023479	0.864893	-0.254875	0.0603906	0.347719	0.00928858	-0.159378	0.245123	0.21144	0.121228	0.347673	0.00929845	-0.125158	0.362576	-0.196385	0.150714	0.179817	0.18896	0.194728	0.154259
Slc25a22	Slc25a22	Slc25a22	brown	-0.132343	0.335454	-0.399328	0.00252602	0.549017	1.42288e-05	-0.39578	0.00278124	0.347591	0.00931627	0.478434	0.000220229	-0.135318	0.324608	-0.248301	0.0675653	0.234988	0.0841744	0.203093	0.136981
H2.D1	H2-D1	H2-D1	brown	-0.056181	0.683713	-0.0670597	0.626646	0.219226	0.107811	-0.0815555	0.5539	0.0740902	0.590862	0.168256	0.21947	-0.14876	0.278393	-0.0888665	0.518802	0.12507	0.362917	0.155516	0.256894
Plcb2	Plcb2	Plcb2	brown	-0.160834	0.24078	-0.324634	0.0156	0.40604	0.00209946	-0.112035	0.415438	0.17356	0.205071	0.290795	0.0312526	-0.0751332	0.585632	0.0784216	0.569282	0.256094	0.0591298	-0.031066	0.821859
Sdad1	Sdad1	Sdad1	brown	-0.358897	0.00712799	-0.345087	0.00987308	0.485506	0.000171833	0.0161407	0.906891	-0.0786954	0.56793	0.234522	0.0848094	-0.075064	0.585979	0.0718479	0.602176	0.529052	3.28712e-05	-0.0814414	0.554456
Taf4a	Taf4a	Taf4a	brown	-0.0937297	0.496091	-0.0996347	0.469224	0.146786	0.284891	0.0472747	0.731796	-0.036437	0.791699	0.0932092	0.498497	0.0303121	0.826115	0.181448	0.184912	0.186167	0.173555	-0.0180645	0.895852
Heatr1	Heatr1	Heatr1	brown	-0.221179	0.104632	-0.169106	0.217118	0.384455	0.00375566	-0.0397081	0.773475	-0.0280673	0.838813	0.203392	0.136391	0.0330838	0.810496	-0.196399	0.150686	0.416832	0.00154685	-0.0499481	0.717245
Il6ra	Il6ra	Il6ra	brown	0.00342982	0.980173	-0.413818	0.00168632	0.553959	1.14684e-05	-0.378331	0.00439911	0.502701	9.18386e-05	0.561313	8.26719e-06	-0.236184	0.0825618	-0.212756	0.118875	0.217772	0.110225	0.206676	0.130041
Gltscr2	Gltscr2	Gltscr2	brown	-0.146181	0.286903	-0.318615	0.01775	0.424783	0.00122716	-0.260183	0.0550557	0.190501	0.163577	0.299549	0.0262983	0.0121666	0.929749	-0.204369	0.134477	0.263412	0.0520022	0.0901922	0.51256
Med19	Med19	Med19	brown	-0.0483091	0.726155	-0.13554	0.323805	0.259443	0.055776	0.13496	0.325902	0.0189257	0.890916	0.18841	0.168337	0.0917885	0.505095	0.152634	0.265924	0.250756	0.0648104	0.006164	0.964375
Zfp444	Zfp444	Zfp444	brown	0.0238789	0.862614	-0.094986	0.490309	0.260684	0.0545734	-0.0705644	0.608694	0.146564	0.28563	0.15735	0.251258	0.137285	0.317559	-0.0397424	0.773284	0.161516	0.238765	0.101671	0.460142
Myo5b	Myo5b	Myo5b	brown	-0.418618	0.00146917	-0.551279	1.28969e-05	0.593297	1.81003e-06	-0.143331	0.296503	0.09568	0.48713	0.40339	0.00225951	0.00250427	0.985523	0.00628317	0.963687	0.446287	0.000637453	0.0101903	0.941138
Spnb3	Spnb3	Spnb3	brown	-0.199326	0.144573	-0.524605	3.93293e-05	0.424874	0.00122384	-0.244741	0.0717263	0.286961	0.0336551	0.45877	0.000427142	-0.116497	0.396988	-0.0572002	0.678285	0.189822	0.165112	0.121357	0.37745
Plekhg5	Plekhg5	Plekhg5	brown	-0.331012	0.0135685	-0.498322	0.000108066	0.485576	0.000171407	-0.0945307	0.492401	0.157684	0.250242	0.362167	0.00658527	-0.0447683	0.745524	0.0715744	0.603562	0.278489	0.0395121	0.0109857	0.936553
Abcc1	Abcc1	Abcc1	brown	0.0758986	0.581808	-0.00314979	0.981791	0.296614	0.0278802	-0.120047	0.382659	0.143584	0.295643	0.188761	0.167531	-0.00563439	0.967434	0.0541884	0.694371	0.215344	0.114351	0.0777831	0.57244
Galnt7	Galnt7	Galnt7	brown	-0.328654	0.0142913	-0.402793	0.00229704	0.391542	0.00311593	-0.0552492	0.68869	0.0575149	0.676612	0.227081	0.0954631	0.0720203	0.601303	0.0721625	0.600583	0.361768	0.00664949	-0.142568	0.299111
Rcc2	Rcc2	Rcc2	brown	-0.0507068	0.713134	-0.307372	0.0224455	0.442054	0.000727645	-0.365105	0.00612863	0.29072	0.0312983	0.447345	0.000616539	-0.171873	0.209578	-0.2468	0.0692952	0.126008	0.359302	0.262349	0.0529917
Mrpl44	Mrpl44	Mrpl44	brown	-0.0698029	0.612576	-0.267923	0.0479681	0.359377	0.007046	-0.0864977	0.530051	0.171669	0.210127	0.333285	0.0129015	-0.213886	0.116882	-0.0320619	0.816246	0.155242	0.257744	0.136072	0.321892
Il17re	Il17re	Il17re	brown	-0.0719827	0.601493	-0.417112	0.00153445	0.456438	0.000460855	-0.394429	0.00288429	0.416045	0.00158224	0.507837	7.56686e-05	-0.244223	0.0723473	-0.40681	0.00205488	0.0835827	0.544056	0.351206	0.00856071
Npnt	Npnt	Npnt	brown	0.0619879	0.653007	-0.0478727	0.728533	0.291135	0.0310463	-0.00703366	0.959353	0.112636	0.412928	0.166378	0.224733	0.0611054	0.657639	0.0635155	0.645021	0.223822	0.100446	0.0450945	0.743732
Blmh	Blmh	Blmh	brown	-0.110967	0.419928	-0.272962	0.0437673	0.371717	0.00520121	-0.287579	0.033258	0.181796	0.184058	0.337732	0.0116778	-0.0715661	0.603605	-0.223477	0.100984	0.171536	0.210485	0.142924	0.297892
P4ha1	P4ha1	P4ha1	brown	0.00514069	0.970287	-0.120111	0.382406	0.275152	0.0420382	-0.0797812	0.562584	0.126044	0.359162	0.238223	0.0798697	0.0373344	0.786688	0.0599654	0.663641	0.207222	0.129007	0.0271266	0.844147
Pus10	Pus10	Pus10	brown	-0.460259	0.000406807	-0.40388	0.0022291	0.396178	0.00275152	-0.101007	0.463094	-0.121254	0.377858	0.117225	0.394024	-0.282882	0.036378	0.0338194	0.806363	0.471382	0.000280581	-0.251276	0.0642383
Nkx2.6	Nkx2-6	Nkx2-6	brown	0.0672645	0.625591	-0.277278	0.0404136	0.427859	0.0011203	-0.296948	0.027696	0.387012	0.00351262	0.446892	0.000625409	-0.226002	0.0970919	-0.182896	0.181371	0.134403	0.327919	0.285908	0.0343414
Dlat	Dlat	Dlat	brown	-0.241007	0.0763061	-0.354724	0.00787686	0.43089	0.0010233	-0.119928	0.383137	0.0980739	0.476248	0.247432	0.0685625	-0.0714907	0.603987	0.13014	0.343633	0.394772	0.00285782	-0.119467	0.384978
Glyr1	Glyr1	Glyr1	brown	-0.219326	0.107647	-0.255198	0.0600546	0.265308	0.0502742	-0.183249	0.180516	0.0241171	0.861257	0.234503	0.0848355	0.0697974	0.612604	-0.14793	0.281112	0.146311	0.286469	0.0774826	0.573929
Spint2	Spint2	Spint2	brown	-0.202202	0.138749	-0.254048	0.0612573	0.324343	0.0156986	-0.0628046	0.648733	0.043225	0.754016	0.168558	0.218634	-0.115413	0.401427	0.103843	0.450566	0.325271	0.015386	-0.0873557	0.525963
Add2	Add2	Add2	brown	-0.414016	0.00167682	-0.468266	0.000311743	0.408986	0.00193341	-0.224354	0.0996187	-0.00511977	0.970407	0.210397	0.123117	-0.0841385	0.541372	0.180099	0.188254	0.447738	0.000608933	-0.270712	0.0456045
Plekha4	Plekha4	Plekha4	brown	0.0803035	0.560021	-0.442235	0.000723571	0.551536	1.27533e-05	-0.522189	4.33104e-05	0.58717	2.45196e-06	0.614653	5.97189e-07	-0.260786	0.0544749	-0.298441	0.0268864	0.0783736	0.569519	0.268335	0.047613
Cryz	Cryz	Cryz	brown	-0.270151	0.046072	-0.259832	0.0553966	0.368863	0.00558526	0.0485367	0.724915	-0.10518	0.444724	0.149629	0.275562	-0.0449006	0.744797	0.118324	0.389577	0.45527	0.000478617	-0.147618	0.282141
Ryk	Ryk	Ryk	brown	0.0138047	0.920319	-0.29209	0.0304739	0.519213	4.8724e-05	-0.306962	0.022635	0.331243	0.0134992	0.478612	0.000218873	-0.156193	0.254804	-0.14818	0.28029	0.354201	0.0079755	0.256219	0.0590016
Dhx9	Dhx9	Dhx9	brown	-0.0365762	0.790921	-0.210178	0.123516	0.392962	0.003	-0.177977	0.1936	0.193726	0.156432	0.393745	0.00293775	-0.101395	0.461369	-0.120864	0.379404	0.203395	0.136385	0.229963	0.0912192
Dbn1	Dbn1	Dbn1	brown	0.00756057	0.956311	-0.195888	0.15177	0.276179	0.0412468	0.00991338	0.942735	0.16102	0.24023	0.265045	0.0505115	0.00733953	0.957587	0.0175912	0.898566	0.128482	0.349868	0.111429	0.417982
Aprt	Aprt	Aprt	brown	-0.129398	0.346414	-0.407684	0.00200526	0.554456	1.12206e-05	-0.332307	0.0131851	0.279258	0.0389477	0.502907	9.11358e-05	-0.203836	0.135519	-0.187965	0.169362	0.299039	0.0265677	0.225328	0.0981188
Bicd1	Bicd1	Bicd1	brown	-0.0149346	0.913821	-0.22039	0.105908	0.326795	0.0148843	-0.169958	0.214777	0.141236	0.303695	0.268777	0.0472336	-0.0853197	0.535689	0.0203346	0.88285	0.245137	0.0712526	0.110142	0.423413
X6530401D17Rik	6530401D17Rik	6530401D17Rik	brown	-0.422714	0.00130406	-0.498368	0.000107887	0.417015	0.00153874	-0.0634066	0.645589	-0.00426967	0.975319	0.246746	0.0693586	-0.00116524	0.993263	0.057316	0.67767	0.338137	0.0115714	-0.0835683	0.544125
Dbr1	Dbr1	Dbr1	brown	0.0590857	0.668286	-0.158007	0.249258	0.251187	0.0643355	-0.156237	0.25467	0.25551	0.0597316	0.268713	0.0472889	-0.183707	0.179409	-0.258128	0.0570744	0.0180163	0.896128	0.20807	0.127412
Prkdc	Prkdc	Prkdc	brown	-0.111807	0.416394	-0.178589	0.192047	0.277583	0.0401853	-0.0142735	0.917622	-0.0481195	0.727188	0.0947666	0.491317	-0.172865	0.206921	-0.00273492	0.984189	0.329328	0.0140814	-0.152342	0.266851
Csnk1a1	Csnk1a1	Csnk1a1	brown	-0.177596	0.194572	-0.383419	0.00385834	0.371832	0.00518632	-0.171152	0.211525	0.163092	0.234155	0.310746	0.0209373	-0.0864571	0.530245	0.0139493	0.919487	0.380961	0.00411178	0.0350184	0.799638
Mtss1	Mtss1	Mtss1	brown	-0.185684	0.174694	-0.524075	4.01733e-05	0.560311	8.64805e-06	-0.418417	0.00147774	0.336342	0.012049	0.510281	6.89309e-05	-0.244495	0.0720202	-0.194423	0.154917	0.313507	0.0197678	0.0959678	0.485815
E2f4	E2f4	E2f4	brown	-0.155269	0.257662	-0.324216	0.0157417	0.452591	0.000521754	-0.126935	0.355749	0.170082	0.214437	0.362488	0.00653385	0.0417354	0.76224	0.113713	0.408445	0.303749	0.0241661	0.122758	0.371928
Egfl7	Egfl7	Egfl7	brown	0.0341524	0.804494	-0.264273	0.051212	0.27443	0.0426017	-0.179796	0.189011	0.34115	0.0108064	0.412985	0.00172676	-0.0711288	0.605824	-0.057602	0.67615	-0.00283298	0.983623	0.282923	0.0363502
Mtap	Mtap	Mtap	brown	-0.315533	0.0189454	-0.444017	0.000684473	0.416471	0.00156301	-0.304441	0.0238293	0.145798	0.288181	0.252593	0.0628084	-0.188406	0.168348	-0.0887877	0.519175	0.268766	0.0472434	-0.0447975	0.745363
Zfp521	Zfp521	Zfp521	brown	-0.29434	0.02916	-0.446463	0.000633924	0.349938	0.00881944	-0.164147	0.231101	0.065588	0.63425	0.19454	0.154665	-0.255017	0.0602421	0.142089	0.300754	0.289492	0.0320529	-0.165216	0.228036
Senp1	Senp1	Senp1	brown	0.027471	0.842194	-0.110274	0.422856	0.266293	0.0493954	-0.0199851	0.88485	0.152598	0.266037	0.263171	0.0522257	-0.0229518	0.867899	-0.0158517	0.908551	0.148107	0.280532	0.128869	0.348408
Pabpc4	Pabpc4	Pabpc4	brown	-0.485128	0.000174152	-0.620108	4.43962e-07	0.586757	2.50219e-06	-0.391294	0.0031365	0.125917	0.359652	0.323432	0.0160108	-0.395011	0.00283946	-0.0929287	0.499796	0.47916	0.000214746	-0.181882	0.183847
Chd4	Chd4	Chd4	brown	-0.0214945	0.876219	-0.264665	0.0508555	0.306094	0.0230403	-0.35914	0.00708626	0.297895	0.0271802	0.356317	0.00758335	-0.201372	0.140411	-0.31805	0.0179643	0.0726015	0.598363	0.271402	0.0450346
Obfc2b	Obfc2b	Obfc2b	brown	-0.142228	0.300278	-0.326438	0.0150006	0.39909	0.00254242	-0.28415	0.035513	0.212068	0.1201	0.30124	0.0254214	-0.224077	0.100049	-0.175008	0.201259	0.209681	0.124427	0.0666408	0.628806
Ftsjd1	Ftsjd1	Ftsjd1	brown	-0.126377	0.357884	-0.296045	0.0281959	0.282614	0.036563	-0.0372585	0.787111	0.130704	0.341526	0.287792	0.033122	0.0931014	0.498996	0.10437	0.448256	0.228969	0.0926669	0.0331284	0.810246
Aimp2	Aimp2	Aimp2	brown	-0.22697	0.0956307	-0.366593	0.0059082	0.560703	8.49713e-06	-0.139698	0.309045	0.127674	0.352934	0.350546	0.0086944	-0.000409722	0.997631	0.115063	0.402866	0.467721	0.00031751	-0.0507533	0.712882
Rexo2	Rexo2	Rexo2	brown	-0.275422	0.0418289	-0.442166	0.000725115	0.287141	0.0335391	-0.339884	0.0111224	0.14281	0.298281	0.249264	0.0664736	-0.36261	0.00651448	-0.171771	0.209853	0.107391	0.435153	0.0189	0.891064
Prmt7	Prmt7	Prmt7	brown	-0.211541	0.121045	-0.515095	5.72434e-05	0.520429	4.64412e-05	-0.339459	0.0112302	0.300186	0.0259648	0.505006	8.42254e-05	-0.22487	0.0988219	-0.140087	0.307684	0.196449	0.150579	0.189462	0.165931
Edem1	Edem1	Edem1	brown	-0.0611663	0.657319	-0.373432	0.00498187	0.51069	6.786e-05	-0.240094	0.0774603	0.310473	0.0210562	0.433106	0.000957188	-0.209997	0.123848	0.0483449	0.725959	0.301688	0.0251935	0.0798419	0.562286
Immp1l	Immp1l	Immp1l	brown	-0.0544391	0.693027	-0.0795736	0.563604	0.233111	0.0867548	0.00895138	0.948284	3.04798e-05	0.999824	0.186643	0.172439	0.196196	0.151115	-0.141931	0.301298	0.265594	0.0500179	0.140128	0.307541
Crabp2	Crabp2	Crabp2	brown	-0.506273	8.02924e-05	-0.842808	7.07139e-16	0.837056	1.69801e-15	-0.399476	0.0025158	0.285551	0.0345769	0.653952	6.16841e-08	-0.309755	0.0213713	0.0198899	0.885395	0.545773	1.63619e-05	0.00779879	0.954936
Pvr	Pvr	Pvr	brown	-0.0853661	0.535466	-0.235766	0.0831232	0.261881	0.0534327	-0.172465	0.207989	0.165746	0.226525	0.259385	0.0558327	-0.0518833	0.706774	-0.169773	0.215283	0.185931	0.17411	0.114211	0.40638
Fam98c	Fam98c	Fam98c	brown	-0.0454609	0.741722	-0.227363	0.0950419	0.429472	0.00106769	-0.0981094	0.476088	0.177318	0.195281	0.304899	0.0236081	0.172598	0.207634	-0.0732522	0.59508	0.278957	0.0391677	0.0906859	0.510245
Idi1	Idi1	Idi1	brown	-0.210131	0.123602	-0.223007	0.101723	0.283726	0.0358001	-0.133763	0.33025	-0.0219654	0.873529	0.188198	0.168825	-0.197474	0.148418	-0.0360182	0.794041	0.307785	0.022256	-0.037794	0.784125
Dap	Dap	Dap	brown	0.181466	0.184867	-0.00281755	0.983712	0.254601	0.0606771	0.0196913	0.886532	0.139217	0.310729	0.197982	0.147356	-0.105944	0.441405	0.0737376	0.592635	0.150978	0.271207	0.100537	0.46519
Txndc5	Txndc5	Txndc5	brown	-0.043402	0.75304	-0.0964933	0.483419	0.20759	0.128314	-0.0329613	0.811185	0.0910812	0.508395	0.113725	0.408397	-0.0573394	0.677545	0.153205	0.264118	0.164907	0.228919	-0.0215059	0.876154
Eif3m	Eif3m	Eif3m	brown	-0.0889592	0.518365	-0.410131	0.00187209	0.4053	0.00214307	-0.266436	0.0492686	0.273296	0.0434998	0.413088	0.00172175	-0.216689	0.112051	-0.215818	0.113536	0.261873	0.05344	0.142509	0.299313
X2610027L16Rik	2610027L16Rik	2610027L16Rik	brown	0.0010638	0.99385	-0.0169767	0.902091	0.326237	0.0150663	-0.156746	0.253106	0.147552	0.282359	0.249684	0.0660019	-0.0910198	0.508683	-0.155041	0.258368	0.206317	0.130724	0.196876	0.149675
Csda	Csda	Csda	brown	-0.147425	0.282776	-0.439719	0.000782171	0.422442	0.00131447	-0.28458	0.0352232	0.289279	0.0321847	0.383913	0.00380901	-0.257398	0.0578048	-0.0475672	0.730199	0.213462	0.117628	0.0744081	0.589266
Hnrnpf	Hnrnpf	Hnrnpf	brown	-0.270342	0.0459123	-0.438341	0.000816074	0.400016	0.002479	-0.412807	0.00173553	0.203592	0.135998	0.343135	0.0103267	-0.264708	0.0508157	-0.219665	0.10709	0.133846	0.329946	-0.0123115	0.928915
Katna1	Katna1	Katna1	brown	-0.153979	0.261684	-0.210061	0.12373	0.302547	0.0247606	-0.12854	0.34965	0.0615196	0.655463	0.232313	0.0878702	-0.116894	0.39537	-0.218557	0.108917	0.238152	0.0799626	-0.026162	0.849624
Id4	Id4	Id4	brown	-0.301579	0.0252488	-0.542532	1.8786e-05	0.400988	0.00241388	-0.448786	0.00058906	0.344791	0.0099406	0.490905	0.000141651	-0.30876	0.0218145	-0.319125	0.0175588	0.0310764	0.8218	0.231687	0.0887527
Ppp1r14b	Ppp1r14b	Ppp1r14b	brown	-0.172369	0.208245	-0.257895	0.0573066	0.458826	0.000426369	-0.0817997	0.552709	0.047571	0.730178	0.342501	0.0104779	0.0774651	0.574016	-0.0874999	0.525277	0.373191	0.00501218	0.136616	0.319943
Cox16	Cox16	Cox16	brown	-0.0179276	0.896636	-0.176687	0.196903	0.375614	0.00471442	-0.0797996	0.562494	0.193032	0.15795	0.353617	0.00808675	-0.0429515	0.755524	0.0495233	0.719551	0.194544	0.154655	0.14352	0.295863
Arvcf	Arvcf	Arvcf	brown	-0.200647	0.141876	-0.45779	0.000441026	0.482586	0.0001905	-0.375854	0.00468574	0.361885	0.00663061	0.477352	0.000228646	-0.146668	0.285282	-0.182243	0.182963	0.210954	0.122105	0.15729	0.251441
Tle4	Tle4	Tle4	brown	-0.337814	0.0116563	-0.502609	9.21554e-05	0.412479	0.00175177	-0.317646	0.0181187	0.222659	0.102272	0.321853	0.0165642	-0.152868	0.265184	-0.143223	0.296872	0.223017	0.101707	-0.0117426	0.932191
Pdlim5	Pdlim5	Pdlim5	brown	-0.0365672	0.790971	-0.256113	0.0591108	0.358681	0.00716514	-0.116322	0.397706	0.223792	0.100492	0.286031	0.0342609	0.0556257	0.686677	-0.0690701	0.616321	0.168546	0.218666	0.0577885	0.675159
Hmga2	Hmga2	Hmga2	brown	-0.571564	5.16957e-06	-0.563799	7.38809e-06	0.55019	1.35229e-05	-0.101791	0.45961	-0.08859	0.520109	0.236475	0.0821734	0.0450789	0.743818	0.262057	0.0532665	0.592809	1.85476e-06	-0.258453	0.056751
Agpat6	Agpat6	Agpat6	brown	-0.0326202	0.813103	-0.261366	0.0539205	0.302853	0.0246084	-0.187655	0.17008	0.188518	0.16809	0.34051	0.0109652	-0.156301	0.254472	0.0628073	0.648719	0.166391	0.224698	0.243539	0.0731755
Dlg1	Dlg1	Dlg1	brown	-0.17184	0.209666	-0.347737	0.00928473	0.338951	0.0113604	-0.22821	0.0937831	0.134917	0.326057	0.275121	0.0420621	-0.23748	0.0808433	-0.0659891	0.632173	0.27082	0.0455148	0.0550845	0.689571
Cntnap2	Cntnap2	Cntnap2	brown	-0.363868	0.00631747	-0.487726	0.000158773	0.512672	6.28773e-05	-0.186968	0.171679	0.111444	0.417919	0.365083	0.00613208	-0.2071	0.129238	0.0587422	0.670104	0.383879	0.00381239	0.0390371	0.777204
Pafah1b2	Pafah1b2	Pafah1b2	brown	-0.136705	0.319625	-0.341627	0.0106895	0.366837	0.00587271	-0.237513	0.0807993	0.253798	0.0615222	0.366605	0.00590645	-0.111447	0.417909	-0.165615	0.226899	0.100654	0.464668	0.142846	0.29816
Pno1	Pno1	Pno1	brown	-0.320562	0.0170286	-0.494778	0.000123081	0.531337	2.99465e-05	-0.23661	0.0819941	0.114152	0.406624	0.430912	0.00102261	-0.23041	0.0905747	0.0400926	0.771341	0.359853	0.00696539	0.0734092	0.594288
Tnfrsf21	Tnfrsf21	Tnfrsf21	brown	-0.0583407	0.67223	-0.274302	0.0427026	0.385566	0.00364823	-0.146174	0.286927	0.182446	0.182466	0.286408	0.0340144	0.0339592	0.805578	-0.0621591	0.65211	0.252033	0.0634129	0.0315332	0.819225
Car14	Car14	Car14	brown	-0.319901	0.0172706	-0.325156	0.0154246	0.291874	0.0306028	-0.100905	0.463548	0.017311	0.900174	0.0907333	0.510023	-0.107207	0.435948	0.140144	0.307485	0.264907	0.0506357	-0.194585	0.154568
Qtrt1	Qtrt1	Qtrt1	brown	-0.275101	0.0420782	-0.309386	0.0215345	0.355375	0.00775574	0.0907213	0.510079	-0.0233889	0.865407	0.188182	0.168862	0.10442	0.448039	0.169725	0.215413	0.351257	0.00855031	-0.0076283	0.95592
X1450619_x_at	1450619_x_at	1450619_x_at	brown	0.187972	0.169346	-0.0482026	0.726735	0.250322	0.0652905	-0.193885	0.156086	0.29829	0.0269672	0.26552	0.0500841	-0.0306849	0.82401	-0.126204	0.35855	0.0757014	0.582792	0.211507	0.121106
Rpf2	Rpf2	Rpf2	brown	-0.408879	0.00193924	-0.510488	6.83875e-05	0.350745	0.00865389	-0.143148	0.29713	-0.0116967	0.932456	0.235668	0.0832546	-0.226156	0.0968573	0.195615	0.152353	0.359155	0.00708382	-0.138667	0.312665
Anp32a	Anp32a	Anp32a	brown	0.0563087	0.683032	-0.210634	0.122686	0.289098	0.0322975	-0.274463	0.0425765	0.238304	0.0797644	0.321088	0.0168379	-0.0618074	0.653954	-0.147735	0.281755	0.0892295	0.51709	0.129867	0.344654
Ak4	Ak4	Ak4	brown	-0.15061	0.27239	-0.266158	0.049515	0.438952	0.000800878	0.00982113	0.943267	0.0582731	0.672589	0.287361	0.0333978	-0.0746581	0.588012	0.132833	0.333652	0.436717	0.00085771	-0.00601199	0.965253
Pth2	Pth2	Pth2	brown	0.0707559	0.60772	-0.316133	0.0187076	0.396839	0.00270279	-0.264984	0.0505661	0.435554	0.000888684	0.442417	0.000719488	-0.0522267	0.704921	-0.162685	0.235339	0.0889878	0.51823	0.190085	0.164517
H2afy3	H2afy3	H2afy3	brown	-0.198149	0.147008	-0.312993	0.0199814	0.312618	0.0201385	-0.193214	0.157551	0.164246	0.230816	0.218995	0.108193	-0.136706	0.319623	-0.0780864	0.570939	0.13506	0.325538	-0.0105342	0.939156
Dusp13	Dusp13	Dusp13	brown	-0.0338339	0.806281	-0.27667	0.040873	0.287858	0.0330799	-0.108075	0.432217	0.217357	0.110922	0.309299	0.0215735	-0.0234282	0.865182	0.18584	0.174326	0.167029	0.2229	0.0993308	0.470587
Galt	Galt	Galt	brown	-0.090143	0.512791	-0.404504	0.00219097	0.484473	0.000178233	-0.532286	2.8805e-05	0.431672	0.000999502	0.510211	6.91169e-05	-0.244792	0.0716648	-0.397454	0.0026581	0.102541	0.456294	0.241125	0.0761578
Cux2	Cux2	Cux2	brown	-0.152249	0.267145	-0.414378	0.00165958	0.44313	0.000703695	-0.308145	0.0220922	0.308967	0.0217217	0.409379	0.00191216	-0.113137	0.410839	-0.20626	0.130832	0.124506	0.365104	0.134556	0.327364
Nolc1	Nolc1	Nolc1	brown	-0.163549	0.232827	-0.222815	0.102025	0.411814	0.00178516	-0.0943166	0.493385	0.0841316	0.541405	0.191987	0.160255	-0.0188701	0.891234	0.0506368	0.713513	0.341121	0.0108137	-0.058079	0.673618
Gpi1	Gpi1	Gpi1	brown	-0.270579	0.0457151	-0.580037	3.46465e-06	0.523387	4.12932e-05	-0.414216	0.00166727	0.340126	0.0110614	0.493353	0.000129637	-0.155306	0.257546	-0.201473	0.140209	0.243306	0.073459	0.18875	0.167558
Tub	Tub	Tub	brown	0.0774958	0.573864	-0.060485	0.660902	0.237162	0.0812625	-0.0415862	0.763065	0.171355	0.210975	0.181303	0.185268	0.0202648	0.88325	0.046847	0.734133	0.200411	0.142353	0.0521559	0.705303
Zfy2	Zfy2	Zfy2	brown	-0.269901	0.0462819	-0.69285	4.59313e-09	0.658316	4.6963e-08	-0.511788	6.50565e-05	0.458687	0.000428309	0.597121	1.49278e-06	-0.346491	0.00955749	-0.197004	0.149405	0.2444	0.0721353	0.157409	0.251078
Ribc1	Ribc1	Ribc1	brown	-0.100118	0.467058	-0.143762	0.295039	0.276492	0.041008	-0.11159	0.417308	0.0885781	0.520166	0.190174	0.164315	0.0517819	0.707321	-0.0490287	0.722238	0.174548	0.202464	-0.0153791	0.911266
Slc19a1	Slc19a1	Slc19a1	brown	-0.100653	0.464671	-0.112783	0.412312	0.272433	0.0441938	0.0518152	0.707142	-0.0407344	0.767781	0.141562	0.30257	0.0102189	0.940973	0.0404533	0.76934	0.335727	0.0122167	-0.0434103	0.752994
Atp5a1	Atp5a1	Atp5a1	brown	-0.150223	0.27364	-0.368065	0.00569697	0.31455	0.0193408	-0.441255	0.000745914	0.260337	0.0549074	0.377994	0.00443725	-0.267871	0.0480128	-0.382726	0.00392837	0.118489	0.38891	0.220736	0.105347
Hdgf	Hdgf	Hdgf	brown	-0.223568	0.100842	-0.386523	0.003558	0.353362	0.00813579	-0.385191	0.00368426	0.191157	0.162105	0.333814	0.0127504	-0.00670947	0.961225	-0.344297	0.0100546	0.143073	0.297385	0.135554	0.323757
Tufm	Tufm	Tufm	brown	-0.0212304	0.877728	-0.225763	0.0974546	0.363725	0.00633953	-0.31783	0.0180483	0.281434	0.0373875	0.383846	0.00381569	-0.187201	0.171136	-0.268848	0.0471729	0.0904836	0.511193	0.234025	0.0854907
Btf3	Btf3	Btf3	brown	-0.315053	0.0191376	-0.746259	6.18014e-11	0.638869	1.53137e-07	-0.445104	0.000661583	0.390454	0.00320733	0.611444	7.09148e-07	-0.390372	0.00321436	-0.159987	0.243301	0.254087	0.0612165	0.0928303	0.500252
Cd82	Cd82	Cd82	brown	-0.0373891	0.786383	-0.244523	0.0719873	0.289734	0.0319026	-0.299977	0.0260739	0.283648	0.0358534	0.259585	0.0556372	-0.220401	0.10589	-0.206621	0.130145	-0.00638234	0.963114	0.0184234	0.893794
Supt16h	Supt16h	Supt16h	brown	-0.119547	0.38466	-0.390794	0.00317849	0.425077	0.00121656	-0.37717	0.00453155	0.235261	0.0838047	0.410992	0.00182714	-0.369441	0.00550553	-0.244883	0.0715558	0.236807	0.0817316	0.228507	0.0933443
Eif1ax	Eif1ax	Eif1ax	brown	-0.113076	0.411093	-0.584168	2.83886e-06	0.510266	6.8971e-05	-0.382539	0.00394739	0.457365	0.00044717	0.588211	2.32979e-06	-0.300328	0.0258914	-0.241069	0.0762281	0.0562048	0.683586	0.231499	0.0890196
Nkain1	Nkain1	Nkain1	brown	-0.167858	0.220579	-0.308806	0.0217936	0.436472	0.000864141	-0.247818	0.0681186	0.133199	0.332311	0.331384	0.0134574	-0.216055	0.11313	-0.140235	0.307169	0.33268	0.0130761	0.189203	0.166522
Bcl7c	Bcl7c	Bcl7c	brown	0.145971	0.287605	-0.162267	0.236562	0.327386	0.0146936	-0.217734	0.110289	0.314716	0.0192736	0.304496	0.0238023	-0.292683	0.0301233	-0.0144413	0.916658	0.138326	0.313866	0.189117	0.166718
Asb13	Asb13	Asb13	brown	-0.396566	0.00272281	-0.407407	0.00202087	0.360557	0.0068477	-0.183027	0.181054	-0.0926486	0.501095	0.123893	0.367486	-0.243115	0.0736928	0.128666	0.349174	0.375148	0.00477047	-0.198956	0.145335
Mast1	Mast1	Mast1	brown	-0.0228787	0.868316	-0.403381	0.00226006	0.500512	9.96495e-05	-0.22534	0.0981002	0.347446	0.00934775	0.445287	0.0006578	-0.21042	0.123074	-0.0396286	0.773916	0.27787	0.0399709	0.0786782	0.568015
Gpatch4	Gpatch4	Gpatch4	brown	-0.310552	0.0210218	-0.38683	0.00352944	0.395144	0.00282933	-0.382551	0.00394616	0.0795171	0.563882	0.22119	0.104614	-0.364298	0.00625125	-0.107943	0.432786	0.333281	0.0129025	-0.0704323	0.609367
Mpp6	Mpp6	Mpp6	brown	-0.210208	0.123461	-0.312247	0.0202946	0.371154	0.0052751	0.0744199	0.589207	0.014665	0.915371	0.242462	0.074495	0.068545	0.619011	0.0696233	0.613493	0.340159	0.0110531	-0.00393832	0.977234
Dcbld1	Dcbld1	Dcbld1	brown	-0.143319	0.296544	-0.342208	0.0105484	0.27191	0.0446187	-0.148963	0.27773	0.168127	0.219829	0.217432	0.110797	-0.421254	0.00136092	-0.0207913	0.880238	0.171315	0.211083	0.0123946	0.928436
Nrtn	Nrtn	Nrtn	brown	-0.0387205	0.778965	-0.35079	0.00864476	0.456164	0.000464971	-0.234198	0.0852523	0.306086	0.0230438	0.476367	0.000236564	-0.0486246	0.724437	-0.210535	0.122866	0.137567	0.316553	0.232842	0.0871287
Pbx2	Pbx2	Pbx2	brown	-0.159616	0.244409	-0.424935	0.00122166	0.450228	0.000562678	-0.271277	0.0451367	0.295764	0.028353	0.348741	0.00906994	-0.0690318	0.616517	0.0411968	0.76522	0.284741	0.0351153	0.0166631	0.903892
Midn	Midn	Midn	brown	0.01163	0.93284	-0.154301	0.260675	0.326774	0.0148911	-0.0259421	0.850873	0.156011	0.255364	0.269153	0.0469135	0.163859	0.23193	0.0074636	0.956871	0.212079	0.120081	0.0960893	0.485261
Ccdc43	Ccdc43	Ccdc43	brown	0.0392581	0.775975	-0.0631172	0.6471	0.242761	0.0741262	-0.0207116	0.880694	0.0561901	0.683665	0.185081	0.176122	-0.127856	0.352241	-0.0966388	0.482756	0.177569	0.194641	0.183044	0.181012
Grb2	Grb2	Grb2	brown	-0.15807	0.249067	-0.0799501	0.561755	0.182158	0.18317	0.105307	0.444171	-0.120567	0.380586	0.0601066	0.662896	0.22216	0.103064	-0.0882846	0.521554	0.240401	0.0770715	-0.0705817	0.608606
Rhob	Rhob	Rhob	brown	-0.342701	0.0104301	-0.705506	1.804e-09	0.767606	8.08965e-12	-0.427926	0.00111809	0.322244	0.0164255	0.625784	3.24118e-07	-0.340833	0.0108848	-0.097314	0.479689	0.429218	0.00107582	0.0778839	0.571941
Socs2	Socs2	Socs2	brown	-0.237808	0.0804116	-0.320132	0.0171859	0.413257	0.00171346	-0.149689	0.275366	0.0777341	0.572683	0.266942	0.0488228	-0.28238	0.0367254	0.0389902	0.777465	0.331017	0.0135668	-0.0369348	0.788918
Pfn1	Pfn1	Pfn1	brown	-0.300741	0.0256777	-0.565251	6.9155e-06	0.494893	0.000122565	-0.377151	0.00453366	0.250294	0.0653219	0.521276	4.49095e-05	-0.24776	0.0681844	-0.158756	0.246992	0.213781	0.117067	0.223526	0.100909
Slc16a3	Slc16a3	Slc16a3	brown	-0.225144	0.0984003	-0.430563	0.00103338	0.42468	0.00123088	-0.363192	0.00642273	0.245951	0.0702888	0.347005	0.00944413	-0.144024	0.29415	-0.060187	0.662472	0.215386	0.114277	0.07184	0.602216
Stard10	Stard10	Stard10	brown	0.0592855	0.66723	-0.183673	0.179491	0.346448	0.00956689	-0.216156	0.112957	0.246311	0.069866	0.286943	0.0336668	-0.128294	0.350578	-0.169547	0.215902	0.0343224	0.80354	0.202663	0.137832
Tnfrsf1b	Tnfrsf1b	Tnfrsf1b	brown	0.0448978	0.744812	-0.407689	0.00200498	0.529365	3.24549e-05	-0.359845	0.00696675	0.489995	0.000146371	0.586625	2.51837e-06	-0.140742	0.305405	-0.193959	0.155924	0.111407	0.418077	0.332658	0.0130826
Smarcd1	Smarcd1	Smarcd1	brown	-0.0429302	0.755641	-0.350157	0.00877432	0.371927	0.00517401	-0.117336	0.393574	0.283206	0.0361551	0.36113	0.00675333	-0.192403	0.159335	-0.243147	0.073654	0.0242517	0.86049	0.12348	0.369099
Cyb5b	Cyb5b	Cyb5b	brown	0.00779888	0.954935	-0.221751	0.103715	0.31467	0.0192922	-0.216396	0.112548	0.248853	0.0669377	0.352009	0.00840021	-0.186557	0.172639	-0.196473	0.150527	0.0923714	0.502382	0.189231	0.166457
Tmub1	Tmub1	Tmub1	brown	-0.251086	0.0644468	-0.361061	0.0067646	0.480866	0.000202342	-0.218804	0.108508	0.175226	0.20069	0.340365	0.0110014	0.0612093	0.657093	-0.0398122	0.772897	0.37625	0.00463892	-0.0474128	0.731042
E2f6	E2f6	E2f6	brown	0.00518048	0.970057	-0.203722	0.135742	0.329013	0.0141793	-0.189718	0.165348	0.197133	0.149134	0.260523	0.0547276	-0.0645423	0.639675	-0.022932	0.868012	0.111046	0.419594	0.143227	0.29686
Otub1	Otub1	Otub1	brown	-0.268583	0.0473996	-0.547549	1.516e-05	0.553923	1.14869e-05	-0.258582	0.0566237	0.311508	0.0206088	0.482118	0.000193657	0.0640239	0.642372	0.0207116	0.880694	0.251127	0.0644017	0.045026	0.744108
Hpcal1	Hpcal1	Hpcal1	brown	-0.284124	0.0355301	-0.381116	0.00409534	0.412806	0.00173557	-0.083449	0.544702	0.098343	0.475033	0.291006	0.0311244	-0.117447	0.393124	0.0892215	0.517127	0.34053	0.0109603	-0.0137178	0.920819
Cse1l	Cse1l	Cse1l	brown	-0.189072	0.166821	-0.377804	0.00445882	0.420743	0.00138133	-0.320557	0.0170305	0.205964	0.131397	0.346835	0.00948134	-0.335279	0.0123399	-0.2719	0.0446269	0.170018	0.214612	0.0834687	0.544607
Mrps12	Mrps12	Mrps12	brown	0.0158488	0.908568	-0.127965	0.351828	0.302423	0.0248229	-0.206678	0.130037	0.186731	0.172232	0.20575	0.131807	-0.228662	0.0931174	-0.142983	0.297691	0.105562	0.443061	0.0289415	0.833863
Cish	Cish	Cish	brown	0.142426	0.299597	-0.307413	0.0224269	0.476366	0.000236566	-0.3456	0.0097567	0.526319	3.67139e-05	0.576423	4.11505e-06	-0.0779568	0.57158	-0.268687	0.0473105	0.059722	0.664925	0.388864	0.00334534
Lrrc40	Lrrc40	Lrrc40	brown	-0.164098	0.231241	-0.204627	0.133975	0.334852	0.0124584	-0.132777	0.333857	0.0736627	0.593012	0.248505	0.0673331	0.0536011	0.697524	-0.0269384	0.845215	0.294482	0.0290784	0.0498855	0.717585
Ccnd1	Ccnd1	Ccnd1	brown	-0.357707	0.007335	-0.508799	7.29485e-05	0.406587	0.00206767	-0.299241	0.0264606	0.131175	0.339775	0.317685	0.018104	-0.353545	0.00810052	-0.125162	0.362562	0.267748	0.0481196	0.0361267	0.793434
Lsm4	Lsm4	Lsm4	brown	0.12654	0.357259	-0.0899268	0.513807	0.270867	0.0454757	-0.169411	0.216276	0.289232	0.032214	0.332527	0.0131207	-0.0440098	0.749694	-0.210366	0.123173	-0.00727494	0.95796	0.280343	0.0381634
Bex1	Bex1	Bex1	brown	-0.33082	0.0136263	-0.41247	0.00175223	0.329702	0.0139662	-0.270843	0.0454952	0.0680608	0.621495	0.26642	0.0492829	-0.142735	0.298539	-0.134787	0.326528	0.285895	0.0343497	0.0203877	0.882547
Ctnnbl1	Ctnnbl1	Ctnnbl1	brown	-0.133082	0.33274	-0.304774	0.0236686	0.370995	0.00529617	-0.278965	0.039162	0.164651	0.229652	0.296631	0.0278707	-0.278339	0.0396227	0.00320025	0.9815	0.212957	0.118518	0.0791835	0.565524
Rassf3	Rassf3	Rassf3	brown	0.0738087	0.592278	-0.197872	0.147586	0.266288	0.0494	-0.206917	0.129584	0.26736	0.0484574	0.246684	0.0694305	-0.169029	0.217329	-0.115705	0.400227	0.0341607	0.804447	0.0861849	0.531545
Lsm3	Lsm3	Lsm3	brown	-0.0959666	0.485821	-0.154983	0.258549	0.293379	0.029715	-0.0546526	0.691883	-0.0019006	0.989012	0.140396	0.306609	-0.106818	0.437624	0.0268476	0.84573	0.311722	0.0205177	-0.106627	0.438446
Sars2	Sars2	Sars2	brown	-0.0118776	0.931414	-0.187388	0.170701	0.365569	0.00605916	-0.157227	0.251634	0.202273	0.138607	0.260718	0.0545407	-0.126036	0.359192	-0.0654952	0.63473	0.22255	0.102445	0.0813605	0.554851
Lrrfip1	Lrrfip1	Lrrfip1	brown	-0.190552	0.163462	-0.176687	0.196902	0.337567	0.0117215	0.0260013	0.850537	-0.0741425	0.5906	0.107141	0.43623	-0.0988058	0.472948	0.112006	0.415561	0.362013	0.00660995	-0.0939859	0.494909
Vars	Vars	Vars	brown	-0.308182	0.0220753	-0.285231	0.0347886	0.409239	0.00191973	-0.075124	0.585678	0.0152051	0.912266	0.167815	0.220698	-0.0839817	0.542128	0.220172	0.106263	0.439603	0.000784972	-0.1444	0.292878
Tdg	Tdg	Tdg	brown	-0.183878	0.178999	-0.341986	0.0106022	0.506646	7.9167e-05	-0.180255	0.187865	0.114954	0.403314	0.41107	0.00182315	-0.146551	0.28567	0.00444097	0.97433	0.412995	0.00172628	0.158411	0.248036
Ninj1	Ninj1	Ninj1	brown	-0.150371	0.273162	-0.258256	0.0569464	0.312821	0.0200532	-0.0664385	0.629851	0.091827	0.504915	0.268847	0.0471738	0.0157462	0.909157	0.0495061	0.719644	0.23903	0.078823	0.0869633	0.52783
Fscn1	Fscn1	Fscn1	brown	-0.122951	0.371168	-0.517832	5.14407e-05	0.507381	7.69921e-05	-0.449668	0.000572807	0.376858	0.00456766	0.589441	2.19269e-06	-0.296601	0.0278873	-0.222169	0.103049	0.135003	0.325744	0.341226	0.0107879
Luzp1	Luzp1	Luzp1	brown	-0.111585	0.417329	-0.368329	0.00565986	0.40827	0.00197267	-0.318893	0.0176456	0.280143	0.038307	0.375641	0.00471117	-0.0695135	0.614054	-0.203032	0.137101	0.206401	0.130563	0.166822	0.223482
Stxbp2	Stxbp2	Stxbp2	brown	-0.0399859	0.771933	-0.2343	0.0851125	0.333047	0.0129699	-0.294105	0.0292946	0.286524	0.0339389	0.370435	0.00537085	-0.23346	0.0862702	-0.134592	0.327232	0.131862	0.337231	0.160562	0.24159
Uqcr11	Uqcr11	Uqcr11	brown	0.135632	0.323476	-0.162487	0.235916	0.30978	0.0213601	-0.427534	0.00113118	0.336201	0.0120874	0.427991	0.00111592	-0.229219	0.0923016	-0.378662	0.00436205	-0.0173165	0.900142	0.434886	0.000906913
Eif3i	Eif3i	Eif3i	brown	0.100825	0.463904	-0.129966	0.344285	0.358075	0.0072703	-0.0347996	0.800864	0.189337	0.166216	0.363648	0.00635156	0.00311259	0.982006	-0.17516	0.200862	0.158916	0.24651	0.272518	0.0441253
Uchl1	Uchl1	Uchl1	brown	-0.202229	0.138694	-0.30045	0.0258279	0.432008	0.000989449	-0.191398	0.161567	0.123041	0.370816	0.279189	0.0389984	0.0475699	0.730184	-0.0826635	0.548509	0.331353	0.0134664	0.0145671	0.915934
Fkbp5	Fkbp5	Fkbp5	brown	-0.192316	0.159527	-0.507927	7.541e-05	0.493007	0.000131278	-0.483534	0.00018424	0.342367	0.0105103	0.473511	0.000260939	-0.400397	0.00245327	-0.24619	0.0700081	0.151946	0.268111	0.245819	0.0704446
Rrm2	Rrm2	Rrm2	brown	-0.0214518	0.876463	-0.209812	0.124187	0.372564	0.00509179	-0.271776	0.0447277	0.203377	0.13642	0.364731	0.00618517	-0.291039	0.0311046	-0.162718	0.235242	0.2282	0.0937982	0.224858	0.0988401
Sdc1	Sdc1	Sdc1	brown	-0.384938	0.00370864	-0.45987	0.000412033	0.431467	0.0010057	-0.0676369	0.623674	0.015247	0.912026	0.235957	0.0828663	-0.0794023	0.564447	0.080576	0.558686	0.387511	0.00346679	-0.147912	0.281172
Tnfrsf19	Tnfrsf19	Tnfrsf19	brown	-0.423454	0.00127606	-0.449324	0.000579094	0.519787	4.76341e-05	-0.114167	0.406564	-0.0268914	0.845482	0.296722	0.0278203	-0.109072	0.427961	0.152374	0.266748	0.45015	0.000564076	-0.0680262	0.621673
Msh2	Msh2	Msh2	brown	-0.241052	0.0762501	-0.447321	0.000617017	0.488562	0.000154097	-0.299938	0.0260942	0.233306	0.0864833	0.450088	0.000565192	-0.297724	0.0272727	0.0387338	0.778891	0.275447	0.0418097	0.191192	0.162027
Eml4	Eml4	Eml4	brown	-0.0792157	0.565366	-0.163509	0.232944	0.334011	0.0126945	-0.00719089	0.958445	0.0707687	0.607654	0.225969	0.0971409	0.123459	0.369179	0.167167	0.222514	0.333278	0.0129037	0.0149012	0.914013
Got2	Got2	Got2	brown	-0.405342	0.00214056	-0.480238	0.000206825	0.498333	0.000108025	-0.196123	0.151271	0.0706579	0.608218	0.334548	0.0125434	-0.12433	0.365788	0.136338	0.320938	0.351057	0.00859065	-0.0483483	0.725941
Mcm6	Mcm6	Mcm6	brown	-0.22641	0.0964739	-0.447668	0.00061028	0.287898	0.0330547	-0.358932	0.00712186	0.229203	0.0923246	0.29489	0.0288457	-0.522593	4.26211e-05	-0.132402	0.335237	0.0888631	0.518819	0.0165636	0.904463
X4933412E12Rik	4933412E12Rik	4933412E12Rik	brown	-0.133668	0.330597	-0.419898	0.00141566	0.485906	0.000169407	-0.236641	0.0819522	0.306397	0.0228981	0.431496	0.00100483	-0.159212	0.245622	-0.206792	0.129821	0.210836	0.122318	0.138513	0.313206
S100a16	S100a16	S100a16	brown	-0.0544625	0.692901	-0.161799	0.237932	0.197981	0.147358	-0.066449	0.629796	0.0996923	0.468966	0.184834	0.17671	0.140569	0.306007	0.0353447	0.79781	0.196372	0.150743	-0.0447263	0.745754
AA986860	AA986860	AA986860	brown	-0.0947676	0.491312	-0.382155	0.00398687	0.488901	0.000152241	-0.297998	0.0271246	0.349247	0.00896317	0.497714	0.00011052	-0.263546	0.0518786	-0.190867	0.162756	0.148797	0.278272	0.258118	0.0570842
Sulf2	Sulf2	Sulf2	brown	-0.367965	0.00571113	-0.746484	6.0559e-11	0.778974	2.50308e-12	-0.57111	5.27988e-06	0.370393	0.00537648	0.626343	3.14134e-07	-0.431484	0.00100518	-0.284718	0.0351306	0.448139	0.00060126	0.111161	0.419109
Gatc	Gatc	Gatc	brown	0.129323	0.346696	0.0196731	0.886636	0.14612	0.287105	-0.0925324	0.501634	0.150417	0.273013	0.187971	0.169349	0.0710954	0.605994	-0.106115	0.440661	0.0278315	0.840149	0.296819	0.0277668
Ubxn11	Ubxn11	Ubxn11	brown	0.0753479	0.584559	-0.156998	0.252332	0.253565	0.0617685	-0.138924	0.311759	0.300027	0.0260477	0.297994	0.0271268	0.159894	0.243579	-0.140498	0.306255	0.0481845	0.726833	0.171872	0.209579
Mov10	Mov10	Mov10	brown	0.133464	0.331342	-0.356469	0.00755585	0.465467	0.000342402	-0.648136	8.81127e-08	0.594147	1.73445e-06	0.530281	3.12663e-05	-0.358694	0.00716293	-0.208924	0.125824	0.0568246	0.680284	0.266737	0.0490033
Trmt61a	Trmt61a	Trmt61a	brown	-0.14212	0.300648	-0.182679	0.181899	0.281777	0.037146	-0.0772651	0.575008	0.106335	0.43971	0.179441	0.189902	0.220637	0.105506	0.0343112	0.803603	0.217408	0.110837	-0.0456614	0.740623
X1446846_at	1446846_at	1446846_at	brown	-0.132452	0.335053	-0.178895	0.191275	0.331448	0.0134384	-0.190943	0.162586	0.121166	0.378207	0.191755	0.160772	-0.0608758	0.658846	0.0439366	0.750096	0.329648	0.0139826	0.0567452	0.680706
X1446780_at	1446780_at	1446780_at	brown	-0.148583	0.278972	-0.498208	0.000108525	0.483407	0.000185072	-0.395244	0.00282172	0.372171	0.00514242	0.425999	0.00118387	-0.138625	0.31281	-0.0710459	0.606245	0.212032	0.120166	0.0693768	0.614752
Nfkbib	Nfkbib	Nfkbib	brown	-0.294702	0.028953	-0.448762	0.000589518	0.420885	0.00137561	-0.236004	0.082803	0.113174	0.410685	0.304143	0.0239738	-0.167822	0.220679	0.0373496	0.786603	0.309832	0.0213371	-0.0244036	0.859625
Ptpru	Ptpru	Ptpru	brown	-0.0901461	0.512776	-0.219491	0.107376	0.354929	0.00783862	-0.0425844	0.757549	0.14402	0.294164	0.236256	0.0824666	0.0411759	0.765336	0.153419	0.263445	0.285952	0.0343123	-0.0293488	0.831558
Mtap7	Mtap7	Mtap7	brown	-0.243505	0.0732168	-0.420691	0.0013834	0.401595	0.00237401	-0.108294	0.431282	0.057195	0.678313	0.254578	0.0607012	-0.111052	0.419568	0.0312488	0.820828	0.330767	0.0136421	-0.12986	0.34468
Bcl7c.....LOC100502737	Bcl7c /// LOC100502737	Bcl7c /// LOC100502737	brown	-0.0232383	0.866265	-0.174581	0.202377	0.340664	0.0109269	-0.266034	0.0496253	0.167452	0.221714	0.234739	0.0845131	-0.247939	0.0679794	-0.00283003	0.98364	0.249736	0.0659436	0.106352	0.439635
Tubb6	Tubb6	Tubb6	brown	-0.00694277	0.959878	-0.161344	0.239274	0.337756	0.0116715	-0.135836	0.32274	0.167601	0.221298	0.290594	0.0313747	-0.062387	0.650917	-0.141997	0.301071	0.159027	0.246176	0.163486	0.233009
X1446253_at	1446253_at	1446253_at	brown	-0.137598	0.316443	-0.305988	0.0230902	0.478221	0.000221866	-0.253834	0.0614836	0.259495	0.0557252	0.385561	0.00364874	-0.111678	0.416939	-0.143969	0.294337	0.254717	0.0605558	0.137517	0.316734
Eif2b5	Eif2b5	Eif2b5	brown	-0.0989191	0.472437	-0.276559	0.0409573	0.31342	0.0198039	-0.247822	0.068113	0.220229	0.10617	0.302035	0.0250177	-0.157918	0.249529	-0.217072	0.111403	0.0556602	0.686493	0.168845	0.217837
Zc3h13	Zc3h13	Zc3h13	brown	-0.209509	0.124744	-0.0938762	0.495415	0.235902	0.0829406	0.154938	0.258689	-0.0948768	0.49081	0.0833704	0.545082	0.073378	0.594445	0.206883	0.129647	0.27811	0.0397922	-0.0829918	0.546917
Pawr	Pawr	Pawr	brown	-0.204029	0.135141	-0.302575	0.0247468	0.35189	0.00842378	-0.0855461	0.534603	0.124051	0.366874	0.356682	0.00751738	-0.0446985	0.745907	-0.137914	0.315323	0.229432	0.09199	0.140565	0.30602
Rab11fip4	Rab11fip4	Rab11fip4	brown	-0.150267	0.273496	-0.316725	0.0184754	0.355986	0.00764355	-0.181655	0.184402	0.17455	0.202459	0.320135	0.0171847	-0.0970864	0.480722	-0.0357077	0.795778	0.201586	0.13998	0.0619696	0.653103
Opn4	Opn4	Opn4	brown	-0.0138308	0.920169	-0.406168	0.00209194	0.41958	0.00142882	-0.290816	0.03124	0.380801	0.0041288	0.434105	0.000928693	-0.160276	0.242438	-0.194331	0.155118	0.0735741	0.593458	0.185128	0.176011
Spg11	Spg11	Spg11	brown	-0.126908	0.355853	-0.142562	0.299129	0.261193	0.0540854	-0.127417	0.353912	-0.0374858	0.785843	0.102549	0.45626	-0.0489533	0.722648	-0.019203	0.889328	0.231952	0.0883782	-0.0244978	0.859089
Cdyl2	Cdyl2	Cdyl2	brown	-0.087981	0.522993	-0.286877	0.03371	0.242672	0.0742357	-0.0996872	0.468989	0.14756	0.282332	0.218153	0.109589	-0.0840041	0.54202	-0.0633959	0.645645	0.11202	0.415504	0.0332496	0.809564
Igdcc3	Igdcc3	Igdcc3	brown	-0.246582	0.0695496	-0.413218	0.00171536	0.535916	2.4796e-05	-0.176853	0.196474	0.119098	0.38646	0.345205	0.00984609	-0.113457	0.409508	0.093499	0.497157	0.451383	0.000542322	-0.0203295	0.88288
Herc4	Herc4	Herc4	brown	-0.311039	0.0208105	-0.265724	0.0499019	0.257284	0.05792	0.00788012	0.954466	-0.135302	0.324664	0.0671598	0.62613	0.08093	0.556954	0.197039	0.149332	0.423351	0.00127994	-0.223545	0.100879
Ahsa1	Ahsa1	Ahsa1	brown	-0.177513	0.194784	-0.377836	0.00445519	0.306789	0.0227151	-0.168504	0.218783	0.193538	0.156842	0.345992	0.00966861	-0.210613	0.122723	-0.265985	0.0496692	0.0504192	0.714691	0.164503	0.230076
Rcsd1	Rcsd1	Rcsd1	brown	0.00608932	0.964807	-0.364743	0.00618341	0.506515	7.95618e-05	-0.217172	0.111234	0.375801	0.00469206	0.507353	7.70725e-05	-0.0614308	0.65593	0.12135	0.377479	0.280983	0.0377062	0.217089	0.111375
Ap3s2	Ap3s2	Ap3s2	brown	-0.120408	0.381221	-0.0789953	0.566451	0.298541	0.026833	-0.0162918	0.906023	-0.00978728	0.943462	0.0683434	0.620045	0.0896847	0.514946	0.122876	0.371462	0.344882	0.0099198	-0.0676242	0.62374
Dixdc1	Dixdc1	Dixdc1	brown	-0.240692	0.0767029	-0.353445	0.00811983	0.355397	0.00775164	-0.206456	0.130458	0.139457	0.309887	0.287663	0.0332045	-0.0647166	0.63877	0.0384613	0.780407	0.286356	0.0340478	0.0104326	0.939741
Ccnd3	Ccnd3	Ccnd3	brown	-0.286293	0.0340893	-0.576448	4.11024e-06	0.660594	4.0662e-08	-0.379205	0.00430178	0.263622	0.0518091	0.535992	2.47177e-05	-0.133192	0.332336	-0.164594	0.229817	0.446329	0.000636606	0.115841	0.39967
Shisa7	Shisa7	Shisa7	brown	-0.181593	0.184554	-0.291891	0.0305925	0.438791	0.000804864	-0.18827	0.168659	0.19257	0.158966	0.318101	0.0179449	-0.0608225	0.659126	-0.134508	0.327539	0.281872	0.0370798	0.0695911	0.613657
Mtl5	Mtl5	Mtl5	brown	0.0941321	0.494235	-0.289833	0.0318413	0.461069	0.000396121	-0.244865	0.0715772	0.40485	0.00217005	0.457079	0.000451346	-0.0803887	0.559603	-0.142392	0.299713	0.166711	0.223795	0.200396	0.142384
Pik3r6	Pik3r6	Pik3r6	brown	-0.091412	0.50685	-0.393229	0.00297863	0.505557	8.24938e-05	-0.271282	0.0451327	0.359604	0.00700745	0.356052	0.00763152	-0.163715	0.232348	0.0502139	0.715804	0.302396	0.0248365	-0.0350452	0.799488
Rab27b	Rab27b	Rab27b	brown	0.00638949	0.963073	-0.307026	0.0226052	0.378138	0.00442086	-0.210423	0.123069	0.290369	0.0315123	0.392659	0.00302444	-0.179999	0.188505	-0.124316	0.365842	0.16737	0.221942	0.158982	0.246314
Zfp651	Zfp651	Zfp651	brown	-0.0554334	0.687705	-0.179453	0.18987	0.391724	0.00310085	-0.10036	0.465981	0.143232	0.296842	0.248474	0.067368	-0.144754	0.291685	0.161634	0.238419	0.36376	0.0063341	0.0379331	0.783349
A230065C20Rik	A230065C20Rik	A230065C20Rik	brown	0.0996645	0.46909	-0.16664	0.223995	0.258157	0.057045	-0.174758	0.201915	0.228793	0.0929242	0.263003	0.0523813	-0.0674262	0.624758	-0.109115	0.427775	0.0162494	0.906267	0.146449	0.286009
Bzw2	Bzw2	Bzw2	brown	-0.200608	0.141954	-0.568283	6.01807e-06	0.592355	1.89729e-06	-0.450809	0.000552354	0.347291	0.00938148	0.538572	2.21972e-05	-0.309705	0.0213932	-0.23222	0.0880005	0.312621	0.0201371	0.134988	0.3258
Orc1	Orc1	Orc1	brown	-0.0430556	0.75495	-0.237612	0.0806695	0.366152	0.00597288	-0.204118	0.134968	0.199855	0.143488	0.320628	0.0170045	-0.278506	0.0394993	0.0287435	0.834984	0.26935	0.0467462	0.1159	0.399428
Gtf2e1	Gtf2e1	Gtf2e1	brown	0.0833191	0.545331	-0.00870064	0.949731	0.184401	0.177743	0.0711017	0.605962	0.0403795	0.769749	0.168321	0.21929	0.0458235	0.739735	-0.0599463	0.663741	0.172552	0.207756	0.065351	0.635478
Zbtb17	Zbtb17	Zbtb17	brown	-0.193947	0.155951	-0.474777	0.000249868	0.355451	0.00774177	-0.219369	0.107576	0.214024	0.116641	0.336034	0.0121328	-0.24355	0.0731624	-0.170138	0.214282	0.146419	0.286109	0.0485753	0.724705
Chst2	Chst2	Chst2	brown	-0.453023	0.000514568	-0.603039	1.10243e-06	0.69483	3.98078e-09	-0.292508	0.0302264	0.135516	0.323892	0.419058	0.0014506	-0.204827	0.133588	0.0429073	0.755768	0.603386	1.08281e-06	-0.146262	0.286632
Gm11691	Gm11691	Gm11691	brown	-0.0527656	0.702017	-0.494615	0.000123814	0.557685	9.72525e-06	-0.319052	0.0175859	0.428998	0.00108292	0.546706	1.57198e-05	-0.266171	0.0495035	-0.119729	0.383931	0.209167	0.125373	0.144978	0.290932
X1442781_at	1442781_at	1442781_at	brown	-0.0681024	0.621282	-0.294484	0.0290772	0.462194	0.0003817	-0.263572	0.0518545	0.305203	0.0234626	0.397878	0.00262766	-0.048819	0.723379	-0.160461	0.241888	0.185471	0.175198	0.165242	0.227961
Nup188	Nup188	Nup188	brown	-0.177045	0.195982	-0.319182	0.0175374	0.35186	0.00842978	-0.200034	0.143121	0.188666	0.16775	0.293089	0.0298846	-0.152537	0.26623	-0.0253646	0.854156	0.141023	0.30443	0.0729423	0.596642
Cpne5	Cpne5	Cpne5	brown	0.00413655	0.976089	-0.344493	0.0100091	0.402228	0.00233308	-0.370304	0.00538833	0.405601	0.00212524	0.410756	0.00183936	-0.192336	0.159483	-0.118789	0.387702	0.163315	0.233505	0.129212	0.347113
Lhfpl4	Lhfpl4	Lhfpl4	brown	-0.267119	0.0486676	-0.384112	0.00378934	0.308656	0.0218611	-0.226095	0.0969506	0.127711	0.352792	0.267505	0.0483305	0.0017716	0.989758	-0.0303518	0.82589	0.148373	0.279659	-0.0317515	0.817995
Pddc1	Pddc1	Pddc1	brown	-0.00575322	0.966748	-0.266414	0.0492881	0.274539	0.0425168	-0.0256297	0.852649	0.204355	0.134505	0.288966	0.0323801	-0.00551986	0.968096	0.10471	0.446772	0.142196	0.300387	0.0941325	0.494234
Abhd14a	Abhd14a	Abhd14a	brown	-0.183792	0.179205	-0.265455	0.0501428	0.409703	0.00189483	-0.156004	0.255387	0.11811	0.390439	0.251092	0.0644402	-0.152118	0.267564	0.0995607	0.469556	0.368196	0.00567853	-0.0984422	0.474586
Ccne1	Ccne1	Ccne1	brown	-0.284724	0.0351269	-0.612288	6.77958e-07	0.677386	1.35185e-08	-0.523786	4.06398e-05	0.323235	0.0160789	0.595459	1.62368e-06	-0.608559	8.26321e-07	-0.207754	0.128004	0.367976	0.00570958	0.184606	0.177253
Slc29a4	Slc29a4	Slc29a4	brown	-0.180792	0.186532	-0.504064	8.72646e-05	0.53104	3.03127e-05	-0.406583	0.00206794	0.367171	0.00582452	0.472171	0.000273145	-0.184378	0.1778	-0.0611369	0.657473	0.239905	0.0777014	0.1152	0.402302
Seh1l	Seh1l	Seh1l	brown	-0.229529	0.0918488	-0.453584	0.000505368	0.435827	0.000881321	-0.285081	0.0348883	0.247894	0.0680308	0.421007	0.00137072	-0.124428	0.365405	-0.169748	0.21535	0.154667	0.259533	0.082517	0.54922
Dmrta1	Dmrta1	Dmrta1	brown	-0.467969	0.000314878	-0.659558	4.34228e-08	0.670518	2.1392e-08	-0.182197	0.183074	0.117844	0.391514	0.435304	0.000895473	-0.241001	0.0763135	0.0798502	0.562245	0.497515	0.00011133	-0.0958956	0.486145
Vangl1	Vangl1	Vangl1	brown	0.0620049	0.652918	-0.179535	0.189664	0.242254	0.0747517	-0.153183	0.264189	0.254184	0.0611143	0.269798	0.0463678	0.00858422	0.950403	-0.0586175	0.670764	0.0914545	0.506652	0.193525	0.156871
X1110038B12Rik	1110038B12Rik	1110038B12Rik	brown	-0.104961	0.445677	-0.381336	0.00407215	0.462122	0.000382606	-0.318196	0.0179089	0.258433	0.056771	0.449341	0.000578773	-0.284687	0.0351517	-0.14684	0.284714	0.203224	0.136722	0.0883033	0.521466
Ccdc94	Ccdc94	Ccdc94	brown	0.133328	0.33184	0.127462	0.35374	0.0538052	0.696427	0.0813368	0.554966	0.0587861	0.669871	0.0937763	0.495876	0.138637	0.31277	0.0493043	0.720741	0.0603816	0.661447	0.200357	0.142464
Plxnb3	Plxnb3	Plxnb3	brown	-0.128489	0.349843	-0.34821	0.00918297	0.483797	0.000182545	-0.211922	0.120361	0.286412	0.0340116	0.403411	0.00225821	-0.0134401	0.922417	0.0135865	0.921575	0.295692	0.0283934	0.0577633	0.675293
Vegfc	Vegfc	Vegfc	brown	-0.125597	0.360885	-0.366904	0.00586298	0.326645	0.014933	-0.295081	0.0287378	0.219191	0.107869	0.250228	0.0653945	-0.276547	0.0409662	0.0250312	0.856053	0.118868	0.387385	0.00671663	0.961184
X1440634_at	1440634_at	1440634_at	brown	0.0416512	0.762706	-0.117445	0.393133	0.307808	0.0222457	-0.13012	0.343707	0.187168	0.171212	0.299405	0.0263738	0.174219	0.20333	-0.0522404	0.704847	0.122734	0.372019	0.244175	0.0724058
Zfyve9	Zfyve9	Zfyve9	brown	-0.0933401	0.497892	-0.309031	0.021693	0.409135	0.00192534	-0.0942958	0.493481	0.202196	0.13876	0.347351	0.00936853	-0.0611338	0.657489	0.0751684	0.585456	0.294948	0.0288129	0.0594103	0.66657
Slc25a3	Slc25a3	Slc25a3	brown	-0.23103	0.089686	-0.477235	0.000229575	0.630922	2.42469e-07	-0.184175	0.178286	0.197055	0.149297	0.520108	4.7034e-05	-0.176139	0.198316	0.171987	0.209272	0.491246	0.000139921	0.118057	0.390653
X3110039M20Rik	3110039M20Rik	3110039M20Rik	brown	-0.0838482	0.542773	-0.308588	0.0218918	0.320342	0.017109	-0.329351	0.0140743	0.305571	0.0232875	0.365516	0.00606708	-0.190857	0.162778	-0.178462	0.192368	0.127875	0.352168	0.179791	0.189024
X1440036_x_at	1440036_x_at	1440036_x_at	brown	-0.413582	0.00169767	-0.538657	2.21177e-05	0.554482	1.12074e-05	-0.377683	0.00447259	0.12201	0.374868	0.27662	0.0409112	-0.375553	0.00472175	-0.0967694	0.482162	0.484087	0.000180684	-0.205202	0.132863
Ebna1bp2	Ebna1bp2	Ebna1bp2	brown	-0.0214202	0.876643	-0.0658773	0.632752	0.266307	0.0493831	0.0181099	0.895591	-0.000576784	0.996665	0.120463	0.381002	0.046602	0.735472	0.259823	0.0554057	0.300079	0.0260207	-0.00479765	0.972269
X1439886_at	1439886_at	1439886_at	brown	-0.266572	0.0491487	-0.489673	0.000148079	0.493566	0.000128636	-0.268546	0.0474316	0.163411	0.233228	0.331166	0.0135225	-0.343916	0.0101431	-0.0618277	0.653847	0.367136	0.00582958	-0.106461	0.439166
Acvr2b	Acvr2b	Acvr2b	brown	-0.250011	0.0656363	-0.323791	0.0158872	0.365985	0.00599745	-0.167671	0.221102	0.153524	0.263113	0.312472	0.0201999	-0.0407287	0.767813	0.00196895	0.988617	0.232379	0.0877767	-0.0049629	0.971314
Igf2bp2	Igf2bp2	Igf2bp2	brown	-0.155186	0.257919	-0.380296	0.00418279	0.532927	2.80562e-05	-0.292925	0.0299804	0.238494	0.0795168	0.472393	0.000271091	-0.214437	0.115921	-0.176837	0.196516	0.244559	0.0719437	0.167924	0.220396
X1439625_at	1439625_at	1439625_at	brown	0.06853	0.619088	0.0232866	0.86599	0.241393	0.0758226	0.0544275	0.693089	0.0800938	0.56105	0.162541	0.235761	0.120176	0.382145	0.216268	0.112767	0.259914	0.0553166	0.0421041	0.760202
X2610201A13Rik	2610201A13Rik	2610201A13Rik	brown	-0.358339	0.00722437	-0.383397	0.00386049	0.311286	0.0207042	-0.0655451	0.634472	-0.0131318	0.924191	0.171079	0.211722	0.0595156	0.666014	0.0517544	0.70747	0.319837	0.0172942	-0.136449	0.320542
Rps21	Rps21	Rps21	brown	-0.0769965	0.576342	-0.377394	0.00450566	0.515519	5.63069e-05	-0.420183	0.001404	0.339247	0.0112844	0.540193	2.07369e-05	-0.224385	0.0995709	-0.291144	0.0310413	0.143258	0.296753	0.398487	0.00258451
Psmc1	Psmc1	Psmc1	brown	0.0902228	0.512417	-0.180206	0.187987	0.396625	0.00271847	-0.216336	0.112651	0.290781	0.0312613	0.443535	0.000694857	-0.0741871	0.590376	-0.215947	0.113315	0.110461	0.422063	0.320318	0.0171177
Grsf1	Grsf1	Grsf1	brown	-0.312209	0.0203108	-0.403697	0.00224042	0.307122	0.022561	-0.255268	0.059982	0.0469273	0.733694	0.217056	0.11143	-0.31908	0.0175757	-0.125199	0.36242	0.247992	0.0679187	-0.0838686	0.542674
Hook1	Hook1	Hook1	brown	-0.432642	0.000970724	-0.331218	0.0135067	0.240635	0.0767745	-0.132407	0.33522	-0.171548	0.210453	0.0403042	0.770166	-0.257397	0.0578066	0.148252	0.280057	0.385023	0.00370037	-0.294268	0.0292013
Gclm	Gclm	Gclm	brown	0.083436	0.544765	-0.105108	0.445036	0.325804	0.015209	-0.239316	0.078456	0.294089	0.0293043	0.318907	0.0176402	-0.0161662	0.906744	-0.218757	0.108586	0.11542	0.401398	0.113652	0.408699
Atp6v1d	Atp6v1d	Atp6v1d	brown	-0.00416507	0.975924	-0.0208421	0.879948	0.213265	0.117975	0.0684381	0.619559	0.0497333	0.718411	0.130378	0.342743	0.137758	0.315876	0.11356	0.409079	0.165989	0.225836	0.0672824	0.625499
Ampd2	Ampd2	Ampd2	brown	-0.18439	0.177771	-0.141668	0.302202	0.251959	0.0634935	-0.0492177	0.721211	-0.0920309	0.503966	0.0620569	0.652646	-0.100669	0.4646	0.14998	0.274425	0.33822	0.0115499	-0.0988583	0.472711
Zscan10	Zscan10	Zscan10	brown	0.125697	0.360497	-0.103172	0.453513	0.335822	0.0121905	-0.151126	0.270733	0.247031	0.069027	0.323425	0.0160132	0.0235509	0.864483	-0.0703221	0.609928	0.234879	0.0843224	0.221823	0.1036
Nif3l1	Nif3l1	Nif3l1	brown	-0.191401	0.161559	-0.0990206	0.471981	0.24444	0.0720865	-0.0278111	0.840266	-0.0350137	0.799664	0.097478	0.478945	0.213678	0.117248	0.0454096	0.742004	0.191994	0.16024	-0.0397494	0.773245
LOC100045148.....Rnasen	LOC100045148 /// Rnasen	LOC100045148 /// Rnasen	brown	-0.271935	0.0445985	-0.348993	0.00901661	0.307583	0.0223487	-0.205576	0.132143	0.00697622	0.959685	0.187343	0.170806	-0.135451	0.324127	0.026444	0.848022	0.298083	0.0270785	-0.0971362	0.480495
Pggt1b	Pggt1b	Pggt1b	brown	0.107535	0.434535	-0.0615594	0.655255	0.302466	0.0248013	-0.0627163	0.649194	0.132577	0.334593	0.158141	0.248854	0.0139097	0.919715	0.104477	0.44779	0.281726	0.037182	-0.0207129	0.880687
Adrm1	Adrm1	Adrm1	brown	-0.193833	0.156198	-0.288522	0.0326589	0.279722	0.0386109	-0.0151312	0.912691	0.0344487	0.802831	0.0989842	0.472145	-0.0552816	0.688516	0.35211	0.00838026	0.299288	0.026436	-0.170919	0.212156
Fdps	Fdps	Fdps	brown	-0.0862463	0.531252	-0.13167	0.337939	0.295533	0.0284826	-0.0117869	0.931936	0.0274198	0.842484	0.111778	0.416516	-0.0718768	0.60203	0.15114	0.270686	0.267832	0.0480466	-0.106411	0.439383
X1438024_at	1438024_at	1438024_at	brown	0.0131082	0.924328	-0.1167	0.396163	0.333318	0.0128919	-0.0338799	0.806024	0.107642	0.434075	0.218723	0.108642	-0.200897	0.141368	0.00907112	0.947593	0.24593	0.0703136	0.0263929	0.848312
Hk1	Hk1	Hk1	brown	0.0137543	0.920609	-0.249104	0.066654	0.452831	0.000517744	-0.120089	0.382491	0.278783	0.0392952	0.473359	0.000262296	0.0102092	0.941029	-0.0756489	0.583055	0.20347	0.136238	0.396173	0.00275187
D2hgdh	D2hgdh	D2hgdh	brown	-0.313642	0.0197124	-0.351729	0.00845594	0.3646	0.00620506	-0.126008	0.359302	0.0512942	0.709956	0.217085	0.111381	0.126187	0.358616	0.0864309	0.53037	0.339329	0.0112635	-0.0211126	0.878401
X9430016H08Rik	9430016H08Rik	9430016H08Rik	brown	-0.122382	0.373404	-0.0594495	0.666363	0.144325	0.293132	0.134376	0.328017	-0.0947489	0.491398	0.00657118	0.962024	0.0971481	0.480442	0.133309	0.331908	0.21357	0.117437	-0.0691413	0.615957
X1437720_at	1437720_at	1437720_at	brown	-0.125942	0.359556	-0.351553	0.00849105	0.358553	0.00718732	-0.243222	0.0735619	0.283002	0.0362955	0.383546	0.00384561	-0.100928	0.463445	-0.0822363	0.550584	0.145459	0.289317	0.205504	0.132281
Fam35a	Fam35a	Fam35a	brown	-0.128026	0.351596	-0.280663	0.0379342	0.419287	0.00144099	-0.146552	0.28567	0.126383	0.35786	0.312249	0.0202938	-0.0519837	0.706232	-0.0541523	0.694565	0.323414	0.0160167	0.118758	0.387826
Mex3d	Mex3d	Mex3d	brown	0.0327351	0.812457	-0.159433	0.244958	0.292871	0.0300122	-0.0243496	0.859933	0.212212	0.119843	0.257666	0.0575361	0.0595613	0.665773	-0.0593808	0.666726	0.15026	0.273519	0.0270899	0.844355
Plec	Plec	Plec	brown	-0.253231	0.0621245	-0.34839	0.00914452	0.506429	7.982e-05	-0.0947625	0.491335	0.106865	0.437421	0.287072	0.0335834	0.0680053	0.62178	-0.0138423	0.920103	0.466218	0.000333915	-0.106507	0.438967
Fubp1	Fubp1	Fubp1	brown	-0.158231	0.24858	-0.361142	0.00675136	0.432154	0.000985113	-0.102638	0.455864	0.139748	0.308868	0.333318	0.0128921	-0.178722	0.19171	-0.075114	0.585728	0.240811	0.0765535	0.0392417	0.776066
Prickle4.....Tomm6	Prickle4 /// Tomm6	Prickle4 /// Tomm6	brown	-0.328627	0.0142998	-0.519821	4.75699e-05	0.589053	2.23505e-06	-0.233518	0.086189	0.174948	0.201415	0.471511	0.000279346	-0.183868	0.179024	0.10179	0.459617	0.416842	0.00154641	0.0482445	0.726507
Pak3	Pak3	Pak3	brown	-0.273101	0.043656	-0.227649	0.094615	0.274147	0.0428243	0.0888913	0.518686	-0.101727	0.459895	0.115339	0.401732	0.203152	0.136864	0.213776	0.117076	0.424307	0.00124448	-0.1272	0.354738
Uba7	Uba7	Uba7	brown	-0.0598855	0.664062	-0.324131	0.0157707	0.326378	0.0150203	-0.319002	0.0176048	0.299599	0.0262718	0.279762	0.038582	-0.271831	0.0446829	-0.210958	0.122098	0.130662	0.341685	0.0258632	0.851322
Snrpb	Snrpb	Snrpb	brown	-0.0551049	0.689461	-0.470275	0.000291312	0.493463	0.000129119	-0.311831	0.0204712	0.367464	0.00578238	0.497817	0.000110101	-0.241912	0.0751758	-0.113536	0.409179	0.147532	0.282423	0.137133	0.3181
Cdc14b	Cdc14b	Cdc14b	brown	-0.279993	0.0384149	-0.371286	0.00525773	0.422751	0.00130266	-0.258647	0.0565585	0.115149	0.40251	0.237428	0.0809109	-0.225886	0.0972673	0.0397488	0.773249	0.334225	0.0126339	-0.0990897	0.47167
Tstd2	Tstd2	Tstd2	brown	-0.238964	0.0789087	-0.433746	0.00093884	0.380892	0.00411911	-0.210648	0.12266	0.133845	0.329949	0.280767	0.0378599	-0.195599	0.152388	0.0909521	0.508999	0.267473	0.0483589	0.0170954	0.90141
Gm6453.....Hmbs	Gm6453 /// Hmbs	Gm6453 /// Hmbs	brown	-0.0775675	0.573508	-0.347429	0.00935158	0.484088	0.000180679	-0.110241	0.422995	0.246804	0.0692904	0.391948	0.00308236	-0.112294	0.414354	0.145113	0.290478	0.279909	0.0384753	0.0629124	0.64817
Mfhas1	Mfhas1	Mfhas1	brown	-0.210977	0.122064	-0.401865	0.00235648	0.310107	0.0212162	-0.159886	0.243601	0.156134	0.254986	0.297043	0.0276438	-0.0898494	0.514171	-0.046434	0.736391	0.131958	0.336877	0.0810838	0.556202
Ildr2	Ildr2	Ildr2	brown	-0.474598	0.000251401	-0.622211	3.95388e-07	0.529371	3.24468e-05	-0.276368	0.0411028	0.0834271	0.544808	0.320286	0.0171294	-0.248144	0.0677441	0.109316	0.42692	0.406703	0.00206099	-0.172603	0.207619
Impa1	Impa1	Impa1	brown	-0.00225355	0.986972	-0.144789	0.291567	0.16396	0.231639	-0.137766	0.31585	0.105936	0.441439	0.13315	0.332491	-0.126438	0.357649	-0.0271993	0.843735	0.0425384	0.757803	0.0372391	0.78722
LOC100503380.....Matr3	LOC100503380 /// Matr3	LOC100503380 /// Matr3	brown	-0.0836292	0.543831	-0.380632	0.00414677	0.416201	0.00157517	-0.354173	0.00798078	0.27659	0.0409338	0.443508	0.000695438	-0.278866	0.0392342	-0.156595	0.253568	0.157214	0.251674	0.175712	0.199423
Cdipt	Cdipt	Cdipt	brown	-0.0522249	0.704931	-0.233052	0.0868368	0.354435	0.00793116	-0.102122	0.458146	0.156555	0.253692	0.332636	0.0130891	0.0132853	0.923308	-0.186166	0.173557	0.203653	0.135878	0.159737	0.244047
AW047730	AW047730	AW047730	brown	-0.106303	0.439851	-0.334892	0.0124471	0.29992	0.0261039	-0.368727	0.00560415	0.225396	0.0980142	0.271069	0.0453089	-0.219232	0.107801	-0.281726	0.0371824	0.0331766	0.809974	0.102053	0.458449
Agpat4	Agpat4	Agpat4	brown	-0.0944163	0.492927	-0.228346	0.0935816	0.288286	0.0328082	0.0156304	0.909823	0.0917619	0.505219	0.176838	0.196514	0.0451029	0.743686	0.0798847	0.562076	0.256015	0.0592111	-0.0572041	0.678265
X1810022K09Rik	1810022K09Rik	1810022K09Rik	brown	-0.0964151	0.483775	-0.161146	0.239858	0.40046	0.00244909	-0.0850788	0.536845	0.049747	0.718336	0.26376	0.0516814	-0.06123	0.656984	0.0803995	0.559551	0.375867	0.00468427	0.0376757	0.784784
H1fx	H1fx	H1fx	brown	0.0794466	0.564229	0.0247108	0.857876	0.136539	0.32022	0.130836	0.341036	0.0449514	0.744518	0.0698814	0.612175	0.170281	0.213891	0.261601	0.0536975	0.131262	0.339453	-0.0625635	0.649993
Snhg6	Snhg6	Snhg6	brown	-0.0272146	0.843648	-0.231213	0.0894251	0.437215	0.000844737	-0.242534	0.0744053	0.246008	0.070222	0.422338	0.00131849	-0.0466693	0.735105	-0.151653	0.269045	0.188796	0.167452	0.247266	0.0687543
Gpr137	Gpr137	Gpr137	brown	-0.167558	0.221418	-0.268719	0.0472833	0.333424	0.0128617	-0.183283	0.180434	0.0978369	0.47732	0.272322	0.0442836	-0.206747	0.129905	-0.0641124	0.641911	0.227466	0.094888	0.0566986	0.680954
Dzip1l	Dzip1l	Dzip1l	brown	-0.0324626	0.813991	-0.071655	0.603154	0.272925	0.0437969	-0.0531871	0.699749	0.0134796	0.92219	0.137655	0.316244	-0.213456	0.117638	0.00199342	0.988476	0.227468	0.0948844	0.0594561	0.666329
X1436338_at	1436338_at	1436338_at	brown	-0.258466	0.0567379	-0.352737	0.00825709	0.380304	0.00418196	-0.132444	0.335084	0.115329	0.40177	0.242451	0.0745079	-0.0622121	0.651833	0.0386601	0.779301	0.264957	0.0505909	-0.142395	0.299704
Egr3	Egr3	Egr3	brown	-0.193288	0.157388	-0.547946	1.49026e-05	0.546086	1.61439e-05	-0.405809	0.00211298	0.3419	0.010623	0.535499	2.52286e-05	-0.215059	0.114841	-0.215788	0.113587	0.238482	0.0795334	0.268112	0.0478044
Paics	Paics	Paics	brown	-0.240586	0.076837	-0.377381	0.00450722	0.24268	0.0742266	-0.39979	0.00249437	0.145849	0.288011	0.214358	0.116058	-0.513127	6.1781e-05	-0.253346	0.0620013	0.0455433	0.74127	-0.0270459	0.844605
Ndrg4	Ndrg4	Ndrg4	brown	-0.109947	0.424242	-0.151938	0.268137	0.29711	0.0276074	-0.0324033	0.814324	0.010865	0.937249	0.183842	0.179084	0.0569915	0.679395	-0.0645284	0.639748	0.271847	0.0446696	-0.0212046	0.877876
Noc2l	Noc2l	Noc2l	brown	0.0311593	0.821333	-0.105865	0.441747	0.285537	0.0345859	-0.269772	0.0463901	0.151709	0.268867	0.191885	0.160481	-0.155611	0.256599	-0.241666	0.0754812	0.130035	0.344025	0.0199898	0.884823
Gm15706.....Ralyl	Gm15706 /// Ralyl	Gm15706 /// Ralyl	brown	-0.141165	0.303941	-0.302113	0.0249784	0.351741	0.00845353	-0.170955	0.212058	0.149928	0.274593	0.255017	0.0602426	0.0487642	0.723677	-0.100604	0.464887	0.208005	0.127534	-0.00568844	0.967122
Gm672	Gm672	Gm672	brown	-0.156536	0.253748	-0.172101	0.208965	0.344449	0.0100193	-0.0272705	0.843331	-0.0242759	0.860352	0.138431	0.313497	0.112828	0.412126	0.0625563	0.650031	0.359953	0.00694858	-0.0152281	0.912134
Cachd1	Cachd1	Cachd1	brown	-0.34629	0.00960196	-0.394452	0.00288247	0.550055	1.36022e-05	-0.124499	0.36513	-0.00878804	0.949227	0.275492	0.0417746	-0.0443333	0.747914	0.159968	0.243359	0.52989	3.17697e-05	-0.0995796	0.469471
Zfp710	Zfp710	Zfp710	brown	-0.037948	0.783266	-0.148212	0.280188	0.259077	0.0561349	0.0256913	0.852299	0.112059	0.415338	0.235857	0.0830007	0.0881279	0.522297	0.0122515	0.92926	0.188305	0.168579	0.160863	0.240696
Chml	Chml	Chml	brown	-0.116342	0.397622	-0.261349	0.0539369	0.250216	0.0654086	-0.341309	0.0107673	0.187168	0.171211	0.238938	0.0789426	-0.134492	0.327597	-0.0146716	0.915333	0.0879184	0.52329	0.138856	0.311997
Pdk1	Pdk1	Pdk1	brown	-0.0556188	0.686714	-0.222929	0.101846	0.377724	0.00446794	-0.206279	0.130796	0.166238	0.225129	0.326512	0.0149765	-0.102642	0.455846	0.0316399	0.818624	0.307615	0.0223338	0.0436891	0.751459
Nars2	Nars2	Nars2	brown	-0.342113	0.0105715	-0.332577	0.0131063	0.39122	0.00314269	-0.110485	0.421961	0.0039461	0.977189	0.195119	0.153417	0.0688915	0.617236	0.103184	0.453457	0.371901	0.00517728	-0.107728	0.433708
X3830612M24	3830612M24	3830612M24	brown	-0.248208	0.0676718	-0.255077	0.06018	0.410878	0.00183304	-0.0566318	0.68131	-0.0279098	0.839706	0.216917	0.111665	-0.0709618	0.606673	0.0421447	0.759978	0.357133	0.00743663	-0.0101459	0.941394
BC005512.....F630007L15Rik.....Gm6958	BC005512 /// F630007L15Rik /// Gm6958	BC005512 /// F630007L15Rik /// Gm6958	brown	0.0216317	0.875435	-0.112623	0.412981	0.28686	0.0337204	-0.143279	0.296681	0.102594	0.45606	0.198074	0.147164	-0.0851297	0.536601	0.0433779	0.753173	0.193258	0.157454	0.167751	0.220878
Pcid2	Pcid2	Pcid2	brown	-0.257474	0.0577287	-0.257538	0.0576644	0.358257	0.00723856	-0.0300748	0.827455	-0.0278467	0.840064	0.147863	0.281332	-0.0279862	0.839273	0.104991	0.445547	0.361308	0.00672423	-0.129355	0.346577
Bmp7	Bmp7	Bmp7	brown	-0.220261	0.106118	-0.282121	0.0369059	0.386568	0.00355373	-0.126009	0.359296	0.0438039	0.750827	0.238293	0.0797791	-0.118718	0.387988	0.00834486	0.951784	0.289327	0.0321553	-0.0570117	0.679288
Prkg2	Prkg2	Prkg2	brown	-0.290527	0.0314157	-0.354705	0.00788051	0.469072	0.000303396	-0.229196	0.0923351	0.0833871	0.545002	0.24754	0.0684377	-0.0819485	0.551984	0.0233909	0.865396	0.424354	0.00124275	-0.107524	0.434581
Ttc26	Ttc26	Ttc26	brown	-0.392431	0.00304289	-0.309255	0.0215931	0.412236	0.00176391	0.0331797	0.809957	-0.156952	0.252473	0.0857746	0.533508	0.122477	0.37303	0.288471	0.0326915	0.654971	5.79014e-08	-0.310387	0.0210937
Bend5	Bend5	Bend5	brown	-0.00961577	0.944451	-0.215777	0.113606	0.224984	0.0986469	-0.170953	0.212065	0.173296	0.205772	0.191765	0.160748	-0.327269	0.0147311	-0.0726559	0.598088	0.134099	0.329026	-0.0247642	0.857572
Nme1	Nme1	Nme1	brown	-0.187871	0.16958	-0.524319	3.97835e-05	0.592902	1.84608e-06	-0.490509	0.00014369	0.362716	0.00649774	0.605885	9.50793e-07	-0.322624	0.0162919	-0.374347	0.0048681	0.195529	0.152537	0.319853	0.0172886
Vav2	Vav2	Vav2	brown	-0.0427647	0.756555	-0.283066	0.0362517	0.405323	0.00214175	-0.350989	0.00860438	0.239606	0.0780834	0.346451	0.00956621	-0.2978	0.0272317	0.0256387	0.852598	0.271681	0.0448055	0.203457	0.136263
Gm129	Gm129	Gm129	brown	0.0378297	0.783926	-0.122495	0.372961	0.304685	0.0237111	-0.0191223	0.88979	0.162295	0.236479	0.221856	0.103547	0.168028	0.220106	0.079175	0.565566	0.219205	0.107845	0.0701737	0.610684
Podn	Podn	Podn	brown	-0.0860943	0.531978	-0.421073	0.00136812	0.529929	3.1719e-05	-0.225368	0.098057	0.339392	0.0112473	0.459148	0.000421896	-0.141005	0.304493	-0.0510325	0.711371	0.244918	0.0715144	0.0737123	0.592762
Slc25a47	Slc25a47	Slc25a47	brown	-0.151152	0.270648	-0.231345	0.0892382	0.313648	0.0197099	-0.187262	0.170993	0.198584	0.146104	0.28868	0.0325596	-0.0700034	0.611552	-0.14254	0.299207	0.130975	0.340519	0.161247	0.239558
Eif4a1	Eif4a1	Eif4a1	brown	-0.124191	0.366326	-0.346549	0.00954454	0.405469	0.00213308	-0.243468	0.0732627	0.196267	0.150964	0.419454	0.00143403	-0.261955	0.0533632	-0.0898419	0.514206	0.141636	0.302312	0.285671	0.0344977
Cdc34	Cdc34	Cdc34	brown	-0.309158	0.0216361	-0.411849	0.00178338	0.496024	0.000117596	-0.125215	0.362357	0.072206	0.600363	0.291397	0.0308888	0.0754675	0.58396	0.143303	0.296601	0.435726	0.000884026	-0.0798156	0.562415
Yrdc	Yrdc	Yrdc	brown	-0.197422	0.148528	-0.281948	0.0370268	0.384624	0.0037391	-0.192701	0.158676	0.0366693	0.790401	0.192795	0.15847	-0.163102	0.234125	0.130231	0.343294	0.372939	0.00504409	-0.0760901	0.580853
Tomm7	Tomm7	Tomm7	brown	-0.132828	0.333671	-0.344214	0.0100737	0.501677	9.54199e-05	-0.269766	0.0463953	0.225714	0.09753	0.415636	0.00160089	-0.157419	0.251046	-0.132834	0.33365	0.315506	0.0189562	0.167618	0.221249
Fam84b	Fam84b	Fam84b	brown	-0.402126	0.00233966	-0.587508	2.41162e-06	0.645958	1.00501e-07	-0.322896	0.0161966	0.201864	0.139423	0.404507	0.00219078	-0.0944494	0.492775	-0.071942	0.601699	0.460347	0.000405634	-0.157692	0.250217
Wdyhv1	Wdyhv1	Wdyhv1	brown	0.0259308	0.850937	0.00800498	0.953746	0.274168	0.0428084	0.00508932	0.970583	0.0348303	0.800692	0.132693	0.334169	0.0743382	0.589617	0.099415	0.470209	0.268578	0.047404	0.0473217	0.73154
Cbx2	Cbx2	Cbx2	brown	-0.227381	0.095015	-0.525401	3.80943e-05	0.500984	9.79169e-05	-0.314771	0.0192513	0.308744	0.0218217	0.473076	0.000264846	-0.286183	0.0341612	-0.157884	0.249633	0.242684	0.0742213	0.128741	0.348891
Ints5	Ints5	Ints5	brown	-0.203578	0.136025	-0.324799	0.0155443	0.371078	0.00528521	-0.11532	0.401808	0.052483	0.70354	0.237662	0.0806031	-0.152312	0.266947	-0.0158452	0.908589	0.272468	0.0441651	0.00266957	0.984567
Uspl1	Uspl1	Uspl1	brown	-0.100951	0.463344	-0.377791	0.0044603	0.39962	0.00250597	-0.314375	0.0194121	0.289414	0.0321007	0.398917	0.00255449	-0.164758	0.229344	-0.179678	0.189307	0.131503	0.338559	0.173278	0.20582
Syt17	Syt17	Syt17	brown	-0.127164	0.354875	-0.353723	0.00806648	0.35794	0.00729394	-0.121747	0.375908	0.192105	0.159994	0.300565	0.0257685	0.0433732	0.753199	0.0248075	0.857326	0.24372	0.0729564	0.083165	0.546077
Ppip5k2	Ppip5k2	Ppip5k2	brown	-0.143324	0.29653	-0.276831	0.040751	0.475715	0.000241938	-0.196895	0.149635	0.165591	0.226967	0.33245	0.0131432	0.0313699	0.820146	-0.105185	0.4447	0.324055	0.0157967	0.0308618	0.823011
Dach1	Dach1	Dach1	brown	-0.365035	0.00613921	-0.517395	5.23295e-05	0.499182	0.000104689	-0.293168	0.0298381	0.208816	0.126024	0.46361	0.000364211	-0.113972	0.407372	-0.103948	0.450104	0.32855	0.014324	0.06354	0.644893
AW555464	AW555464	AW555464	brown	-0.0738955	0.591841	-0.379963	0.00421881	0.446666	0.00062989	-0.336009	0.0121394	0.346384	0.00958118	0.40708	0.00203944	-0.124049	0.36688	-0.0856463	0.534123	0.177182	0.19563	0.16744	0.221747
Hn1l	Hn1l	Hn1l	brown	-0.29024	0.0315914	-0.384389	0.00376213	0.383591	0.00384109	-0.290118	0.0316661	0.124885	0.363633	0.220294	0.106063	-0.395379	0.00281145	-0.116213	0.398149	0.220939	0.105019	-0.12797	0.35181
Mrps27	Mrps27	Mrps27	brown	-0.240291	0.0772108	-0.0849895	0.537274	0.256571	0.0586428	0.0938984	0.495313	-0.168068	0.219993	0.079761	0.562683	-0.00249338	0.985586	0.048264	0.7264	0.369067	0.00555701	-0.0768542	0.577049
Papd4	Papd4	Papd4	brown	0.0633298	0.64599	0.0418237	0.761752	0.215819	0.113534	0.0702162	0.610468	0.0711282	0.605827	0.130666	0.341669	-0.0835209	0.544355	0.0756216	0.583191	0.166326	0.224883	0.0879775	0.52301
Gtf2a2	Gtf2a2	Gtf2a2	brown	-0.121012	0.378819	-0.40167	0.00236912	0.364972	0.0061487	-0.401398	0.00238692	0.315325	0.0190285	0.433139	0.000956241	-0.274055	0.0428974	-0.298207	0.0270118	0.063689	0.644117	0.152221	0.267235
Rpl36	Rpl36	Rpl36	brown	-0.175585	0.199753	-0.59727	1.48155e-06	0.634642	1.95855e-07	-0.481196	0.000200017	0.410187	0.00186915	0.656336	5.31785e-08	-0.243411	0.0733312	-0.28178	0.0371444	0.194549	0.154645	0.354309	0.00795504
Glt25d1	Glt25d1	Glt25d1	brown	-0.440366	0.000766714	-0.467485	0.000320038	0.353332	0.00814157	-0.230456	0.0905091	-0.0298431	0.828764	0.159861	0.243677	-0.265373	0.0502158	0.118134	0.390343	0.279902	0.0384806	-0.168001	0.220182
Parl	Parl	Parl	brown	-0.221405	0.104269	-0.475567	0.000243174	0.474261	0.000254329	-0.30955	0.0214617	0.227417	0.0949611	0.452737	0.000519318	-0.249568	0.0661323	-0.139336	0.310313	0.206856	0.129699	0.19254	0.159032
Rpl38	Rpl38	Rpl38	brown	-0.174077	0.203704	-0.491652	0.000137884	0.630508	2.48257e-07	-0.392196	0.00306204	0.325111	0.0154396	0.593232	1.81593e-06	-0.23954	0.0781679	-0.146065	0.287289	0.287212	0.0334936	0.315627	0.0189082
X5430440L12Rik	5430440L12Rik	5430440L12Rik	brown	-0.19912	0.144998	-0.284251	0.0354448	0.384126	0.00378795	-0.0946854	0.49169	0.0925473	0.501565	0.22183	0.103589	0.10061	0.464864	0.0166517	0.903957	0.331438	0.0134411	-0.0791993	0.565446
Pus3	Pus3	Pus3	brown	0.0813409	0.554947	-0.0890143	0.518104	0.283239	0.0361325	-0.0586293	0.670702	0.234923	0.0842628	0.332787	0.0130452	-0.137974	0.315113	-0.0483386	0.725994	0.0959905	0.485711	0.17338	0.205549
X1432864_at	1432864_at	1432864_at	brown	0.228458	0.0934169	-0.230262	0.0907881	0.394515	0.00287761	-0.292586	0.0301803	0.464969	0.000348128	0.453013	0.000514727	-0.267432	0.0483942	-0.0561245	0.684015	0.0941124	0.494326	0.204654	0.133923
Lrrn1	Lrrn1	Lrrn1	brown	-0.460664	0.000401431	-0.631111	2.39862e-07	0.617118	5.22671e-07	-0.424511	0.00123703	0.164063	0.231342	0.350541	0.00869547	-0.376206	0.00464411	-0.0633616	0.645824	0.447182	0.000619713	-0.136423	0.320635
Npm1	Npm1	Npm1	brown	-0.245303	0.0710561	-0.637258	1.68266e-07	0.607935	8.53896e-07	-0.553274	1.18188e-05	0.39452	0.00287727	0.604274	1.03405e-06	-0.532552	2.84919e-05	-0.293408	0.0296984	0.287668	0.033201	0.178742	0.191661
Aatf	Aatf	Aatf	brown	-0.165632	0.22685	-0.384167	0.00378393	0.510128	6.93365e-05	-0.341657	0.0106822	0.274017	0.0429271	0.452405	0.000524882	-0.292258	0.0303742	-0.249612	0.0660828	0.216758	0.111934	0.19125	0.161896
Sirt5	Sirt5	Sirt5	brown	-0.111558	0.417443	-0.138734	0.312428	0.309515	0.0214775	-0.055376	0.688012	0.0338121	0.806404	0.199913	0.14337	-0.126338	0.358035	0.0415069	0.763504	0.318483	0.0178001	-0.00773898	0.955281
Slc17a9	Slc17a9	Slc17a9	brown	-0.00256798	0.985154	-0.296526	0.0279285	0.337421	0.0117601	-0.230006	0.091157	0.263948	0.0515089	0.290502	0.0314308	-0.164169	0.231036	-0.122588	0.372593	0.0967251	0.482364	0.13081	0.341134
Ipo5	Ipo5	Ipo5	brown	-0.235805	0.0830706	-0.413755	0.00168933	0.381645	0.0040398	-0.258493	0.0567112	0.195361	0.152898	0.33774	0.0116757	-0.377283	0.00451847	0.0455658	0.741147	0.17378	0.204488	0.0767115	0.577759
X4930556N08Rik	4930556N08Rik	4930556N08Rik	brown	-0.0124184	0.928299	-0.280817	0.0378242	0.480468	0.000205172	-0.12421	0.366252	0.271728	0.0447674	0.414136	0.00167111	0.0632093	0.646619	-0.0285216	0.83624	0.321059	0.0168486	0.138799	0.312199
Cntfr	Cntfr	Cntfr	brown	-0.326561	0.0149604	-0.531045	3.03069e-05	0.545995	1.62069e-05	-0.380154	0.00419809	0.207504	0.128476	0.399034	0.00254631	-0.310364	0.0211039	-0.110211	0.423122	0.353691	0.00807265	0.0172162	0.900717
Dtnbp1	Dtnbp1	Dtnbp1	brown	-0.186484	0.17281	-0.325364	0.0153549	0.395427	0.00280785	0.0065323	0.962248	0.05952	0.665991	0.208534	0.126547	0.0888273	0.518988	0.237445	0.0808882	0.412589	0.00174634	-0.211112	0.121819
Pop5	Pop5	Pop5	brown	-0.401103	0.00240632	-0.447391	0.000615655	0.424217	0.00124776	-0.236603	0.082003	0.0725692	0.598526	0.335136	0.0123793	-0.243528	0.0731893	-0.225709	0.0975373	0.238692	0.0792607	0.015799	0.908854
Mcoln1	Mcoln1	Mcoln1	brown	0.0193759	0.888338	-0.206295	0.130766	0.191411	0.161537	-0.113121	0.410904	0.193858	0.156144	0.1863	0.173241	0.169143	0.217014	0.0286162	0.835705	0.132014	0.33667	0.0143382	0.91725
X2310014H01Rik	2310014H01Rik	2310014H01Rik	brown	-0.114983	0.403196	-0.172098	0.208972	0.269737	0.0464192	-0.200061	0.143066	0.0702674	0.610207	0.116601	0.396566	-0.158893	0.24658	-0.0201227	0.884063	0.203554	0.136072	-0.0542667	0.693951
Cdc16	Cdc16	Cdc16	brown	0.0440509	0.749467	-0.0182391	0.894851	0.14783	0.28144	-0.0118941	0.931318	0.0346175	0.801885	0.113991	0.407293	-0.0900959	0.513012	-0.0455852	0.741041	0.130792	0.341199	0.0734525	0.59407
Pqlc1	Pqlc1	Pqlc1	brown	0.0701506	0.610802	-0.194646	0.154436	0.262672	0.0526894	-0.198825	0.145605	0.252934	0.062442	0.240036	0.0775344	-0.138604	0.312886	-0.195777	0.152008	0.125164	0.362553	0.0741897	0.590362
Cyb5r3	Cyb5r3	Cyb5r3	brown	-0.26394	0.0515168	-0.516053	5.51481e-05	0.557291	9.89749e-06	-0.293002	0.0299353	0.234046	0.0854613	0.48808	0.000156781	-0.243388	0.0733597	-0.223483	0.100975	0.296069	0.0281825	0.166212	0.225204
Supt6h	Supt6h	Supt6h	brown	-0.0428226	0.756235	-0.188635	0.16782	0.291926	0.0305715	-0.0952181	0.489245	0.159257	0.245484	0.219054	0.108095	0.0727656	0.597534	0.0663998	0.630051	0.176944	0.196242	0.0978189	0.477401
Neurl4	Neurl4	Neurl4	brown	-0.0839063	0.542492	-0.176692	0.196888	0.265418	0.0501756	-0.259015	0.0561956	0.172038	0.209133	0.231777	0.0886256	-0.264655	0.0508645	-0.220913	0.105061	0.0408784	0.766983	0.193882	0.156092
Grb10	Grb10	Grb10	brown	-0.235095	0.0840295	-0.283725	0.0358009	0.275272	0.0419452	-0.0923036	0.502697	0.0484798	0.725225	0.195415	0.152782	-0.114959	0.403293	0.116898	0.395357	0.195871	0.151808	-0.0705266	0.608886
Fndc1.....LOC100039091	Fndc1 /// LOC100039091	Fndc1 /// LOC100039091	brown	0.0592283	0.667533	-0.371057	0.00528798	0.408863	0.00194008	-0.37333	0.0049947	0.443869	0.000687637	0.480618	0.000204105	-0.243152	0.0736478	-0.154399	0.260368	0.0618736	0.653607	0.241081	0.0762131
X1500035N22Rik	1500035N22Rik	1500035N22Rik	brown	0.186264	0.173327	-0.273014	0.043726	0.375941	0.00467547	-0.312657	0.0201218	0.561048	8.36657e-06	0.513011	6.20595e-05	-0.104474	0.447801	-0.220443	0.105821	-0.0282569	0.837739	0.339625	0.0111882
X2900072G11Rik	2900072G11Rik	2900072G11Rik	brown	-0.109935	0.424292	-0.20044	0.142296	0.332668	0.0130796	-0.234555	0.0847634	0.121163	0.378221	0.170289	0.213871	-0.319351	0.0174745	0.00849397	0.950923	0.218497	0.109017	0.0419023	0.761317
Evc2	Evc2	Evc2	brown	-0.0434708	0.752661	-0.134134	0.328896	0.363459	0.00638098	-0.109744	0.425099	0.141264	0.303599	0.285119	0.0348634	-0.0513951	0.709411	-0.0967945	0.482048	0.154861	0.258929	0.23377	0.0858408
Mobkl2b	Mobkl2b	Mobkl2b	brown	-0.368358	0.00565575	-0.412886	0.00173165	0.365951	0.00600251	-0.114145	0.406654	0.0254536	0.85365	0.23371	0.0859245	-0.0723974	0.599395	-0.0650991	0.636784	0.305294	0.0234193	-0.127707	0.352806
X2610318N02Rik	2610318N02Rik	2610318N02Rik	brown	-0.331427	0.0134445	-0.410951	0.00182925	0.511942	6.46714e-05	0.0438973	0.750313	-0.0279089	0.839711	0.29164	0.0307425	0.0718407	0.602212	0.192412	0.159314	0.544059	1.76053e-05	-0.147613	0.282157
Rbm3	Rbm3	Rbm3	brown	-0.220581	0.105598	-0.440086	0.000773371	0.303642	0.0242183	-0.289663	0.0319468	0.180055	0.188365	0.320077	0.0172059	-0.305219	0.0234552	-0.135958	0.322301	0.124655	0.364526	0.0736483	0.593084
Nfkb2	Nfkb2	Nfkb2	brown	0.0111359	0.935687	-0.235842	0.0830209	0.251525	0.063966	-0.419823	0.00141876	0.349286	0.008955	0.263726	0.0517132	-0.209706	0.124381	-0.166601	0.224105	0.00206161	0.988082	0.169153	0.216988
Wdr73	Wdr73	Wdr73	brown	-0.171759	0.209884	-0.18689	0.171861	0.297468	0.027412	0.0329884	0.811032	-0.0526318	0.702738	0.169965	0.214756	0.0551277	0.68934	0.0624398	0.650641	0.296436	0.0279787	-0.0697652	0.612768
Rap1gap	Rap1gap	Rap1gap	brown	-0.205616	0.132065	-0.321391	0.0167291	0.418933	0.00145584	-0.170917	0.212162	0.147105	0.283835	0.295382	0.0285673	0.0658291	0.633002	-0.0790112	0.566373	0.254083	0.0612206	-0.00772192	0.955379
X2900062L11Rik	2900062L11Rik	2900062L11Rik	brown	-0.273285	0.0435087	-0.287075	0.0335818	0.402101	0.00234127	0.145643	0.2887	-0.0445584	0.746677	0.204699	0.133836	0.150948	0.271303	0.106589	0.43861	0.489993	0.000146383	-0.144646	0.292049
Gm10774.....Polr2l.....Usp50	Gm10774 /// Polr2l /// Usp50	Gm10774 /// Polr2l /// Usp50	brown	-0.137464	0.31692	-0.454025	0.000498252	0.451065	0.000547872	-0.381502	0.00405471	0.349832	0.00884142	0.459769	0.000413403	-0.0823157	0.550198	-0.222099	0.10316	0.119092	0.386484	0.216336	0.112652
Bod1	Bod1	Bod1	brown	0.0496807	0.718696	-0.0852313	0.536113	0.302223	0.024923	-0.154917	0.258755	0.208325	0.126938	0.290658	0.0313359	-0.00476852	0.972437	-0.222134	0.103104	0.116933	0.395215	0.141704	0.30208
G6pc3	G6pc3	G6pc3	brown	0.238448	0.0795776	0.13635	0.320894	0.13606	0.321935	0.0809824	0.556698	0.0610182	0.658097	0.0832116	0.545852	0.160403	0.242061	0.0938082	0.495729	0.10837	0.430956	0.159018	0.246203
Rybp	Rybp	Rybp	brown	-0.068714	0.618145	-0.275518	0.0417547	0.33043	0.0137439	-0.206826	0.129755	0.201792	0.139569	0.303776	0.0241526	-0.257688	0.0575141	-0.155628	0.256547	0.167115	0.222659	0.079284	0.565029
Bex4	Bex4	Bex4	brown	-0.213227	0.118042	-0.443659	0.000692164	0.399447	0.00251781	-0.357435	0.00738296	0.232397	0.0877516	0.314815	0.0192336	-0.413754	0.00168937	-0.191399	0.161563	0.148465	0.279358	-0.0894536	0.516034
Ipo11	Ipo11	Ipo11	brown	-0.180963	0.186109	-0.301027	0.0255307	0.343367	0.010272	-0.227533	0.0947875	0.166572	0.224186	0.31248	0.0201962	-0.166841	0.22343	-0.24631	0.0698672	0.23908	0.0787593	0.15084	0.271652
Cmtm8	Cmtm8	Cmtm8	brown	-0.312971	0.0199906	-0.425144	0.00121416	0.485579	0.000171385	-0.425757	0.00119238	0.175407	0.200218	0.357373	0.00739402	-0.355468	0.00773863	-0.251269	0.0642455	0.35633	0.00758095	-0.0503663	0.714978
X2310004N24Rik	2310004N24Rik	2310004N24Rik	brown	0.0174842	0.899179	-0.0666698	0.628657	0.266776	0.0489688	-0.0860304	0.532284	0.0769734	0.576457	0.204945	0.133359	-0.0305125	0.824983	0.10337	0.45264	0.221702	0.103794	0.101565	0.460615
Nfkb1	Nfkb1	Nfkb1	brown	0.00892797	0.948419	-0.190604	0.163346	0.354554	0.00790884	-0.138451	0.313425	0.209323	0.125086	0.276515	0.0409912	-0.266239	0.0494429	0.00519699	0.969961	0.226793	0.0958953	0.0618316	0.653826
Prmt5	Prmt5	Prmt5	brown	-0.177049	0.195972	-0.256753	0.0584573	0.397301	0.00266913	0.0314718	0.819571	0.103117	0.453754	0.231441	0.0891007	-0.00673264	0.961091	0.0842292	0.540934	0.339035	0.0113387	-0.0994303	0.470141
Polr2f	Polr2f	Polr2f	brown	0.0898567	0.514136	-0.142003	0.30105	0.374448	0.00485568	-0.297183	0.0275672	0.28942	0.0320974	0.38696	0.00351738	-0.311057	0.0208029	-0.199058	0.145124	0.234634	0.0846556	0.263189	0.0522088
AI428936	AI428936	AI428936	brown	-0.111291	0.418565	-0.289338	0.0321484	0.370067	0.00542037	-0.320328	0.0171142	0.261417	0.0538726	0.316723	0.0184761	-0.149714	0.275286	-0.024942	0.85656	0.20122	0.140718	0.0912781	0.507476
Metrn	Metrn	Metrn	brown	0.0729883	0.59641	-0.276301	0.0411539	0.269322	0.0467705	-0.201487	0.14018	0.321289	0.0167658	0.382354	0.00396641	-0.306188	0.0229959	-0.065753	0.633395	-0.0710069	0.606443	0.249865	0.0657998
X2810432D09Rik	2810432D09Rik	2810432D09Rik	brown	-0.216732	0.111979	-0.199014	0.145215	0.239796	0.0778403	-0.132356	0.335409	-0.0226366	0.869698	0.186049	0.173833	-0.0466451	0.735237	-0.174071	0.203721	0.153377	0.263577	0.0408657	0.767054
Lancl1	Lancl1	Lancl1	brown	-0.0174428	0.899417	-0.0617769	0.654113	0.230607	0.0902921	0.0101369	0.941446	-0.026386	0.848352	0.0972687	0.479894	0.13397	0.329495	0.136348	0.320905	0.266521	0.0491937	-0.0338672	0.806095
Clstn3	Clstn3	Clstn3	brown	-0.0762946	0.579834	-0.374948	0.00479463	0.464003	0.000359492	-0.0041782	0.975848	0.241543	0.0756354	0.475232	0.000245991	-0.0176295	0.898346	0.127556	0.353382	0.213997	0.116688	0.204755	0.133728
Pcsk6	Pcsk6	Pcsk6	brown	-0.197058	0.149291	-0.410722	0.00184113	0.386491	0.00356097	-0.468239	0.000312029	0.217566	0.110571	0.327086	0.0147902	-0.394146	0.00290632	-0.0660255	0.631985	0.182914	0.181327	0.0847671	0.538344
X3110003A17Rik	3110003A17Rik	3110003A17Rik	brown	-0.148388	0.279609	-0.354581	0.00790376	0.394905	0.00284758	-0.399426	0.00251926	0.310833	0.0208999	0.372063	0.00515633	-0.405374	0.00213869	-0.254829	0.0604384	0.0867284	0.52895	0.125874	0.359818
Col18a1	Col18a1	Col18a1	brown	-0.276978	0.0406399	-0.547353	1.52883e-05	0.529749	3.19519e-05	-0.45382	0.000501554	0.312332	0.0202588	0.444848	0.000666915	-0.386507	0.0035595	-0.254043	0.0612624	0.215706	0.113728	0.110407	0.422294
Sidt2	Sidt2	Sidt2	brown	-0.28577	0.0344321	-0.396442	0.00273191	0.456125	0.000465559	-0.17938	0.190054	0.0967576	0.482216	0.313685	0.0196944	0.036843	0.789431	-0.0353261	0.797914	0.382657	0.00393541	-0.107823	0.433299
Rhot2	Rhot2	Rhot2	brown	-0.176838	0.196512	-0.195397	0.15282	0.374107	0.00489769	-0.0284202	0.836814	0.0206586	0.880997	0.217416	0.110824	-0.0519595	0.706363	0.035496	0.796963	0.360494	0.00685819	-0.0143374	0.917255
Hnrnpm	Hnrnpm	Hnrnpm	brown	-0.236798	0.081744	-0.585789	2.62337e-06	0.572333	4.9873e-06	-0.489602	0.000148457	0.427551	0.00113061	0.63371	2.06676e-07	-0.169609	0.215733	-0.329194	0.0141231	0.152998	0.264773	0.308992	0.0217103
Dhx8	Dhx8	Dhx8	brown	-0.17236	0.20827	-0.388136	0.00341024	0.391417	0.00312629	-0.397035	0.00268846	0.287138	0.0335413	0.358623	0.00717509	-0.248891	0.0668952	-0.315735	0.0188652	0.189539	0.165754	0.149788	0.275046
Hmbs	Hmbs	Hmbs	brown	-0.0874835	0.525355	-0.312371	0.0202421	0.434192	0.000926232	-0.0943227	0.493358	0.214328	0.11611	0.366156	0.00597218	-0.0141346	0.918422	0.114461	0.405348	0.265046	0.0505107	0.0525367	0.70325
Mak16	Mak16	Mak16	brown	-0.0708359	0.607313	-0.176043	0.198566	0.357868	0.0073066	-0.0404837	0.769171	0.121462	0.377034	0.279639	0.0386707	0.0529737	0.700897	-0.147587	0.282244	0.284568	0.0352313	0.0756773	0.582913
Pprc1	Pprc1	Pprc1	brown	-0.152094	0.26764	-0.105004	0.445488	0.251702	0.0637723	0.150693	0.272122	-0.121073	0.378576	0.1164	0.397384	0.0923484	0.502489	0.233262	0.086544	0.343814	0.0101668	-0.000184259	0.998935
Mrrf	Mrrf	Mrrf	brown	-0.0354596	0.797167	-0.141747	0.30193	0.280645	0.0379473	0.0114804	0.933702	0.118343	0.389501	0.246723	0.0693846	0.154022	0.261551	0.0570838	0.678904	0.18165	0.184416	0.171672	0.210118
H2afy2	H2afy2	H2afy2	brown	-0.16417	0.231033	-0.357156	0.00743253	0.375776	0.0046951	-0.23027	0.0907765	0.256307	0.0589118	0.303712	0.0241841	-0.089558	0.515542	-0.0301969	0.826765	0.148589	0.27895	0.057977	0.674159
Rabggta	Rabggta	Rabggta	brown	-0.0136089	0.921446	-0.0867728	0.528738	0.281168	0.0375752	-0.0192025	0.88933	0.0686425	0.618511	0.180414	0.187471	0.0411503	0.765478	0.0381317	0.782243	0.234331	0.0850705	0.0849595	0.537419
Wdr54	Wdr54	Wdr54	brown	-0.0792916	0.564992	-0.337187	0.0118221	0.298254	0.0269866	-0.466951	0.000325818	0.319962	0.0172484	0.36684	0.00587226	-0.450906	0.000550656	-0.073345	0.594612	0.10118	0.462323	0.169808	0.215186
Hspb1	Hspb1	Hspb1	brown	-0.0116373	0.932798	-0.189328	0.166236	0.302251	0.0249091	-0.240549	0.0768836	0.29364	0.0295634	0.295589	0.0284512	-0.00257654	0.985105	-0.0852945	0.53581	0.0891531	0.51745	0.113138	0.410835
Apex2	Apex2	Apex2	brown	0.0868185	0.52852	0.015038	0.913227	0.264475	0.0510274	-0.0848021	0.538175	0.119683	0.384114	0.139941	0.308194	0.18117	0.185597	-0.0564112	0.682486	0.143449	0.296101	0.101076	0.462785
Slc3a2	Slc3a2	Slc3a2	brown	-0.0674551	0.62461	-0.190712	0.163102	0.281249	0.0375183	-0.0319364	0.816953	0.0697025	0.613088	0.201991	0.139171	0.0655367	0.634515	0.178413	0.192494	0.198452	0.146378	-0.0141939	0.918081
BC011426	BC011426	BC011426	brown	-0.0968056	0.481997	-0.305844	0.0231583	0.403767	0.00223612	-0.293994	0.0293588	0.288218	0.032851	0.363835	0.00632245	-0.167391	0.221886	-0.0144285	0.916731	0.153334	0.263713	0.056539	0.681804
Gm6607	Gm6607	Gm6607	brown	-0.0463535	0.736832	-0.401959	0.00235039	0.574867	4.42877e-06	-0.436459	0.000864497	0.42453	0.00123633	0.576717	4.05826e-06	-0.180432	0.187426	-0.253695	0.0616312	0.261792	0.0535165	0.273105	0.043653
Shmt1	Shmt1	Shmt1	brown	-0.337943	0.0116223	-0.476271	0.000237345	0.458898	0.000425363	-0.419641	0.0014263	0.151873	0.268345	0.309876	0.0213179	-0.519691	4.78141e-05	-0.177518	0.194771	0.325404	0.0153416	0.00634816	0.963312
Asz1	Asz1	Asz1	brown	0.125482	0.361327	-0.281167	0.0375764	0.386713	0.00354027	-0.394654	0.00286688	0.4469	0.000625267	0.43662	0.000860239	-0.255898	0.0593308	-0.205902	0.131517	0.0942282	0.493793	0.23066	0.0902154
Alad	Alad	Alad	brown	-0.178694	0.191782	-0.386944	0.00351889	0.452291	0.000526788	-0.256861	0.0583475	0.152522	0.266279	0.331074	0.0135498	-0.243174	0.0736204	-0.112277	0.414429	0.274711	0.042382	0.0635292	0.64495
Angel1	Angel1	Angel1	brown	-0.106032	0.441023	-0.323023	0.0161526	0.446225	0.000638682	-0.242091	0.0749527	0.239986	0.0775977	0.401646	0.00237071	-0.328047	0.0144827	-0.116291	0.397829	0.292286	0.0303577	0.105273	0.444317
Smyd2	Smyd2	Smyd2	brown	-0.0444338	0.747362	-0.27472	0.0423748	0.450122	0.000564585	-0.127422	0.353891	0.160386	0.242113	0.343947	0.0101359	-0.17992	0.188701	0.0021515	0.987562	0.292444	0.0302642	0.148373	0.279658
Eef2	Eef2	Eef2	brown	0.0524246	0.703855	-0.26369	0.0517458	0.435196	0.00089842	-0.333476	0.0128469	0.312953	0.0199981	0.526866	3.59129e-05	-0.141402	0.303119	-0.221808	0.103623	0.124371	0.365626	0.43786	0.000828208
Nle1	Nle1	Nle1	brown	-0.240537	0.0768983	-0.265917	0.0497294	0.29816	0.0270372	0.00968879	0.94403	0.0198004	0.885907	0.185882	0.174225	-0.102782	0.45523	-0.0374009	0.786317	0.257095	0.0581109	-0.0697891	0.612646
Mgat4b	Mgat4b	Mgat4b	brown	-0.0802585	0.560242	-0.101934	0.458979	0.300149	0.0259841	0.0787625	0.567599	-0.0452075	0.743112	0.106069	0.440864	-0.0517211	0.707649	0.119974	0.38295	0.317809	0.0180566	-0.114119	0.406763
Ndufv3	Ndufv3	Ndufv3	brown	0.071327	0.604817	0.0410466	0.766052	0.0883535	0.521228	0.128142	0.351155	-0.020179	0.883741	0.0353856	0.797581	0.106762	0.437864	0.235589	0.0833615	0.136894	0.318949	-0.00384904	0.97775
H2afy	H2afy	H2afy	brown	0.00136426	0.992113	-0.384312	0.00376967	0.362358	0.00655462	-0.20134	0.140475	0.333722	0.0127766	0.45469	0.000487674	-0.179065	0.190846	-0.198031	0.147254	0.0401374	0.771092	0.13018	0.343485
Polr3d	Polr3d	Polr3d	brown	-0.186323	0.173189	-0.363428	0.00638578	0.35811	0.00726422	-0.286527	0.0339367	0.194869	0.153954	0.302192	0.0249389	-0.281418	0.0373986	-0.0909445	0.509035	0.201026	0.141109	-0.0100725	0.941818
Ece2	Ece2	Ece2	brown	-0.361857	0.00663504	-0.328031	0.0144877	0.368907	0.00557912	0.0868259	0.528485	-0.0960702	0.485348	0.158744	0.247029	0.0841146	0.541487	0.161157	0.239826	0.477388	0.000228364	-0.148499	0.279245
Rnf126	Rnf126	Rnf126	brown	-0.0514857	0.708921	-0.188316	0.168553	0.323339	0.016043	-0.0178802	0.896909	0.0686645	0.618398	0.239245	0.0785463	-0.123977	0.367162	0.0114187	0.934058	0.226716	0.0960118	0.0782906	0.569929
Txnrd1	Txnrd1	Txnrd1	brown	-0.12103	0.378747	-0.436568	0.000861609	0.427867	0.00112003	-0.399564	0.00250977	0.360954	0.00678216	0.457247	0.000448891	-0.172477	0.207955	-0.274347	0.0426671	0.121741	0.375933	0.222583	0.102392
Phldb1	Phldb1	Phldb1	brown	-0.182063	0.183403	-0.318855	0.0176598	0.370906	0.00530798	-0.21092	0.122166	0.132483	0.334941	0.289306	0.0321683	-0.0440575	0.749431	0.0196079	0.887009	0.258292	0.0569107	0.112699	0.412664
Pvrl2	Pvrl2	Pvrl2	brown	-0.11582	0.399757	-0.182952	0.181236	0.282403	0.0367096	-0.0627264	0.649141	0.0855352	0.534655	0.154032	0.261519	0.0272512	0.84344	0.0209286	0.879454	0.196643	0.150168	-0.0567118	0.680884
Gemin6	Gemin6	Gemin6	brown	0.0795572	0.563685	0.0388408	0.778295	0.192969	0.158087	0.116091	0.398649	0.0356895	0.795879	0.108814	0.42906	0.0431561	0.754396	0.114176	0.406528	0.265062	0.050496	0.0818384	0.552521
BC056474	BC056474	BC056474	brown	-0.104801	0.446375	-0.235211	0.083872	0.326036	0.0151323	-0.150447	0.272915	0.108807	0.42909	0.294943	0.0288155	-0.13489	0.326153	-0.0681109	0.621238	0.204284	0.134644	0.0805857	0.558638
Oaf	Oaf	Oaf	brown	-0.527499	3.50056e-05	-0.567997	6.0978e-06	0.582071	3.14206e-06	-0.252255	0.063173	0.0684089	0.619709	0.342542	0.0104681	-0.108872	0.428811	-0.000491121	0.997161	0.508428	7.39854e-05	-0.0933285	0.497945
Tbc1d13	Tbc1d13	Tbc1d13	brown	-0.238642	0.0793255	-0.216249	0.112799	0.299625	0.0262581	-0.0081795	0.952738	-0.0485847	0.724654	0.144708	0.291839	-0.124924	0.363482	0.0349961	0.799762	0.318748	0.0177	-0.132027	0.33662
X5430437P03Rik	5430437P03Rik	5430437P03Rik	brown	-0.179233	0.190424	-0.269619	0.0465189	0.352219	0.00835874	-0.115395	0.401503	0.0768061	0.577288	0.264158	0.0513164	0.121816	0.375636	0.137371	0.31725	0.30659	0.022808	0.0107128	0.938126
Ube2d1	Ube2d1	Ube2d1	brown	-0.017187	0.900885	-0.282429	0.0366917	0.551658	1.26855e-05	-0.165434	0.227413	0.234309	0.0851008	0.45251	0.000523114	0.0603109	0.661819	-0.138922	0.311766	0.386161	0.00359186	0.22544	0.0979484
Cyb5r1	Cyb5r1	Cyb5r1	brown	0.0463223	0.737002	-0.0706073	0.608476	0.27699	0.0406311	-0.105199	0.444639	0.189985	0.164744	0.252702	0.0626907	0.132217	0.335918	0.0350737	0.799328	0.171305	0.21111	0.151747	0.268746
Arl6ip6	Arl6ip6	Arl6ip6	brown	-0.148281	0.279959	-0.362505	0.00653124	0.362836	0.00647873	-0.223085	0.1016	0.160052	0.243107	0.26379	0.0516543	-0.377545	0.00448841	-0.12179	0.375737	0.247668	0.0682902	-0.0531156	0.700134
Nop2	Nop2	Nop2	brown	-0.159382	0.24511	-0.227045	0.0955174	0.310507	0.0210413	-0.0493093	0.720713	0.00393668	0.977244	0.15407	0.261398	-0.117743	0.391926	0.250168	0.0654613	0.419024	0.00145203	-0.123709	0.368206
Nop14	Nop14	Nop14	brown	-0.0661991	0.631087	-0.28204	0.0369626	0.444497	0.000674275	-0.183858	0.179046	0.201286	0.140584	0.322471	0.0163457	-0.127769	0.35257	-0.0497328	0.718413	0.290714	0.0313019	0.0682514	0.620517
Bag2	Bag2	Bag2	brown	-0.217155	0.111262	-0.248602	0.067222	0.456159	0.00046504	0.0215339	0.875994	-0.0670225	0.626838	0.189657	0.165488	-0.0530397	0.700542	0.075718	0.582709	0.468328	0.000311094	-0.113006	0.411383
Llgl2	Llgl2	Llgl2	brown	-0.0368768	0.789242	-0.135728	0.323131	0.34	0.0110932	-0.177598	0.194565	0.187558	0.170305	0.285349	0.0347103	0.00883657	0.948947	-0.174709	0.202042	0.160778	0.240948	0.170896	0.212217
Dhx16	Dhx16	Dhx16	brown	0.0569289	0.679728	-0.145801	0.288173	0.220605	0.105559	-0.064034	0.642319	0.220071	0.106427	0.197121	0.14916	-0.106743	0.437945	0.110155	0.423359	0.152094	0.267638	0.046725	0.7348
Ints3	Ints3	Ints3	brown	-0.103156	0.453583	-0.16095	0.240438	0.291133	0.0310477	-0.0425168	0.757923	-0.00108114	0.99375	0.247476	0.0685118	-0.163559	0.232798	0.0965057	0.483362	0.20923	0.125257	0.208873	0.125918
Fasn	Fasn	Fasn	brown	0.0157098	0.909366	-0.40986	0.00188647	0.550065	1.35965e-05	-0.421749	0.00134138	0.404307	0.00220293	0.55422	1.13377e-05	-0.345643	0.00974687	-0.235364	0.0836646	0.194366	0.15504	0.329352	0.0140739
Camkv	Camkv	Camkv	brown	-0.221961	0.103379	-0.461171	0.000394784	0.445842	0.000646421	-0.319049	0.0175872	0.243888	0.0727528	0.364376	0.00623928	-0.133074	0.332768	-0.272665	0.0440063	0.240745	0.0766364	0.077993	0.571401
Nae1	Nae1	Nae1	brown	-0.051101	0.711001	-0.198417	0.14645	0.323363	0.0160344	-0.115976	0.399118	0.104154	0.449201	0.255582	0.0596571	0.102757	0.455341	-0.0421556	0.759918	0.233767	0.0858462	0.0907212	0.51008
Clp1	Clp1	Clp1	brown	-0.180927	0.186198	-0.128912	0.348244	0.207165	0.129115	0.0875462	0.525057	-0.0337151	0.806949	0.130553	0.34209	0.179674	0.189316	0.0569831	0.67944	0.194679	0.154364	0.00368782	0.978682
Alpl	Alpl	Alpl	brown	0.0637801	0.643642	-0.211169	0.121717	0.376238	0.0046403	-0.0930009	0.499462	0.273714	0.0431676	0.366598	0.00590749	-0.0200495	0.884482	-0.107354	0.435315	0.129683	0.345346	0.180311	0.187727
Ror2	Ror2	Ror2	brown	-0.462313	0.000380193	-0.592992	1.83785e-06	0.618869	4.75116e-07	-0.130112	0.343737	0.0772467	0.575099	0.400707	0.00243258	-0.107247	0.435774	0.0741695	0.590464	0.574249	4.55935e-06	-0.0432271	0.754004
Impdh1	Impdh1	Impdh1	brown	-0.0790698	0.566084	-0.33998	0.0110982	0.560781	8.46763e-06	-0.265899	0.0497453	0.317602	0.018136	0.513404	6.11239e-05	-0.125156	0.362587	-0.224505	0.0993847	0.278454	0.0395377	0.249479	0.066232
Tubb4	Tubb4	Tubb4	brown	-0.0526597	0.702588	-0.264768	0.0507618	0.379067	0.004317	-0.128876	0.348379	0.183973	0.17877	0.316303	0.0186406	-0.126435	0.357662	-0.141298	0.303479	0.169004	0.217398	0.1162	0.398204
Snx9	Snx9	Snx9	brown	-0.118203	0.390062	-0.0938294	0.495631	0.248096	0.0677989	0.0731981	0.595352	0.00412718	0.976143	0.14787	0.281311	0.0394217	0.775066	0.133393	0.331601	0.31197	0.020412	-0.0272943	0.843196
Nsg1	Nsg1	Nsg1	brown	-0.0234297	0.865174	-0.170996	0.211946	0.385229	0.00368059	-0.0364178	0.791806	0.16812	0.219849	0.291606	0.030763	-0.037968	0.783155	0.0424883	0.75808	0.242232	0.0747787	0.0927313	0.500711
Snrpd3	Snrpd3	Snrpd3	brown	-0.235	0.0841582	-0.35792	0.00729742	0.304294	0.0239003	-0.080249	0.560288	0.142387	0.299729	0.270972	0.0453888	-0.0201324	0.884007	-0.0278779	0.839886	0.207777	0.127962	-0.00761107	0.956019
Dgat2	Dgat2	Dgat2	brown	-0.1211	0.378468	-0.295431	0.0285401	0.437517	0.000836968	-0.169038	0.217306	0.234509	0.0848263	0.335929	0.0121615	-0.0284363	0.836723	-0.0871489	0.526947	0.259174	0.0560401	-0.0249858	0.856311
Rnd2	Rnd2	Rnd2	brown	-0.274642	0.042436	-0.372502	0.00509984	0.448705	0.000590582	-0.166365	0.224772	0.0863875	0.530577	0.272493	0.044145	-0.097801	0.477482	0.128868	0.348412	0.456684	0.000457186	-0.143873	0.294661
Rprm	Rprm	Rprm	brown	-0.0593443	0.666919	-0.342137	0.0105656	0.419694	0.00142411	-0.271415	0.0450237	0.278248	0.0396902	0.432815	0.000965638	-0.28823	0.0328438	0.093412	0.497559	0.184776	0.176848	0.189964	0.164791
U2af1	U2af1	U2af1	brown	0.088807	0.519084	-0.266924	0.0488387	0.461037	0.000396531	-0.258629	0.0565765	0.306871	0.0226771	0.443184	0.000702491	-0.184179	0.178277	-0.086444	0.530307	0.190854	0.162783	0.363492	0.00637583
Mogs	Mogs	Mogs	brown	0.137365	0.317274	0.0679325	0.622154	0.0970997	0.480661	0.0965658	0.483088	0.143514	0.295882	0.14728	0.283257	0.289721	0.0319111	0.00322599	0.981351	0.0314415	0.819742	0.179439	0.189905
Bnip3	Bnip3	Bnip3	brown	-0.334092	0.0126716	-0.470203	0.000292017	0.511453	6.58987e-05	-0.255262	0.0599878	0.086902	0.528123	0.306174	0.0230026	-0.197359	0.14866	0.0792089	0.565399	0.415495	0.0016074	-0.0970909	0.480701
Cdk4	Cdk4	Cdk4	brown	-0.0431584	0.754383	-0.447467	0.000614163	0.420718	0.00138234	-0.360681	0.00682719	0.381799	0.00402377	0.480088	0.000207916	-0.346876	0.00947246	-0.186699	0.172306	0.0855319	0.534671	0.236416	0.0822519
Tgif1	Tgif1	Tgif1	brown	-0.137762	0.315861	-0.330431	0.0137436	0.422397	0.0013162	-0.275369	0.0418702	0.213579	0.117421	0.326249	0.0150625	-0.29453	0.0290513	0.0126723	0.926837	0.298949	0.0266152	-0.0024311	0.985946
Cenph	Cenph	Cenph	brown	-0.110853	0.420408	-0.186061	0.173803	0.327031	0.0148078	-0.0446214	0.746331	0.0368993	0.789116	0.20449	0.134242	-0.115167	0.40244	0.137349	0.31733	0.288999	0.0323599	-0.0583804	0.67202
Mrps34	Mrps34	Mrps34	brown	-0.0686237	0.618607	-0.145778	0.288248	0.280206	0.0382618	0.00914637	0.947159	0.0905626	0.510823	0.22117	0.104646	0.233997	0.0855282	0.151115	0.270767	0.279224	0.0389724	0.0212799	0.877445
Gsr	Gsr	Gsr	brown	-0.227416	0.0949619	-0.366648	0.00590025	0.378032	0.00443294	-0.357883	0.00730404	0.182039	0.183462	0.336324	0.0120539	-0.414727	0.0016431	-0.278709	0.0393498	0.151678	0.268965	0.143654	0.295405
Phxr1	Phxr1	Phxr1	brown	0.0370452	0.788302	-0.21323	0.118037	0.313537	0.0197555	-0.274626	0.0424482	0.314408	0.0193986	0.36808	0.00569484	0.208274	0.127032	-0.211065	0.121905	0.0744995	0.588808	0.181148	0.185652
Trem2	Trem2	Trem2	brown	0.152776	0.265473	-0.312451	0.0202084	0.456521	0.000459612	-0.320511	0.0170472	0.473425	0.000261712	0.519926	4.73735e-05	-0.329557	0.0140106	-0.165469	0.227313	0.112983	0.411478	0.329293	0.0140923
Tlx2	Tlx2	Tlx2	brown	-0.0040694	0.976477	-0.41871	0.00146527	0.576709	4.05983e-06	-0.207544	0.128401	0.409487	0.00190635	0.573845	4.64673e-06	-0.183737	0.179339	-0.123478	0.369108	0.275715	0.0416032	0.302179	0.0249451
H2afy2.....H2afy3	H2afy2 /// H2afy3	H2afy2 /// H2afy3	brown	-0.147698	0.281875	-0.374643	0.00483185	0.400551	0.00244296	-0.281923	0.0370442	0.30473	0.0236898	0.342663	0.0104392	-0.113679	0.408587	-0.0698105	0.612537	0.132608	0.334479	0.0879761	0.523016
Rbm38	Rbm38	Rbm38	brown	-0.274456	0.0425813	-0.296882	0.0277322	0.321296	0.0167632	0.0200322	0.884581	-0.134475	0.327657	0.138432	0.313491	-0.0661902	0.631134	0.0701953	0.610574	0.444904	0.000665743	-0.217828	0.110132
St6galnac3	St6galnac3	St6galnac3	brown	-0.366315	0.00594893	-0.218219	0.109479	0.289019	0.032347	0.0780151	0.571291	-0.125203	0.362404	0.0786499	0.568155	0.194375	0.155021	0.097334	0.479598	0.396182	0.00275125	-0.170235	0.214018
Wnt7b	Wnt7b	Wnt7b	brown	-0.4838	0.000182523	-0.626125	3.17981e-07	0.671233	2.04054e-08	-0.280674	0.0379264	0.129901	0.344528	0.382519	0.0039495	-0.215648	0.113828	-0.00522716	0.969787	0.556167	1.04037e-05	-0.158223	0.248604
Csrp2	Csrp2	Csrp2	brown	-0.172006	0.20922	-0.231247	0.089377	0.437392	0.000840159	-0.125935	0.359584	0.0915801	0.506066	0.285123	0.0348606	0.000289825	0.998324	0.0495286	0.719522	0.281871	0.0370806	0.00987286	0.942969
Pnpla3	Pnpla3	Pnpla3	brown	-0.0403751	0.769773	-0.240453	0.0770046	0.336887	0.0119024	-0.0963142	0.484235	0.205485	0.132316	0.291586	0.030775	-0.096803	0.482009	-0.0535197	0.697961	0.223795	0.100488	0.102902	0.454701
Aes	Aes	Aes	brown	-0.330619	0.0136866	-0.488893	0.000152279	0.615988	5.55694e-07	-0.336159	0.0120986	0.157606	0.250477	0.402911	0.00228957	-0.229926	0.0912734	-0.0794565	0.56418	0.527422	3.51146e-05	-0.0180973	0.895664
Gm10627	Gm10627	Gm10627	brown	-0.0934474	0.497395	-0.279639	0.0386711	0.42927	0.00107415	-0.185803	0.174412	0.278846	0.0392495	0.367586	0.00576498	0.00826188	0.952263	-0.176499	0.197386	0.189861	0.165023	0.142023	0.300981
X1419902_at	1419902_at	1419902_at	brown	-0.0029942	0.982691	-0.291345	0.0309197	0.356504	0.00754956	-0.336916	0.0118946	0.298988	0.0265947	0.318565	0.0177691	-0.213152	0.118173	-0.194655	0.154417	0.173463	0.205329	0.172254	0.208554
Zfp628	Zfp628	Zfp628	brown	-0.0887009	0.519585	-0.242758	0.0741309	0.314911	0.019195	-0.019647	0.886785	0.0878411	0.523657	0.238547	0.079448	0.0125384	0.927608	0.0897063	0.514844	0.282753	0.0364671	0.0346451	0.80173
Tmem9	Tmem9	Tmem9	brown	0.0182504	0.894786	-0.285535	0.0345874	0.352573	0.00828911	-0.154392	0.260392	0.298416	0.0268995	0.378215	0.00441221	-0.0877481	0.524098	-0.0921662	0.503336	0.0925958	0.50134	0.180561	0.187105
Rarg	Rarg	Rarg	brown	0.0237727	0.863219	-0.322154	0.0164574	0.4351	0.000901047	-0.290178	0.031629	0.40517	0.00215082	0.491893	0.000136685	-0.189714	0.165358	-0.160557	0.241603	0.088899	0.518649	0.261838	0.053473
Dut	Dut	Dut	brown	-0.217921	0.109977	-0.502979	9.08884e-05	0.366596	0.00590782	-0.483899	0.000181886	0.329106	0.0141503	0.391028	0.00315883	-0.621065	4.212e-07	-0.30372	0.0241803	-0.0460804	0.738327	0.100179	0.466788
Mthfd2	Mthfd2	Mthfd2	brown	-0.265958	0.049693	-0.326357	0.0150272	0.22402	0.100138	-0.271695	0.0447942	0.0613317	0.65645	0.170417	0.213523	-0.340138	0.0110584	-0.233969	0.0855677	0.105929	0.441468	-0.0271578	0.84397
Rabgef1	Rabgef1	Rabgef1	brown	-0.0151373	0.912656	-0.11576	0.400002	0.211481	0.121154	-0.0156502	0.909708	0.0796093	0.563429	0.139058	0.311288	0.180087	0.188284	-0.0101648	0.941285	0.175258	0.200606	0.0748445	0.587078
Iigp1	Iigp1	Iigp1	brown	0.135789	0.322908	-0.282852	0.0363986	0.464496	0.000353648	-0.310039	0.0212463	0.495008	0.000122053	0.556232	1.03737e-05	-0.0961725	0.484881	-0.299131	0.026519	0.0803728	0.559681	0.33881	0.0113967
Pus1	Pus1	Pus1	brown	-0.153194	0.264152	-0.197326	0.148728	0.297383	0.0274584	-0.127655	0.353003	0.0686845	0.618296	0.223212	0.101401	-0.0736489	0.593081	0.102538	0.456308	0.273225	0.0435569	-0.08546	0.535016
Slc30a4	Slc30a4	Slc30a4	brown	-0.135211	0.324993	-0.255071	0.0601861	0.336084	0.0121192	-0.0322434	0.815224	0.0744078	0.589268	0.225562	0.0977619	-0.152595	0.266048	0.123746	0.36806	0.314981	0.0191668	-0.0489533	0.722648
Nit2	Nit2	Nit2	brown	0.0369578	0.78879	-0.256573	0.0586408	0.465628	0.000340563	-0.393364	0.00296788	0.368356	0.00565609	0.475363	0.000244881	-0.208152	0.12726	-0.28781	0.0331105	0.186061	0.173805	0.220464	0.105788
X2810428I15Rik	2810428I15Rik	2810428I15Rik	brown	0.114023	0.407158	-0.0335466	0.807895	0.225049	0.0985475	-0.0394809	0.774737	0.149564	0.275773	0.26402	0.0514431	0.23846	0.079562	-0.162983	0.234471	0.0930398	0.499281	0.290056	0.0317043
Hspg2	Hspg2	Hspg2	brown	-0.128763	0.348807	-0.559955	8.7875e-06	0.549359	1.40194e-05	-0.650085	7.82506e-08	0.53109	3.02513e-05	0.604122	1.04224e-06	-0.364488	0.00622214	-0.303085	0.0244932	0.0950439	0.490044	0.28472	0.0351293
Wasf1	Wasf1	Wasf1	brown	-0.269062	0.0469908	-0.425734	0.00119317	0.556553	1.02272e-05	-0.243258	0.0735185	0.14394	0.294437	0.405889	0.00210829	-0.0650264	0.637161	-0.213509	0.117545	0.405677	0.00212073	0.0505036	0.714234
Dynll2	Dynll2	Dynll2	brown	-0.267657	0.0481983	-0.436809	0.000855292	0.498734	0.000106436	-0.121398	0.37729	0.0853068	0.535751	0.289964	0.0317611	-0.187195	0.171149	-0.0493454	0.720517	0.456572	0.000458847	-0.103581	0.451712
Gar1	Gar1	Gar1	brown	-0.355648	0.00770545	-0.42434	0.00124328	0.413297	0.00171153	-0.23106	0.0896435	0.0323842	0.814432	0.281816	0.0371193	-0.113835	0.407938	-0.0859825	0.532513	0.305332	0.0234009	-0.0276941	0.840928
Htr3a	Htr3a	Htr3a	brown	-0.0945614	0.492259	-0.252936	0.0624395	0.334412	0.0125813	-0.196804	0.149828	0.232681	0.0873543	0.360448	0.00686586	0.0329164	0.811437	-0.108314	0.431195	0.120903	0.379252	0.130381	0.342731
Sec11a	Sec11a	Sec11a	brown	-0.00664509	0.961597	-0.00817404	0.95277	0.164457	0.230208	0.0899315	0.513785	-0.0135855	0.92158	0.129239	0.347012	0.165697	0.226665	-0.186796	0.172081	0.0738602	0.592019	0.132805	0.333754
Trip10	Trip10	Trip10	brown	-0.0646786	0.638967	-0.408368	0.00196721	0.482165	0.000193338	-0.471296	0.000281394	0.413991	0.00167803	0.483467	0.000184677	-0.236341	0.0823524	-0.112488	0.413544	0.162405	0.236157	0.258759	0.0564484
Eno3	Eno3	Eno3	brown	-0.0788373	0.56723	-0.194637	0.154456	0.279603	0.0386972	-0.0474666	0.730749	0.0935149	0.497083	0.144265	0.293335	0.0598133	0.664443	0.0982119	0.475625	0.273936	0.0429917	-0.0899406	0.513742
X1810009A15Rik	1810009A15Rik	1810009A15Rik	brown	-0.116577	0.396662	-0.367718	0.00574615	0.428784	0.00108985	-0.256009	0.0592166	0.282579	0.0365877	0.415932	0.00158738	-0.0815407	0.553972	-0.13608	0.321865	0.163888	0.231847	0.12797	0.351808
Gcat	Gcat	Gcat	brown	-0.203704	0.135777	-0.300883	0.0256045	0.396109	0.00275666	0.052068	0.705777	0.0410327	0.766129	0.262433	0.0529133	0.181864	0.183889	0.0677102	0.623297	0.293231	0.0298016	0.106687	0.43819
Pgls	Pgls	Pgls	brown	0.0922523	0.502936	-0.27991	0.0384748	0.399212	0.00253404	-0.155961	0.255518	0.331583	0.0133983	0.365842	0.00601861	0.0391077	0.776811	-0.0275216	0.841907	0.113456	0.409511	0.183512	0.179881
Atp13a1	Atp13a1	Atp13a1	brown	-0.226631	0.0961405	-0.351398	0.0085221	0.507805	7.57621e-05	-0.0718205	0.602315	0.0665609	0.629219	0.343516	0.0102369	0.0279195	0.839651	0.16168	0.238284	0.466549	0.000330243	-0.0574288	0.67707
Lsm7	Lsm7	Lsm7	brown	0.0741962	0.59033	-0.257595	0.0576072	0.42179	0.00133978	-0.28721	0.0334949	0.417698	0.00150877	0.475073	0.000247338	0.0244173	0.859547	-0.3126	0.0201459	0.0537646	0.696645	0.338701	0.0114248
U2af2	U2af2	U2af2	brown	-0.252265	0.0631621	-0.579936	3.48136e-06	0.642652	1.2248e-07	-0.381454	0.00405978	0.300087	0.0260164	0.554206	1.13446e-05	-0.372554	0.0050931	-0.162867	0.234808	0.3399	0.0111184	0.155737	0.25621
Nt5c	Nt5c	Nt5c	brown	-0.276545	0.040968	-0.51653	5.41316e-05	0.526358	3.66556e-05	-0.0925792	0.501417	0.155692	0.25635	0.376826	0.00457136	-0.0676461	0.623627	0.136473	0.320457	0.433001	0.000960248	-0.0750063	0.586268
Ehd3	Ehd3	Ehd3	brown	-0.203152	0.136863	-0.260325	0.0549193	0.462415	0.000378915	-0.0244562	0.859325	0.0739904	0.591364	0.327334	0.0147104	-0.0194172	0.888101	0.0922426	0.502981	0.410266	0.00186497	0.094897	0.490718
Fbxw4	Fbxw4	Fbxw4	brown	-0.0946024	0.492071	-0.131769	0.337573	0.243801	0.0728583	0.0568204	0.680306	-0.000239444	0.998616	0.0856836	0.533944	0.0887036	0.519572	0.143088	0.297334	0.293112	0.0298713	-0.177246	0.195466
Pim2	Pim2	Pim2	brown	-0.0251923	0.855137	-0.187001	0.171602	0.186222	0.173425	-0.0835218	0.54435	0.197381	0.148612	0.177487	0.194849	0.0904338	0.511427	-0.0413719	0.764251	0.115772	0.399955	-0.0266803	0.84668
Hbb.b1.....Hbb.b2.....LOC100503605	Hbb-b1 /// Hbb-b2 /// LOC100503605	Hbb-b1 /// Hbb-b2 /// LOC100503605	brown	-0.0191533	0.889613	-0.209963	0.12391	0.378941	0.00433098	-0.138134	0.314545	0.178989	0.191038	0.264722	0.0508038	-0.073594	0.593358	-0.105952	0.441368	0.254121	0.0611806	0.0393965	0.775206
Galk1	Galk1	Galk1	brown	-0.3296	0.0139975	-0.498047	0.00010917	0.56861	5.92792e-06	-0.231031	0.0896849	0.179411	0.189976	0.423349	0.00128	-0.187165	0.171219	0.0412977	0.764661	0.422192	0.00132414	0.0161464	0.906859
Fam69b	Fam69b	Fam69b	brown	-0.0730138	0.596281	-0.346436	0.00956966	0.51482	5.78583e-05	-0.212398	0.119511	0.294129	0.0292808	0.468263	0.000311783	-0.181503	0.184776	-0.225699	0.0975528	0.238316	0.0797488	0.167847	0.22061
Rrp15	Rrp15	Rrp15	brown	-0.0898643	0.514101	-0.204741	0.133755	0.329325	0.0140823	-0.152556	0.266171	0.160262	0.242481	0.352124	0.00837743	-0.171303	0.211115	-0.279609	0.0386929	0.0424909	0.758066	0.246425	0.0697326
Anp32b	Anp32b	Anp32b	brown	-0.166647	0.223975	-0.497735	0.000110432	0.499678	0.000102783	-0.436147	0.000872762	0.313978	0.0195743	0.472657	0.000268657	-0.360923	0.00678721	-0.210953	0.122106	0.170916	0.212164	0.0334071	0.808679
Krtcap2	Krtcap2	Krtcap2	brown	-0.0201045	0.884167	-0.184443	0.177643	0.287771	0.0331352	-0.160647	0.241335	0.13314	0.332527	0.25639	0.0588276	-0.183751	0.179305	-0.268256	0.047681	0.0840748	0.541679	0.12407	0.366798
Pfdn1	Pfdn1	Pfdn1	brown	-0.0164219	0.905276	-0.203377	0.13642	0.372071	0.00515535	-0.275456	0.0418028	0.207145	0.129152	0.295746	0.028363	-0.0894413	0.516091	-0.217122	0.111318	0.220164	0.106276	0.091003	0.508761
[truncated: 8,211 more rows]

## Sheet: Data1b
Tfrc
Svil
Slc35c2
Mrpl52
Ehmt2
Gpx1
Prpf19
Wdr18
Pisd
Sepw1
Golgb1
Pkp2
Med18
Mospd3
Eif3e
Nudcd3
[truncated: 750 more rows]

## Sheet: Data 1c
Term	Overlap	P-value	Adjusted P-value	Old P-value	Old Adjusted P-value	Odds Ratio	Combined Score	Genes
[truncated: 10 more rows]
