# Supplementary material for: Selective translation of epigenetic modifiers affects the temporal pattern and differentiation of neural stem cells
Source: Nat Commun. 2022 Jan 25;13:470. doi: 10.1038/s41467-022-28097-y (PMC8789897; doi:10.1038/s41467-022-28097-y)
Supplement: Supplementary file 4 — Supplementary Dataset1-7 [file 41467_2022_28097_MOESM4_ESM.zip › Supplementary Data1-7/Supplementary Data 2.xlsx]

## Sheet: Data 2a
Supplementary Data 2 a, Gene expression change after knockdown of Fbl using siRNA. The gene expression level in each sample was fitted with negative binormial model and p-value was calculate by likelihood-ratio test. b, Top10 marker genes for identification of each cell type. c-e, DEG between Fbl+/+ and DKO NSCs at E10, E12 and E14, respectively.P-value was calculated by wilcoxon rank sum test. f…
rownames(tcc$count)	Con_1	Con_2	Con_3	Fbl_siRNA_1	Fbl_siRNA_2	Fbl_siRNA_3	gene_id	a.value	m.value	p.value	q.value	rank	estimatedDEG
Plekhg2	752.332	760.725	789.178	735.374	769.009	752.906	Plekhg2	9.56963	-0.0284437	0.656493	1	13237	0
Plekhg3	15.5227	12.331	17.5807	13.1137	11.7162	11.7032	Plekhg3	3.76346	-0.314579	0.462351	0.930423	11638	0
Plekhg1	271.129	217.214	221.712	179.556	191.72	237.965	Plekhg1	7.77637	-0.220919	0.0924588	0.284919	7600	0
Plekhg6	0	0	0	0	0	0	Plekhg6	-2.64114	0.0400967	1	1	19494	0
4930592I03Rik	0	0	0	0	0	0	4930592I03Rik	-2.64114	0.0400967	1	1	19494	0
Plekhg4	56.9164	45.5297	56.6489	67.5858	60.7112	69.244	Plekhg4	5.88491	0.312263	0.0796102	0.254779	7318	0
Plekhg5	79.683	95.802	84.9734	91.7956	87.339	88.7493	Plekhg5	6.46022	0.040555	0.787437	1	14115	0
Nsa2	893.071	903.954	848.757	689.98	706.167	647.577	Nsa2	9.59827	-0.372493	1.43144e-08	2.43812e-07	1375	1
Nampt	570.199	548.253	562.582	490.249	484.625	583.21	Nampt	9.07538	-0.109577	0.193591	0.497574	9112	0
Vmo1	0	0	0	0	0	0	Vmo1	-2.64114	0.0400967	1	1	19494	0
F930015N05Rik	16.5575	28.456	19.5341	27.2361	22.3673	23.4064	F930015N05Rik	4.51619	0.177725	0.587231	1	12728	0
4931406P16Rik	487.412	496.084	467.842	481.171	462.257	503.238	4931406P16Rik	8.91588	-0.00465107	0.965663	1	15189	0
Mir302d	0	0	0	0	0	0	Mir302d	-2.64114	0.0400967	1	1	19494	0
4930564K09Rik	0	0	0	0	0	0	4930564K09Rik	-2.64114	0.0400967	1	1	19494	0
Mier1	652.987	502.723	571.373	482.179	434.565	529.57	Mier1	9.04118	-0.255957	0.0129743	0.058077	5232	0
Mier2	417.042	420.201	445.378	469.066	460.127	443.747	Mier2	8.789	0.0981732	0.203293	0.516166	9224	0
Mier3	459.471	407.87	450.261	391.392	390.895	410.587	Mier3	8.707	-0.143472	0.080233	0.256492	7326	0
Aqp11	12.4181	18.9707	19.5341	16.1399	27.6928	19.5053	Aqp11	4.24266	0.314757	0.35346	0.767408	10787	0
Aqp12	0	0	0	0	0	0	Aqp12	-2.64114	0.0400967	1	1	19494	0
1810010H24Rik	11.3833	15.1766	20.5108	10.0874	23.4324	29.258	1810010H24Rik	4.17951	0.415428	0.284734	0.653165	10208	0
Rpl31-ps12	142.808	155.56	146.506	126.093	118.227	132.636	Rpl31-ps12	7.09279	-0.238999	0.0411089	0.150339	6404	0
Dag1	1627.81	1678.91	1701.42	1340.62	1298.37	1389.76	Dag1	10.5481	-0.313944	2.86748e-08	4.67988e-07	1435	1
Myadm	255.607	235.237	244.176	245.125	285.449	305.259	Myadm	8.02939	0.185431	0.0761127	0.245972	7247	0
Gm15008	0	0	0	0	0	0	Gm15008	-2.64114	0.0400967	1	1	19494	0
Sacs	111.763	108.133	105.484	93.8131	109.706	108.255	Sacs	6.73021	-0.0616262	0.676451	1	13373	0
Zfp712	94.1708	66.3974	90.8336	81.7082	74.5577	93.6257	Zfp712	6.38454	-0.00869349	1	1	19494	0
Zfp710	525.701	542.562	559.652	494.284	495.276	505.188	Zfp710	9.02229	-0.123123	0.0848433	0.265008	7498	0
Zfp711	611.593	477.113	512.77	556.826	576.224	630.998	Zfp711	9.12997	0.139488	0.1358	0.385789	8244	0
Zfp715	341.499	289.303	322.313	390.384	358.942	428.142	Zfp715	8.46403	0.304966	0.00153276	0.00910888	3940	1
Mllt4	2123.5	1895.17	2025.69	2102.22	2121.7	2150.46	Mllt4	11.0148	0.0766961	0.180026	0.471558	8941	0
Mllt6	851.677	810.997	873.175	928.044	1032.09	917.726	Mllt6	9.81455	0.182528	0.00786959	0.0378996	4863	1
Zfp719	272.164	229.545	243.2	242.098	213.022	278.926	Zfp719	7.94536	-0.0211926	0.880297	1	14713	0
Mllt1	1357.72	1466.43	1594.96	1288.17	1247.24	1242.49	Mllt1	10.4115	-0.226172	0.00088234	0.00564756	3659	1
Mllt3	1235.6	1141.09	1097.82	1319.44	1281.33	1466.8	Mllt3	10.2913	0.227356	0.00140661	0.00848602	3882	1
Btg4	0	0	0	0	0	0	Btg4	-2.64114	0.0400967	1	1	19494	0
Btg3	78.6482	8.53681	58.6023	0	0	85.8235	Btg3	5.22055	-0.76442	0.175205	0.461824	8885	0
Btg2	821.666	808.152	810.665	621.386	603.917	565.655	Btg2	9.44477	-0.446436	1.3055e-11	3.40858e-10	897	1
Btg1	1014.15	1082.28	1033.35	1062.21	971.38	1055.24	Btg1	10.0174	-0.0190029	0.770957	1	14000	0
Smok3a	0	0	0	0	0	0	Smok3a	-2.64114	0.0400967	1	1	19494	0
Smok3b	0	0	0	0	0	0	Smok3b	-2.64114	0.0400967	1	1	19494	0
Nupl1	641.603	609.908	628.022	654.674	653.977	659.281	Nupl1	9.32435	0.0663063	0.311995	0.698624	10459	0
Nupl2	96.2405	105.287	90.8336	105.918	102.25	110.205	Nupl2	6.66813	0.122968	0.371546	0.79611	10930	0
Ttc30a2	34.1499	25.6104	26.371	31.271	33.0184	33.1591	Ttc30a2	4.93255	0.178102	0.488452	0.966912	11831	0
Npat	528.805	448.657	490.306	364.156	383.439	416.439	Npat	8.7672	-0.33449	0.000155377	0.00122399	2973	1
Ttc30a1	117.972	87.2652	87.9035	97.8481	79.8832	106.304	Ttc30a1	6.58773	-0.0455236	0.806326	1	14214	0
Gga1	599.175	692.43	643.649	655.683	679.54	660.256	Gga1	9.35545	0.0442119	0.551616	1	12435	0
Gga3	587.792	592.834	587.977	696.033	697.647	743.154	Gga3	9.33986	0.272864	3.97417e-05	0.00035552	2618	1
Gga2	716.112	678.202	668.067	739.409	728.535	730.475	Gga2	9.47121	0.0921552	0.15533	0.420553	8649	0
Sorbs1	867.199	700.019	769.644	886.685	874.455	930.405	Sorbs1	9.70733	0.203862	0.00915915	0.0431604	4970	1
Sorbs3	125.216	141.332	109.391	104.909	111.836	104.354	Sorbs3	6.85565	-0.227478	0.0937872	0.288368	7617	0
Sorbs2	2218.71	1967.26	2097.96	2329.19	2414.6	2497.66	Sorbs2	11.1348	0.204611	0.000527534	0.00363708	3396	1
Tshz2	174.889	199.192	187.527	271.352	277.994	242.842	Tshz2	7.7966	0.496276	1.81256e-06	2.13855e-05	1985	1
Tshz3	352.882	390.796	332.08	563.887	575.159	634.899	Tshz3	8.84698	0.721608	2.95262e-17	1.47757e-15	468	1
Tshz1	1311.15	1291.9	1293.16	1310.36	1309.02	1348.79	Tshz1	10.3561	0.0264029	0.632351	1	13065	0
Speer4d	0	0	0	0	0	0	Speer4d	-2.64114	0.0400967	1	1	19494	0
Speer4e	0	0	0	0	0	0	Speer4e	-2.64114	0.0400967	1	1	19494	0
Speer4f	0	0	0	0	0	0	Speer4f	-2.64114	0.0400967	1	1	19494	0
Speer4a	0	0	0	0	0	0	Speer4a	-2.64114	0.0400967	1	1	19494	0
Speer4b	0	0	0	0	0	0	Speer4b	-2.64114	0.0400967	1	1	19494	0
Arhgef28	79.683	83.4711	72.2762	96.8394	106.511	103.378	Arhgef28	6.48502	0.381663	0.00720602	0.0350498	4815	1
Trnt1	401.52	373.723	334.033	337.929	341.9	349.146	Trnt1	8.47623	-0.10841	0.236087	0.578727	9554	0
Arhgef26	271.129	266.538	300.825	154.338	160.832	161.894	Arhgef26	7.71988	-0.813617	2.70329e-15	1.12781e-13	561	1
Efnb1	2038.64	2215.78	2182.94	1479.83	1641.33	1414.14	Efnb1	10.8147	-0.505271	2.65892e-14	9.99549e-13	623	1
Mkl1	543.293	594.731	573.326	659.718	692.321	656.355	Mkl1	9.27141	0.230907	0.000863372	0.00554585	3646	1
Mkl2	384.962	423.047	392.636	480.162	447.346	481.782	Mkl2	8.76021	0.23116	0.00362545	0.0194298	4370	1
Lmna	410.833	474.267	397.519	629.456	610.308	581.259	Lmna	8.99274	0.505655	9.56903e-10	1.93195e-08	1160	1
Fndc3c1	275.269	215.317	214.875	97.8481	103.316	89.7246	Fndc3c1	7.23841	-1.2781	2.93974e-21	2.14482e-19	321	1
Sorcs1	777.168	700.967	763.784	884.668	887.236	945.034	Sorcs1	9.68418	0.277247	3.38124e-05	0.000307648	2574	1
Sorcs2	315.627	307.325	364.311	398.454	394.09	387.181	Sorcs2	8.4908	0.256943	0.0039419	0.0208726	4423	1
Sorcs3	401.52	386.054	358.451	532.616	452.671	548.1	Sorcs3	8.7875	0.420085	3.46815e-06	3.89004e-05	2088	1
Trim34a	0	3.79414	0	0	0	0	Trim34a	-2.64114	-1.9599	0.148133	0.40482	8491	0
Trim34b	0	3.79414	0	0	0	0	Trim34b	-2.64114	-1.9599	0.148133	0.40482	8491	0
Prepl	1418.77	1340.28	1354.69	1586.75	1534.82	1739.88	Prepl	10.5417	0.240936	0.000177146	0.00137833	3010	1
4933412E24Rik	0	0	0	0	0	0	4933412E24Rik	-2.64114	0.0400967	1	1	19494	0
Cdhr1	885.827	873.601	904.429	1310.36	1301.56	1366.35	Cdhr1	10.0837	0.578625	3.05501e-23	2.59233e-21	276	1
Cdhr2	0	0	0	0	0	0	Cdhr2	-2.64114	0.0400967	1	1	19494	0
Cdhr3	0	0	0	0	0	0	Cdhr3	-2.64114	0.0400967	1	1	19494	0
Cdhr5	0	0	0	0	0	0	Cdhr5	-2.64114	0.0400967	1	1	19494	0
Tcof1	542.258	571.018	584.07	458.978	452.671	473.98	Tcof1	8.99773	-0.292739	5.77839e-05	0.000499741	2708	1
Gm3279	0	0	0	0	0	0	Gm3279	-2.64114	0.0400967	1	1	19494	0
Prmt10	180.063	195.398	197.294	195.696	180.003	203.831	Prmt10	7.5853	0.016965	0.904336	1	14864	0
Olfr523	0	0	0	0	0	0	Olfr523	-2.64114	0.0400967	1	1	19494	0
Olfr522	0	0	0	0	0	0	Olfr522	-2.64114	0.0400967	1	1	19494	0
Olfr521	0	0	0	0	0	0	Olfr521	-2.64114	0.0400967	1	1	19494	0
Olfr520	0	0	0	0	0	0	Olfr520	-2.64114	0.0400967	1	1	19494	0
Olfr527	0	0	0	0	0	0	Olfr527	-2.64114	0.0400967	1	1	19494	0
Olfr525	0	0	0	0	0	0	Olfr525	-2.64114	0.0400967	1	1	19494	0
Olfr524	0	0	0	0	0	0	Olfr524	-2.64114	0.0400967	1	1	19494	0
Gm10640	0	0	0	0	0	0	Gm10640	-2.64114	0.0400967	1	1	19494	0
Gm10649	0	0	0	0	0	0	Gm10649	-2.64114	0.0400967	1	1	19494	0
Zik1	1028.64	927.667	962.055	913.921	894.692	995.748	Zik1	9.89724	-0.0574843	0.409975	0.854697	11233	0
5730435O14Rik	0	0	0	0	0	0	5730435O14Rik	-2.64114	0.0400967	1	1	19494	0
Usp8	558.816	484.701	551.839	497.31	486.755	532.496	Usp8	9.01816	-0.0730744	0.37654	0.803513	10975	0
Usp1	1127.98	1009.24	1057.77	456.961	476.104	551.026	Usp1	9.50352	-1.10623	5.19451e-45	1.52069e-42	80	1
Usp2	52.7771	63.5518	54.6955	81.7082	73.4925	71.1945	Usp2	6.03542	0.404642	0.0152009	0.0665926	5346	0
Usp3	741.983	709.504	709.088	645.596	636.935	631.973	Usp3	9.40502	-0.174445	0.00729749	0.0354285	4824	1
Usp4	1585.38	1566.98	1575.43	1643.24	1561.45	1628.7	Usp4	10.6379	0.0318702	0.556702	1	12477	0
Usp5	1767.51	2070.65	2012.99	1635.17	1591.27	1593.59	Usp5	10.7897	-0.279679	2.37325e-05	0.000223488	2487	1
Usp7	2780.63	2522.15	2498.41	2412.91	2403.95	2539.6	Usp7	11.3022	-0.0846828	0.147581	0.40482	8401	0
Rpl38	806.144	1000.7	948.381	843.309	843.567	695.366	Rpl38	9.73807	-0.209853	0.0246314	0.0994896	5798	0
Rpl39	1120.74	1290.01	1187.67	889.712	934.101	777.288	Rpl39	9.99406	-0.46824	3.30973e-09	6.14702e-08	1261	1
Rpl36	906.524	1199.9	1150.56	1039.01	987.356	668.058	Rpl36	9.94758	-0.27356	0.0501158	0.175811	6676	0
Rpl37	1457.06	1595.44	1577.38	1210.49	1216.35	1116.68	Rpl37	10.3989	-0.385787	1.32045e-09	2.58785e-08	1195	1
Rpl34	691.276	878.343	822.386	682.919	628.414	536.397	Rpl34	9.45281	-0.372466	0.000211082	0.00161553	3060	1
Rpl35	1576.07	1758.58	1677	1366.85	1283.46	1211.28	Rpl35	10.5181	-0.376094	1.86154e-08	3.12078e-07	1397	1
Rpl32	2528.12	2943.3	2865.65	2254.54	2181.34	1787.66	Rpl32	11.2295	-0.421805	8.27618e-07	1.03541e-05	1872	1
Rpl30	1145.57	1265.35	1426.97	965.367	1015.05	843.606	Rpl30	10.0999	-0.44256	6.56563e-07	8.41176e-06	1828	1
Rpl31	2239.4	2536.38	2406.6	2036.65	1997.08	1813.02	Rpl31	11.0769	-0.296827	7.15003e-06	7.52601e-05	2225	1
Anp32e	3547.45	3639.53	3539.58	2234.37	2336.85	2258.72	Anp32e	11.4783	-0.651243	3.57439e-42	9.09915e-40	92	1
Fam13b	927.22	875.498	995.263	1066.24	1086.41	1131.31	Fam13b	9.98073	0.231052	0.000468692	0.00327665	3350	1
Fam13c	259.746	247.568	255.897	264.291	269.473	271.124	Fam13c	8.02933	0.0767068	0.402688	0.843933	11175	0
Fam13a	46.568	55.015	60.5557	92.8044	84.1436	85.8235	Fam13a	6.10441	0.69658	1.65783e-05	0.00016144	2405	1
Bcas2	803.039	852.733	934.707	906.86	831.85	889.444	Bcas2	9.76446	0.020831	0.778105	1	14044	0
Bcas3	151.087	144.177	149.436	175.521	175.743	165.795	Bcas3	7.32048	0.217497	0.043587	0.157922	6464	0
Bcas1	0	0	0	5.04372	0	0	Bcas1	-2.64114	2.41071	0.0823222	0.259154	7399	0
Gm8369	0	0	0	0	0	0	Gm8369	-2.64114	0.0400967	1	1	19494	0
Gm8363	0	0	0	0	0	1.95053	Gm8363	-2.64114	1.0401	0.515204	0.990891	12095.5	0
Hist3h2ba	446.018	589.04	550.862	739.409	717.884	610.517	Hist3h2ba	9.23753	0.382784	0.00019641	0.00151463	3037	1
Mlycd	104.519	128.052	143.576	128.11	116.097	122.884	Mlycd	6.95261	-0.0351596	0.819188	1	14309	0
Hist4h4	0	0	1.95341	2.01749	0	0	Hist4h4	-0.595685	0.0465637	1	1	19494	0
Rpl3l	0	0	0	0	0	0	Rpl3l	-2.64114	0.0400967	1	1	19494	0
Ttbk2	1700.25	1414.27	1561.75	1740.08	1839.44	2026.61	Ttbk2	10.737	0.261648	0.000706479	0.0046832	3533	1
Gm10046	6.20907	0	0	0	0	1.95053	Gm10046	0.21416	-1.67051	0.344726	0.753757	10710	0
Ttbk1	886.861	939.998	977.682	1217.55	1216.35	1182.02	Ttbk1	10.0519	0.366602	2.23104e-09	4.21763e-08	1238	1
Ncor2	1891.7	2014.69	2074.52	2266.65	2140.87	1992.47	Ncor2	11.01	0.097705	0.126907	0.366076	8119	0
Ncor1	3400.5	3097.91	3361.82	2941.5	2931.18	3160.84	Ncor1	11.6193	-0.126334	0.0276598	0.108425	5974	0
1810010D01Rik	0	0	0	0	0	0	1810010D01Rik	-2.64114	0.0400967	1	1	19494	0
Nkiras2	488.446	518.849	554.769	514.459	506.992	506.164	Nkiras2	9.00819	-0.0321725	0.674197	1	13365	0
Gkn1	0	0	0	0	0	0	Gkn1	-2.64114	0.0400967	1	1	19494	0
Gkn2	0	0	0	0	0	0	Gkn2	-2.64114	0.0400967	1	1	19494	0
Gkn3	0	0	0	0	0	0	Gkn3	-2.64114	0.0400967	1	1	19494	0
Magohb	85.8921	91.0593	74.2296	77.6732	70.2972	81.9224	Magohb	6.32374	-0.127766	0.426929	0.878465	11382	0
Nkiras1	212.143	177.376	221.712	216.88	263.082	254.545	Nkiras1	7.80314	0.265057	0.0230539	0.0942436	5729	0
Ppme1	1063.82	1056.67	1006.01	1117.69	1090.67	1166.42	Ppme1	10.0805	0.110247	0.0674814	0.223468	7072	0
Gltpd2	0	0	0	0	0	0	Gltpd2	-2.64114	0.0400967	1	1	19494	0
Gltpd1	111.763	167.891	162.133	142.233	141.66	147.265	Gltpd1	7.18468	-0.0351352	0.819593	1	14312	0
Gm19276	0	0	0	0	0	0	Gm19276	-2.64114	0.0400967	1	1	19494	0
Gm19277	0	0	0	0	0	0	Gm19277	-2.64114	0.0400967	1	1	19494	0
Gm14015	0	0	0	0	0	0	Gm14015	-2.64114	0.0400967	1	1	19494	0
Lrriq1	8.27875	5.69121	0	9.07869	7.45577	9.75267	Lrriq1	2.67531	0.912028	0.110729	0.329263	7876	0
Lrriq3	7.24391	0	6.83694	0	0	4.87634	Lrriq3	1.46577	-1.52986	0.141312	0.397637	8322	0
Lrriq4	0	0	0	0	0	0	Lrriq4	-2.64114	0.0400967	1	1	19494	0
Vmn2r84	0	0	0	0	0	0	Vmn2r84	-2.64114	0.0400967	1	1	19494	0
Vmn2r85	0	0	0	0	0	0	Vmn2r85	-2.64114	0.0400967	1	1	19494	0
Vmn2r86	0	0	0	0	0	0	Vmn2r86	-2.64114	0.0400967	1	1	19494	0
Vmn2r87	0	0	0	0	4.26044	2.9258	Vmn2r87	-2.64114	2.92146	0.0270714	0.106485	5939	0
Gm15760	60.021	59.7577	58.6023	78.682	87.339	82.8977	Gm15760	6.13421	0.480712	0.00211737	0.012187	4069	1
Vmn2r81	0	0	0	0	0	0	Vmn2r81	-2.64114	0.0400967	1	1	19494	0
Vmn2r82	0	0	0	0	0	0	Vmn2r82	-2.64114	0.0400967	1	1	19494	0
Vmn2r83	0	0	0	0	0	0	Vmn2r83	-2.64114	0.0400967	1	1	19494	0
Tinf2	177.993	180.222	223.666	151.311	149.115	132.636	Tinf2	7.38654	-0.426145	0.000547633	0.00375819	3412	1
Vmn2r88	0	0	0	0	0	0	Vmn2r88	-2.64114	0.0400967	1	1	19494	0
Vmn2r89	0	0	0	0	0	0	Vmn2r89	-2.64114	0.0400967	1	1	19494	0
Egf	16.5575	10.4339	17.5807	16.1399	30.8882	24.3817	Egf	4.2331	0.67998	0.0339729	0.128662	6184	0
Slc4a11	14.4878	19.9192	20.5108	23.2011	21.3022	26.3322	Slc4a11	4.37784	0.367197	0.208244	0.526226	9268	0
Slc4a10	205.934	137.538	178.737	239.072	257.756	249.668	Slc4a10	7.70128	0.51551	7.25878e-05	0.000618634	2748	1
4930519G04Rik	0	0	0	0	0	0	4930519G04Rik	-2.64114	0.0400967	1	1	19494	0
BC026585	6.20907	9.48535	8.79035	0	7.45577	0	BC026585	2.17112	-1.71546	0.0100642	0.0465726	5061	1
1700013D24Rik	0	0	0	0	0	0	1700013D24Rik	-2.64114	0.0400967	1	1	19494	0
Ptprz1	5042.8	4301.61	4748.74	2563.22	2705.38	2791.21	Ptprz1	11.7947	-0.806176	6.0411e-36	1.14099e-33	124	1
Pold1	404.624	405.973	467.842	213.854	231.129	208.707	Pold1	8.25135	-0.967706	7.48488e-24	6.66524e-22	263	1
Pold2	216.282	260.847	246.13	157.364	158.701	155.067	Pold2	7.60422	-0.618379	1.15542e-08	1.9941e-07	1357	1
Pold3	434.635	445.811	469.795	345.999	346.161	306.234	Pold3	8.59627	-0.435537	2.20789e-07	3.09818e-06	1669	1
Pold4	33.115	38.8899	41.0216	55.4809	47.9299	27.3075	Pold4	5.34046	0.209799	0.43911	0.896034	11477	0
Hdac1	661.265	663.026	685.647	457.969	500.601	490.559	Hdac1	9.15199	-0.471964	1.95235e-11	4.97001e-10	920	1
Hdac3	1125.91	1179.98	1177.91	1052.12	1051.26	1066.94	Hdac3	10.1135	-0.136029	0.0181963	0.0770351	5532	0
Hdac2	3664.38	3412.83	3541.53	3340.96	3330.6	3540.22	Hdac2	11.7612	-0.0563798	0.281224	0.647234	10176	0
Hdac5	930.325	1123.07	1033.35	1326.5	1296.24	1144.96	Hdac5	10.1507	0.287598	0.000375947	0.00270082	3260	1
Hdac4	269.059	276.972	293.012	261.265	233.259	236.99	Hdac4	8.02871	-0.197861	0.0377325	0.140202	6303	0
Hdac7	368.405	347.164	350.637	424.681	354.681	388.156	Hdac7	8.53879	0.13096	0.141875	0.398866	8330	0
Hdac6	881.687	825.225	844.85	802.96	903.213	824.101	Hdac6	9.72622	-0.0122011	0.861643	1	14589	0
Hdac9	639.534	561.533	580.163	684.937	732.795	768.511	Hdac9	9.36149	0.29558	7.90857e-05	0.000668177	2772	1
Hdac8	130.39	124.258	118.181	89.7782	112.902	99.4773	Hdac8	6.8058	-0.303219	0.0222087	0.0911385	5707	0
Gmpr	36.2195	46.4782	47.8586	34.2973	44.7346	47.7881	Gmpr	5.42262	-0.0418905	0.868336	1	14633	0
Gmps	1196.28	995.013	1078.28	824.143	787.116	930.405	Gmps	9.90826	-0.36333	1.24812e-05	0.00012446	2348	1
1110032F04Rik	6.20907	5.69121	13.6739	16.1399	11.7162	12.6785	1110032F04Rik	3.42389	0.664466	0.139443	0.393498	8299	0
4930557J02Rik	0	0	0	0	0	0	4930557J02Rik	-2.64114	0.0400967	1	1	19494	0
Pvr	35.1847	30.3531	42.975	52.4547	43.6695	46.8128	Pvr	5.37552	0.397513	0.0505838	0.177161	6687	0
4732471J01Rik	5.17422	0	0	0	0	0	4732471J01Rik	-2.64114	-2.40747	0.0823222	0.259154	7399	0
Lix1l	731.635	762.622	712.018	699.059	767.944	739.253	Lix1l	9.52243	-1.2886e-05	1	1	19494	0
Ikzf5	341.499	309.222	307.662	238.063	260.952	292.58	Ikzf5	8.18158	-0.275839	0.00603581	0.0300691	4700	1
Ikzf4	175.924	214.369	181.667	262.273	263.082	288.679	Ikzf4	7.8294	0.509176	1.66691e-06	1.98369e-05	1968	1
Ikzf1	7.24391	5.69121	3.90682	4.03497	3.19533	5.8516	Ikzf1	2.30678	-0.364486	0.600211	1	12831	0
Ikzf3	0	0	0	0	0	0	Ikzf3	-2.64114	0.0400967	1	1	19494	0
Ikzf2	54.8467	47.4267	64.4626	38.3322	47.9299	49.7386	Ikzf2	5.64948	-0.293951	0.132427	0.377993	8205	0
H2afv	983.102	1184.72	1121.26	599.194	615.633	473.98	H2afv	9.61767	-0.96168	5.25286e-23	4.34707e-21	283	1
Mbtd1	1983.8	1843.95	1876.25	1659.38	1657.31	1748.65	Mbtd1	10.8071	-0.171313	0.00219324	0.0125927	4079	1
H2afx	1014.15	1226.46	1223.81	637.526	643.326	582.235	H2afx	9.72597	-0.894917	3.95168e-27	4.28465e-25	216	1
H2afy	2305.63	2305.89	2404.65	1759.25	1762.76	1670.63	H2afy	10.9744	-0.434216	2.12588e-16	9.74326e-15	511	1
H2afz	3479.15	3570.29	3646.04	2170.82	2144.07	2039.28	H2afz	11.4241	-0.751226	4.581e-50	1.78812e-47	60	1
H2afj	198.69	278.869	261.757	259.247	238.584	211.633	H2afj	7.91535	-0.0594614	0.658	1	13253	0
Theg	0	0	0	0	0	0	Theg	-2.64114	0.0400967	1	1	19494	0
Fgf18	14.4878	12.331	13.6739	12.1049	10.6511	2.9258	Fgf18	3.42617	-0.656913	0.141392	0.397767	8325	0
Fgf13	776.133	670.614	712.018	742.435	804.158	789.966	Fgf13	9.54812	0.114179	0.113952	0.33637	7934	0
Fgf12	304.244	313.017	295.942	342.973	356.812	350.121	Fgf12	8.35045	0.201253	0.0169494	0.0725563	5471	0
Fgf11	13.453	16.1251	12.6972	12.1049	17.0417	10.7279	Fgf11	3.77461	-0.0843426	0.917027	1	14950	0
Fgf10	6.20907	7.58828	5.86023	4.03497	8.52087	5.8516	Fgf10	2.66465	-0.0947956	0.876929	1	14690	0
Fgf17	0	2.8456	4.88353	5.04372	0	7.80214	Fgf17	1.73181	0.732925	0.500453	0.984097	11909.5	0
Fgf16	0	0	0	0	0	0	Fgf16	-2.64114	0.0400967	1	1	19494	0
Fgf15	310.453	329.142	301.802	326.833	321.663	358.898	Fgf15	8.34257	0.0977534	0.275037	0.636069	10126	0
Fgf14	261.816	248.516	242.223	338.938	351.486	332.566	Fgf14	8.19215	0.442924	4.70739e-07	6.20062e-06	1778	1
Dpcr1	0	0	0	0	0	0	Dpcr1	-2.64114	0.0400967	1	1	19494	0
Prss46	0	0	0	0	0	0	Prss46	-2.64114	0.0400967	1	1	19494	0
Prss44	0	0	0	0	0	0	Prss44	-2.64114	0.0400967	1	1	19494	0
Prss45	0	0	0	0	0	0	Prss45	-2.64114	0.0400967	1	1	19494	0
Prss42	0	0	0	0	0	0	Prss42	-2.64114	0.0400967	1	1	19494	0
Prss43	0	0	0	0	0	0	Prss43	-2.64114	0.0400967	1	1	19494	0
Prss40	0	0	0	0	0	0	Prss40	-2.64114	0.0400967	1	1	19494	0
Prss41	0	0	0	0	0	2.9258	Prss41	-2.64114	1.62506	0.272806	0.632836	9982	0
Prss48	0	0	0	0	0	0	Prss48	-2.64114	0.0400967	1	1	19494	0
Phc1	1351.51	1372.53	1331.25	1486.89	1436.83	1378.05	Phc1	10.4432	0.0851276	0.138826	0.392386	8286	0
Phc3	885.827	807.203	862.431	1019.84	972.445	1021.1	Phc3	9.85331	0.237804	0.000174109	0.0013574	3004	1
Phc2	2225.95	2456.71	2490.6	2164.76	2165.37	2044.16	Phc2	11.1383	-0.170363	0.00396307	0.0209657	4427	1
Golt1b	590.896	598.526	555.745	586.08	538.945	615.394	Golt1b	9.18222	-0.00393057	0.973584	1	15227	0
Golt1a	0	0	0	0	0	0	Golt1a	-2.64114	0.0400967	1	1	19494	0
Med25	756.471	809.1	796.015	687.963	698.712	725.599	Med25	9.5401	-0.16096	0.0131597	0.0588058	5241	0
4930544M13Rik	0	0	0	0	0	0	4930544M13Rik	-2.64114	0.0400967	1	1	19494	0
Chmp3	711.973	673.46	679.787	708.138	730.665	781.189	Chmp3	9.47925	0.104259	0.123609	0.358505	8075	0
Chmp7	1062.78	1223.61	1170.09	1173.17	1136.47	1157.64	Chmp7	10.1724	0.00449832	0.954763	1	15138	0
Chmp6	259.746	332.936	344.777	298.588	293.97	282.827	Chmp6	8.23823	-0.0988363	0.363982	0.78357	10879	0
Chmp5	877.548	920.079	885.872	828.178	859.543	836.779	Chmp5	9.76088	-0.088117	0.148441	0.405091	8582	0
Recql5	224.561	234.288	223.666	184.6	188.524	198.955	Recql5	7.70243	-0.254646	0.0112238	0.0511405	5140	0
Recql4	108.659	99.5962	109.391	45.3934	44.7346	51.6892	Recql4	6.14462	-1.16339	8.50068e-14	2.9538e-12	674	1
Gcnt7	0	0	0	0	6.39066	0	Gcnt7	-2.64114	2.75219	0.0467406	0.165833	6576.5	0
Gcnt1	37.2544	34.1473	36.1381	28.2448	27.6928	19.5053	Gcnt1	4.90806	-0.511411	0.0268221	0.106293	5909	0
Fam170b	0	0	0	0	0	0	Fam170b	-2.64114	0.0400967	1	1	19494	0
Fam170a	0	0	0	0	0	0	Fam170a	-2.64114	0.0400967	1	1	19494	0
Gcnt2	22.7666	19.9192	15.6273	10.0874	11.7162	2.9258	Gcnt2	3.66199	-1.23759	0.00124	0.00759235	3825	1
Mark4	603.314	683.894	660.253	750.505	820.134	795.818	Mark4	9.48298	0.281135	8.47287e-05	0.000709455	2797	1
Mark1	1412.56	1352.61	1380.08	1713.85	1689.26	1871.54	Mark1	10.6061	0.347615	1.16951e-08	2.01248e-07	1361	1
Mark2	710.938	779.696	725.692	734.365	724.274	790.942	Mark2	9.53973	0.0214865	0.761737	1	13928	0
Mark3	1839.95	1718.75	1722.91	1815.74	1690.33	1913.47	Mark3	10.8004	0.0371937	0.5478	1	12413	0
4930565D16Rik	0	0	0	0	0	0	4930565D16Rik	-2.64114	0.0400967	1	1	19494	0
Nmd3	374.614	353.804	377.985	344.99	335.509	352.071	Nmd3	8.47688	-0.0996347	0.233312	0.574027	9519	0
Rps15a-ps6	108.659	151.766	138.692	92.8044	103.316	79.9719	Rps15a-ps6	6.78987	-0.531661	0.000589805	0.00400615	3448	1
Extl1	6.20907	6.63974	0	12.1049	8.52087	5.8516	Extl1	2.62016	1.04313	0.0864476	0.269086	7524	0
Extl2	224.561	233.34	257.85	225.958	190.655	246.743	Extl2	7.84351	-0.109675	0.354496	0.769088	10795	0
Extl3	1300.8	1416.16	1366.41	1529.25	1582.75	1446.32	Extl3	10.49	0.158744	0.0103272	0.0476108	5080	1
Gm7609	0	0	0	0	0	0	Gm7609	-2.64114	0.0400967	1	1	19494	0
Tia1	1857.55	1601.13	1672.12	1665.44	1677.55	1748.65	Tia1	10.7345	-0.0110521	0.872667	1	14661	0
Tmem160	57.9513	104.339	91.8103	108.944	94.7947	70.2192	Tmem160	6.45857	0.108557	0.631295	1	13057	0
Tmem163	425.321	450.554	445.378	684.937	642.261	597.839	Tmem163	9.05422	0.542979	1.72168e-12	5.08309e-11	793	1
Tmem165	580.548	549.202	550.862	446.873	423.914	442.771	Tmem165	8.95205	-0.355506	1.18999e-06	1.45761e-05	1912	1
Tmem164	1064.85	1054.77	1089.03	1339.61	1361.21	1264.92	Tmem164	10.2156	0.305624	2.16313e-07	3.04267e-06	1665	1
Tmem167	1466.37	1406.68	1305.86	1389.04	1339.91	1464.85	Tmem167	10.4465	0.00513197	0.93645	1	15044	0
Tmem169	200.76	157.457	159.203	220.915	220.478	230.163	Tmem169	7.61831	0.376172	0.000912853	0.00581416	3677	1
Tmem168	365.3	334.833	338.917	314.728	336.575	336.467	Tmem168	8.39958	-0.073018	0.404417	0.846251	11191	0
Tbc1d8	125.216	126.155	126.972	140.215	166.157	170.672	Tbc1d8	7.1458	0.334428	0.00568047	0.0286778	4639	1
Tbc1d9	1743.71	1819.29	1861.6	2587.43	2508.33	2669.31	Tbc1d9	11.0791	0.517481	8.31384e-22	6.26078e-20	311	1
Tbc1d1	494.656	496.084	483.469	439.812	429.239	420.34	Tbc1d1	8.84414	-0.19325	0.00882702	0.041771	4949	1
Tbc1d2	16.5575	11.3824	7.81364	27.2361	26.6277	27.3075	Tbc1d2	4.16649	1.18288	7.2547e-05	0.000618634	2746	1
Tbc1d4	149.018	111.927	132.832	101.883	102.25	109.23	Tbc1d4	6.8715	-0.32954	0.0176898	0.0752033	5509	0
Tbc1d5	176.958	175.479	167.017	148.285	142.725	135.562	Tbc1d5	7.29379	-0.284206	0.00870774	0.0413159	4936	1
Tbc1d7	164.54	183.067	169.947	201.749	180.003	162.87	Tbc1d7	7.46738	0.0735446	0.538642	1	12344	0
Tex13a	0	0	0	0	0	0	Tex13a	-2.64114	0.0400967	1	1	19494	0
4930405P13Rik	0	0	0	0	0	0	4930405P13Rik	-2.64114	0.0400967	1	1	19494	0
Mir3070a	0	0	0	0	0	0	Mir3070a	-2.64114	0.0400967	1	1	19494	0
Mir3070b	1.03484	0	0	1.00874	0	0.975267	Mir3070b	-1.06605	0.939006	1	1	19494	0
4933405E24Rik	0	0	0	0	0	0	4933405E24Rik	-2.64114	0.0400967	1	1	19494	0
Mir293	0	0	0	0	0	0	Mir293	-2.64114	0.0400967	1	1	19494	0
Akirin2	1070.03	1195.15	1191.58	1137.86	1109.84	1124.48	Akirin2	10.1524	-0.0357363	0.575182	1	12642	0
Akirin1	844.433	791.078	784.294	704.103	715.753	672.934	Akirin1	9.55098	-0.209463	0.00146133	0.00873739	3917	1
Olfr247	0	0	0	0	0	0	Olfr247	-2.64114	0.0400967	1	1	19494	0
Ap3m1	889.966	792.027	850.71	662.744	730.665	742.178	Ap3m1	9.59848	-0.246045	0.000652154	0.00436384	3500	1
Crhbp	0	0	0	3.02623	0	4.87634	Crhbp	-2.64114	3.05855	0.0159723	0.0690924	5399.5	0
Limd2	749.227	922.924	846.804	765.636	775.4	709.019	Limd2	9.63221	-0.162865	0.042396	0.154227	6438	0
Limd1	392.206	354.752	425.844	221.924	209.827	236.015	Limd1	8.20451	-0.812547	2.05343e-16	9.4482e-15	509	1
1700046C09Rik	0	0	0	0	0	0	1700046C09Rik	-2.64114	0.0400967	1	1	19494	0
Nop58	960.335	941.895	951.311	704.103	676.344	741.203	Nop58	9.67979	-0.427567	1.42284e-11	3.69024e-10	903	1
Acsf2	91.0663	91.0593	84.9734	52.4547	58.581	29.258	Acsf2	6.01181	-0.928925	2.48229e-06	2.84559e-05	2043	1
Nop56	1051.4	980.785	1060.7	933.088	933.036	894.32	Nop56	9.92775	-0.164055	0.00832516	0.0397746	4902	1
Klra14	0	0	0	0	0	0	Klra14	-2.64114	0.0400967	1	1	19494	0
1700018C11Rik	0	0	0	0	0	0	1700018C11Rik	-2.64114	0.0400967	1	1	19494	0
Sarnp	544.328	511.26	470.772	389.375	420.718	429.118	Sarnp	8.84058	-0.300674	0.000298642	0.00219874	3181	1
Cdk13	1117.63	1100.3	1070.47	1097.51	1118.36	1152.77	Cdk13	10.1156	0.0347813	0.55181	1	12438	0
Kcnip4	57.9513	54.0665	57.6256	61.5333	71.3623	64.3676	Kcnip4	5.93021	0.217617	0.198295	0.506551	9168	0
Kcnip3	82.7875	88.2137	91.8103	96.8394	91.5994	112.156	Kcnip3	6.54982	0.19379	0.179956	0.471462	8939	0
Kcnip2	126.251	161.251	189.481	183.591	201.306	189.202	Kcnip2	7.44651	0.267362	0.0537227	0.185916	6767	0
Kcnip1	135.565	136.589	116.228	180.565	164.027	183.35	Kcnip1	7.23782	0.442905	0.000136815	0.0010947	2927	1
4930553E22Rik	0	0	0	0	0	0	4930553E22Rik	-2.64114	0.0400967	1	1	19494	0
4930447A16Rik	0	0	0	0	0	0	4930447A16Rik	-2.64114	0.0400967	1	1	19494	0
Tpcn1	279.408	323.45	270.547	309.684	286.514	282.827	Tpcn1	8.19017	0.00925397	0.946047	1	15096	0
Tpcn2	42.4286	38.8899	41.0216	31.271	36.2137	36.0849	Tpcn2	5.22964	-0.240297	0.286895	0.656865	10229	0
Scnn1g	0	0	4.88353	0	7.45577	6.82687	Scnn1g	1.47709	1.54827	0.141312	0.397637	8322	0
Ltbp4	149.018	158.405	129.902	138.198	126.748	125.809	Ltbp4	7.10638	-0.162439	0.194569	0.499485	9123	0
Ltbp3	72.4391	108.133	105.484	97.8481	102.25	80.9472	Ltbp3	6.56245	-0.0254938	0.904523	1	14869	0
Ltbp2	0	0	0	0	8.52087	0	Ltbp2	-2.64114	3.16723	0.0159723	0.0690924	5399.5	0
Tcl1	0	0	0	0	0	0	Tcl1	-2.64114	0.0400967	1	1	19494	0
Olfr911-ps1	0	0	0	0	0	0	Olfr911-ps1	-2.64114	0.0400967	1	1	19494	0
Chadl	19.662	17.0736	16.604	10.0874	19.172	25.3569	Chadl	4.16924	0.0341242	0.933278	1	15024	0
9530082P21Rik	338.394	331.039	379.938	344.99	364.267	340.368	9530082P21Rik	8.45052	0.000350125	1	1	19494	0
Cxx1a	790.621	1014.93	935.684	1149.97	1133.28	1093.27	Cxx1a	9.986	0.300709	0.000268196	0.00200225	3135	1
Secisbp2	196.62	193.501	210.968	179.556	165.092	169.696	Secisbp2	7.53405	-0.224845	0.0320814	0.122469	6135	0
Cxx1c	419.112	480.907	453.191	587.089	592.201	548.1	Cxx1c	8.99331	0.352207	7.08626e-06	7.4656e-05	2223	1
Cxx1b	825.806	1020.62	937.637	1155.01	1188.66	1089.37	Cxx1b	10.0092	0.302296	0.000110678	0.000903792	2868	1
Cacna1h	1690.94	1661.83	1724.86	2482.52	2428.45	2366	Cacna1h	10.9846	0.519181	5.66482e-24	5.08315e-22	261	1
Cacna1i	78.6482	90.1108	89.8569	105.918	155.506	114.106	Cacna1i	6.69876	0.538118	0.00113595	0.00703806	3780	1
Murc	41.3938	54.0665	50.7887	56.4896	54.3206	59.4913	Murc	5.71715	0.219665	0.238495	0.583286	9576	0
Calhm1	0	0	0	0	0	0	Calhm1	-2.64114	0.0400967	1	1	19494	0
Calhm2	13.453	27.5075	18.5574	29.2536	25.5626	19.5053	Calhm2	4.47052	0.320457	0.331874	0.733046	10603	0
Cacna1a	371.509	304.48	334.033	463.013	478.234	465.202	Cacna1a	8.63404	0.477671	3.4166e-08	5.47685e-07	1461	1
Cacna1b	651.952	598.526	587	975.455	977.77	931.38	Cacna1b	9.58387	0.650647	1.28837e-22	1.02631e-20	294	1
Cacna1c	556.746	549.202	570.396	600.202	664.628	642.701	Cacna1c	9.21933	0.186389	0.00812454	0.0389592	4884	1
Cacna1d	126.251	98.6476	107.438	137.189	153.376	142.389	Cacna1d	6.98232	0.38157	0.00290847	0.0161184	4226	1
Cacna1e	867.199	775.902	862.431	1337.59	1366.54	1447.3	Cacna1e	10.0702	0.72849	3.31691e-28	3.92333e-26	198	1
Cacna1f	0	0	3.90682	0	0	0	Cacna1f	-2.64114	-2.00213	0.148133	0.40482	8491	0
Cacna1g	526.736	527.385	537.188	809.012	716.819	743.154	Cacna1g	9.30695	0.511833	5.0601e-13	1.58857e-11	746	1
Impad1	2188.7	1913.19	2042.29	1582.72	1667.96	1817.9	Impad1	10.8612	-0.27764	6.63028e-05	0.000568171	2733	1
Cacna1s	0	0	0	0	0	0	Cacna1s	-2.64114	0.0400967	1	1	19494	0
Olfr1414	0	0	0	0	0	0	Olfr1414	-2.64114	0.0400967	1	1	19494	0
Xrn1	560.886	465.731	493.236	467.048	445.216	519.817	Xrn1	8.94184	-0.0858179	0.355327	0.769892	10809	0
Xrn2	1662.99	1583.1	1546.12	1535.31	1514.59	1623.82	Xrn2	10.6235	-0.0361263	0.545888	1	12400	0
Pde11a	0	0	0	0	0	0	Pde11a	-2.64114	0.0400967	1	1	19494	0
Gm17689	0	0	0	0	0	0	Gm17689	-2.64114	0.0400967	1	1	19494	0
Dynlrb2	0	0	0	3.02623	0	0	Dynlrb2	-2.64114	1.67375	0.272806	0.632836	9982	0
Dynlrb1	1141.43	1277.68	1267.76	1277.07	1271.74	1239.56	Dynlrb1	10.2828	0.039181	0.54271	1	12376	0
Phb	567.095	590.937	574.303	523.538	531.49	482.757	Phb	9.08761	-0.171864	0.0172306	0.0735719	5485	0
1600015I10Rik	0	0	0	0	0	0	1600015I10Rik	-2.64114	0.0400967	1	1	19494	0
3230401D17Rik	191.446	174.53	182.644	150.303	162.962	185.301	3230401D17Rik	7.44569	-0.138026	0.245596	0.597658	9624	0
Cnot8	695.415	666.82	587	673.841	656.107	655.38	Cnot8	9.35696	0.0264687	0.728041	1	13710	0
Gm10486	0	0	0	0	0	0	Gm10486	-2.64114	0.0400967	1	1	19494	0
Gm10487	0	0	0	0	0	0	Gm10487	-2.64114	0.0400967	1	1	19494	0
Gm10485	0	0	0	0	0	0	Gm10485	-2.64114	0.0400967	1	1	19494	0
Cnot3	871.339	897.314	918.103	771.689	810.548	763.634	Cnot3	9.70882	-0.195742	0.00172884	0.0101452	3991	1
Cnot2	1041.05	966.557	965.962	963.35	925.58	1001.6	Cnot2	9.93259	-0.0408633	0.531771	1	12296	0
Cnot1	3595.05	3380.58	3508.33	3033.29	3044.08	3297.38	Cnot1	11.6903	-0.16133	0.00293295	0.0162426	4229	1
Cnot7	1678.52	1421.85	1511.94	1512.11	1523.11	1573.11	Cnot7	10.5857	-0.00124939	0.993837	1	15290	0
Cnot6	1921.71	1673.22	1803	1481.84	1560.39	1571.16	Cnot6	10.6999	-0.226578	0.000371843	0.00267637	3253	1
Cnot4	452.227	419.252	467.842	424.681	426.044	509.089	Cnot4	8.81328	0.0219074	0.809959	1	14246	0
Mir3107	0	0	0	0	0	0	Mir3107	-2.64114	0.0400967	1	1	19494	0
Mir3106	0	0	0	0	0	0	Mir3106	-2.64114	0.0400967	1	1	19494	0
Mir3104	1.03484	0.948535	0.976705	1.00874	1.06511	0.975267	Mir3104	0.00205309	0.0427545	1	1	19494	0
Mir3103	0	0	0	0	0	0	Mir3103	-2.64114	0.0400967	1	1	19494	0
Mir3102	1.03484	0	0.976705	1.00874	0	0	Mir3102	-1.07453	-0.995748	1	1	19494	0
Mir3101	3.10453	2.8456	0.976705	1.00874	1.06511	0.975267	Mir3101	0.615333	-1.18381	0.360603	0.778424	10849	0
Mir3100	0	1.89707	0	1.00874	2.13022	0	Mir3100	-0.297932	0.726515	1	1	19494	0
Oscar	6.20907	5.69121	0	5.04372	0	4.87634	Oscar	1.85667	-0.262575	0.871036	1	14651.5	0
Mir3109	0	0	0	0	0	0	Mir3109	-2.64114	0.0400967	1	1	19494	0
Mir3108	0	0	0	0	0	0	Mir3108	-2.64114	0.0400967	1	1	19494	0
Sirpb1a	0	0	0	0	0	0	Sirpb1a	-2.64114	0.0400967	1	1	19494	0
Sirpb1b	0	0	0	0	0	0	Sirpb1b	-2.64114	0.0400967	1	1	19494	0
B930018H19Rik	0	0	0	0	0	0	B930018H19Rik	-2.64114	0.0400967	1	1	19494	0
Ccdc7	0	0	0	0	0	0	Ccdc7	-2.64114	0.0400967	1	1	19494	0
Nfic	329.08	371.826	348.684	375.252	351.486	374.503	Nfic	8.4853	0.0693046	0.427399	0.879011	11387	0
Nfib	1935.16	1781.35	1808.86	1435.44	1402.75	1641.37	Nfib	10.6955	-0.302711	1.26364e-05	0.00012572	2354	1
Nfia	909.628	855.578	861.454	785.811	775.4	852.384	Nfia	9.71303	-0.122047	0.0661408	0.219937	7043	0
Mir877	0	0.948535	0	0	0	0	Mir877	-2.64114	0.0400967	1	1	15419.5	0
Mir876	0	0	0	0	0	0	Mir876	-2.64114	0.0400967	1	1	19494	0
Mir875	0	0	0	0	0	0	Mir875	-2.64114	0.0400967	1	1	19494	0
Mir874	0	0	0	0	0	0	Mir874	-2.64114	0.0400967	1	1	19494	0
Mir879	0	0	0	0	0	0	Mir879	-2.64114	0.0400967	1	1	19494	0
Mir878	0	0	0	0	0	0	Mir878	-2.64114	0.0400967	1	1	19494	0
Cxcr3	0	0	0	0	0	0	Cxcr3	-2.64114	0.0400967	1	1	19494	0
Cxcr2	0	0	0	0	0	0	Cxcr2	-2.64114	0.0400967	1	1	19494	0
Cxcr1	0	0	0	0	0	0	Cxcr1	-2.64114	0.0400967	1	1	19494	0
Cxcr7	176.958	204.884	199.248	152.32	125.683	136.537	Cxcr7	7.35403	-0.487248	2.62857e-05	0.000244776	2515	1
Ttyh1	863.06	892.571	974.752	413.585	417.523	417.414	Ttyh1	9.26548	-1.12888	6.31645e-55	3.0819e-52	48	1
Cxcr5	0	6.63974	0	0	0	0	Cxcr5	-2.64114	-2.76726	0.0270714	0.106485	5939	0
Ttyh3	4938.28	5405.7	5327.93	5740.76	5531.11	5106.5	Ttyh3	12.3827	0.0636112	0.277321	0.640203	10144	0
Cyp2j11	0	0	0	0	0	0	Cyp2j11	-2.64114	0.0400967	1	1	19494	0
Cyp2j12	0	0	0	0	0	0	Cyp2j12	-2.64114	0.0400967	1	1	19494	0
Cyp2j13	0	0	0	0	0	0	Cyp2j13	-2.64114	0.0400967	1	1	19494	0
Fbxl20	783.377	761.674	777.458	851.379	842.501	935.281	Fbxl20	9.68597	0.178919	0.006659	0.0327565	4761	1
Tnfrsf13c	4.13938	0	2.93012	0	0	0	Tnfrsf13c	-2.64114	-2.85774	0.0270714	0.106485	5939	0
Fbxl22	38.2892	42.6841	40.0449	30.2623	41.5393	38.0354	Fbxl22	5.26419	-0.13986	0.542984	1	12382	0
D19Bwg1357e	544.328	568.172	556.722	468.057	442.02	467.153	D19Bwg1357e	8.98129	-0.277407	0.00012209	0.00099042	2887	1
5930412G12Rik	0	0	0	4.03497	3.19533	0	5930412G12Rik	-2.64114	2.93028	0.0266543	0.105786	5901	0
Dlc1	113.833	114.773	127.948	199.731	198.11	177.499	Dlc1	7.23816	0.690295	1.62845e-09	3.14672e-08	1212	1
Pkig	301.14	329.142	318.406	295.562	281.189	271.124	Pkig	8.22379	-0.162081	0.0664343	0.220694	7050	0
U2surp	1736.47	1494.89	1495.34	1393.07	1424.05	1594.56	U2surp	10.5719	-0.0995013	0.199269	0.508319	9181	0
Pkib	11.3833	9.48535	5.86023	0	7.45577	5.8516	Pkib	2.65228	-1.00617	0.0651823	0.217305	7025	0
1810026J23Rik	1081.41	1131.6	1144.7	1336.58	1329.26	1339.04	1810026J23Rik	10.2554	0.254281	7.37296e-06	7.72593e-05	2235	1
Arhgef25	345.638	377.517	344.777	302.623	311.012	258.446	Arhgef25	8.3295	-0.292286	0.0019451	0.011273	4041	1
Lnpep	601.244	516.952	540.118	604.237	595.396	624.171	Lnpep	9.17916	0.137234	0.0695464	0.228672	7122	0
Gss	83.8224	92.0079	96.6938	88.7694	91.5994	90.6998	Gss	6.50141	-0.0077255	1	1	15346	0
Gsr	248.363	212.472	231.479	133.154	121.422	131.661	Gsr	7.42935	-0.841937	9.24814e-14	3.18986e-12	679	1
Izumo1	0	0	0	0	0	0	Izumo1	-2.64114	0.0400967	1	1	19494	0
Izumo2	0	0	0	0	0	0	Izumo2	-2.64114	0.0400967	1	1	19494	0
Izumo3	0	0	0	0	0	0	Izumo3	-2.64114	0.0400967	1	1	19494	0
Izumo4	41.3938	38.8899	36.1381	34.2973	34.0835	19.5053	Izumo4	5.07543	-0.405654	0.0942187	0.28939	7625	0
Gsn	455.331	523.591	504.957	608.272	635.87	642.701	Gsn	9.1235	0.346601	4.22102e-06	4.66743e-05	2118	1
Wnt3	11.3833	11.3824	7.81364	13.1137	15.9766	11.7032	Wnt3	3.55741	0.415782	0.313128	0.700626	10467	0
Wnt2	0	0	0	0	0	0	Wnt2	-2.64114	0.0400967	1	1	19494	0
Wnt1	0	0	0	0	0	0	Wnt1	-2.64114	0.0400967	1	1	19494	0
Wnt6	8.27875	19.9192	9.76705	6.05246	6.39066	7.80214	Wnt6	3.20809	-0.907088	0.0465398	0.165833	6542	0
Wnt4	21.7317	23.7134	47.8586	23.2011	27.6928	19.5053	Wnt4	4.75571	-0.406373	0.219488	0.547727	9385	0
Trpd52l3	0	0	0	0	0	0	Trpd52l3	-2.64114	0.0400967	1	1	19494	0
Grhl1	4.13938	8.53681	0	0	0	0	Grhl1	-2.64114	-3.70018	0.0014492	0.00867815	3904	1
Grhl2	6.20907	5.69121	3.90682	6.05246	0	5.8516	Grhl2	2.19298	-0.409118	0.601704	1	12846	0
Grhl3	21.7317	14.228	25.3943	20.1749	23.4324	22.4311	Grhl3	4.4072	0.106146	0.744004	1	13808	0
1190005I06Rik	13.453	10.4339	11.7205	16.1399	22.3673	9.75267	1190005I06Rik	3.78846	0.43865	0.233671	0.574668	9523	0
Defa6	0	0	0	0	0	0	Defa6	-2.64114	0.0400967	1	1	19494	0
Defa5	0	0	0	0	0	0	Defa5	-2.64114	0.0400967	1	1	19494	0
Defa4	0	0	0	0	0	0	Defa4	-2.64114	0.0400967	1	1	19494	0
Defa3	0	0	0	0	0	0	Defa3	-2.64114	0.0400967	1	1	19494	0
Cyp4f41-ps	0	0	2.93012	0	0	0	Cyp4f41-ps	-2.64114	-1.58709	0.272806	0.632836	9982	0
Hhatl	0	0	0	0	0	0	Hhatl	-2.64114	0.0400967	1	1	19494	0
Tmprss9	0	2.8456	5.86023	6.05246	0	7.80214	Tmprss9	1.87218	0.67031	0.527543	1	12262.5	0
Cyp4a12a	0	0	0	0	0	0	Cyp4a12a	-2.64114	0.0400967	1	1	19494	0
Tmprss2	0	0	0	0	0	0	Tmprss2	-2.64114	0.0400967	1	1	19494	0
Tmprss3	0	0	0	0	0	0	Tmprss3	-2.64114	0.0400967	1	1	19494	0
Tmprss4	0	0	0	0	0	0	Tmprss4	-2.64114	0.0400967	1	1	19494	0
Tmprss5	0	9.48535	3.90682	0	0	0	Tmprss5	-2.64114	-3.77945	0.000934459	0.00593251	3685.5	1
Tmprss6	0	0	0	0	0	0	Tmprss6	-2.64114	0.0400967	1	1	19494	0
Tmprss7	9.3136	10.4339	13.6739	17.1486	0	21.4559	Tmprss7	3.58174	0.207999	0.745892	1	13815	0
Trhr	10.3484	10.4339	12.6972	16.1399	13.8464	26.3322	Trhr	3.85541	0.750332	0.0339995	0.128742	6185	0
4933403G14Rik	65.1952	78.7284	64.4626	72.6295	55.3857	65.3429	4933403G14Rik	6.06416	-0.107984	0.548801	1	12420	0
4933427I22Rik	0	2.8456	0	0	0	0	4933427I22Rik	-2.64114	-1.54487	0.272806	0.632836	9982	0
Tmed11	0	0	0	0	0	0	Tmed11	-2.64114	0.0400967	1	1	19494	0
Uqcrc1	1377.38	1485.41	1471.9	1373.91	1410.2	1276.62	Uqcrc1	10.4497	-0.094183	0.13205	0.377239	8198	0
Sdpr	16.5575	17.0736	10.7438	22.1924	22.3673	21.4559	Sdpr	4.17324	0.573062	0.0581183	0.198242	6866	0
Gm15217	0	0	0	0	0	0	Gm15217	-2.64114	0.0400967	1	1	19494	0
Rrh	0	0	0	0	0	0	Rrh	-2.64114	0.0400967	1	1	19494	0
3110082I17Rik	64.1603	66.3974	91.8103	46.4022	43.6695	43.887	3110082I17Rik	5.84626	-0.731162	0.000136932	0.00109527	2928	1
Id4	1594.69	1590.69	1674.07	976.463	1048.07	959.663	Id4	10.3099	-0.703455	2.49317e-31	3.56036e-29	164	1
Id2	724.391	730.372	728.622	735.374	659.303	663.182	Id2	9.46468	-0.085423	0.213926	0.537288	9324	0
Id3	616.767	629.827	605.557	451.917	451.606	394.983	Id3	9.01385	-0.512349	2.24466e-11	5.68323e-10	925	1
Id1	147.983	174.53	191.434	147.277	137.399	126.785	Id1	7.26008	-0.320867	0.0104745	0.0482222	5087	1
Rrnad1	185.237	239.979	182.644	190.652	169.352	200.905	Rrnad1	7.60465	-0.115971	0.372414	0.79747	10937	0
Tpd52	117.972	107.184	130.879	113.988	135.269	134.587	Tpd52	6.94516	0.108499	0.435554	0.890966	11449	0
Asgr1	0	0	0	0	0	3.90107	Asgr1	-2.64114	2.0401	0.148133	0.40482	8491	0
Asgr2	0	0	0	0	0	0	Asgr2	-2.64114	0.0400967	1	1	19494	0
Csn2	0	0	0	0	0	0	Csn2	-2.64114	0.0400967	1	1	19494	0
Csn3	0	0	0	0	0	0	Csn3	-2.64114	0.0400967	1	1	19494	0
Supt16	2628.5	2381.77	2381.21	1743.11	1911.87	1995.4	Supt16	11.0729	-0.387517	6.13736e-09	1.10994e-07	1295	1
Trub1	142.808	123.31	130.879	143.242	125.683	122.884	Trub1	7.03853	-0.0189792	0.928413	1	15005	0
Trub2	316.662	299.737	332.08	303.632	267.342	270.149	Trub2	8.21786	-0.173299	0.0640066	0.214177	6999	0
Ids	3262.86	2991.68	3160.62	3887.7	4177.36	4730.05	Ids	11.8371	0.442534	3.09826e-10	6.7311e-09	1078	1
Zfp503	339.429	367.083	369.195	459.987	407.937	371.577	Zfp503	8.58834	0.204474	0.030249	0.116729	6069	0
Zfp507	650.917	626.982	615.324	535.643	546.401	518.842	Zfp507	9.18068	-0.241974	0.000455714	0.00319641	3339	1
Ide	725.426	656.386	677.834	422.663	467.583	545.174	Ide	9.16276	-0.520922	7.23027e-09	1.29262e-07	1310	1
Arpp21	193.516	218.163	176.784	296.571	307.817	274.05	Arpp21	7.90484	0.577988	6.21423e-08	9.53618e-07	1526	1
Barhl2	193.516	228.597	226.596	361.13	363.202	357.923	Barhl2	8.12566	0.738399	2.77449e-15	1.15415e-13	563	1
Barhl1	0	0	0	0	0	0	Barhl1	-2.64114	0.0400967	1	1	19494	0
Gsta4	261.816	281.715	284.221	128.11	171.483	142.389	Gsta4	7.65549	-0.90521	2.81308e-15	1.16813e-13	564	1
Gsta1	0	0	0	0	0	0	Gsta1	-2.64114	0.0400967	1	1	19494	0
Gsta2	0	0	0	0	0	0	Gsta2	-2.64114	0.0400967	1	1	19494	0
Gsta3	0	0	0	0	0	0	Gsta3	-2.64114	0.0400967	1	1	19494	0
Lyl1	4.13938	4.74267	0	4.03497	0	0	Lyl1	0.996763	-1.13833	0.350884	0.762876	10767	0
Med30	160.401	167.891	167.017	157.364	165.092	144.34	Med30	7.32445	-0.0855359	0.436594	0.892393	11458	0
Med31	110.728	110.03	117.205	131.137	119.292	115.082	Med31	6.87228	0.113047	0.389512	0.823914	11072	0
Tmem29	258.711	284.56	234.409	297.579	262.017	254.545	Tmem29	8.05112	0.0661003	0.545879	1	12399	0
Gcm1	0	0	0	0	0	0	Gcm1	-2.64114	0.0400967	1	1	19494	0
Tmem28	21.7317	31.3017	31.2546	36.3148	36.2137	40.9612	Tmem28	5.02687	0.429163	0.0642465	0.214766	7006	0
Gm6537	0	0	0	0	0	0	Gm6537	-2.64114	0.0400967	1	1	19494	0
Gm6531	0	0	0	0	0	0	Gm6531	-2.64114	0.0400967	1	1	19494	0
Ccnyl1	249.397	238.082	208.038	225.958	203.436	211.633	Ccnyl1	7.79813	-0.117702	0.27689	0.63946	10141	0
Tat	0	0	0	0	0	0	Tat	-2.64114	0.0400967	1	1	19494	0
1700018G05Rik	0	0	0	0	0	0	1700018G05Rik	-2.64114	0.0400967	1	1	19494	0
Upk2	0	0	0	0	0	0	Upk2	-2.64114	0.0400967	1	1	19494	0
Taz	274.234	285.509	241.246	227.976	270.538	213.584	Taz	7.97582	-0.169708	0.132495	0.378142	8206	0
Mir409	2.06969	1.89707	0.976705	1.00874	2.13022	0.975267	Mir409	0.58811	-0.2649	1	1	19494	0
Aacs	510.178	591.886	642.672	492.267	502.732	486.658	Aacs	9.06593	-0.235798	0.00691485	0.0338657	4782	1
Olfr196	0	0	0	0	0	0	Olfr196	-2.64114	0.0400967	1	1	19494	0
Olfr197	0	0	0	0	0	0	Olfr197	-2.64114	0.0400967	1	1	19494	0
Olfr194	0	0	0	0	0	0	Olfr194	-2.64114	0.0400967	1	1	19494	0
Olfr195	0	0	0	0	0	0	Olfr195	-2.64114	0.0400967	1	1	19494	0
Olfr192	0	0	0	0	0	0	Olfr192	-2.64114	0.0400967	1	1	19494	0
Olfr193	0	0	0	0	0	0	Olfr193	-2.64114	0.0400967	1	1	19494	0
Olfr190	0	0	0	0	0	0	Olfr190	-2.64114	0.0400967	1	1	19494	0
Olfr191	0	0	0	0	0	0	Olfr191	-2.64114	0.0400967	1	1	19494	0
Immp1l	146.948	153.663	133.809	114.997	106.511	89.7246	Immp1l	6.93743	-0.481096	0.000246924	0.00186367	3103	1
Prl7a1	0	0	0	0	0	0	Prl7a1	-2.64114	0.0400967	1	1	19494	0
Prl7a2	0	0	0	0	0	0	Prl7a2	-2.64114	0.0400967	1	1	19494	0
Olfr198	0	0	0	0	0	0	Olfr198	-2.64114	0.0400967	1	1	19494	0
Olfr199	0	0	0	0	0	0	Olfr199	-2.64114	0.0400967	1	1	19494	0
Hotair	0	0	0	0	0	0	Hotair	-2.64114	0.0400967	1	1	19494	0
Lrrc18	0	4.74267	3.90682	3.02623	8.52087	1.95053	Lrrc18	1.84866	0.642019	0.593681	1	12776	0
Mb	0	3.79414	0	0	4.26044	0	Mb	0.422425	0.167229	1	1	19494	0
Lrrc17	273.199	294.046	264.687	179.556	157.636	175.548	Lrrc17	7.76624	-0.698236	9.59326e-12	2.58246e-10	870	1
Lrrc14	203.864	230.494	231.479	179.556	226.868	189.202	Lrrc14	7.71368	-0.160762	0.16195	0.43357	8748	0
Lrrc15	70.3694	89.1623	62.5091	120.04	138.464	151.166	Lrrc15	6.65154	0.883641	1.59269e-08	2.69126e-07	1386	1
Lrrc10	0	1.89707	0	2.01749	0	0	Lrrc10	-0.616797	0.0887863	1	1	19494	0
Basp1	6831.01	8684.79	8247.3	10215.5	9893.8	8813.49	Basp1	13.0932	0.283486	0.000709306	0.00469795	3536	1
Fiz1	550.537	546.356	525.468	450.908	459.062	433.994	Fiz1	8.94312	-0.2716	0.000190381	0.00147007	3033	1
Nespas	10.3484	4.74267	0	0	4.26044	0	Nespas	1.41835	-1.82463	0.0621231	0.209071	6958	0
Apopt1	137.634	129.949	126.972	119.032	115.032	97.5267	Apopt1	6.91371	-0.250826	0.049686	0.174512	6668	0
Myd88	19.662	26.559	21.4875	46.4022	22.3673	20.4806	Myd88	4.69556	0.398516	0.253728	0.612233	9705	0
Gm20806	0	0	0	0	0	0	Gm20806	-2.64114	0.0400967	1	1	19494	0
D930016D06Rik	265.955	224.803	226.596	250.168	242.845	262.347	D930016D06Rik	7.93882	0.0744806	0.466983	0.936927	11673	0
Gm20809	0	0	0	0	0	0	Gm20809	-2.64114	0.0400967	1	1	19494	0
1700012B09Rik	0	0	0	0	0	0	1700012B09Rik	-2.64114	0.0400967	1	1	19494	0
Gm11186	0	0	0	0	0	0	Gm11186	-2.64114	0.0400967	1	1	19494	0
1700028D13Rik	0	0	0	0	0	0	1700028D13Rik	-2.64114	0.0400967	1	1	19494	0
Mrgpra3	0	0	0	0	0	0	Mrgpra3	-2.64114	0.0400967	1	1	19494	0
4930539M17Rik	0	0	0	0	0	0	4930539M17Rik	-2.64114	0.0400967	1	1	19494	0
Glb1l2	19.662	27.5075	16.604	6.05246	14.9115	20.4806	Glb1l2	4.09904	-0.621774	0.103993	0.313391	7770	0
Glb1l3	0	0	0	0	0	0	Glb1l3	-2.64114	0.0400967	1	1	19494	0
Gm4827	0	0	0	0	0	0	Gm4827	-2.64114	0.0400967	1	1	19494	0
D17H6S53E	100.38	97.6991	123.065	105.918	116.097	105.329	D17H6S53E	6.75591	0.027587	0.870657	1	14647	0
Efhd2	603.314	650.695	642.672	390.384	363.202	320.863	Efhd2	8.89436	-0.81988	6.67367e-23	5.4459e-21	287	1
Efhd1	4.13938	6.63974	0	5.04372	0	0	Efhd1	1.29736	-1.09568	0.307698	0.691816	10412.5	0
Usp47	3006.22	2702.38	2676.17	2913.25	2852.36	3156.94	Usp47	11.4934	0.0896852	0.154956	0.41974	8646	0
Eddm3b	0	0	0	0	0	0	Eddm3b	-2.64114	0.0400967	1	1	19494	0
Zcchc13	0	0	0	0	0	0	Zcchc13	-2.64114	0.0400967	1	1	19494	0
Zcchc12	1321.5	1463.59	1336.13	1908.54	1884.18	1807.17	Zcchc12	10.6451	0.442328	1.04936e-13	3.57012e-12	688	1
Zcchc11	1398.07	1212.23	1251.16	1242.77	1218.49	1300.03	Zcchc11	10.311	-0.0379203	0.585624	1	12721	0
Zcchc10	81.7527	69.243	65.4393	69.6033	53.2555	54.615	Zcchc10	6.02966	-0.286328	0.103264	0.311694	7759	0
Zcchc17	329.08	347.164	319.383	306.658	302.491	298.432	Zcchc17	8.30771	-0.133579	0.117344	0.344128	7986	0
Zcchc16	3.10453	0	0	0	0	4.87634	Zcchc16	0.375124	0.651421	0.755901	1	13879.5	0
Olfr1274-ps	0	0	0	0	0	0	Olfr1274-ps	-2.64114	0.0400967	1	1	19494	0
Zcchc14	2192.83	2353.32	2300.14	2545.06	2595.67	2565.93	Zcchc14	11.2415	0.170783	0.000716668	0.00473867	3542	1
Krt23	0	0	0	0	0	0	Krt23	-2.64114	0.0400967	1	1	19494	0
Krt20	0	0	0	0	0	0	Krt20	-2.64114	0.0400967	1	1	19494	0
Zcchc18	1231.46	1288.11	1289.25	1577.67	1515.65	1669.66	Zcchc18	10.4714	0.322519	8.76038e-08	1.31434e-06	1561	1
Krt26	0	0	0	0	0	0	Krt26	-2.64114	0.0400967	1	1	19494	0
Krt27	0	0	0	0	0	0	Krt27	-2.64114	0.0400967	1	1	19494	0
Krt24	0	0	0	0	0	0	Krt24	-2.64114	0.0400967	1	1	19494	0
Krt25	0	0	0	0	0	0	Krt25	-2.64114	0.0400967	1	1	19494	0
Alkbh7	80.7178	72.0887	70.3228	62.5421	74.5577	65.3429	Alkbh7	6.14659	-0.140367	0.386009	0.818315	11047	0
Dnaja2	1821.33	1782.3	1840.11	1771.35	1724.41	1791.57	Dnaja2	10.8044	-0.0420574	0.418102	0.865396	11315	0
Dnaja3	337.359	352.855	344.777	303.632	325.923	324.764	Dnaja3	8.3719	-0.117075	0.167339	0.444945	8808	0
Dnaja1	4119.71	3994.28	3912.68	4124.75	3947.3	4241.44	Dnaja1	11.986	0.0340009	0.484532	0.961999	11796	0
Dnaja4	61.0558	63.5518	56.6489	76.6645	71.3623	67.2934	Dnaja4	6.04115	0.248451	0.131608	0.37616	8194	0
A630010A05Rik	0	0	0	0	0	0	A630010A05Rik	-2.64114	0.0400967	1	1	19494	0
0610009B14Rik	0	0	0	0	0	0	0610009B14Rik	-2.64114	0.0400967	1	1	19494	0
Gm19402	0	0	0	0	0	0	Gm19402	-2.64114	0.0400967	1	1	19494	0
Acer2	24.8363	23.7134	13.6739	20.1749	20.2371	21.4559	Acer2	4.37029	-0.00827053	1	1	19494	0
Acer3	98.3102	96.7506	85.9501	107.936	90.5343	125.809	Acer3	6.65283	0.206611	0.17867	0.468951	8923	0
Acer1	0	0	0	0	0	0	Acer1	-2.64114	0.0400967	1	1	19494	0
Recql	312.523	293.097	279.338	262.273	156.571	221.386	Recql	7.97099	-0.467019	0.00136317	0.00825161	3869	1
D330045A20Rik	15.5227	18.9707	13.6739	6.05246	7.45577	10.7279	D330045A20Rik	3.50957	-0.990891	0.00967443	0.0449911	5036	1
C330008G21Rik	0	0	0	0	0	0	C330008G21Rik	-2.64114	0.0400967	1	1	19494	0
Trpt1	43.4635	37.9414	46.8819	37.3235	40.4742	44.8623	Trpt1	5.38591	-0.0647075	0.814934	1	14280	0
Alppl2	0	0	0	0	0	0	Alppl2	-2.64114	0.0400967	1	1	19494	0
Lactb2	37.2544	33.1987	38.0915	42.3672	38.3439	34.1344	Lactb2	5.21789	0.0814061	0.707683	1	13585	0
Agbl4	0	7.58828	0	0	6.39066	7.80214	Agbl4	1.79047	0.903314	0.413889	0.858724	11287	0
Agbl3	28.9756	25.6104	30.2779	30.2623	18.1069	34.1344	Agbl3	4.80177	-0.0406963	0.945701	1	15095	0
Agbl2	0	0	0	0	4.26044	0	Agbl2	-2.64114	2.16723	0.148133	0.40482	8491	0
Agbl1	0	0	0	0	0	0	Agbl1	-2.64114	0.0400967	1	1	19494	0
Ccser2	1272.86	1146.78	1254.09	1683.59	1583.82	1760.36	Ccser2	10.4844	0.452674	5.28789e-12	1.4604e-10	848	1
Ccser1	260.781	244.722	248.083	323.807	306.751	330.616	Ccser1	8.14818	0.351025	8.1593e-05	0.000686883	2782	1
Stard8	41.3938	40.787	33.208	43.376	50.0601	63.3924	Stard8	5.48674	0.442685	0.032042	0.122339	6134	0
Srp14	739.914	791.078	805.782	811.03	754.097	725.599	Srp14	9.59098	-0.0287132	0.680044	1	13396	0
Stard3	297	247.568	259.804	280.431	289.71	283.803	Stard3	8.10989	0.086278	0.374993	0.801236	10961	0
Srp19	329.08	326.296	332.08	335.912	325.923	309.16	Srp19	8.35048	-0.0242535	0.784977	1	14080	0
Stard6	4.13938	0	4.88353	5.04372	0	0	Stard6	1.16908	-0.839105	0.507056	0.990891	11956	0
Stard7	1380.48	1290.96	1327.34	1289.17	1366.54	1307.83	Stard7	10.374	-0.0127698	0.832333	1	14397	0
Stard4	339.429	358.546	379.938	246.133	230.064	263.322	Stard4	8.21727	-0.543582	4.64764e-09	8.50373e-08	1280	1
Stard5	49.6725	42.6841	41.9983	74.647	60.7112	69.244	Stard5	5.78833	0.606772	0.00077034	0.00504371	3577	1
1700110C19Rik	0	3.79414	3.90682	0	0	0	1700110C19Rik	-2.64114	-2.98117	0.0159201	0.0690924	5384	0
Dock8	0	0	0	0	0	0	Dock8	-2.64114	0.0400967	1	1	19494	0
Dock9	244.223	251.362	237.339	324.815	320.598	291.605	Dock9	8.10976	0.354413	0.000130701	0.00105045	2914	1
Dock2	0	0	0	0	0	0	Dock2	-2.64114	0.0400967	1	1	19494	0
Dock3	1145.57	1065.2	1124.19	1370.88	1386.77	1432.67	Dock3	10.2832	0.329389	1.81693e-08	3.05254e-07	1394	1
Dock1	550.537	502.723	472.725	375.252	350.421	353.047	Dock1	8.74035	-0.500421	2.97227e-09	5.54667e-08	1255	1
Dock6	135.565	122.361	128.925	168.46	203.436	174.573	Dock6	7.25985	0.498362	2.62976e-05	0.000244789	2516	1
Dock7	2717.5	2492.75	2439.81	2259.58	2406.08	2545.45	Dock7	11.2737	-0.085249	0.17833	0.468268	8919	0
Dock4	877.548	829.019	858.524	1118.7	1105.58	1076.69	Dock4	9.92177	0.363882	1.08521e-09	2.16857e-08	1172	1
Dock5	338.394	355.701	293.988	400.471	440.955	400.835	Dock5	8.52866	0.330264	0.000361908	0.0026144	3242	1
Phxr4	0	1.89707	0	1.00874	0	1.95053	Phxr4	-0.340454	0.641472	1	1	19494	0
Hsd17b12	1380.48	1331.74	1492.41	1431.41	1483.7	1581.88	Hsd17b12	10.5013	0.0969796	0.140851	0.396673	8316	0
Hsd17b13	0	0	0	0	0	0	Hsd17b13	-2.64114	0.0400967	1	1	19494	0
Hsd17b10	302.175	352.855	319.383	275.387	289.71	236.015	Hsd17b10	8.20216	-0.282529	0.00583986	0.029265	4663	1
Hsd17b11	30.0105	31.3017	34.1847	25.2186	22.3673	23.4064	Hsd17b11	4.77852	-0.42779	0.0777445	0.250004	7283	0
Hsd17b14	0	0	0	0	0	0	Hsd17b14	-2.64114	0.0400967	1	1	19494	0
4930519H02Rik	0	0	0	0	0	0	4930519H02Rik	-2.64114	0.0400967	1	1	19494	0
Cngb1	5.17422	2.8456	5.86023	0	3.19533	2.9258	Cngb1	1.61941	-1.18114	0.131437	0.375992	8187	0
Cngb3	0	0	0	0	0	0	Cngb3	-2.64114	0.0400967	1	1	19494	0
Cox20	206.969	184.016	209.015	168.46	168.287	182.375	Cox20	7.53941	-0.208887	0.0555219	0.190831	6814	0
Nup214	640.569	648.798	669.043	578.01	526.164	561.754	Nup214	9.23383	-0.233357	0.000774429	0.00506341	3582	1
Nup210	678.858	638.364	666.113	616.342	599.657	625.146	Nup210	9.31509	-0.107325	0.110147	0.328114	7862	0
Gm2002	0	0	0	0	0	0	Gm2002	-2.64114	0.0400967	1	1	19494	0
4930448F12Rik	0	0	0	0	0	0	4930448F12Rik	-2.64114	0.0400967	1	1	19494	0
Olfr1158	0	0	0	0	0	0	Olfr1158	-2.64114	0.0400967	1	1	19494	0
Msmp	0	0	0	0	0	0	Msmp	-2.64114	0.0400967	1	1	19494	0
Olfr1154	0	0	0	0	0	0	Olfr1154	-2.64114	0.0400967	1	1	19494	0
Olfr1155	0	0	0	0	0	0	Olfr1155	-2.64114	0.0400967	1	1	19494	0
Olfr1156	0	0	0	0	0	0	Olfr1156	-2.64114	0.0400967	1	1	19494	0
Serpina4-ps1	0	0	0	0	0	0	Serpina4-ps1	-2.64114	0.0400967	1	1	19494	0
Olfr1151	0	0	0	0	0	0	Olfr1151	-2.64114	0.0400967	1	1	19494	0
Olfr1152	0	0	0	0	0	0	Olfr1152	-2.64114	0.0400967	1	1	19494	0
Olfr1153	0	0	0	0	0	0	Olfr1153	-2.64114	0.0400967	1	1	19494	0
Slc23a1	8.27875	15.1766	11.7205	15.1311	12.7813	9.75267	Slc23a1	3.60087	0.0986473	0.826465	1	14356	0
Slc23a3	0	0	0	0	0	0	Slc23a3	-2.64114	0.0400967	1	1	19494	0
Slc23a2	729.565	645.004	759.877	768.662	786.051	781.189	Slc23a2	9.53974	0.130118	0.0728322	0.237236	7190	0
Mir22hg	42.4286	48.3753	44.9284	64.5596	83.0785	53.6397	Mir22hg	5.78387	0.568423	0.00526621	0.0268528	4593	1
Msmb	0	0	0	0	0	0	Msmb	-2.64114	0.0400967	1	1	19494	0
Bbx	514.318	499.878	480.539	408.541	404.742	394.983	Bbx	8.80724	-0.306951	4.62232e-05	0.000407893	2654	1
4930517E11Rik	0	0	0	0	0	0	4930517E11Rik	-2.64114	0.0400967	1	1	19494	0
Snord17	2.06969	3.79414	1.95341	0	0	0	Snord17	-2.64114	-3.00279	0.00998292	0.0462055	5060	1
Snord11	0	0	0	0	0	0	Snord11	-2.64114	0.0400967	1	1	19494	0
Snord12	6.20907	4.74267	5.86023	4.03497	5.32555	3.90107	Snord12	2.31534	-0.342235	0.597775	1	12810	0
Snord19	2.06969	0.948535	0.976705	2.01749	1.06511	0.975267	Snord19	0.424482	0.0225504	1	1	19494	0
Dusp19	57.9513	58.8092	67.3927	55.4809	79.8832	75.0956	Dusp19	6.03612	0.192638	0.296548	0.673567	10311	0
Dusp18	399.45	365.186	384.822	385.34	417.523	427.167	Dusp18	8.63065	0.0977399	0.237829	0.582144	9568	0
Dusp15	37.2544	43.6326	31.2546	49.4284	52.1904	39.986	Dusp15	5.39249	0.336548	0.114548	0.337735	7943	0
Dusp14	67.2649	73.9857	61.5324	52.4547	57.5159	70.2192	Dusp14	5.99362	-0.17042	0.331845	0.733046	10602	0
Dusp16	489.481	491.341	502.027	531.608	526.164	569.556	Dusp16	9.01626	0.134133	0.0649601	0.216719	7020	0
Dusp11	1280.1	1152.47	1140.79	1229.66	1174.82	1297.11	Dusp11	10.2435	0.0508579	0.450772	0.913479	11557	0
Dusp10	57.9513	67.346	67.3927	57.4984	56.4508	58.516	Dusp10	5.92519	-0.159976	0.340339	0.746813	10673	0
Dusp13	0	0	0	0	0	0	Dusp13	-2.64114	0.0400967	1	1	19494	0
Dusp12	140.739	106.236	130.879	146.268	121.422	114.106	Dusp12	6.98421	0.0149779	0.936327	1	15043	0
Sgpl1	1280.1	1248.27	1219.91	1045.06	1113.04	1102.05	Sgpl1	10.1864	-0.20129	0.000626746	0.00421672	3481	1
Fate1	0	0	0	0	0	0	Fate1	-2.64114	0.0400967	1	1	19494	0
Snord1a	1.03484	0	0.976705	1.00874	1.06511	0	Snord1a	-0.554652	0.044006	1	1	19494	0
Snord1b	0	0	0	0	0	0	Snord1b	-2.64114	0.0400967	1	1	19494	0
Snord1c	0	0	0.976705	0	0	0	Snord1c	-2.64114	-0.00212596	1	1	15419.5	0
Slc20a2	222.492	271.281	241.246	209.819	222.608	189.202	Slc20a2	7.81581	-0.241729	0.0284783	0.111091	6003	0
Slc20a1	1159.03	1105.04	1177.91	1288.17	1285.59	1244.44	Slc20a1	10.2389	0.149653	0.00994554	0.0460781	5055	1
Cadm4	1741.64	2152.23	2116.52	2317.08	2332.59	2036.36	Cadm4	11.0451	0.153692	0.0667011	0.221423	7055	0
Cadm2	872.374	744.6	817.502	999.665	977.77	1136.19	Cadm2	9.84192	0.354982	6.62613e-06	7.02428e-05	2209	1
Cadm3	1687.83	1679.86	1751.23	2644.92	2722.42	2611.77	Cadm3	11.0569	0.640389	6.53823e-36	1.225e-33	125	1
Srcin1	1156.96	1157.21	1328.32	1661.4	1541.21	1418.04	Srcin1	10.4173	0.343172	8.2743e-06	8.57832e-05	2259	1
Cadm1	1449.82	1454.1	1478.73	1450.57	1377.19	1503.86	Cadm1	10.5042	-0.0168973	0.777083	1	14037	0
Eif3j2	399.45	371.826	351.614	296.571	303.556	332.566	Eif3j2	8.41417	-0.267742	0.00307341	0.0169203	4254	1
Eif3j1	0	0	0	0	0	0	Eif3j1	-2.64114	0.0400967	1	1	19494	0
AA536875	0	0	0	0	0	0	AA536875	-2.64114	0.0400967	1	1	19494	0
Sptbn4	249.397	271.281	236.363	387.357	412.197	356.948	Sptbn4	8.28493	0.611325	8.17707e-11	1.90554e-09	1005	1
Sptbn2	2305.63	2405.48	2360.7	3067.59	3125.03	3102.32	Sptbn2	11.4001	0.394366	7.48774e-17	3.54269e-15	495	1
Sptbn1	5166.98	4644.98	4866.92	6090.79	6049.82	6683.51	Sptbn1	12.4359	0.358841	9.13544e-10	1.8508e-08	1156	1
C130050O18Rik	1.03484	1.89707	0	0	3.19533	2.9258	C130050O18Rik	0.497858	1.06196	0.535355	1	12327	0
Dfna5	52.7771	45.5297	51.7654	57.4984	61.7763	70.2192	Dfna5	5.8128	0.336496	0.0640335	0.214177	7002	0
Hsf2bp	0	0	0	0	0	0	Hsf2bp	-2.64114	0.0400967	1	1	19494	0
Ski	1274.93	1357.35	1353.71	1260.93	1283.46	1250.29	Ski	10.3403	-0.0709624	0.215238	0.539824	9338	0
Slx4ip	154.192	162.199	181.667	156.355	180.003	176.523	Slx4ip	7.39636	0.042312	0.740209	1	13784	0
Krtap11-1	0	0	0	0	0	0	Krtap11-1	-2.64114	0.0400967	1	1	19494	0
Adig	0	0	0	0	0	0	Adig	-2.64114	0.0400967	1	1	19494	0
Hpse2	0	0	0	4.03497	0	0	Hpse2	-2.64114	2.08879	0.148133	0.40482	8491	0
Fnd3c2	7.24391	0	0	4.03497	0	0	Fnd3c2	0.849701	-0.844209	0.607088	1	12899.5	0
C330021F23Rik	348.742	347.164	345.754	256.221	274.798	254.545	C330021F23Rik	8.23616	-0.407084	2.22491e-06	2.5783e-05	2021	1
Gm16451	0	0	0	0	0	0	Gm16451	-2.64114	0.0400967	1	1	19494	0
Rab22a	365.3	345.267	380.915	377.27	412.197	339.393	Rab22a	8.5314	0.0485788	0.612821	1	12939	0
Cdk2ap1	951.022	1065.2	1077.31	612.307	646.521	557.853	Cdk2ap1	9.6261	-0.76795	3.39137e-24	3.11009e-22	255	1
Cdk2ap2	137.634	162.199	157.25	164.425	148.05	146.29	Cdk2ap2	7.254	0.00529952	1	1	15419.5	0
Adi1	92.1011	110.979	113.298	82.7169	71.3623	91.6751	Adi1	6.53833	-0.36443	0.0153876	0.0672976	5355	0
Pcsk1n	322.871	479.959	440.494	622.395	587.94	531.521	Pcsk1n	8.93824	0.486422	5.17831e-05	0.000452691	2679	1
Pdk1	82.7875	87.2652	77.1597	108.944	90.5343	127.76	Pdk1	6.56694	0.404591	0.00955945	0.0446256	5004	1
Pdk3	212.143	213.42	236.363	197.714	157.636	197.979	Pdk3	7.6563	-0.258532	0.0267673	0.106145	5906	0
Pdk2	124.181	138.486	122.088	114.997	121.422	109.23	Pdk2	6.92552	-0.154634	0.210014	0.529922	9281	0
Pdk4	4.13938	7.58828	0	7.0612	4.26044	0	Pdk4	1.94146	-0.0508317	1	1	15346	0
Grpel1	410.833	472.37	440.494	405.515	432.434	382.305	Grpel1	8.7267	-0.117392	0.166921	0.444186	8801	0
Grpel2	464.645	459.091	470.772	541.695	492.08	536.397	Grpel2	8.94616	0.171167	0.0220725	0.0906751	5701	0
Il12rb1	0	0	0	0	0	0	Il12rb1	-2.64114	0.0400967	1	1	19494	0
4931429I11Rik	0	0	0	0	0	0	4931429I11Rik	-2.64114	0.0400967	1	1	19494	0
Il12rb2	37.2544	27.5075	24.4176	35.306	39.409	34.1344	Il12rb2	5.03745	0.287549	0.216701	0.542159	9361	0
Prkrir	1301.83	1275.78	1228.7	971.42	991.617	986.97	Prkrir	10.1254	-0.367674	2.33449e-10	5.14656e-09	1062	1
1700021K19Rik	545.363	517.9	571.373	707.129	649.717	672.934	1700021K19Rik	9.24597	0.312354	1.12931e-05	0.0001141	2318	1
Ankrd33b	5.17422	4.74267	0	3.02623	6.39066	10.7279	Ankrd33b	2.23615	1.02245	0.159286	0.428642	8703	0
Scn5a	376.683	380.362	415.1	247.142	256.691	248.693	Scn5a	8.2903	-0.639337	2.91772e-13	9.3993e-12	727	1
Hif3a	112.798	97.6991	110.368	81.7082	78.8181	72.1698	Hif3a	6.5091	-0.463519	0.00118112	0.00727944	3800	1
Pecr	28.9756	23.7134	21.4875	19.1661	23.4324	18.5301	Pecr	4.48837	-0.279115	0.33264	0.734254	10610	0
Golga1	410.833	362.34	383.845	385.34	351.486	371.577	Golga1	8.56027	-0.0619299	0.482921	0.95954	11786	0
Golga2	966.544	999.756	972.799	1058.17	1019.31	1091.32	Golga2	9.99048	0.108565	0.0699933	0.229811	7133	0
Golga3	588.826	589.989	564.536	539.678	568.768	638.8	Golga3	9.18429	0.00321989	0.970638	1	15214	0
Golga4	1325.64	1185.67	1235.53	1332.55	1336.71	1355.62	Golga4	10.3381	0.103274	0.0902575	0.279164	7572	0
Golga5	264.92	266.538	253.943	252.186	262.017	255.52	Golga5	8.01778	-0.0290921	0.759152	1	13912	0
Golga7	1124.88	1066.15	1094.89	1029.93	1091.74	1081.57	Golga7	10.0787	-0.0367657	0.542858	1	12379	0
4930546C10Rik	0	0	0	0	0	0	4930546C10Rik	-2.64114	0.0400967	1	1	19494	0
Ring1	214.213	260.847	220.735	218.897	231.129	199.93	Ring1	7.8084	-0.0983213	0.371501	0.796099	10929	0
Vmn2r32	0	0	0	0	0	0	Vmn2r32	-2.64114	0.0400967	1	1	19494	0
Tbk1	457.401	440.12	424.867	434.768	410.067	455.45	Tbk1	8.77181	-0.0243176	0.776666	1	14035	0
1700019D03Rik	6.20907	0	3.90682	0	0	0	1700019D03Rik	-2.64114	-3.37468	0.00584924	0.029265	4672.5	1
Gm10857	0	0	0	0	0	0	Gm10857	-2.64114	0.0400967	1	1	19494	0
Bop1	473.959	484.701	532.304	456.961	479.299	474.955	Bop1	8.91741	-0.079308	0.309162	0.694207	10430	0
Vps13d	970.684	888.777	921.033	1032.95	1071.5	1084.5	Vps13d	9.95503	0.19774	0.00140511	0.00847919	3881	1
Vps13a	434.635	370.877	377.985	302.623	319.533	376.453	Vps13a	8.50135	-0.245064	0.0175201	0.0746307	5498	0
Soga2	646.778	698.122	744.25	893.747	882.976	896.271	Soga2	9.62151	0.355541	1.66781e-07	2.389e-06	1635	1
Vps13c	508.109	449.606	411.193	474.109	480.364	520.793	Vps13c	8.88782	0.107951	0.22472	0.557162	9446	0
Vps13b	429.46	386.054	410.216	480.162	436.695	491.535	Vps13b	8.77467	0.200407	0.0145047	0.0640703	5302	0
Gja1	1381.52	1420.91	1333.2	1024.88	1086.41	1023.06	Gja1	10.229	-0.399939	1.8503e-11	4.73595e-10	915	1
Gja3	0	2.8456	0	0	0	0	Gja3	-2.64114	-1.54487	0.272806	0.632836	9982	0
Gja4	4.13938	4.74267	7.81364	9.07869	4.26044	4.87634	Gja4	2.53929	0.125688	1	1	19494	0
Gja5	3.10453	3.79414	4.88353	0	0	0	Gja5	-2.64114	-3.59467	0.00067174	0.00447317	3517	1
Gja6	0	0	0	0	0	0	Gja6	-2.64114	0.0400967	1	1	19494	0
Gja8	0	0	0	0	0	0	Gja8	-2.64114	0.0400967	1	1	19494	0
Gsdmcl-ps	0	0	0	0	0	0	Gsdmcl-ps	-2.64114	0.0400967	1	1	19494	0
Abcc8	36.2195	34.1473	25.3943	46.4022	55.3857	39.986	Abcc8	5.27945	0.566079	0.00932854	0.0438439	4983	1
Abcc9	0	2.8456	0	0	0	0	Abcc9	-2.64114	-1.54487	0.272806	0.632836	9982	0
Cntfr	965.51	1071.84	1051.91	1195.36	1083.22	1031.83	Cntfr	10.058	0.0997458	0.169308	0.449161	8828	0
Abcc5	819.597	691.482	795.038	1036.99	975.64	1016.23	Abcc5	9.78294	0.393308	6.0602e-08	9.31299e-07	1524	1
Abcc6	0	2.8456	0	0	0	0	Abcc6	-2.64114	-1.54487	0.272806	0.632836	9982	0
Abcc1	152.122	107.184	109.391	174.513	159.766	172.622	Abcc1	7.17096	0.459267	0.000941705	0.00596881	3695	1
Abcc2	0	0	0	0	0	0	Abcc2	-2.64114	0.0400967	1	1	19494	0
Abcc3	0	5.69121	0	0	0	4.87634	Abcc3	0.812304	-0.222938	1	1	19494	0
A430093F15Rik	0	0	0	0	0	0	A430093F15Rik	-2.64114	0.0400967	1	1	19494	0
Cyp21a1	0	0	0	0	0	0	Cyp21a1	-2.64114	0.0400967	1	1	19494	0
Nudcd2	520.527	507.466	508.864	405.515	399.416	365.725	Nudcd2	8.80447	-0.392665	3.26127e-07	4.41752e-06	1729	1
Nudcd3	1265.61	1323.21	1345.9	1474.78	1396.36	1433.64	Nudcd3	10.4219	0.12968	0.0242083	0.0981069	5779	0
Nudcd1	371.509	317.759	315.476	234.028	226.868	228.213	Nudcd1	8.11564	-0.544023	3.14908e-08	5.09686e-07	1447	1
Ift74	316.662	307.325	299.849	191.661	191.72	190.177	Ift74	7.92268	-0.687698	3.15701e-13	1.01423e-11	729	1
Preb	808.213	808.152	905.406	892.738	858.478	906.023	Preb	9.753	0.0754908	0.267189	0.632836	9820	0
Mrpl44	172.819	192.553	164.087	153.329	165.092	163.845	Mrpl44	7.39607	-0.134688	0.227168	0.561684	9472	0
Prep	753.367	774.953	810.665	591.124	619.894	577.358	Prep	9.41309	-0.387233	7.97459e-09	1.41426e-07	1320	1
Slc25a22	667.475	693.379	666.113	842.301	830.785	845.557	Slc25a22	9.55681	0.313324	5.23123e-07	6.85209e-06	1788	1
Hmga1	495.69	251.362	328.173	293.544	500.601	398.884	Hmga1	8.56046	0.149991	0.479913	0.955502	11763	0
Gm10142	0	0	0	0	0	0	Gm10142	-2.64114	0.0400967	1	1	19494	0
Gm10147	0	0	0	0	0	0	Gm10147	-2.64114	0.0400967	1	1	19494	0
Ptk2b	32.0802	25.6104	18.5574	34.2973	36.2137	33.1591	Ptk2b	4.88928	0.443228	0.0750485	0.243305	7224	0
Higd1c	0	0	0	0	0	0	Higd1c	-2.64114	0.0400967	1	1	19494	0
Higd1b	0	0	0	0	0	1.95053	Higd1b	-2.64114	1.0401	0.515204	0.990891	12095.5	0
BC089491	0	0	0	0	0	0	BC089491	-2.64114	0.0400967	1	1	19494	0
Slc25a21	0	0	0	0	0	0	Slc25a21	-2.64114	0.0400967	1	1	19494	0
2700038G22Rik	17.5924	15.1766	19.5341	17.1486	12.7813	13.6537	2700038G22Rik	3.99231	-0.263106	0.498404	0.98139	11893	0
Gm11435	0	0	0	0	0	0	Gm11435	-2.64114	0.0400967	1	1	19494	0
Gm11437	0	0	0	0	0	0	Gm11437	-2.64114	0.0400967	1	1	19494	0
Ap4m1	215.248	211.523	223.666	184.6	186.394	231.138	Ap4m1	7.70464	-0.111327	0.335368	0.738814	10631	0
Ssx2ip	364.265	357.598	346.73	276.396	275.863	269.174	Ssx2ip	8.28679	-0.379498	6.55448e-06	6.95857e-05	2206	1
Atg9a	518.457	552.047	501.05	565.905	575.159	634.899	Atg9a	9.12122	0.17641	0.021503	0.0886976	5677	0
Atg9b	0	5.69121	0	13.1137	13.8464	14.629	Atg9b	2.35847	2.8694	7.8909e-07	9.90467e-06	1865	1
Blnk	0	0	0	0	0	0	Blnk	-2.64114	0.0400967	1	1	19494	0
Sqrdl	13.453	0	8.79035	0	10.6511	0	Sqrdl	2.35915	-1.06237	0.220213	0.548934	9394.5	0
Ahrr	16.5575	12.331	17.5807	24.2098	23.4324	29.258	Ahrr	4.3166	0.726715	0.0105812	0.0486667	5092	1
Bhmt2	0	0	0	0	0	0	Bhmt2	-2.64114	0.0400967	1	1	19494	0
Nt5dc2	1061.75	1145.83	1190.6	763.619	783.92	788.016	Nt5dc2	9.87509	-0.540999	9.70371e-17	4.55754e-15	498	1
Nt5dc3	116.937	113.824	114.275	163.416	176.808	200.905	Nt5dc3	7.17025	0.649227	6.61601e-08	1.01339e-06	1529	1
Nt5dc1	21.7317	20.8678	31.2546	13.1137	14.9115	17.5548	Nt5dc1	4.2735	-0.696276	0.0229817	0.0939649	5728	0
Ugt1a10	0	0.948535	0	0	0	0	Ugt1a10	-2.64114	0.0400967	1	1	15419.5	0
Psap	3825.82	4220.03	4153.93	3963.35	4102.8	3852.31	Psap	11.9728	-0.0336573	0.529244	1	12276	0
Olfr849	0	0	0	0	0	0	Olfr849	-2.64114	0.0400967	1	1	19494	0
Olfr845	0	0	0	0	0	0	Olfr845	-2.64114	0.0400967	1	1	19494	0
Olfr846	0	0	0	0	0	0	Olfr846	-2.64114	0.0400967	1	1	19494	0
Olfr847	0	0	0	0	0	0	Olfr847	-2.64114	0.0400967	1	1	19494	0
Olfr843	0	0	0	0	0	0	Olfr843	-2.64114	0.0400967	1	1	19494	0
9030624J02Rik	791.656	815.74	844.85	786.82	888.301	837.755	9030624J02Rik	9.69254	0.0352355	0.612154	1	12935	0
Ltn1	1008.97	850.836	904.429	838.266	848.892	914.801	Ltn1	9.80406	-0.087284	0.249226	0.604419	9657	0
Gtf2a1	605.384	560.584	541.095	531.608	553.857	655.38	Gtf2a1	9.16647	0.0282709	0.747555	1	13827	0
Gtf2a2	422.216	344.318	320.359	344.99	330.184	294.531	Gtf2a2	8.41874	-0.164594	0.14245	0.400068	8339	0
Isg20	0	0	0	0	0	0	Isg20	-2.64114	0.0400967	1	1	19494	0
Fam64a	471.889	497.032	449.284	157.364	200.241	179.449	Fam64a	8.18442	-1.40093	1.35619e-45	4.23494e-43	75	1
4930596D02Rik	0	0	0	0	0	0	4930596D02Rik	-2.64114	0.0400967	1	1	19494	0
E130003G02Rik	5.17422	0	8.79035	3.02623	7.45577	5.8516	E130003G02Rik	2.33177	0.226072	0.883493	1	14728	0
4930412C18Rik	0	4.74267	0	3.02623	0	0	4930412C18Rik	0.336649	-0.648179	0.755901	1	13879.5	0
Gm12169	0	0	0	0	0	0	Gm12169	-2.64114	0.0400967	1	1	19494	0
Dis3l	317.697	260.847	312.546	298.588	295.035	285.753	Dis3l	8.20492	-0.01909	0.86713	1	14625	0
4930470H14Rik	4.13938	3.79414	0	0	6.39066	0	4930470H14Rik	1.247	-0.311996	0.8258	1	14347.5	0
Mal	0	0	0	0	0	0	Mal	-2.64114	0.0400967	1	1	19494	0
Gm16845	7.24391	3.79414	4.88353	4.03497	5.32555	6.82687	Gm16845	2.41989	0.0238872	1	1	19494	0
Bhmt	0	0	0	0	0	0	Bhmt	-2.64114	0.0400967	1	1	19494	0
Aloxe3	0	5.69121	9.76705	10.0874	11.7162	0	Aloxe3	2.61344	0.49619	0.504294	0.989574	11935	0
2200002J24Rik	0	0	0	0	0	0	2200002J24Rik	-2.64114	0.0400967	1	1	19494	0
Masp1	285.617	276.024	272.501	219.906	219.413	231.138	Masp1	7.96161	-0.315148	0.000760185	0.00498531	3570	1
Masp2	8.27875	0	10.7438	5.04372	8.52087	0	Masp2	2.42074	-0.487862	0.534689	1	12320	0
Naaladl1	17.5924	16.1251	17.5807	20.1749	10.6511	9.75267	Naaladl1	3.92678	-0.338186	0.389919	0.82455	11075	0
Fam124b	0	0	0	0	0	0	Fam124b	-2.64114	0.0400967	1	1	19494	0
0610031O16Rik	0	0	0	0	0	0	0610031O16Rik	-2.64114	0.0400967	1	1	19494	0
Fam124a	307.349	389.848	376.032	333.894	319.533	330.616	Fam124a	8.4202	-0.125164	0.2084	0.526509	9270	0
Daam1	1894.8	1782.3	1900.67	2253.53	2193.06	2512.29	Daam1	11.0201	0.319168	6.82443e-07	8.70049e-06	1837	1
Daam2	105.554	104.339	111.344	89.7782	78.8181	78.0214	Daam2	6.55185	-0.381364	0.00646094	0.0319185	4740	1
Zfp52	43.4635	31.3017	30.2779	46.4022	46.8648	41.9365	Zfp52	5.31195	0.364153	0.0887455	0.275235	7551	0
Zfp53	81.7527	74.9343	74.2296	59.5159	84.1436	98.502	Zfp53	6.30056	0.0685977	0.734776	1	13753	0
Zfp51	111.763	101.493	124.042	121.049	140.594	129.711	Zfp51	6.92014	0.214451	0.101309	0.306776	7734	0
Zfp57	992.416	939.998	839.967	1073.3	1080.02	1022.08	Zfp57	9.94985	0.195815	0.00580906	0.0292188	4656	1
Zfp54	43.4635	27.5075	43.9517	48.4197	54.3206	56.5655	Zfp54	5.49512	0.471134	0.0247937	0.0999602	5809	0
Zfp58	96.2405	92.9564	90.8336	83.7257	85.2087	69.244	Zfp58	6.42771	-0.233542	0.113445	0.335338	7923	0
Zfp59	143.843	125.207	121.111	145.259	127.813	112.156	Zfp59	7.01379	-0.018359	0.910567	1	14906	0
Dus1l	238.014	243.773	238.316	233.02	208.761	193.103	Dus1l	7.81624	-0.181712	0.0750941	0.243419	7225	0
Ntmt1	277.338	337.678	341.847	332.885	298.231	257.471	Ntmt1	8.26381	-0.106801	0.349274	0.76086	10751	0
Nbas	368.405	379.414	408.263	327.842	350.421	402.785	Nbas	8.54166	-0.0968125	0.311072	0.697091	10451	0
Zyx	618.837	709.504	703.228	751.514	753.032	738.277	Zyx	9.47478	0.142722	0.0455097	0.163648	6513	0
2410066E13Rik	395.31	423.047	384.822	431.742	440.955	418.39	2410066E13Rik	8.69854	0.101735	0.20422	0.518128	9231	0
Plcd4	25.8711	22.7648	29.3012	28.2448	39.409	48.7634	Plcd4	4.98874	0.578922	0.0228972	0.0937177	5722	0
Plcd3	0	17.0736	19.5341	21.1836	0	28.2827	Plcd3	3.82626	0.434299	0.507148	0.990891	11962	0
Plcd1	57.9513	58.8092	55.6722	81.7082	61.7763	62.4171	Plcd1	5.97289	0.255922	0.142144	0.399451	8334	0
4933416E03Rik	0	0	0	0	0	0	4933416E03Rik	-2.64114	0.0400967	1	1	19494	0
Sec13	878.583	947.586	926.893	880.633	894.692	816.299	Sec13	9.79827	-0.0871813	0.181146	0.473591	8958	0
Gm7092	0	0	0	0	0	0	Gm7092	-2.64114	0.0400967	1	1	19494	0
Krr1	540.189	511.26	554.769	436.786	448.411	503.238	Krr1	8.95939	-0.210208	0.00906381	0.0427714	4963	1
Zfp330	377.718	387.951	410.216	357.095	375.984	339.393	Zfp330	8.54817	-0.132808	0.111897	0.331768	7899	0
Vmn1r125	0	0	0	0	0	0	Vmn1r125	-2.64114	0.0400967	1	1	19494	0
Zfp334	806.144	759.776	809.689	719.234	636.935	732.426	Zfp334	9.53624	-0.185765	0.0100822	0.0466372	5063	1
Zfp335	644.708	633.621	691.507	712.173	707.233	702.192	Zfp335	9.41244	0.107075	0.109439	0.326547	7849	0
Vmn1r124	0	0	0	0	0	0	Vmn1r124	-2.64114	0.0400967	1	1	19494	0
Foxe1	0	0	0	0	0	0	Foxe1	-2.64114	0.0400967	1	1	19494	0
Foxe3	0	0	0	0	0	0	Foxe3	-2.64114	0.0400967	1	1	19494	0
Gm17821	0	0	0	0	0	0	Gm17821	-2.64114	0.0400967	1	1	19494	0
Suz12	1286.31	1146.78	1215.02	951.245	904.278	977.218	Suz12	10.0655	-0.364951	3.01138e-08	4.87735e-07	1446	1
Aicda	3.10453	0	3.90682	4.03497	0	0	Aicda	0.826164	-0.797134	0.607088	1	12899.5	0
Vmn1r120	0	0	0	0	0	0	Vmn1r120	-2.64114	0.0400967	1	1	19494	0
Chmp4b	1105.21	1326.05	1225.77	1218.56	1151.38	1130.33	Chmp4b	10.2199	-0.0632025	0.387156	0.820042	11057	0
Vmn1r122	0	0	0	0	0	0	Vmn1r122	-2.64114	0.0400967	1	1	19494	0
1810041L15Rik	740.948	826.174	831.176	1015.8	1101.32	1114.73	1810041L15Rik	9.85801	0.430352	5.38695e-10	1.12746e-08	1119	1
7630403G23Rik	0	0	0	0	0	0	7630403G23Rik	-2.64114	0.0400967	1	1	19494	0
Odf3	0	0	0	0	0	0	Odf3	-2.64114	0.0400967	1	1	19494	0
Odf2	1121.77	983.631	1040.19	886.685	892.562	915.776	Odf2	9.92264	-0.223035	0.000798676	0.0051915	3603	1
Odf1	0	0	0	0	0	0	Odf1	-2.64114	0.0400967	1	1	19494	0
Tinagl1	0	0	0	0	0	0	Tinagl1	-2.64114	0.0400967	1	1	19494	0
Odf4	0	0	0	4.03497	0	0	Odf4	-2.64114	2.08879	0.148133	0.40482	8491	0
Myocd	0	0	0	0	0	0	Myocd	-2.64114	0.0400967	1	1	19494	0
Trmt10a	124.181	95.802	96.6938	93.8131	75.6228	89.7246	Trmt10a	6.57732	-0.289167	0.0659113	0.219344	7037	0
Gm20300	92.1011	102.442	87.9035	123.067	111.836	126.785	Gm20300	6.73525	0.356768	0.00753424	0.0364238	4844	1
Trmt10b	123.146	86.3167	88.8802	134.163	109.706	103.378	Trmt10b	6.74536	0.218991	0.18984	0.490032	9073	0
Zranb1	505.004	506.518	538.165	516.477	514.448	571.507	Zranb1	9.03694	0.048286	0.528407	1	12269	0
Zranb3	170.749	156.508	145.529	98.8568	125.683	102.403	Zranb3	7.03401	-0.532151	4.08778e-05	0.000364707	2625	1
Hcfc1r1	246.293	267.487	262.734	253.195	273.733	269.174	Hcfc1r1	8.03388	0.0359412	0.721284	1	13681	0
Gm9696	0	0	0	0	0	0	Gm9696	-2.64114	0.0400967	1	1	19494	0
9930013L23Rik	234.91	226.7	226.596	195.696	181.069	152.142	9930013L23Rik	7.65182	-0.379826	0.000712586	0.00471434	3540	1
Efr3a	459.471	499.878	433.657	471.083	487.82	515.916	Efr3a	8.90019	0.082337	0.315344	0.704373	10485	0
Crnkl1	449.122	471.422	521.561	417.62	395.156	450.573	Crnkl1	8.81354	-0.190923	0.0269549	0.106485	5920	0
Efr3b	1123.84	1133.5	1163.26	1305.31	1317.54	1305.88	Efr3b	10.255	0.199818	0.000330235	0.00240863	3211	1
Lad1	3.10453	6.63974	0	4.03497	7.45577	4.87634	Lad1	2.07368	0.748169	0.37206	0.796931	10934	0
Gsdmc4	0	0	0	0	0	0	Gsdmc4	-2.64114	0.0400967	1	1	19494	0
Gsdmc2	0	0	0	0	0	0	Gsdmc2	-2.64114	0.0400967	1	1	19494	0
Gsdmc3	0	0	0	0	0	0	Gsdmc3	-2.64114	0.0400967	1	1	19494	0
Uox	0	0	0	0	0	0	Uox	-2.64114	0.0400967	1	1	19494	0
4930474G06Rik	0	0	0	0	0	0	4930474G06Rik	-2.64114	0.0400967	1	1	19494	0
Mrpl4	242.154	242.825	237.339	231.002	241.78	224.311	Mrpl4	7.88589	-0.0512818	0.594354	1	12783	0
Mrpl2	182.133	224.803	212.922	170.478	175.743	143.364	Mrpl2	7.52064	-0.340377	0.00491721	0.0253129	4549	1
Mrpl3	557.781	542.562	527.421	475.118	464.388	505.188	Mrpl3	8.99765	-0.172127	0.0200275	0.0835191	5616	0
Mrpl1	173.854	151.766	150.413	138.198	143.79	167.746	Mrpl1	7.26896	-0.0819882	0.531351	1	12292	0
Prkd3	1225.26	1095.56	1191.58	845.327	889.366	879.691	Prkd3	9.98028	-0.425984	5.95219e-11	1.42649e-09	977	1
Mrpl9	438.774	447.708	446.354	369.2	396.221	371.577	Mrpl9	8.68069	-0.229271	0.00305932	0.0168507	4252	1
Gm2762	0	0	0	0	0	0	Gm2762	-2.64114	0.0400967	1	1	19494	0
Rabac1	224.561	299.737	274.454	282.448	275.863	236.015	Rabac1	8.05263	-0.00801704	0.938916	1	15058	0
4930455C13Rik	2.06969	1.89707	1.95341	1.00874	0	2.9258	4930455C13Rik	0.685955	-0.589442	0.763745	1	13949	0
BC055324	192.481	174.53	186.551	85.7432	94.7947	90.6998	BC055324	7.01305	-1.02919	6.21377e-18	3.33013e-16	437	1
Kcnj2	20.6969	18.9707	17.5807	18.1574	19.172	24.3817	Kcnj2	4.30835	0.108296	0.729224	1	13716	0
Vmn2r80	0	0	0	0	0	0	Vmn2r80	-2.64114	0.0400967	1	1	19494	0
2610507B11Rik	2574.69	2473.78	2500.37	2131.47	2202.65	2232.39	2610507B11Rik	11.1965	-0.201128	5.05464e-05	0.000442541	2675	1
Hira	1245.95	1323.21	1300.97	1269	1328.19	1271.75	Hira	10.333	-0.000444202	0.993829	1	15289	0
Gm19619	0	0	0	0	0	0	Gm19619	-2.64114	0.0400967	1	1	19494	0
Mir344f	0	0	0	1.00874	0	0	Mir344f	-2.64114	0.0887863	1	1	15419.5	0
Mir344g	2.06969	0.948535	0.976705	2.01749	1.06511	0.975267	Mir344g	0.424482	0.0225504	1	1	19494	0
Mir344e	0	0	0	0	0	0	Mir344e	-2.64114	0.0400967	1	1	19494	0
Mir344b	0	0	0	0	0	0	Mir344b	-2.64114	0.0400967	1	1	19494	0
Mir344c	0	0	0	0	0	0	Mir344c	-2.64114	0.0400967	1	1	19494	0
Wwox	69.3346	93.905	85.9501	90.7869	80.9483	73.145	Wwox	6.36355	-0.0251674	0.912424	1	14916	0
6030408B16Rik	4.13938	3.79414	3.90682	0	0	0	6030408B16Rik	-2.64114	-3.60177	0.000653872	0.00437159	3503	1
1700011A15Rik	0	0	0	0	0	0	1700011A15Rik	-2.64114	0.0400967	1	1	19494	0
Fgfr1op	299.07	281.715	291.058	291.527	254.561	306.234	Fgfr1op	8.16663	-0.0326702	0.752039	1	13848	0
Ccdc37	10.3484	18.0222	0	10.0874	7.45577	12.6785	Ccdc37	3.28696	0.0911866	0.938182	1	15053	0
Csrnp2	596.07	622.239	628.022	728.313	720.014	792.892	Csrnp2	9.40529	0.279622	4.91007e-05	0.000431011	2668	1
Slco4a1	12.4181	12.331	12.6972	15.1311	13.8464	7.80214	Slco4a1	3.62883	-0.0259114	1	1	19494	0
A630012P03Rik	0	0	0	0	0	0	A630012P03Rik	-2.64114	0.0400967	1	1	19494	0
Gins2	133.495	131.846	152.366	57.4984	76.6879	63.3924	Gins2	6.58135	-1.08007	1.37032e-13	4.59125e-12	699	1
Gins3	119.007	117.618	126.972	79.6907	71.3623	100.453	Gins3	6.65536	-0.53175	0.000273574	0.00203723	3145	1
Gins1	188.342	154.611	162.133	85.7432	99.0552	75.0956	Gins1	6.91612	-0.958606	4.02645e-12	1.12529e-10	838	1
4930470P17Rik	0	0	0	0	0	0	4930470P17Rik	-2.64114	0.0400967	1	1	19494	0
Gins4	252.502	251.362	238.316	193.679	164.027	149.216	Gins4	7.67566	-0.550007	9.91274e-07	1.22381e-05	1897	1
Fbf1	1080.38	1110.73	1145.68	1204.44	1189.73	1176.17	Fbf1	10.1681	0.0976013	0.091173	0.281455	7586	0
Gm136	0	0	0	0	0	0	Gm136	-2.64114	0.0400967	1	1	19494	0
Pdzk1	113.833	96.7506	106.461	94.8219	78.8181	112.156	Pdzk1	6.64873	-0.1497	0.339819	0.74597	10668	0
Asna1	729.565	847.99	766.714	744.453	701.907	696.341	Asna1	9.54511	-0.129708	0.0752072	0.243692	7227	0
Tmem181c-ps	324.941	271.281	283.245	285.474	254.561	290.63	Tmem181c-ps	8.15434	-0.0823619	0.439261	0.896082	11480	0
Ccnb1ip1	0	0	0	0	0	0	Ccnb1ip1	-2.64114	0.0400967	1	1	19494	0
Galk1	147.983	192.553	166.04	174.513	152.311	133.612	Galk1	7.33078	-0.13778	0.301728	0.682091	10360	0
Galk2	216.282	206.781	209.015	224.95	237.519	236.015	Galk2	7.79106	0.144124	0.136183	0.386547	8251	0
4930545H06Rik	0	0	0	0	0	0	4930545H06Rik	-2.64114	0.0400967	1	1	19494	0
9330133O14Rik	119.007	113.824	107.438	152.32	124.618	100.453	9330133O14Rik	6.90026	0.149383	0.341133	0.748206	10678	0
Rbmx2	132.46	129.001	123.065	118.023	89.4692	82.8977	Rbmx2	6.79943	-0.405089	0.00534891	0.0272152	4603	1
Adprh	737.844	839.453	904.429	846.336	826.525	728.525	Adprh	9.66843	-0.0474774	0.57413	1	12626	0
Adprm	124.181	121.412	135.762	121.049	110.771	125.809	Adprm	6.9437	-0.0926698	0.482109	0.958492	11779	0
Cryz	113.833	108.133	120.135	84.7344	93.7296	86.7988	Cryz	6.64982	-0.366998	0.00613081	0.0304784	4711	1
Crym	50.7074	59.7577	58.6023	87.7607	77.753	79.9719	Crym	6.08551	0.53804	0.000865745	0.00555805	3648	1
Kcnj8	0	0	0	0	0	0	Kcnj8	-2.64114	0.0400967	1	1	19494	0
Aasdh	94.1708	84.4196	95.7171	95.8306	117.162	89.7246	Aasdh	6.58578	0.142176	0.354833	0.769605	10797	0
4930444P10Rik	0	0	0	0	7.45577	0	4930444P10Rik	-2.64114	2.97458	0.0270714	0.106485	5939	0
Lrwd1	224.561	253.259	246.13	231.002	215.152	182.375	Lrwd1	7.81283	-0.20391	0.0659156	0.219344	7038	0
Kdm6a	749.227	670.614	706.158	659.718	672.084	734.376	Kdm6a	9.44837	-0.0411764	0.58179	1	12688	0
Hmga2-ps1	9.3136	16.1251	9.76705	10.0874	14.9115	8.7774	Hmga2-ps1	3.52288	-0.0597967	1	1	15419.5	0
Fem1b	3435.68	3318.92	3319.82	3459.99	3527.64	3868.88	Fem1b	11.7674	0.107863	0.0545267	0.188045	6791	0
Fem1c	474.993	468.576	511.794	472.092	480.364	443.747	Fem1c	8.89227	-0.059871	0.441263	0.899266	11492	0
Fem1a	779.238	830.917	791.131	798.925	770.074	822.15	Fem1a	9.64158	-0.00610302	0.93196	1	15017	0
Ces3b	0	0	0	0	0	0	Ces3b	-2.64114	0.0400967	1	1	19494	0
Ces3a	0	0	0	0	0	0	Ces3a	-2.64114	0.0400967	1	1	19494	0
Cry1	353.917	312.068	352.591	359.113	419.653	374.503	Cry1	8.49696	0.179175	0.0542845	0.187423	6783	0
Cry2	377.718	354.752	404.356	405.515	459.062	421.315	Cry2	8.65471	0.177758	0.0399305	0.146717	6374	0
Rhox3e	0	0	0	0	0	0	Rhox3e	-2.64114	0.0400967	1	1	19494	0
Rhox3f	0	0	0	0	0	0	Rhox3f	-2.64114	0.0400967	1	1	19494	0
Rhox3a	0	0	0	0	0	0	Rhox3a	-2.64114	0.0400967	1	1	19494	0
Rhox3c	0	0	0	0	0	0	Rhox3c	-2.64114	0.0400967	1	1	19494	0
Rhox3h	0	0	0	0	0	0	Rhox3h	-2.64114	0.0400967	1	1	19494	0
Nus1	1252.16	1065.2	1155.44	1129.79	1124.76	1243.47	Nus1	10.1821	0.010433	0.884421	1	14735	0
Pcgf1	70.3694	79.6769	93.7637	86.7519	90.5343	78.0214	Pcgf1	6.37789	0.0664788	0.706943	1	13576	0
4930549G23Rik	0	0	0	0	0	0	4930549G23Rik	-2.64114	0.0400967	1	1	19494	0
Pcgf3	1244.92	1271.04	1271.67	1417.28	1420.86	1477.53	Pcgf3	10.3963	0.188291	0.00067316	0.00448136	3518	1
Pcgf2	684.032	700.019	771.597	796.907	762.618	727.549	Pcgf2	9.53163	0.0853819	0.235088	0.577045	9541	0
Pcgf5	67.2649	66.3974	76.183	29.2536	40.4742	28.2827	Pcgf5	5.57906	-1.09832	9.77785e-09	1.70766e-07	1341	1
Pcgf6	184.202	158.405	167.993	181.574	168.287	161.894	Pcgf6	7.41272	0.00325831	1	1	15309.5	0
Ccndbp1	273.199	268.435	281.291	302.623	313.142	295.506	Ccndbp1	8.17321	0.147119	0.0958935	0.293227	7659	0
5830403L16Rik	0	0	0.976705	2.01749	0	1.95053	5830403L16Rik	-0.607755	2.02242	0.404184	0.846084	11188	0
Bend6	95.2057	114.773	103.531	127.102	121.422	109.23	Bend6	6.80263	0.19046	0.160182	0.4305	8714	0
Bend7	35.1847	53.118	42.975	38.3322	44.7346	45.8376	Bend7	5.43836	-0.0263204	0.956363	1	15150	0
Bend4	413.938	393.642	466.865	529.59	487.82	542.249	Bend4	8.87637	0.291362	0.000629905	0.0042337	3484	1
Bend5	221.457	234.288	229.526	267.317	253.496	237.965	Bend5	7.90907	0.147005	0.13915	0.392931	8292	0
Bend3	333.22	322.502	352.591	251.177	274.798	241.866	Bend3	8.19623	-0.393062	1.7264e-05	0.000167699	2411	1
Sfi1	184.202	175.479	180.691	181.574	188.524	174.573	Sfi1	7.49856	0.0114328	0.938529	1	15055	0
4933430M04Rik	0	0	0	0	0	0	4933430M04Rik	-2.64114	0.0400967	1	1	19494	0
Olfr1349	0	0	0	0	0	0	Olfr1349	-2.64114	0.0400967	1	1	19494	0
Olfr1348	0	0	0	0	0	0	Olfr1348	-2.64114	0.0400967	1	1	19494	0
Gdi2	4015.2	3797.93	3832.59	3169.47	3179.35	3371.5	Gdi2	11.7922	-0.260724	3.27147e-07	4.42878e-06	1730	1
Olfr1344	2.06969	1.89707	0	0	0	0	Olfr1344	-2.64114	-2.02409	0.148133	0.40482	8491	0
Olfr1347	0	0	0	0	0	0	Olfr1347	-2.64114	0.0400967	1	1	19494	0
Gdi1	5372.91	5645.68	5519.36	6749.5	6629.24	6316.81	Gdi1	12.5546	0.252089	9.29102e-08	1.38773e-06	1568	1
Olfr1341	0	0	0	0	0	0	Olfr1341	-2.64114	0.0400967	1	1	19494	0
Olfr1340	0	0	0	0	0	0	Olfr1340	-2.64114	0.0400967	1	1	19494	0
Olfr1342	0	0	0	0	0	0	Olfr1342	-2.64114	0.0400967	1	1	19494	0
H2-Ab1	0	0	0	3.02623	0	0	H2-Ab1	-2.64114	1.67375	0.272806	0.632836	9982	0
Gm9866	0	0	0	0	3.19533	3.90107	Gm9866	-2.64114	2.90331	0.0264517	0.105264	5885	0
Plekho2	93.136	106.236	107.438	105.918	112.902	111.18	Plekho2	6.7288	0.105123	0.442295	0.900587	11502	0
Plekho1	807.178	937.152	906.383	825.152	808.418	721.698	Plekho1	9.70196	-0.17049	0.0263767	0.10504	5881	0
Cpt2	106.589	106.236	106.461	81.7082	80.9483	82.8977	Cpt2	6.54434	-0.378807	0.00587611	0.0293839	4683	1
Gm3833	4.13938	0	0	0	0	1.95053	Gm3833	-0.078321	-1.08554	0.713667	1	13626.5	0
Tmem242	330.115	362.34	353.567	276.396	295.035	240.891	Tmem242	8.26334	-0.364791	0.000142604	0.00113444	2944	1
Bean1	11.3833	20.8678	20.5108	36.3148	38.3439	28.2827	Bean1	4.61859	0.964256	0.000366104	0.00264087	3246	1
Pa2g4	1859.62	1878.1	1845.97	1558.51	1596.6	1473.63	Pa2g4	10.7267	-0.2706	6.19496e-07	7.99372e-06	1815	1
Gm21586	0	0	0	0	0	0	Gm21586	-2.64114	0.0400967	1	1	19494	0
Prpf8	5959.67	5507.19	5834.84	5187.97	5287.2	5402.98	Prpf8	12.4317	-0.123871	0.010415	0.0479965	5082	1
Prpf3	428.425	365.186	377.008	342.973	348.291	357.923	Prpf3	8.52909	-0.158001	0.0763594	0.246633	7251	0
Prpf4	446.018	487.547	452.215	380.296	361.072	364.75	Prpf4	8.68892	-0.325192	4.16315e-05	0.000370444	2632	1
Prpf6	894.105	893.52	851.687	799.933	815.874	816.299	Prpf6	9.72201	-0.117956	0.0547969	0.18874	6799	0
Ninl	270.094	242.825	245.153	185.609	181.069	172.622	Ninl	7.7356	-0.491248	1.32513e-06	1.61134e-05	1926	1
Itch	1157.99	1077.54	1093.91	1041.02	1002.27	1116.68	Itch	10.0784	-0.0753662	0.250363	0.606549	9667	0
Mical1	225.596	216.266	232.456	144.25	148.05	155.067	Mical1	7.51634	-0.591967	1.49763e-08	2.54347e-07	1379	1
Mical2	114.868	110.03	114.275	168.46	228.998	166.771	Mical2	7.18804	0.734263	2.64863e-07	3.65533e-06	1697	1
Mical3	1041.05	987.425	1042.14	1381.98	1469.85	1416.09	Mical3	10.2369	0.475001	7.97488e-16	3.51075e-14	532	1
Gm904	0	0	0	0	0	0	Gm904	-2.64114	0.0400967	1	1	19494	0
Uso1	1151.78	1041.49	1069.49	1004.71	1056.59	1093.27	Uso1	10.0626	-0.0486513	0.461914	0.929783	11635	0
Gm906	0	0	0	0	0	0	Gm906	-2.64114	0.0400967	1	1	19494	0
Abhd16b	7.24391	2.8456	0	3.02623	8.52087	2.9258	Abhd16b	2.01007	0.520498	0.638413	1	13106	0
Abhd16a	253.537	308.274	286.175	293.544	311.012	302.333	Abhd16a	8.19138	0.0968867	0.325907	0.723003	10557	0
Acox2	0	0	0	0	0	0	Acox2	-2.64114	0.0400967	1	1	19494	0
Acox3	240.084	202.986	194.364	242.098	256.691	237.965	Acox3	7.83562	0.208907	0.0494193	0.173836	6658	0
Acox1	1110.39	1136.34	1097.82	1251.85	1296.24	1325.39	Acox1	10.2285	0.211817	0.000228734	0.0017387	3081	1
Pnmal2	1467.41	1622.94	1564.68	2043.71	2038.62	2129.98	Pnmal2	10.8078	0.41634	3.52039e-13	1.12633e-11	732	1
Pnmal1	258.711	290.252	324.266	358.104	350.421	382.305	Pnmal1	8.34575	0.320994	0.0010068	0.00631983	3731	1
Fry	777.168	741.754	790.155	1118.7	1193.99	1252.24	Fry	9.90142	0.626556	1.8011e-21	1.33911e-19	315	1
Sdhaf1	130.39	152.714	146.506	123.067	142.725	125.809	Sdhaf1	7.0951	-0.133645	0.268843	0.632836	9833	0
Sdhaf2	328.046	376.568	299.849	329.859	348.291	354.022	Sdhaf2	8.40688	0.0392594	0.700354	1	13530	0
4930527G23Rik	0	0	0	0	0	0	4930527G23Rik	-2.64114	0.0400967	1	1	19494	0
Btbd19	24.8363	34.1473	23.4409	27.2361	33.0184	39.0107	Btbd19	4.91415	0.268215	0.286846	0.656819	10228	0
Zscan29	241.119	203.935	203.155	186.618	213.022	184.326	Zscan29	7.68006	-0.150576	0.188938	0.488366	9059	0
Zscan25	123.146	148.92	150.413	146.268	167.222	149.216	Zscan25	7.20338	0.131215	0.291504	0.665013	10266	0
Zscan26	355.986	327.245	340.87	309.684	277.994	339.393	Zscan26	8.34338	-0.143607	0.135935	0.386079	8246	0
Btbd16	0	0	0	0	0	0	Btbd16	-2.64114	0.0400967	1	1	19494	0
Btbd11	225.596	210.575	204.131	320.78	338.705	363.775	Btbd11	8.07582	0.676348	1.26792e-12	3.80213e-11	781	1
Zscan21	818.562	810.049	790.155	816.073	806.288	804.595	Zscan21	9.65753	0.0048775	0.942918	1	15084	0
Zscan22	117.972	125.207	133.809	87.7607	125.683	107.279	Zscan22	6.85682	-0.233189	0.102663	0.310244	7749	0
Lmf2	241.119	262.744	267.617	214.862	211.957	203.831	Lmf2	7.86113	-0.29079	0.0030881	0.0169892	4257	1
Lmf1	83.8224	74.9343	71.2995	77.6732	80.9483	76.0708	Lmf1	6.27527	0.0287851	0.900093	1	14842	0
Acoxl	0	0	0	0	0	0	Acoxl	-2.64114	0.0400967	1	1	19494	0
1700037C18Rik	8.27875	26.559	14.6506	26.2273	28.758	24.3817	1700037C18Rik	4.38478	0.681451	0.0467871	0.165948	6603	0
Gm16390	0	0	0	0	0	0	Gm16390	-2.64114	0.0400967	1	1	19494	0
Tmco1	384.962	364.237	353.567	324.815	305.686	313.061	Tmco1	8.40948	-0.224938	0.00827028	0.0395609	4896	1
Tmco2	0	0	0	0	0	0	Tmco2	-2.64114	0.0400967	1	1	19494	0
Tmco3	286.652	322.502	292.035	306.658	282.254	316.962	Tmco3	8.23446	0.00748092	0.948421	1	15110	0
Tmco4	0	0	0	8.06995	9.58598	8.7774	Tmco4	-2.64114	4.80051	6.82827e-08	1.04522e-06	1530	1
Tmco5	0	0	0	0	0	0	Tmco5	-2.64114	0.0400967	1	1	19494	0
Tmco6	54.8467	63.5518	82.0433	77.6732	63.9066	51.6892	Tmco6	6.03579	-0.0525738	0.823857	1	14333	0
Zmat1	67.2649	67.346	73.2529	67.5858	71.3623	81.9224	Zmat1	6.15831	0.087563	0.605721	1	12882	0
Zmat3	1490.18	1516.71	1473.85	1457.63	1385.71	1426.82	Zmat3	10.5098	-0.0694451	0.208283	0.526269	9269	0
Zmat2	1056.58	1127.81	1062.66	971.42	995.877	924.553	Zmat2	9.99638	-0.167132	0.00701202	0.0342843	4790	1
Zmat5	70.3694	92.0079	83.02	69.6033	64.9717	74.1203	Zmat5	6.23715	-0.233721	0.146174	0.40482	8384	0
Zmat4	132.46	114.773	135.762	199.731	182.134	195.053	Zmat4	7.29174	0.591042	1.46412e-07	2.11665e-06	1620	1
Ankrd45	150.052	155.56	141.622	191.661	183.199	215.534	Ankrd45	7.42025	0.400647	0.000417484	0.00296647	3296	1
Ankrd44	588.826	590.937	623.138	658.709	716.819	758.758	Ankrd44	9.35286	0.243433	0.00085931	0.00552582	3642	1
Ankrd46	842.363	824.277	869.268	892.738	905.343	888.468	Ankrd46	9.76495	0.0832519	0.171427	0.453652	8850	0
Pom121	1560.55	1587.85	1559.8	1638.2	1575.3	1703.79	Pom121	10.6473	0.0626899	0.252578	0.610335	9692	0
Ankrd40	553.642	528.334	560.629	513.45	468.648	473.98	Ankrd40	9.00986	-0.173897	0.0199495	0.083283	5610	0
Ankrd42	158.331	144.177	165.063	200.74	176.808	194.078	Ankrd42	7.42902	0.289885	0.00979296	0.0454431	5047	1
Ankrd49	205.934	184.964	215.852	185.609	152.311	198.955	Ankrd49	7.57174	-0.176519	0.151918	0.412708	8620	0
Cyb561d1	138.669	129.949	132.832	175.521	139.529	137.513	Cyb561d1	7.15056	0.172898	0.179747	0.470987	8938	0
Cyb561d2	72.4391	73.9857	70.3228	96.8394	79.8832	87.774	Cyb561d2	6.31853	0.287233	0.0565442	0.193802	6833	0
D030024E09Rik	0	0	0	0	0	0	D030024E09Rik	-2.64114	0.0400967	1	1	19494	0
Rnf167	343.568	330.09	360.404	310.693	358.942	375.478	Rnf167	8.43681	0.0153348	0.879105	1	14706	0
Rnf166	167.645	193.501	181.667	204.775	214.087	179.449	Rnf166	7.56957	0.14044	0.226867	0.561126	9468	0
Rnf165	1992.08	2047.89	2090.15	2531.95	2460.4	2642	Rnf165	11.155	0.316591	1.29345e-09	2.5392e-08	1193	1
Rnf169	519.492	465.731	446.354	514.459	558.117	601.74	Rnf169	9.01141	0.225967	0.00820613	0.0393263	4887	1
Rnf168	589.861	599.474	616.301	457.969	446.281	493.485	Rnf168	9.04862	-0.369416	4.54422e-07	6.00596e-06	1772	1
Eaf1	323.906	276.972	339.893	237.055	226.868	262.347	Eaf1	8.10607	-0.373339	0.000411737	0.0029274	3294	1
Eaf2	0	0	0	0	0	2.9258	Eaf2	-2.64114	1.62506	0.272806	0.632836	9982	0
Mlf1ip	78.6482	102.442	90.8336	44.3847	44.7346	55.5902	Mlf1ip	6.04707	-0.910041	1.51454e-07	2.18012e-06	1627	1
Rad51d	169.714	155.56	152.366	131.137	166.157	139.463	Rad51d	7.25027	-0.129094	0.293339	0.668223	10281	0
Rad51c	71.4042	65.4489	74.2296	42.3672	46.8648	45.8376	Rad51c	5.81465	-0.644106	0.000220274	0.00168149	3068	1
Rad51b	45.5331	67.346	63.4859	40.3497	45.7997	37.0602	Rad51b	5.61873	-0.51745	0.00940121	0.0441058	4992	1
Col27a1	108.659	115.721	108.414	120.04	128.878	98.502	Col27a1	6.82455	0.0620533	0.68279	1	13412	0
Zfp235	98.3102	109.082	90.8336	111.971	100.12	120.933	Zfp235	6.71491	0.159223	0.255308	0.61541	9716	0
Zfp236	887.896	759.776	910.289	859.449	858.478	946.009	Zfp236	9.7651	0.0585648	0.454752	0.919428	11583	0
Zfp239	123.146	118.567	125.995	121.049	125.683	118.007	Zfp239	6.93161	-0.0116957	0.947291	1	15104	0
Fibin	8.27875	5.69121	10.7438	4.03497	6.39066	6.82687	Fibin	2.78302	-0.518507	0.303683	0.685321	10378	0
AB099516	0	0	0	0	0	0	AB099516	-2.64114	0.0400967	1	1	19494	0
Olfr259	0	0	0	0	0	0	Olfr259	-2.64114	0.0400967	1	1	19494	0
Olfr251	0	0	0	0	0	0	Olfr251	-2.64114	0.0400967	1	1	19494	0
Olfr250	0	0	0	0	0	0	Olfr250	-2.64114	0.0400967	1	1	19494	0
Olfr257	0	0	0	0	0	0	Olfr257	-2.64114	0.0400967	1	1	19494	0
Alg8	73.4739	44.5811	77.1597	62.5421	50.0601	60.4666	Alg8	5.9371	-0.173717	0.432207	0.886167	11421	0
Alg9	258.711	262.744	287.151	289.509	287.58	252.594	Alg9	8.09289	0.0371223	0.715197	1	13639	0
Hal	0	0	0	0	0	0	Hal	-2.64114	0.0400967	1	1	19494	0
Alg2	2172.14	2274.59	2200.52	2569.27	2628.69	2780.49	Alg2	11.2453	0.263352	6.31277e-07	8.13155e-06	1818	1
Alg3	104.519	95.802	103.531	119.032	106.511	85.8235	Alg3	6.67988	0.035243	0.821337	1	14316	0
Alg1	93.136	129.001	119.158	135.172	111.836	102.403	Alg1	6.84687	0.0339072	0.849005	1	14503	0
Alg6	61.0558	68.2945	65.4393	37.3235	43.6695	40.9612	Alg6	5.68302	-0.675577	0.00016961	0.00132497	2998	1
Alg5	132.46	165.994	154.319	142.233	159.766	120.933	Alg5	7.1885	-0.0983615	0.456932	0.922269	11601	0
1700012P22Rik	0	0	0	0	0	0	1700012P22Rik	-2.64114	0.0400967	1	1	19494	0
Wif1	20.6969	21.8163	18.5574	24.2098	23.4324	33.1591	Wif1	4.54939	0.403901	0.138162	0.391122	8273	0
Hephl1	0	0	0	0	0	0	Hephl1	-2.64114	0.0400967	1	1	19494	0
Hif1an	879.618	850.836	881.965	872.563	941.557	893.345	Hif1an	9.79199	0.0515564	0.412609	0.857132	11274	0
Rabl6	913.767	877.395	937.637	902.825	933.036	968.44	Rabl6	9.84878	0.039375	0.530802	1	12285	0
1600002K03Rik	18.6272	22.7648	13.6739	23.2011	30.8882	8.7774	1600002K03Rik	4.29369	0.191136	0.658302	1	13256	0
Rabl5	191.446	221.009	203.155	187.626	197.045	197.979	Rabl5	7.64122	-0.0793843	0.438279	0.894619	11473	0
Rabl2	160.401	173.582	128.925	155.346	132.074	120.933	Rabl2	7.17916	-0.180908	0.200093	0.510032	9188	0
Rabl3	133.495	151.766	130.879	96.8394	103.316	98.502	Rabl3	6.87667	-0.478576	0.000176894	0.00137728	3008	1
Pacrgl	85.8921	76.8313	87.9035	97.8481	84.1436	86.7988	Pacrgl	6.43491	0.100941	0.487437	0.96572	11821	0
Slc16a14	72.4391	56.9121	57.6256	89.7782	75.6228	80.9472	Slc16a14	6.16067	0.397839	0.0142086	0.062869	5293	0
Slc16a11	7.24391	4.74267	6.83694	8.06995	12.7813	13.6537	Slc16a11	3.08664	0.874269	0.0667704	0.22159	7057	0
Slc16a10	32.0802	36.0443	39.0682	40.3497	41.5393	44.8623	Slc16a10	5.28	0.241794	0.244095	0.594376	9618	0
Slc16a13	78.6482	95.802	85.9501	104.909	91.5994	99.4773	Slc16a13	6.53202	0.184798	0.199372	0.508471	9183	0
Slc16a12	13.453	7.58828	16.604	17.1486	11.7162	21.4559	Slc16a12	3.85878	0.418685	0.29435	0.670005	10289	0
Pcna	1442.57	1565.08	1508.03	759.584	691.256	689.514	Pcna	10.0172	-1.0771	2.2053e-61	1.5651e-58	33	1
Hipk3	674.718	617.496	701.274	730.33	722.144	769.486	Hipk3	9.45439	0.156537	0.0263014	0.104798	5877	0
Hipk2	661.265	662.077	726.669	604.237	541.076	552.977	Hipk2	9.28068	-0.27155	0.000243858	0.00184112	3102	1
Hipk1	1715.77	1590.69	1642.82	1545.39	1644.53	1639.42	Hipk1	10.6703	-0.0353913	0.538308	1	12341	0
B130034C11Rik	6.20907	11.3824	8.79035	20.1749	11.7162	8.7774	B130034C11Rik	3.44869	0.624366	0.127279	0.366792	8126	0
Pcnt	659.196	656.386	700.298	536.651	579.419	571.507	Pcnt	9.264	-0.256456	0.000214012	0.00163636	3063	1
Hipk4	8.27875	7.58828	7.81364	12.1049	8.52087	6.82687	Hipk4	3.08729	0.213236	0.789762	1	14122	0
Pcnx	1365.99	1266.29	1273.62	1561.53	1539.08	1526.29	Pcnx	10.4687	0.24439	2.10596e-05	0.000200062	2465	1
B9d2	82.7875	116.67	125.018	79.6907	118.227	98.502	B9d2	6.69177	-0.130468	0.471978	0.944358	11705	0
B9d1	90.0314	94.8535	81.0665	77.6732	83.0785	65.3429	B9d1	6.35294	-0.234236	0.131067	0.375163	8182	0
Fam103a1	302.175	277.921	290.082	280.431	291.84	297.456	Fam103a1	8.17983	-0.000745698	1	1	19494	0
Guk1	160.401	239.031	234.409	256.221	214.087	216.509	Guk1	7.78092	0.115805	0.436873	0.892651	11462	0
9530036O11Rik	0	0	0	0	2.13022	0	9530036O11Rik	-2.64114	1.16723	0.515204	0.990891	12095.5	0
Inmt	0	0	0	0	0	0	Inmt	-2.64114	0.0400967	1	1	19494	0
Gm14092	0	0	0	0	0	0	Gm14092	-2.64114	0.0400967	1	1	19494	0
H2-Q9	0	0	0	0	0	0	H2-Q9	-2.64114	0.0400967	1	1	19494	0
H2-Q8	0	0	0	4.03497	0	0	H2-Q8	-2.64114	2.08879	0.148133	0.40482	8491	0
H2-Q5	0	0	0	0	0	0	H2-Q5	-2.64114	0.0400967	1	1	19494	0
H2-Q4	51.7422	37.9414	41.9983	31.271	48.995	35.1096	H2-Q4	5.36059	-0.190718	0.417204	0.864223	11306	0
H2-Q7	0	0	0	0	0	0	H2-Q7	-2.64114	0.0400967	1	1	19494	0
H2-Q6	0	0	0	0	0	0	H2-Q6	-2.64114	0.0400967	1	1	19494	0
H2-Q1	9.3136	7.58828	5.86023	9.07869	8.52087	0	H2-Q1	2.73805	-0.371095	0.608068	1	12913	0
H2-Q2	0	0	0	0	0	0	H2-Q2	-2.64114	0.0400967	1	1	19494	0
Traf3ip3	0	0	0	0	0	0	Traf3ip3	-2.64114	0.0400967	1	1	19494	0
Traf3ip2	43.4635	43.6326	38.0915	48.4197	55.3857	49.7386	Traf3ip2	5.53027	0.294561	0.133544	0.380534	8219	0
Traf3ip1	200.76	207.729	209.015	216.88	238.584	222.361	Traf3ip1	7.75257	0.134465	0.182071	0.475428	8969	0
Rpia	102.45	141.332	136.739	144.25	126.748	110.205	Rpia	6.98816	0.00258892	1	1	19494	0
Dnajc28	57.9513	47.4267	56.6489	42.3672	54.3206	52.6644	Dnajc28	5.69637	-0.117515	0.542062	1	12369	0
Dnajc27	285.617	254.207	281.291	274.378	279.059	282.827	Dnajc27	8.10967	0.0263738	0.77483	1	14023	0
Dnajc25	46.568	55.9636	54.6955	57.4984	46.8648	46.8128	Dnajc25	5.68343	-0.0566203	0.796702	1	14153	0
Dnajc24	101.415	91.0593	109.391	83.7257	73.4925	56.5655	Dnajc24	6.40392	-0.497752	0.0023429	0.0132923	4128	1
Dnajc22	0	0	0	0	0	0	Dnajc22	-2.64114	0.0400967	1	1	19494	0
Dnajc21	175.924	142.28	170.923	138.198	116.097	118.983	Dnajc21	7.15412	-0.389962	0.00223556	0.0128074	4088	1
Bcmo1	0	0	0	0	0	0	Bcmo1	-2.64114	0.0400967	1	1	19494	0
Mtmr9	774.063	860.321	892.709	938.131	944.752	973.317	Mtmr9	9.80661	0.176618	0.00973631	0.045216	5043	1
Mtmr7	409.798	326.296	347.707	463.013	399.416	532.496	Mtmr7	8.67897	0.364087	0.00132969	0.00807401	3857	1
Mtmr6	1050.37	998.807	988.426	1045.06	1140.73	1222.99	Mtmr6	10.0669	0.166322	0.0172492	0.0736376	5486	0
Mtmr4	1698.18	1597.33	1565.66	1650.3	1656.24	1776.94	Mtmr4	10.6944	0.0645143	0.27086	0.632836	9852	0
Mtmr3	1538.81	1555.6	1549.05	1659.38	1614.71	1684.29	Mtmr3	10.6434	0.0946655	0.0691562	0.227797	7110	0
Gm11602	30.0105	30.3531	23.4409	22.1924	20.2371	28.2827	Gm11602	4.68146	-0.24507	0.371088	0.795577	10924	0
Mtmr1	514.318	429.686	482.492	480.162	497.406	491.535	Mtmr1	8.91453	0.042459	0.608087	1	12914	0
Cars	508.109	511.26	526.444	466.039	487.82	472.029	Cars	8.95094	-0.116504	0.106686	0.320249	7802	0
Abcb11	0	0	0	0	0	0	Abcb11	-2.64114	0.0400967	1	1	19494	0
2410015M20Rik	220.422	282.663	251.013	219.906	216.217	167.746	2410015M20Rik	7.81339	-0.320517	0.012038	0.0542904	5193	0
Carf	69.3346	64.5004	54.6955	55.4809	63.9066	72.1698	Carf	5.98518	0.0229779	0.894435	1	14795	0
Otop1	0	0	0	0	0	0	Otop1	-2.64114	0.0400967	1	1	19494	0
Abcb1b	17.5924	12.331	21.4875	36.3148	28.758	30.2333	Abcb1b	4.54429	0.890495	0.000951062	0.00601996	3700	1
Car8	58.9861	50.2723	70.3228	45.3934	45.7997	36.0849	Car8	5.6552	-0.496653	0.0104331	0.0480612	5084	1
Car9	0	0	0	0	4.26044	0	Car9	-2.64114	2.16723	0.148133	0.40482	8491	0
Scarf2	80.7178	80.6255	86.9268	105.918	125.683	94.6009	Scarf2	6.56773	0.393855	0.00897866	0.0424038	4959	1
Scarf1	3.10453	0	0	4.03497	6.39066	2.9258	Scarf1	1.10169	2.10455	0.0281409	0.109972	5993	0
Car2	53.8119	62.6033	66.416	87.7607	90.5343	83.873	Car2	6.1894	0.519979	0.000887881	0.00567681	3663	1
Car3	58.9861	53.118	50.7887	40.3497	37.2788	31.2086	Car3	5.47194	-0.581752	0.00312103	0.0171497	4262	1
Car1	0	0	0	0	0	0	Car1	-2.64114	0.0400967	1	1	19494	0
Car6	0	0	0	0	0	0	Car6	-2.64114	0.0400967	1	1	19494	0
Car7	0	8.53681	3.90682	0	0	0	Car7	-2.64114	-3.67347	0.0014492	0.00867815	3904	1
Car4	0	0	0	0	0	0	Car4	-2.64114	0.0400967	1	1	19494	0
Gm6938	0	0	0	0	0	0	Gm6938	-2.64114	0.0400967	1	1	19494	0
Pgk2	0	0	0	0	0	0	Pgk2	-2.64114	0.0400967	1	1	19494	0
Gm6936	0	0	0	0	0	0	Gm6936	-2.64114	0.0400967	1	1	19494	0
Pgk1	1419.81	1474.02	1465.06	959.315	1037.42	935.281	Pgk1	10.2187	-0.572069	1.02375e-20	6.99013e-19	343	1
Snora33	5.17422	0.948535	4.88353	2.01749	4.26044	1.95053	Snora33	1.66548	-0.419633	0.66407	1	13295	0
Snora31	5.17422	2.8456	5.86023	5.04372	3.19533	2.9258	Snora31	2.05295	-0.31405	0.702055	1	13539	0
Snora30	1.03484	0.948535	0.976705	1.00874	1.06511	1.95053	Snora30	0.202241	0.443131	1	1	19494	0
Snora35	0	0	0	0	0	0	Snora35	-2.64114	0.0400967	1	1	19494	0
Snora34	3.10453	2.8456	3.90682	6.05246	2.13022	3.90107	Snora34	1.86311	0.293853	0.838664	1	14428	0
8030462N17Rik	195.586	171.685	176.784	180.565	156.571	178.474	8030462N17Rik	7.46391	-0.0774697	0.524928	1	12243	0
Fgfr1op2	379.788	385.105	378.962	318.763	307.817	349.146	Fgfr1op2	8.46005	-0.229357	0.00720477	0.0350498	4813	1
Ppip5k2	1614.36	1375.38	1489.48	1783.46	1774.47	1888.12	Ppip5k2	10.685	0.281966	2.09128e-05	0.000198854	2463	1
Ppip5k1	137.634	97.6991	125.018	134.163	162.962	122.884	Ppip5k1	7.01881	0.221012	0.155546	0.420997	8653	0
Pigyl	84.8572	82.5225	75.2063	83.7257	63.9066	79.9719	Pigyl	6.29141	-0.0919698	0.606244	1	12885	0
Sh3tc1	0	0	0	8.06995	0	0	Sh3tc1	-2.64114	3.08879	0.0159723	0.0690924	5399.5	0
Sco1	136.599	143.229	147.483	111.971	119.292	136.537	Sco1	7.046	-0.216363	0.0812474	0.259154	7340	0
Dpy19l1	556.746	585.246	524.491	447.882	445.216	490.559	Dpy19l1	8.98347	-0.26832	0.000615149	0.00415061	3471	1
Dpy19l2	0	0	0	0	0	0	Dpy19l2	-2.64114	0.0400967	1	1	19494	0
Dpy19l3	530.875	518.849	510.817	472.092	532.555	522.743	Dpy19l3	9.00738	-0.0309777	0.690557	1	13454	0
Dpy19l4	229.735	208.678	175.807	175.521	187.459	221.386	Dpy19l4	7.64171	-0.0718828	0.5797	1	12671	0
Ccdc47	1256.3	1159.11	1208.18	1221.59	1239.79	1338.07	Ccdc47	10.2724	0.0683658	0.277327	0.640203	10145	0
Krtap6-5	0	0	0	2.01749	0	0	Krtap6-5	-2.64114	1.08879	0.515204	0.990891	12095.5	0
Ccdc43	268.025	277.921	310.592	251.177	268.408	264.297	Ccdc43	8.09347	-0.12788	0.182032	0.475377	8968	0
Krtap6-2	0	0	0	0	0	0	Krtap6-2	-2.64114	0.0400967	1	1	19494	0
Ccdc41	263.885	233.34	217.805	199.731	194.915	229.188	Ccdc41	7.79848	-0.196842	0.0829848	0.260628	7457	0
Ccdc40	132.46	135.64	142.599	108.944	124.618	111.18	Ccdc40	6.97069	-0.252564	0.0356526	0.13379	6241	0
Actl6a	925.151	934.307	938.614	632.482	591.136	609.542	Actl6a	9.5602	-0.6101	3.47955e-22	2.68947e-20	303	1
Actl6b	706.799	732.269	742.296	1018.83	915.994	928.454	Actl6b	9.70227	0.392438	4.29703e-09	7.88687e-08	1276	1
Mbp	384.962	378.465	388.729	503.363	455.867	493.485	Mbp	8.75237	0.334415	1.82503e-05	0.000176475	2422	1
Gm4794	0	0	0	0	0	0	Gm4794	-2.64114	0.0400967	1	1	19494	0
Gm4792	0	0	0	0	0	0	Gm4792	-2.64114	0.0400967	1	1	19494	0
1700054M17Rik	0	0	0	0	0	0	1700054M17Rik	-2.64114	0.0400967	1	1	19494	0
Mylip	137.634	131.846	120.135	119.032	124.618	135.562	Mylip	7.00142	-0.0390474	0.780393	1	14052	0
Xpnpep1	781.307	842.299	866.338	791.863	885.106	815.323	Xpnpep1	9.69762	0.00136018	0.998704	1	15299	0
Xpnpep2	19.662	26.559	13.6739	29.2536	24.4975	33.1591	Xpnpep2	4.58794	0.537092	0.0554143	0.190585	6809	0
Xpnpep3	98.3102	92.0079	91.8103	118.023	95.8598	98.502	Xpnpep3	6.62873	0.146972	0.310275	0.695905	10442	0
4732416N19Rik	0	0	0	0	0	0	4732416N19Rik	-2.64114	0.0400967	1	1	19494	0
Tmem259	754.401	867.909	860.477	888.703	806.288	832.878	Tmem259	9.70576	0.0259603	0.731555	1	13730	0
Tmem258	292.861	357.598	331.103	324.815	303.556	286.729	Tmem258	8.3034	-0.101149	0.300281	0.679674	10347	0
Tmem256	187.307	222.906	211.945	217.889	193.85	141.414	Tmem256	7.61137	-0.169604	0.237229	0.580919	9564	0
Tmem253	10.3484	6.63974	10.7438	15.1311	0	5.8516	Tmem253	3.00734	-0.402345	0.592732	1	12765	0
Tmem252	0	0	0	0	0	0	Tmem252	-2.64114	0.0400967	1	1	19494	0
Tmem251	138.669	123.31	104.507	124.075	106.511	100.453	Tmem251	6.85927	-0.146758	0.322445	0.717504	10524	0
Gm5771	0	0	0	0	0	0	Gm5771	-2.64114	0.0400967	1	1	19494	0
Gm5779	1.03484	0	0.976705	0	0	1.95053	Gm5779	-0.598874	-0.0444379	1	1	19494	0
Adh6a	0	0	0	0	0	0	Adh6a	-2.64114	0.0400967	1	1	19494	0
Mars2	109.693	104.339	104.507	104.909	91.5994	118.007	Mars2	6.7212	-0.0183401	0.946485	1	15098	0
Vmn1r187	0	0	0	0	0	0	Vmn1r187	-2.64114	0.0400967	1	1	19494	0
Vmn1r186	0	0	0	0	0	0	Vmn1r186	-2.64114	0.0400967	1	1	19494	0
Vmn1r185	0	0	0	0	0	0	Vmn1r185	-2.64114	0.0400967	1	1	19494	0
Vmn1r184	0	0	0	0	0	0	Vmn1r184	-2.64114	0.0400967	1	1	19494	0
Vmn1r183	0	0	0	0	0	0	Vmn1r183	-2.64114	0.0400967	1	1	19494	0
Vmn1r181	0	0	0	0	0	0	Vmn1r181	-2.64114	0.0400967	1	1	19494	0
Vmn1r180	0	0	0	0	0	0	Vmn1r180	-2.64114	0.0400967	1	1	19494	0
Fam178b	0	0	0	0	0	0	Fam178b	-2.64114	0.0400967	1	1	19494	0
Fam178a	1077.27	976.042	1021.63	1043.04	1026.77	1121.56	Fam178a	10.0282	0.0536103	0.410598	0.854697	11251	0
Vmn1r188	0	0	0	0	0	0	Vmn1r188	-2.64114	0.0400967	1	1	19494	0
Scgb1c1	0	0	0	0	0	0	Scgb1c1	-2.64114	0.0400967	1	1	19494	0
Znrd1as	15.5227	21.8163	19.5341	15.1311	15.9766	11.7032	Znrd1as	4.03983	-0.409764	0.220127	0.548852	9393	0
2900076A07Rik	33.115	46.4782	37.1148	47.4109	39.409	36.0849	2900076A07Rik	5.31912	0.0746382	0.773178	1	14008	0
Olfr1467	0	0	0	0	0	0	Olfr1467	-2.64114	0.0400967	1	1	19494	0
Olfr1461	0	0	0	0	0	0	Olfr1461	-2.64114	0.0400967	1	1	19494	0
Arfip1	299.07	298.788	328.173	266.308	284.384	294.531	Arfip1	8.20409	-0.131729	0.150211	0.408779	8606	0
Arfip2	607.454	618.445	655.369	691.998	653.977	635.874	Arfip2	9.3301	0.0751421	0.28263	0.649472	10191	0
9230009I02Rik	0	0	0	0	0	0	9230009I02Rik	-2.64114	0.0400967	1	1	19494	0
Vmn1r238	0	0	0	0	0	0	Vmn1r238	-2.64114	0.0400967	1	1	19494	0
1700016H13Rik	0	0	0	0	0	0	1700016H13Rik	-2.64114	0.0400967	1	1	19494	0
Vmn1r235	0	0	0	0	0	0	Vmn1r235	-2.64114	0.0400967	1	1	19494	0
Vmn1r234	0	0	0	0	0	0	Vmn1r234	-2.64114	0.0400967	1	1	19494	0
Vmn1r237	0	0	0	0	0	0	Vmn1r237	-2.64114	0.0400967	1	1	19494	0
Vmn1r236	0	0	0	0	0	0	Vmn1r236	-2.64114	0.0400967	1	1	19494	0
Vmn1r231	0	0	0	0	0	0	Vmn1r231	-2.64114	0.0400967	1	1	19494	0
Vmn1r230	0	0	0	0	0	0	Vmn1r230	-2.64114	0.0400967	1	1	19494	0
Vmn1r233	0	0	0	0	0	0	Vmn1r233	-2.64114	0.0400967	1	1	19494	0
Vmn1r232	0	0	0	0	0	0	Vmn1r232	-2.64114	0.0400967	1	1	19494	0
Os9	897.21	1026.31	1046.05	1040.01	966.054	1031.83	Os9	9.96749	0.0328179	0.653878	1	13221	0
Gm6484	0	0	0	0	0	0	Gm6484	-2.64114	0.0400967	1	1	19494	0
Dpep1	8.27875	16.1251	6.83694	5.04372	10.6511	6.82687	Dpep1	3.14434	-0.472116	0.325639	0.722613	10554	0
Dpep2	0	0	0	0	0	0	Dpep2	-2.64114	0.0400967	1	1	19494	0
Dpep3	0	0	0	0	0	0	Dpep3	-2.64114	0.0400967	1	1	19494	0
Hells	758.541	571.967	628.022	290.518	318.468	305.259	Hells	8.80103	-1.09912	7.9782e-26	8.19515e-24	228	1
Hyou1	1268.72	1267.24	1216.97	1220.58	1134.34	1244.44	Hyou1	10.2587	-0.0602788	0.326858	0.724838	10561	0
Sult1a1	0	0	0	7.0612	5.32555	0	Sult1a1	-2.64114	3.70695	0.00227605	0.0129664	4104	1
Ushbp1	0	0	0	0	0	0	Ushbp1	-2.64114	0.0400967	1	1	19494	0
Gm6150	0	0	0	0	0	0	Gm6150	-2.64114	0.0400967	1	1	19494	0
Osm	0	0	0	0	0	0	Osm	-2.64114	0.0400967	1	1	19494	0
Snap25	1102.11	1061.41	1071.45	1550.44	1497.54	1620.89	Snap25	10.3392	0.529325	1.79707e-19	1.11049e-17	379	1
Snap23	220.422	216.266	201.201	137.189	142.725	141.414	Snap23	7.43302	-0.598364	2.58312e-08	4.2424e-07	1426	1
Avpr2	3.10453	0	0	0	3.19533	1.95053	Avpr2	0.413932	0.729037	0.755901	1	13879.5	0
Snap29	480.168	485.65	520.584	590.115	565.573	625.146	Snap29	9.08301	0.260729	0.00045739	0.00320721	3340	1
Sh3bp5l	428.425	465.731	444.401	467.048	479.299	405.711	Sh3bp5l	8.80874	0.0144789	0.884517	1	14736	0
4430402I18Rik	0	0	0	0	0	0	4430402I18Rik	-2.64114	0.0400967	1	1	19494	0
Dpf2	963.44	994.065	981.589	866.51	872.325	828.977	Dpf2	9.83878	-0.194832	0.00119453	0.00735242	3805	1
Dpf3	95.2057	95.802	87.9035	117.014	120.357	112.156	Dpf3	6.7015	0.325599	0.0122937	0.0553259	5204	0
Dpf1	1146.61	1139.19	1145.68	1476.8	1330.32	1296.13	Dpf1	10.2886	0.25794	7.04863e-05	0.000601819	2743	1
Mir3470a	0	0	0	0	0	0	Mir3470a	-2.64114	0.0400967	1	1	19494	0
Phyhd1	40.3589	32.2502	43.9517	49.4284	55.3857	36.0849	Phyhd1	5.41677	0.273578	0.2208	0.55012	9400	0
Mir3470b	0	0	0	0	1.06511	0	Mir3470b	-2.64114	0.167229	1	1	15419.5	0
E530011L22Rik	35.1847	29.4046	35.1614	28.2448	14.9115	28.2827	E530011L22Rik	4.81449	-0.481613	0.0674554	0.223421	7071	0
Olfr316	0	0	0	0	0	0	Olfr316	-2.64114	0.0400967	1	1	19494	0
Mir28c	0	0	0	0	0	0	Mir28c	-2.64114	0.0400967	1	1	19494	0
Use1	239.049	274.127	263.71	238.063	252.431	187.251	Use1	7.91812	-0.196959	0.0983938	0.299582	7692	0
Egln3	18.6272	23.7134	30.2779	22.1924	21.3022	24.3817	Egln3	4.54859	-0.0974297	0.756039	1	13892	0
Egln2	715.077	906.799	875.128	895.764	873.39	803.62	Egln2	9.72258	0.0431261	0.630197	1	13048	0
Egln1	948.952	877.395	930.8	960.324	987.356	1028.91	Egln1	9.89924	0.110483	0.0792162	0.253865	7308	0
Wnt10a	0	0	0	3.02623	4.26044	0	Wnt10a	-2.64114	2.94149	0.0270714	0.106485	5939	0
Wnt10b	4.13938	0	0	0	0	3.90107	Wnt10b	0.421679	-0.0855441	1	1	19494	0
Apeh	347.708	373.723	372.125	387.357	367.463	334.517	Apeh	8.50706	-0.00557595	0.95378	1	15133	0
Olfr43	0	0	0	0	0	0	Olfr43	-2.64114	0.0400967	1	1	19494	0
Mcf2	12.4181	0	8.79035	0	12.7813	9.75267	Mcf2	2.86534	0.0874612	1	1	15514	0
Aplnr	0	0	1.95341	0	0	0	Aplnr	-2.64114	-1.00213	0.515204	0.990891	12095.5	0
Odf3b	0	0	0	0	0	0	Odf3b	-2.64114	0.0400967	1	1	19494	0
Gbe1	181.098	151.766	180.691	117.014	106.511	111.18	Gbe1	7.1106	-0.617623	5.07723e-07	6.66528e-06	1784	1
C130074G19Rik	4.13938	4.74267	3.90682	4.03497	7.45577	0	C130074G19Rik	2.01465	-0.154418	0.853314	1	14542	0
Gm10408	0	1.89707	0.976705	1.00874	1.06511	3.90107	Gm10408	0.465971	1.05597	0.532442	1	12304	0
Gm10409	47.6028	43.6326	42.975	53.4634	38.3439	47.7881	Gm10409	5.51177	0.0567543	0.785344	1	14084	0
Cyp3a44	0	0	0	0	0	0	Cyp3a44	-2.64114	0.0400967	1	1	19494	0
Krt33b	0	0	0	0	0	0	Krt33b	-2.64114	0.0400967	1	1	19494	0
Gm10400	0	0	0	0	0	0	Gm10400	-2.64114	0.0400967	1	1	19494	0
Gm10406	25.8711	20.8678	28.3245	24.2098	28.758	27.3075	Gm10406	4.6935	0.0968474	0.762964	1	13946	0
Fdft1	1415.67	1437.03	1383.99	1424.35	1344.17	1348.79	Fdft1	10.4431	-0.0412358	0.469831	0.940948	11694	0
Clasrp	374.614	359.495	365.288	382.314	323.793	284.778	Clasrp	8.44257	-0.149922	0.152858	0.414872	8629	0
Scly	76.5785	94.8535	78.1364	87.7607	83.0785	55.5902	Scly	6.30814	-0.140374	0.442286	0.900587	11501	0
Jkamp	347.708	379.414	391.659	407.532	431.369	423.266	Jkamp	8.62974	0.173976	0.0347942	0.131197	6211	0
Ska3	181.098	165.045	210.968	70.612	84.1436	81.9224	Ska3	6.91934	-1.23504	8.37481e-19	4.86695e-17	403	1
Ska2	528.805	476.165	518.631	406.524	361.072	363.775	Ska2	8.7736	-0.429413	2.39271e-07	3.33953e-06	1678	1
4932411N23Rik	0	0	0	0	0	0	4932411N23Rik	-2.64114	0.0400967	1	1	19494	0
Gdpgp1	40.3589	45.5297	39.0682	39.341	62.8414	60.4666	Gdpgp1	5.57049	0.380332	0.0795985	0.254776	7317	0
A530088E08Rik	0	0	0	0	0	0	A530088E08Rik	-2.64114	0.0400967	1	1	19494	0
Dhx38	782.342	767.365	763.784	688.972	684.865	712.92	Dhx38	9.51649	-0.148808	0.0188823	0.0793511	5573	0
Dlk1	709.903	854.63	798.945	935.105	889.366	840.68	Dlk1	9.70839	0.173306	0.02555	0.102515	5837	0
Gngt2	0	0	0	0	0	3.90107	Gngt2	-2.64114	2.0401	0.148133	0.40482	8491	0
Gngt1	0	0	0	0	0	0	Gngt1	-2.64114	0.0400967	1	1	19494	0
Dlk2	64.1603	92.0079	95.7171	133.154	146.985	121.908	Dlk2	6.72896	0.674599	1.51209e-05	0.000148048	2392	1
Gosr2	1015.18	1007.34	1068.52	990.586	955.403	962.589	Gosr2	9.96503	-0.0877794	0.144269	0.404208	8359	0
Dhx32	319.767	295.943	335.987	193.679	215.152	239.916	Dhx32	8.03297	-0.552847	1.04892e-07	1.55381e-06	1581	1
Gosr1	511.213	537.819	477.609	464.022	494.211	526.644	Gosr1	8.97117	-0.0400177	0.626742	1	13027	0
Dhx34	124.181	164.097	155.296	168.46	152.311	144.34	Dhx34	7.24227	0.0683981	0.618328	1	12974	0
Dhx35	297	349.061	361.381	282.448	300.361	295.506	Dhx35	8.29258	-0.197887	0.0382735	0.141808	6321	0
Dhx36	2185.59	1931.22	1978.81	1942.84	1863.94	2051.96	Dhx36	10.96	-0.0571802	0.379873	0.809079	10996	0
Dhx37	250.432	262.744	251.013	227.976	282.254	239.916	Dhx37	7.97944	-0.0267601	0.797193	1	14155	0
Cops8	846.503	864.115	839.967	810.021	864.869	849.458	Cops8	9.72419	-0.0149175	0.813751	1	14276	0
Cops2	1578.14	1366.84	1434.78	1267.99	1246.18	1404.38	Cops2	10.4314	-0.16053	0.0268643	0.106385	5914	0
Cops3	1150.75	1023.47	1056.8	920.983	937.296	972.341	Cops3	9.97737	-0.190868	0.00371556	0.0198265	4389	1
Cops6	891.001	958.02	969.868	838.266	838.241	791.917	Cops6	9.78018	-0.191537	0.00288802	0.0160164	4223	1
Cops4	817.527	799.615	762.807	657.701	716.819	662.206	Cops4	9.51941	-0.224679	0.000839691	0.00541751	3630	1
Cops5	837.189	845.145	865.361	737.391	728.535	727.549	Cops5	9.62203	-0.215974	0.000445306	0.00313656	3325	1
4933402J10Rik	0	0	0	0	0	0	4933402J10Rik	-2.64114	0.0400967	1	1	19494	0
Dhcr24	1337.02	1331.74	1352.74	1242.77	1264.28	1238.59	Dhcr24	10.3373	-0.102519	0.0609208	0.206031	6925	0
1700024G13Rik	0	0	0	0	0	0	1700024G13Rik	-2.64114	0.0400967	1	1	19494	0
Mir16-1	0	0	0	0	0	0	Mir16-1	-2.64114	0.0400967	1	1	19494	0
Mir16-2	0	0	0	0	0	0	Mir16-2	-2.64114	0.0400967	1	1	19494	0
Brca1	483.272	448.657	460.028	244.116	239.65	263.322	Brca1	8.40905	-0.897766	1.40608e-25	1.42556e-23	231	1
Brca2	364.265	295.943	341.847	200.74	194.915	183.35	Brca2	7.98813	-0.791314	9.76454e-14	3.34825e-12	683	1
2310043O21Rik	0	0	0	0	0	0	2310043O21Rik	-2.64114	0.0400967	1	1	19494	0
Acap1	0	0	0	0	0	0	Acap1	-2.64114	0.0400967	1	1	19494	0
Acap2	634.359	614.651	630.952	540.686	603.917	619.295	Acap2	9.24556	-0.0919362	0.209888	0.529695	9280	0
Acap3	1145.57	1123.07	1154.47	1489.91	1392.1	1430.72	Acap3	10.3228	0.333296	6.25292e-09	1.12909e-07	1297	1
Ep400	2626.43	2579.07	2664.45	2459.32	2503.01	2653.7	Ep400	11.3335	-0.0473169	0.361354	0.779633	10855	0
4933436I01Rik	0	0	0	0	0	0	4933436I01Rik	-2.64114	0.0400967	1	1	19494	0
H2-DMb2	0	0	0	0	2.13022	0	H2-DMb2	-2.64114	1.16723	0.515204	0.990891	12095.5	0
H2-DMb1	0	0	0	0	0	0	H2-DMb1	-2.64114	0.0400967	1	1	19494	0
Rps6kb1	902.384	812.894	783.318	760.592	816.939	784.115	Rps6kb1	9.66128	-0.081325	0.257351	0.618996	9737	0
Rps6kb2	202.829	230.494	249.06	222.932	246.04	207.732	Rps6kb2	7.82345	-0.0120566	0.923383	1	14981	0
1700123O21Rik	0	0	0	0	0	0	1700123O21Rik	-2.64114	0.0400967	1	1	19494	0
Eras	0	0	0	0	0	0	Eras	-2.64114	0.0400967	1	1	19494	0
Tnrc6c	2170.07	2134.2	2197.59	2683.26	2655.32	2765.86	Tnrc6c	11.2406	0.317859	5.45683e-11	1.31481e-09	972	1
Cald1	1103.14	1026.31	916.15	1422.33	1474.11	1570.18	Cald1	10.2638	0.552453	1.0503e-13	3.57012e-12	689	1
Snord96a	5.17422	8.53681	6.83694	4.03497	3.19533	2.9258	Snord96a	2.26764	-1.01665	0.0822598	0.259154	7357	0
Tnrc6b	2305.63	2080.14	2177.08	2225.29	2269.75	2494.73	Tnrc6b	11.1406	0.0909232	0.145336	0.40482	8374	0
Cybasc3	88.9966	139.435	109.391	114.997	132.074	113.131	Cybasc3	6.86143	0.092539	0.58722	1	12727	0
Gm17455	0	0	0	0	0	0	Gm17455	-2.64114	0.0400967	1	1	19494	0
0610007P14Rik	352.882	350.009	363.334	301.614	285.449	256.495	0610007P14Rik	8.30436	-0.337952	0.000152881	0.00120718	2966	1
Cryba2	0	0	0	0	0	0	Cryba2	-2.64114	0.0400967	1	1	19494	0
Cryba1	0	0	0	0	0	0	Cryba1	-2.64114	0.0400967	1	1	19494	0
Cryba4	0	0	0	0	0	0	Cryba4	-2.64114	0.0400967	1	1	19494	0
Solh	213.178	255.156	271.524	252.186	247.105	233.089	Solh	7.93881	-0.0146557	0.899402	1	14837	0
G630093K05Rik	0	0	0	0	0	0	G630093K05Rik	-2.64114	0.0400967	1	1	19494	0
Tnfsf13	0	0	0	0	0	0	Tnfsf13	-2.64114	0.0400967	1	1	19494	0
Tnfsf12	6.20907	15.1766	9.76705	11.0962	17.0417	13.6537	Tnfsf12	3.58825	0.423859	0.281868	0.648017	10187	0
Psg16	0	0	0	0	0	0	Psg16	-2.64114	0.0400967	1	1	19494	0
Psg17	0	0	0	0	0	0	Psg17	-2.64114	0.0400967	1	1	19494	0
Tnfsf15	0	0	0	0	0	0	Tnfsf15	-2.64114	0.0400967	1	1	19494	0
Tnfsf14	0	0	0	0	0	0	Tnfsf14	-2.64114	0.0400967	1	1	19494	0
Snord38a	0	0	0	0	0	0	Snord38a	-2.64114	0.0400967	1	1	19494	0
Tnfsf18	0	0	0	0	0	0	Tnfsf18	-2.64114	0.0400967	1	1	19494	0
Psg18	0	0	0	0	0	0	Psg18	-2.64114	0.0400967	1	1	19494	0
Psg19	0	0	0	0	0	0	Psg19	-2.64114	0.0400967	1	1	19494	0
Setd1a	1051.4	1036.75	1112.47	1051.11	1078.96	1112.78	Setd1a	10.0686	0.0189101	0.75938	1	13913	0
Setd1b	927.22	1011.14	1026.52	1009.75	953.273	1024.03	Setd1b	9.95417	0.0107522	0.875521	1	14680	0
Gm14873	0	0	1.95341	5.04372	4.26044	3.90107	Gm14873	0.759554	2.75704	0.00934138	0.0438955	4984	1
Arhgef10l	617.802	637.415	641.695	718.225	678.475	660.256	Arhgef10l	9.3629	0.116857	0.0840061	0.263095	7478	0
Olfr1061	0	0	0	0	0	0	Olfr1061	-2.64114	0.0400967	1	1	19494	0
Olfr1062	0	0	0	0	0	0	Olfr1062	-2.64114	0.0400967	1	1	19494	0
Olfr1065	0	0	0	0	0	0	Olfr1065	-2.64114	0.0400967	1	1	19494	0
Olfr1066	0	0	0	0	0	0	Olfr1066	-2.64114	0.0400967	1	1	19494	0
Gcnt4	8.27875	14.228	13.6739	21.1836	18.1069	15.6043	Gcnt4	3.89291	0.60145	0.0755029	0.244305	7238	0
Nkap	513.283	479.01	494.213	519.503	477.169	571.507	Nkap	8.99133	0.0771646	0.346651	0.757188	10722	0
Mir5119	0	0	0.976705	0	0	0	Mir5119	-2.64114	-0.00212596	1	1	15419.5	0
Mir5116	1.03484	0.948535	0.976705	1.00874	1.06511	0.975267	Mir5116	0.00205309	0.0427545	1	1	19494	0
Mir5117	1.03484	0.948535	0.976705	1.00874	1.06511	0.975267	Mir5117	0.00205309	0.0427545	1	1	19494	0
Mir5114	1.03484	0.948535	0.976705	1.00874	1.06511	0.975267	Mir5114	0.00205309	0.0427545	1	1	19494	0
Mir5115	0	0.948535	0.976705	1.00874	1.06511	0	Mir5115	-0.586287	0.107275	1	1	19494	0
Mir5112	0	0	0.976705	0	0	0	Mir5112	-2.64114	-0.00212596	1	1	15419.5	0
Mir5113	1.03484	0.948535	0.976705	1.00874	1.06511	0.975267	Mir5113	0.00205309	0.0427545	1	1	19494	0
Crtam	0	0	0	0	0	0	Crtam	-2.64114	0.0400967	1	1	19494	0
Gcnt3	0	0	0	0	0	0	Gcnt3	-2.64114	0.0400967	1	1	19494	0
Prame	0	0	0	0	0	0	Prame	-2.64114	0.0400967	1	1	19494	0
Csf1	88.9966	91.0593	96.6938	90.7869	96.9249	97.5267	Csf1	6.54927	0.0435868	0.790793	1	14127	0
Csf2	0	0	0	0	0	0	Csf2	-2.64114	0.0400967	1	1	19494	0
Csf3	0	0	0	0	0	0	Csf3	-2.64114	0.0400967	1	1	19494	0
Gm14872	16.5575	28.456	31.2546	27.2361	21.3022	25.3569	Gm14872	4.64525	-0.0455996	0.942476	1	15082	0
Dclre1b	147.983	140.383	181.667	148.285	120.357	147.265	Dclre1b	7.20341	-0.176498	0.196245	0.502907	9139	0
Dclre1c	96.2405	111.927	102.554	104.909	117.162	113.131	Dclre1c	6.74922	0.109409	0.429584	0.882222	11404	0
Crtap	150.052	160.302	157.25	156.355	129.943	129.711	Crtap	7.19985	-0.168673	0.155033	0.419851	8648	0
Sycn	0	0	0	0	0	0	Sycn	-2.64114	0.0400967	1	1	19494	0
Zfp583	50.7074	48.3753	59.579	71.6208	70.2972	73.145	Zfp583	5.94425	0.438806	0.00845089	0.0402745	4914	1
Zfp580	126.251	185.913	154.319	175.521	165.092	156.043	Zfp580	7.32593	0.0904216	0.538125	1	12340	0
Adap1	324.941	409.767	388.729	557.835	525.099	493.485	Adap1	8.79311	0.488732	1.85056e-07	2.63947e-06	1642	1
Adap2	0	0	0	0	0	0	Adap2	-2.64114	0.0400967	1	1	19494	0
Pram1	30.0105	22.7648	28.3245	35.306	28.758	35.1096	Pram1	4.90179	0.290258	0.236661	0.57971	9561	0
Edc3	556.746	555.841	532.304	530.599	550.662	547.125	Edc3	9.09154	-0.0145508	0.844041	1	14466	0
Aak1	1941.37	1716.85	1789.32	1977.14	2011.99	2185.57	Aak1	10.9168	0.180765	0.00519166	0.0265477	4580	1
Edc4	972.754	942.844	922.987	1092.47	944.752	985.02	Edc4	9.93122	0.0904473	0.189039	0.488412	9064	0
Avpi1	23.8014	27.5075	22.4642	30.2623	24.4975	21.4559	Avpi1	4.64356	0.0469921	0.939299	1	15060	0
Nek10	0	0	0	0	0	0	Nek10	-2.64114	0.0400967	1	1	19494	0
Nek11	6.20907	4.74267	10.7438	0	13.8464	0	Nek11	2.53042	-0.647883	0.425495	0.876514	11368.5	0
Asap2	843.398	823.328	817.502	785.811	804.158	855.309	Asap2	9.68222	-0.0227996	0.730874	1	13726	0
Asap3	42.4286	56.9121	57.6256	65.5683	55.3857	60.4666	Asap3	5.81379	0.208883	0.275042	0.636069	10127	0
Mir770	1.03484	0.948535	0.976705	1.00874	1.06511	0.975267	Mir770	0.00205309	0.0427545	1	1	19494	0
Hyls1	131.425	135.64	161.156	78.682	107.576	106.304	Hyls1	6.88244	-0.549616	0.000197519	0.00152268	3038	1
D10Jhu81e	187.307	165.994	185.574	133.154	143.79	143.364	D10Jhu81e	7.30959	-0.358502	0.00127431	0.00778241	3834	1
1810020O05Rik	0	0	0	0	0	0	1810020O05Rik	-2.64114	0.0400967	1	1	19494	0
Mir483	0	0	0	1.00874	0	0	Mir483	-2.64114	0.0887863	1	1	15419.5	0
Mir486	0	1.89707	0	0	0	0	Mir486	-2.64114	-0.959903	0.515204	0.990891	12095.5	0
Mir484	0	0	0.976705	0	0	0	Mir484	-2.64114	-0.00212596	1	1	15419.5	0
Mir485	0	0.948535	1.95341	1.00874	1.06511	1.95053	Mir485	0.187932	0.471749	1	1	15321	0
Rps15a-ps4	37.2544	33.1987	34.1847	32.2798	26.6277	26.3322	Rps15a-ps4	4.97639	-0.295806	0.193585	0.497574	9110	0
Mir488	0	0	0	0	0	0	Mir488	-2.64114	0.0400967	1	1	19494	0
Mir489	0	0	0	0	0	0	Mir489	-2.64114	0.0400967	1	1	19494	0
Mir1912	0	0	0	0	0	0	Mir1912	-2.64114	0.0400967	1	1	19494	0
Apol7a	0	0	0	0	0	0	Apol7a	-2.64114	0.0400967	1	1	19494	0
Apol7c	0	0	0	0	0	0	Apol7c	-2.64114	0.0400967	1	1	19494	0
Apol7b	0	0	0	0	0	0	Apol7b	-2.64114	0.0400967	1	1	19494	0
Apol7e	0	0	0	0	0	0	Apol7e	-2.64114	0.0400967	1	1	19494	0
Apol7d	0	0	0	0	0	0	Apol7d	-2.64114	0.0400967	1	1	19494	0
Ism1	0	6.63974	7.81364	9.07869	6.39066	5.8516	Ism1	2.54881	0.560864	0.458291	0.924317	11612	0
Fibp	367.37	385.105	388.729	353.06	419.653	331.591	Fibp	8.54767	-0.0474188	0.621144	1	12994	0
Kcnmb1	0	0	0	0	0	0	Kcnmb1	-2.64114	0.0400967	1	1	19494	0
Pcdha3	123.146	97.6991	170.923	186.618	210.892	124.834	Pcdha3	7.23639	0.414995	0.0503986	0.176644	6682	0
Kcnmb3	0	0	0	0	0	0	Kcnmb3	-2.64114	0.0400967	1	1	19494	0
Kcnmb2	8.27875	9.48535	10.7438	18.1574	13.8464	10.7279	Kcnmb2	3.5403	0.583948	0.116044	0.34121	7965	0
Pcdha6	43.4635	57.8606	46.8819	102.892	62.8414	67.2934	Pcdha6	5.95294	0.652892	0.00265743	0.0148608	4188	1
Pcdha7	115.903	62.6033	167.017	137.189	144.855	100.453	Pcdha7	6.92101	0.146667	0.594455	1	12785	0
Pcdha4	167.645	129.949	152.366	181.574	210.892	382.305	Pcdha4	7.62068	0.783971	0.000465777	0.00325724	3349	1
Ccsap	62.0907	91.0593	91.8103	96.8394	75.6228	89.7246	Ccsap	6.40046	0.0980465	0.597793	1	12811	0
Pcdha8	11.3833	12.331	10.7438	14.1224	34.0835	14.629	Pcdha8	3.95517	0.866727	0.0310577	0.1193	6097	0
Dupd1	0	0	0	0	0	0	Dupd1	-2.64114	0.0400967	1	1	19494	0
Fhad1	0	0	4.88353	0	0	0	Fhad1	-2.64114	-2.32405	0.0823222	0.259154	7399	0
Cacna2d2	368.405	371.826	413.146	526.564	480.364	535.422	Cacna2d2	8.79632	0.419267	3.69187e-07	4.94361e-06	1749	1
Cacna2d3	163.505	186.861	181.667	289.509	262.017	305.259	Cacna2d3	7.81412	0.687415	4.44143e-11	1.08352e-09	960	1
Cacna2d1	1940.33	1714.95	1813.74	2281.78	2333.65	2473.28	Cacna2d1	11.0192	0.374239	1.4711e-09	2.85681e-08	1206	1
Cacna2d4	0	3.79414	0	0	0	0	Cacna2d4	-2.64114	-1.9599	0.148133	0.40482	8491	0
Aagab	536.049	524.54	534.258	478.144	513.383	512.991	Aagab	9.01218	-0.084117	0.24781	0.601618	9646	0
1700066B19Rik	0	2.8456	0	0	0	0	1700066B19Rik	-2.64114	-1.54487	0.272806	0.632836	9982	0
Ndufv3	353.917	412.613	371.148	370.209	345.095	309.16	Ndufv3	8.4913	-0.151222	0.113937	0.336366	7933	0
Ndufv2	740.948	905.851	849.734	723.269	754.097	678.786	Ndufv2	9.59501	-0.211467	0.00849254	0.0404505	4917	1
Ndufv1	735.774	745.548	758.9	753.531	722.144	706.093	Ndufv1	9.52539	-0.038144	0.5558	1	12466	0
BC002163	128.321	391.745	407.286	377.27	192.785	103.378	BC002163	8.04122	-0.461582	0.247703	0.601473	9645	0
Oxct1	2430.85	2339.09	2427.11	1856.09	1940.63	2024.65	Oxct1	11.0752	-0.306046	2.05053e-08	3.41318e-07	1407	1
Wdhd1	440.844	410.716	460.028	265.299	231.129	254.545	Wdhd1	8.3699	-0.804481	1.01326e-18	5.85942e-17	405	1
Gpa33	0	0	0	0	0	0	Gpa33	-2.64114	0.0400967	1	1	19494	0
Aadat	0	5.69121	0	10.0874	0	0	Aadat	1.33665	0.825752	0.543644	1	12388.5	0
BC089597	0	0	0	0	0	0	BC089597	-2.64114	0.0400967	1	1	19494	0
3110039I08Rik	0	0	0	0	0	0	3110039I08Rik	-2.64114	0.0400967	1	1	19494	0
Aadac	0	0	0	0	0	0	Aadac	-2.64114	0.0400967	1	1	19494	0
Cdc27	1708.53	1455.05	1572.5	1335.58	1377.19	1509.71	Cdc27	10.5417	-0.165603	0.0247179	0.0997576	5803	0
Cdc26	295.965	312.068	329.15	292.536	255.626	266.248	Cdc26	8.18594	-0.202576	0.0302071	0.116606	6067	0
Cdc23	1432.22	1354.51	1353.71	1085.41	1144.99	1116.68	Cdc23	10.2772	-0.306883	1.58139e-07	2.27355e-06	1629	1
Cdc20	743.018	811.946	773.551	343.981	390.895	306.234	Cdc20	9.01959	-1.16129	3.37545e-42	8.68714e-40	91	1
Olfr772	0	0	0	0	0	0	Olfr772	-2.64114	0.0400967	1	1	19494	0
Olfr773	0	0	0	0	0	0	Olfr773	-2.64114	0.0400967	1	1	19494	0
Olfr770	0	0	0	0	0	0	Olfr770	-2.64114	0.0400967	1	1	19494	0
Olfr771	0	0	0	0	0	0	Olfr771	-2.64114	0.0400967	1	1	19494	0
Olfr776	0	0	0	0	0	0	Olfr776	-2.64114	0.0400967	1	1	19494	0
Olfr777	0	0	0	0	0	0	Olfr777	-2.64114	0.0400967	1	1	19494	0
Olfr774	0	0	0	0	0	0	Olfr774	-2.64114	0.0400967	1	1	19494	0
Olfr775	0	0	0	0	0	0	Olfr775	-2.64114	0.0400967	1	1	19494	0
Nol11	604.349	574.812	595.79	530.599	502.732	493.485	Nol11	9.09997	-0.217254	0.00222555	0.0127594	4085	1
Nol10	399.45	405.024	415.1	391.392	352.551	394.008	Nol10	8.61723	-0.0999383	0.227678	0.562649	9477	0
Nol12	201.795	199.192	192.411	201.749	221.543	167.746	Nol12	7.62502	-0.00575055	0.966243	1	15191	0
Morn5	0	0	0	0	0	0	Morn5	-2.64114	0.0400967	1	1	19494	0
Morn4	560.886	562.481	570.396	570.949	608.177	569.556	Morn4	9.16407	0.0460363	0.516908	0.993472	12185	0
Morn1	0	12.331	24.4176	0	6.39066	10.7279	Morn1	3.06359	-1.10212	0.110387	0.328497	7870	0
Morn3	0	0	0	0	0	0	Morn3	-2.64114	0.0400967	1	1	19494	0
Morn2	38.2892	28.456	27.3478	41.3585	37.2788	21.4559	Morn2	5.01565	0.0891838	0.773706	1	14012	0
Zbtb22	409.798	455.297	461.982	357.095	409.002	407.662	Zbtb22	8.70052	-0.177116	0.0416476	0.151929	6420	0
Zbtb20	43.4635	42.6841	40.0449	22.1924	33.0184	29.258	Zbtb20	5.10495	-0.579136	0.00833347	0.0398037	4903	1
Zbtb21	252.502	244.722	278.361	271.352	271.603	285.753	Zbtb21	8.06197	0.0955791	0.318157	0.709777	10498	0
Zbtb26	301.14	252.31	292.035	275.387	292.905	290.63	Zbtb26	8.15005	0.0227475	0.818595	1	14304	0
Hils1	0	0	0	0	0	0	Hils1	-2.64114	0.0400967	1	1	19494	0
Zbtb25	101.415	92.9564	95.7171	93.8131	101.185	118.983	Zbtb25	6.65248	0.114186	0.430674	0.883976	11410	0
Otud5	619.872	664.923	641.695	694.015	712.558	666.107	Otud5	9.37956	0.105523	0.120428	0.351148	8032	0
Otud4	1087.62	975.094	1006.98	880.633	830.785	906.023	Otud4	9.88395	-0.22994	0.000638744	0.00428513	3491	1
Otud3	72.4391	84.4196	93.7637	90.7869	107.576	96.5515	Otud3	6.5018	0.234781	0.130249	0.373644	8164	0
Otud1	74.5088	66.3974	68.3694	59.5159	44.7346	51.6892	Otud1	5.91209	-0.424417	0.0153381	0.0671313	5351	0
G6b	0	0	0	0	0	0	G6b	-2.64114	0.0400967	1	1	19494	0
A4gnt	0	0	0	0	0	0	A4gnt	-2.64114	0.0400967	1	1	19494	0
Stra13	102.45	107.184	109.391	98.8568	83.0785	67.2934	Stra13	6.55446	-0.356199	0.020053	0.0835811	5619	0
Gphn	521.561	517.9	507.887	581.036	512.318	548.1	Gphn	9.05321	0.0851762	0.255777	0.616413	9718	0
Fam76b	589.861	510.312	531.328	487.223	516.578	519.817	Fam76b	9.03767	-0.098698	0.216308	0.541349	9358	0
Fam76a	244.223	259.899	218.782	232.011	235.389	240.891	Fam76a	7.89797	-0.0294612	0.795363	1	14147	0
Insl6	0	0	4.88353	0	0	3.90107	Insl6	0.540934	-0.324054	1	1	15514	0
Mgat4b	595.035	646.901	645.602	693.007	678.475	711.945	Mgat4b	9.36855	0.142452	0.036161	0.135312	6258	0
Olfr385	0	0	0	0	0	0	Olfr385	-2.64114	0.0400967	1	1	19494	0
Vps35	2431.88	2076.34	2207.35	2155.68	2225.01	2293.83	Vps35	11.1239	-0.00884679	0.896813	1	14818	0
Vps36	416.007	427.789	419.007	445.865	457.997	427.167	Vps36	8.75541	0.0759117	0.327389	0.725534	10568	0
Vps39	547.433	588.092	537.188	528.581	506.992	569.556	Vps39	9.09326	-0.0594995	0.441673	0.899947	11494	0
LOC100048884	0	0	0	0	0	0	LOC100048884	-2.64114	0.0400967	1	1	19494	0
Gm14685	0	0	0	0	0	0	Gm14685	-2.64114	0.0400967	1	1	19494	0
3930402G23Rik	0	0	0	4.03497	4.26044	0	3930402G23Rik	-2.64114	3.12854	0.0159723	0.0690924	5399.5	0
Lhpp	67.2649	64.5004	57.6256	68.5945	76.6879	60.4666	Lhpp	6.04002	0.119519	0.504879	0.990473	11938	0
Pde4dip	1494.32	1419.01	1390.83	1586.75	1621.1	1699.89	Pde4dip	10.5812	0.18933	0.00123694	0.00757761	3823	1
1700016C15Rik	0	0	0	0	0	0	1700016C15Rik	-2.64114	0.0400967	1	1	19494	0
2210409D07Rik	0	0	0	0	0	0	2210409D07Rik	-2.64114	0.0400967	1	1	19494	0
A930001C03Rik	4.13938	0	4.88353	5.04372	0	0	A930001C03Rik	1.16908	-0.839105	0.507056	0.990891	11956	0
Eef2	15918	17757.5	17446.9	15395.4	15211.9	15118.6	Eef2	13.9762	-0.160943	0.00179675	0.0104963	4009	1
1500009C09Rik	172.819	152.714	187.527	178.548	190.655	187.251	1500009C09Rik	7.47659	0.117132	0.298654	0.676842	10334	0
Gm5091	0	0	0	0	0	0	Gm5091	-2.64114	0.0400967	1	1	19494	0
Gm5095	0	0	0	0	0	0	Gm5095	-2.64114	0.0400967	1	1	19494	0
Padi1	0	0	0	4.03497	0	0	Padi1	-2.64114	2.08879	0.148133	0.40482	8491	0
Endod1	54.8467	55.9636	83.02	66.5771	78.8181	86.7988	Endod1	6.14396	0.260536	0.182413	0.476054	8974	0
Eif4e3	80.7178	71.1401	46.8819	52.4547	61.7763	68.2687	Eif4e3	5.98828	-0.122987	0.577042	1	12655	0
1700069L16Rik	0	0	0	0	0	0	1700069L16Rik	-2.64114	0.0400967	1	1	19494	0
Slc31a1	698.52	641.21	686.624	671.823	663.563	647.577	Slc31a1	9.38409	-0.0312276	0.652198	1	13207	0
Slc31a2	64.1603	52.1694	34.1847	78.682	91.5994	57.5408	Slc31a2	5.9478	0.598006	0.0112198	0.0511323	5139	0
Camk2n2	273.199	342.421	324.266	418.628	462.257	378.404	Camk2n2	8.50241	0.422052	5.85574e-05	0.000506057	2710	1
Camk2n1	402.554	382.26	456.121	560.861	551.727	541.273	Camk2n1	8.89945	0.41441	3.99652e-07	5.31507e-06	1761	1
Gm5634	0	0	0	0	0	0	Gm5634	-2.64114	0.0400967	1	1	19494	0
Gm5635	0	0	0	0	0	0	Gm5635	-2.64114	0.0400967	1	1	19494	0
Ctbs	32.0802	28.456	26.371	16.1399	20.2371	22.4311	Ctbs	4.57471	-0.563462	0.0351972	0.132325	6229	0
Mtm1	55.8816	36.9929	46.8819	42.3672	39.409	45.8376	Mtm1	5.47624	-0.131129	0.592091	1	12761	0
Ap3m2	536.049	461.936	519.607	567.922	612.438	590.037	Ap3m2	9.09375	0.222288	0.00426274	0.0223792	4461	1
Hmgn5	484.307	427.789	464.912	258.238	288.645	335.492	Hmgn5	8.52132	-0.642074	1.83765e-10	4.0878e-09	1052	1
Hmgn3	309.418	329.142	397.519	268.326	270.538	251.619	Hmgn3	8.23679	-0.390329	0.000232222	0.00176293	3085	1
Hmgn2	2006.56	2170.25	2143.87	1152.99	1203.57	1050.36	Hmgn2	10.5951	-0.891607	1.0134e-43	2.79221e-41	85	1
Hmgn1	3418.09	3694.54	3600.14	2952.59	3046.21	2929.7	Hmgn1	11.6707	-0.262841	2.52302e-07	3.50677e-06	1685	1
Fam108a	378.753	497.981	473.702	458.978	481.429	408.637	Fam108a	8.8135	-0.00148719	0.987037	1	15275	0
Fam108b	472.924	441.069	523.514	465.031	435.63	488.609	Fam108b	8.87977	-0.0492424	0.578225	1	12660	0
Fam108c	830.98	802.461	792.108	801.951	838.241	887.493	Fam108c	9.68889	0.0595057	0.36249	0.781148	10868	0
BC048943	0	0	0	0	0	3.90107	BC048943	-2.64114	2.0401	0.148133	0.40482	8491	0
Specc1	484.307	478.062	527.421	362.139	378.114	365.725	Specc1	8.74104	-0.429786	5.53307e-08	8.54215e-07	1517	1
Snord98	2.06969	0.948535	0.976705	1.00874	1.06511	1.95053	Snord98	0.418507	0.0105993	1	1	19494	0
Snord99	3.10453	2.8456	1.95341	3.02623	3.19533	2.9258	Snord99	1.50297	0.210855	1	1	19494	0
1190002N15Rik	444.983	449.606	463.935	434.768	414.328	459.351	1190002N15Rik	8.79577	-0.0541845	0.495381	0.976973	11873	0
Snord95	0	0.948535	0.976705	1.00874	1.06511	0	Snord95	-0.586287	0.107275	1	1	19494	0
1700018F24Rik	0	0	0	0	0	0	1700018F24Rik	-2.64114	0.0400967	1	1	19494	0
Snord92	0	0	0	0	0	0.975267	Snord92	-2.64114	0.0400967	1	1	15419.5	0
Snord93	1.03484	0.948535	0.976705	0	1.06511	0.975267	Snord93	-0.287726	-0.536803	1	1	15555.5	0
Cd74	3.10453	5.69121	1.95341	3.02623	3.19533	0	Cd74	1.44675	-0.788875	0.358735	0.775719	10830	0
Cd70	0	0	0	0	0	0	Cd70	-2.64114	0.0400967	1	1	19494	0
Cd72	6.20907	0	0	0	0	5.8516	Cd72	1.00664	-0.0855441	1	1	19494	0
Dcxr	103.484	112.876	108.414	280.431	230.064	236.015	Dcxr	7.35869	1.20072	8.55418e-23	6.8845e-21	291	1
Nudt22	60.021	55.9636	45.9052	52.4547	59.6461	58.516	Nudt22	5.79178	0.0757488	0.732563	1	13736	0
Nudt21	755.436	800.563	811.642	553.8	611.373	556.878	Nudt21	9.39461	-0.459324	4.31577e-11	1.05396e-09	959	1
BC018473	0	0	3.90682	0	3.19533	4.87634	BC018473	0.904468	1.04687	0.46349	0.931675	11648	0
Fam162a	220.422	213.42	216.829	155.346	181.069	166.771	Fam162a	7.5754	-0.370837	0.000386517	0.00276662	3271	1
Fam162b	0	0	0	0	0	0	Fam162b	-2.64114	0.0400967	1	1	19494	0
Npm3-ps1	6.20907	5.69121	7.81364	5.04372	5.32555	7.80214	Npm3-ps1	2.65741	-0.117545	0.87648	1	14687	0
Vmn1r56	2.06969	0	0	0	0	0	Vmn1r56	-2.64114	-1.08554	0.515204	0.990891	12095.5	0
Vmn1r57	0	0	0	0	0	0	Vmn1r57	-2.64114	0.0400967	1	1	19494	0
Vmn1r54	0	0	0	0	0	0	Vmn1r54	-2.64114	0.0400967	1	1	19494	0
Vmn1r55	0	0	0	0	0	0	Vmn1r55	-2.64114	0.0400967	1	1	19494	0
Vmn1r52	0	0	0	0	0	0	Vmn1r52	-2.64114	0.0400967	1	1	19494	0
Vmn1r53	0	0	0	0	0	0	Vmn1r53	-2.64114	0.0400967	1	1	19494	0
Vmn1r50	0	0	0	0	0	0	Vmn1r50	-2.64114	0.0400967	1	1	19494	0
Vmn1r51	0	0	0	0	0	0	Vmn1r51	-2.64114	0.0400967	1	1	19494	0
Gm7168	0	0	0	0	0	0	Gm7168	-2.64114	0.0400967	1	1	19494	0
Gsdma	0	0	0	0	0	0	Gsdma	-2.64114	0.0400967	1	1	19494	0
Gsdmc	0	0	0	0	0	0	Gsdmc	-2.64114	0.0400967	1	1	19494	0
Gsdmd	13.453	0	10.7438	19.1661	19.172	13.6537	Gsdmd	3.56351	1.10347	0.0374982	0.139465	6297	0
Vmn1r58	0	0	0	0	0	0	Vmn1r58	-2.64114	0.0400967	1	1	19494	0
Vmn1r59	0	0	0	0	0	0	Vmn1r59	-2.64114	0.0400967	1	1	19494	0
Azi2	672.649	594.731	626.068	597.176	655.042	715.846	Azi2	9.32972	0.0557614	0.490077	0.968983	11845	0
Azi1	390.136	445.811	453.191	416.611	372.788	387.181	Azi1	8.68133	-0.131808	0.132017	0.37719	8197	0
Hadh	282.512	287.406	298.872	174.513	170.417	148.241	Hadh	7.76944	-0.816921	7.34679e-16	3.24034e-14	531	1
Acsf3	110.728	123.31	125.995	95.8306	123.553	96.5515	Acsf3	6.81277	-0.188502	0.17335	0.457861	8867	0
Gm10714	0	0	0	0	0	0	Gm10714	-2.64114	0.0400967	1	1	19494	0
Gnptab	671.614	624.136	623.138	759.584	790.311	769.486	Gnptab	9.45783	0.273469	3.35951e-05	0.000306147	2570	1
Tgfbr3	308.384	313.965	286.175	202.757	223.673	225.287	Tgfbr3	8.00278	-0.479278	6.29815e-07	8.11792e-06	1817	1
Tgfbr2	227.666	174.53	186.551	225.958	232.194	220.41	Tgfbr2	7.71896	0.204835	0.0748205	0.242747	7218	0
Tgfbr1	1952.75	1709.26	1674.07	1748.15	1680.74	1955.41	Tgfbr1	10.8031	0.0129789	0.861924	1	14593	0
Cyp2c37	0	0	0	0	0	0	Cyp2c37	-2.64114	0.0400967	1	1	19494	0
Alg11	366.335	332.936	355.521	352.051	364.267	390.107	Alg11	8.49225	0.0689489	0.422348	0.871799	11345	0
Cyp2c39	0	0	0	0	0	0	Cyp2c39	-2.64114	0.0400967	1	1	19494	0
Cyp2c38	0	0	0	0	0	0	Cyp2c38	-2.64114	0.0400967	1	1	19494	0
Alg14	99.345	90.1108	89.8569	86.7519	67.1019	74.1203	Alg14	6.39427	-0.293011	0.0555722	0.190948	6816	0
Snord32a	3.10453	2.8456	0.976705	3.02623	2.13022	2.9258	Snord32a	1.31851	0.222559	1	1	19494	0
6430550D23Rik	5.17422	5.69121	0	3.02623	8.52087	6.82687	6430550D23Rik	2.23567	0.757918	0.31917	0.711901	10500	0
Rhbdl2	0	0	0	0	0	0	Rhbdl2	-2.64114	0.0400967	1	1	19494	0
Gm8765	0	0	0	0	0	0	Gm8765	-2.64114	0.0400967	1	1	19494	0
Gm8764	0	0	0	0	0	0	Gm8764	-2.64114	0.0400967	1	1	19494	0
Hsp90ab1	19064.9	18837	18969.6	16432.4	16673.2	17424.1	Hsp90ab1	14.1252	-0.170571	5.60888e-05	0.000487783	2693	1
Zfp658	203.864	175.479	237.339	192.67	268.408	224.311	Zfp658	7.75962	0.152395	0.287072	0.657014	10233	0
Gucy1a3	134.53	140.383	143.576	113.988	124.618	136.537	Gucy1a3	7.04521	-0.157747	0.199701	0.509145	9186	0
Gucy1a2	320.802	235.237	256.874	305.649	291.84	367.676	Gucy1a2	8.20583	0.247676	0.0473115	0.167554	6613	0
1810011O10Rik	52.7771	66.3974	68.3694	77.6732	71.3623	84.8482	1810011O10Rik	6.1254	0.318564	0.0566335	0.194025	6836	0
Gm2694	22.7666	34.1473	31.2546	44.3847	34.0835	30.2333	Gm2694	5.02825	0.302038	0.209886	0.529695	9279	0
Gm2696	0	0	0	0	0	0	Gm2696	-2.64114	0.0400967	1	1	19494	0
Tac1	99.345	75.8828	77.1597	113.988	110.771	115.082	Tac1	6.60914	0.429219	0.00294603	0.0163073	4231	1
Tac2	0	0	0	0	0	0	Tac2	-2.64114	0.0400967	1	1	19494	0
Tac4	0	0	0	0	0	0	Tac4	-2.64114	0.0400967	1	1	19494	0
Rhobtb2	988.276	1053.82	1039.21	1221.59	1223.81	1258.09	Rhobtb2	10.137	0.265342	5.85592e-06	6.26808e-05	2188	1
Rhobtb3	959.301	843.248	882.942	738.4	742.381	776.313	Rhobtb3	9.68065	-0.250719	0.000268348	0.00200225	3137	1
Apobr	0	0	0	0	0	3.90107	Apobr	-2.64114	2.0401	0.148133	0.40482	8491	0
Tbck	196.62	181.17	203.155	206.792	184.264	235.039	Tbck	7.65129	0.107981	0.342627	0.750489	10692	0
Tbce	316.662	307.325	306.686	343.981	306.751	292.58	Tbce	8.2869	0.0194621	0.842658	1	14459	0
Tbcd	576.408	630.776	589.93	565.905	586.875	526.644	Tbcd	9.17765	-0.097715	0.186104	0.483209	9020	0
Tbcc	173.854	229.545	205.108	209.819	248.17	214.559	Tbcc	7.73635	0.144362	0.239381	0.585027	9583	0
Tbcb	563.99	681.997	715.925	658.709	701.907	639.775	Tbcb	9.36709	0.0280224	0.761555	1	13927	0
Tbca	581.582	596.628	621.185	632.482	558.117	539.323	Tbca	9.19993	-0.0568053	0.46938	0.940195	11692	0
Tmem48	278.373	265.59	267.617	184.6	227.933	192.128	Tmem48	7.86732	-0.424607	5.78196e-05	0.000499866	2709	1
Mir1186b	0	0	0	0	0	0	Mir1186b	-2.64114	0.0400967	1	1	19494	0
Tmem44	428.425	468.576	416.077	581.036	551.727	574.432	Tmem44	8.96311	0.378675	6.48625e-07	8.32743e-06	1824	1
Tmem47	478.098	463.834	454.168	380.296	406.872	438.87	Tmem47	8.76852	-0.187398	0.0213159	0.0881388	5664	0
Tmem40	0	0	0	7.0612	0	0	Tmem40	-2.64114	2.89614	0.0270714	0.106485	5939	0
Smtnl2	10.3484	7.58828	8.79035	8.06995	10.6511	12.6785	Smtnl2	3.27149	0.23244	0.707669	1	13584	0
Tmem42	37.2544	43.6326	38.0915	27.2361	11.7162	5.8516	Tmem42	4.60509	-1.40901	7.48579e-05	0.00063674	2753	1
Rab40c	437.739	528.334	504.957	538.669	549.596	486.658	Rab40c	8.98688	0.0984555	0.267859	0.632836	9828	0
Rab40b	36.2195	38.8899	43.9517	61.5333	57.5159	42.9118	Rab40b	5.53257	0.443943	0.0325246	0.123939	6146	0
Lacc1	18.6272	28.456	21.4875	8.06995	24.4975	18.5301	Lacc1	4.30239	-0.42434	0.214279	0.538039	9327	0
Gm17769	13.453	13.2795	10.7438	18.1574	18.1069	8.7774	Gm17769	3.77558	0.265284	0.477698	0.952468	11746	0
Gm17762	25.8711	29.4046	38.0915	18.1574	33.0184	28.2827	Gm17762	4.84352	-0.232714	0.394581	0.832454	11101	0
Mir143hg	0	0	3.90682	0	0	0	Mir143hg	-2.64114	-2.00213	0.148133	0.40482	8491	0
Ltbp1	125.216	122.361	101.577	125.084	155.506	129.711	Ltbp1	6.97917	0.232816	0.0946537	0.290384	7634	0
Scx	19.662	19.9192	17.5807	27.2361	30.8882	20.4806	Scx	4.4818	0.459563	0.108563	0.324363	7838	0
Sct	0	0	0	0	0	0	Sct	-2.64114	0.0400967	1	1	19494	0
1700025N23Rik	0	0	0	0	0	0	1700025N23Rik	-2.64114	0.0400967	1	1	19494	0
Arl2bp	1557.44	1716.85	1659.42	1550.44	1516.72	1561.4	Arl2bp	10.6374	-0.0921108	0.116058	0.34121	7966	0
1700030F18Rik	0	0	0	0	0	0	1700030F18Rik	-2.64114	0.0400967	1	1	19494	0
Tmem9b	323.906	345.267	344.777	338.938	341.9	345.245	Tmem9b	8.40939	0.0171602	0.852681	1	14534	0
Rtbdn	7.24391	11.3824	11.7205	0	6.39066	6.82687	Rtbdn	2.73896	-1.19909	0.0241881	0.0980418	5778	0
Cytl1	0	0	0	0	0	0	Cytl1	-2.64114	0.0400967	1	1	19494	0
Tecrl	0	0	0	0	0	0	Tecrl	-2.64114	0.0400967	1	1	19494	0
2410018M08Rik	447.053	445.811	422.913	392.401	449.476	457.4	2410018M08Rik	8.76763	-0.0182059	0.837994	1	14425	0
Rpl8	3814.44	4424.92	4208.62	3166.45	3226.22	2896.54	Rpl8	11.8075	-0.422284	8.72555e-11	2.03133e-09	1006	1
Rpl9	3313.57	3396.7	3321.78	2585.41	2740.53	2441.09	Rpl9	11.5228	-0.369182	1.90463e-11	4.85909e-10	918	1
Rpl6	2683.35	2837.07	2675.2	2092.13	2009.86	1954.44	Rpl6	11.1975	-0.436385	1.93465e-16	8.91921e-15	508	1
Rpl7	5272.53	5157.18	5230.26	3843.31	3805.64	3851.33	Rpl7	12.1271	-0.445413	2.62832e-26	2.748e-24	224	1
Rpl4	6513.31	6734.6	6470.67	4837.93	4948.5	4715.42	Rpl4	12.4606	-0.443319	3.28263e-23	2.76544e-21	278	1
Rpl5	3607.47	3706.87	3734.92	2715.54	2751.18	2681.98	Rpl5	11.627	-0.439308	3.09955e-21	2.25439e-19	322	1
Rpl3	4321.51	4225.72	4161.74	2718.56	2793.78	2801.94	Rpl3	11.7425	-0.612183	2.22001e-39	4.95169e-37	105	1
Gm10230	0	0	0	0	0	0	Gm10230	-2.64114	0.0400967	1	1	19494	0
2310043L19Rik	0	0	0	0	0	0	2310043L19Rik	-2.64114	0.0400967	1	1	19494	0
Cntn2	793.726	884.983	870.245	828.178	874.455	907.974	Cntn2	9.74797	0.0344803	0.622438	1	13005	0
Cntn3	114.868	92.0079	82.0433	137.189	121.422	133.612	Cntn3	6.81006	0.44101	0.00188093	0.010939	4027	1
Cntn1	620.907	573.864	610.441	805.986	811.613	884.567	Cntn1	9.46849	0.47101	1.07193e-11	2.85605e-10	879	1
Cntn6	136.599	136.589	169.947	155.346	148.05	180.424	Cntn6	7.27	0.126727	0.329663	0.729332	10586	0
Mir302a	0	0	0	0	0	0	Mir302a	-2.64114	0.0400967	1	1	19494	0
Cntn4	371.509	338.627	352.591	535.643	585.81	586.136	Cntn4	8.81069	0.68419	5.37636e-18	2.90125e-16	434	1
Cntn5	196.62	194.45	197.294	284.466	279.059	282.827	Cntn5	7.87788	0.524547	3.21207e-08	5.18089e-07	1452	1
Espl1	474.993	426.841	470.772	189.644	230.064	188.227	Espl1	8.25027	-1.17493	1.52038e-32	2.3581e-30	151	1
1300002E11Rik	83.8224	92.0079	85.9501	90.7869	92.6645	93.6257	1300002E11Rik	6.48822	0.0819305	0.584996	1	12714	0
Fhod1	100.38	125.207	92.787	74.647	77.753	61.4418	Fhod1	6.44253	-0.574176	0.000430617	0.00304317	3314	1
Nat9	50.7074	48.3753	71.2995	49.4284	50.0601	41.9365	Nat9	5.6933	-0.268736	0.186925	0.48459	9034	0
Fhod3	369.439	366.134	362.358	332.885	325.923	357.923	Fhod3	8.46019	-0.110849	0.188945	0.488366	9061	0
Olfr1459	0	0	0	0	0	0	Olfr1459	-2.64114	0.0400967	1	1	19494	0
Cass4	0	4.74267	0	0	0	2.9258	Cass4	0.312304	-0.696869	0.755901	1	13879.5	0
Nat3	0	0	0	0	0	0	Nat3	-2.64114	0.0400967	1	1	19494	0
Olfr1454	0	0	0	0	0	0	Olfr1454	-2.64114	0.0400967	1	1	19494	0
Nat1	0	0	0	2.01749	2.13022	0	Nat1	-2.64114	2.12854	0.147833	0.40482	8410	0
Dnmt1	2887.22	3022.03	2995.56	2401.82	2382.65	2404.03	Dnmt1	11.381	-0.308893	9.24841e-11	2.14666e-09	1009	1
Olfr1451	0	0	0	0	0	0	Olfr1451	-2.64114	0.0400967	1	1	19494	0
Olfr1450	0	0	0	0	0	0	Olfr1450	-2.64114	0.0400967	1	1	19494	0
Olfr1453	0	0	0	0	0	0	Olfr1453	-2.64114	0.0400967	1	1	19494	0
Scrg1	0	0	0	0	0	0	Scrg1	-2.64114	0.0400967	1	1	19494	0
Pomt1	151.087	168.839	168.97	142.233	186.394	150.191	Pomt1	7.3334	-0.0300514	0.809739	1	14245	0
Pomt2	331.15	303.531	297.895	294.553	309.947	315.011	Pomt2	8.26994	-0.0203549	0.836777	1	14415	0
Sdr39u1	190.411	159.354	203.155	240.081	199.175	196.029	Sdr39u1	7.62613	0.200334	0.10478	0.315499	7778	0
Fat3	3383.94	2816.2	3125.46	4130.8	4157.12	4444.29	Fat3	11.8266	0.449216	1.69107e-11	4.34263e-10	912	1
Fat2	6.20907	3.79414	4.88353	0	0	0	Fat2	-2.64114	-3.93209	9.51031e-05	0.000786204	2833	1
Fat1	4832.72	4219.08	4406.89	4174.18	4407.42	4354.57	Fat1	12.1027	-0.0571286	0.327489	0.725635	10569	0
Fat4	2766.14	2463.35	2697.66	2305.99	2317.68	2458.65	Fat4	11.2863	-0.16258	0.00620675	0.0308232	4716	1
Tspan2	132.46	106.236	124.042	125.084	123.553	112.156	Tspan2	6.91394	-0.00775647	0.975325	1	15233	0
Tspan3	2241.47	2446.27	2351.91	2228.31	2204.78	2057.81	Tspan3	11.1378	-0.117084	0.0389718	0.143758	6349	0
Tspan1	0	0	0	4.03497	7.45577	7.80214	Tspan1	-2.64114	4.34622	7.20908e-06	7.57795e-05	2228	1
Tspan6	782.342	770.21	748.156	767.654	766.879	767.535	Tspan6	9.58333	0.000851762	0.995484	1	15292	0
Tspan7	1523.29	1603.97	1656.49	1946.87	1905.48	1985.64	Tspan7	10.7826	0.28733	1.95523e-07	2.77692e-06	1649	1
Tspan4	46.568	58.8092	71.2995	103.901	96.9249	80.9472	Tspan4	6.21672	0.67342	0.000159214	0.00125253	2977	1
Tspan5	668.509	705.71	705.181	822.126	819.069	864.087	Tspan5	9.57139	0.268805	2.86988e-05	0.000265767	2529	1
Tspan8	0	0	0	0	0	0	Tspan8	-2.64114	0.0400967	1	1	19494	0
Tspan9	540.189	521.694	523.514	586.08	584.745	587.111	Tspan9	9.12018	0.149038	0.0294779	0.11413	6049	0
Ccin	4.13938	6.63974	5.86023	11.0962	8.52087	2.9258	Ccin	2.6906	0.438071	0.555376	1	12460	0
Prm1	0	0	0	0	0	0	Prm1	-2.64114	0.0400967	1	1	19494	0
Prm3	0	0	0	0	0	0	Prm3	-2.64114	0.0400967	1	1	19494	0
Prm2	0	0	0	0	0	0	Prm2	-2.64114	0.0400967	1	1	19494	0
Gm14440	32.0802	24.6619	26.371	28.2448	30.8882	24.3817	Gm14440	4.79552	0.0069532	1	1	19494	0
Gm14446	0	2.8456	0	0	4.26044	0	Gm14446	0.214906	0.582266	1	1	15514	0
Gm15319	2.06969	0	1.95341	0	0	1.95053	Gm15319	-0.0988741	-1.04444	0.710406	1	13601	0
Gm15315	0	0	0	0	0	0	Gm15315	-2.64114	0.0400967	1	1	19494	0
Wdr85	141.774	151.766	125.995	160.39	171.483	151.166	Wdr85	7.22936	0.203352	0.0879293	0.273075	7541	0
Wdr86	20.6969	18.9707	14.6506	17.1486	17.0417	14.629	Wdr86	4.10141	-0.15398	0.70963	1	13596	0
Pcp4l1	243.188	261.796	221.712	422.663	403.676	409.612	Pcp4l1	8.30335	0.766199	1.42291e-17	7.35639e-16	453	1
Wdr81	341.499	349.061	362.358	363.148	380.244	356.948	Wdr81	8.48699	0.0635567	0.451809	0.915105	11563	0
Wdr82	2783.73	2637.88	2627.34	2636.85	2540.29	2742.45	Wdr82	11.3779	-0.0233734	0.665143	1	13304	0
Wdr83	143.843	151.766	171.9	130.128	132.074	119.958	Wdr83	7.13848	-0.29082	0.014757	0.0650128	5316	0
4930579G24Rik	56.9164	68.2945	67.3927	60.5246	48.995	54.615	4930579G24Rik	5.88915	-0.230756	0.187206	0.48505	9039	0
Wdr89	168.68	179.273	214.875	113.988	101.185	99.4773	Wdr89	7.13212	-0.838943	1.54151e-10	3.47804e-09	1038	1
Pitpna	1537.78	1700.72	1671.14	1888.37	1972.58	1846.18	Pitpna	10.785	0.217147	0.000255635	0.00191767	3122	1
Pitpnb	990.346	964.66	977.682	928.044	874.455	967.465	Pitpnb	9.89187	-0.0823566	0.193934	0.498182	9117	0
Itih5	230.77	201.089	209.992	292.536	299.296	313.061	Itih5	7.98889	0.495507	2.28309e-07	3.19223e-06	1675	1
Gamt	22.7666	25.6104	28.3245	20.1749	12.7813	26.3322	Gamt	4.49047	-0.371505	0.218863	0.546515	9379	0
Scpep1	204.899	232.391	190.458	138.198	148.05	116.057	Scpep1	7.38813	-0.641896	3.01303e-07	4.10501e-06	1719	1
BC051070	0	0	0	0	0	0	BC051070	-2.64114	0.0400967	1	1	19494	0
Gm13251	80.7178	55.015	73.2529	69.6033	55.3857	61.4418	Gm13251	6.03992	-0.164765	0.371023	0.795577	10922	0
Zfp628	256.641	241.876	235.386	235.037	224.738	218.46	Zfp628	7.87758	-0.113805	0.256521	0.617474	9729	0
Zfp629	1052.44	1014.93	1055.82	905.851	1037.42	963.564	Zfp629	9.97206	-0.103571	0.117963	0.345294	8001	0
Hs1bp3	109.693	153.663	127.948	135.172	156.571	137.513	Hs1bp3	7.09396	0.133544	0.342084	0.749607	10687	0
Zfp622	292.861	330.09	298.872	325.824	305.686	320.863	Zfp622	8.2869	0.0470376	0.609071	1	12920	0
Zfp623	222.492	200.141	233.433	224.95	225.803	205.781	Zfp623	7.77325	0.00103173	1	1	19494	0
Mbtps2	377.718	358.546	379.938	382.314	402.611	394.008	Mbtps2	8.57886	0.0788826	0.328446	0.727178	10578	0
Mbtps1	1409.46	1396.24	1428.92	1218.56	1271.74	1190.8	Mbtps1	10.362	-0.202095	0.000360075	0.00260276	3240	1
4932414J04Rik	0	0	0	0	0	0	4932414J04Rik	-2.64114	0.0400967	1	1	19494	0
Lrit3	0	0	0	0	5.32555	0	Lrit3	-2.64114	2.48916	0.0823222	0.259154	7399	0
4931431B13Rik	0	0	0	0	0	0	4931431B13Rik	-2.64114	0.0400967	1	1	19494	0
Lrit1	0	2.8456	5.86023	0	6.39066	2.9258	Lrit1	1.58592	0.0977984	1	1	19494	0
Plcl2	569.164	481.856	539.141	493.275	482.495	507.139	Plcl2	8.99962	-0.100743	0.217776	0.544499	9367	0
Plcl1	330.115	331.039	315.476	417.62	387.7	435.944	Plcl1	8.51967	0.345926	3.85915e-05	0.000346422	2609	1
Sall4	45.5331	44.5811	41.9983	26.2273	25.5626	15.6043	Sall4	4.97513	-0.971071	2.37862e-05	0.000223814	2489	1
Sall1	1229.39	1188.51	1195.49	667.788	713.623	736.327	Sall1	9.84876	-0.770831	5.58573e-35	9.98608e-33	131	1
Sall3	560.886	527.385	541.095	381.305	384.504	351.096	Sall3	8.81273	-0.544803	1.585e-12	4.71076e-11	788	1
Sall2	1871	1880	1994.43	1731	1771.28	1886.17	Sall2	10.857	-0.0925446	0.108608	0.324438	7840	0
2810471M01Rik	0	0	0	0	0	0	2810471M01Rik	-2.64114	0.0400967	1	1	19494	0
Gm16157	0	0	0	0	0	0	Gm16157	-2.64114	0.0400967	1	1	19494	0
Rap2b	626.081	657.335	680.764	675.858	757.293	746.079	Rap2b	9.42969	0.149892	0.0361	0.135187	6254	0
Rap2c	922.046	791.078	782.341	722.26	770.074	893.345	Rap2c	9.66768	-0.0649089	0.476908	0.951471	11738	0
Rap2a	1091.76	1099.35	1094.89	1212.51	1203.57	1244.44	Rap2a	10.175	0.155718	0.0055723	0.0282047	4627	1
Mybph	0	0	0	0	0	0.975267	Mybph	-2.64114	0.0400967	1	1	15419.5	0
Ctdspl2	624.011	565.327	593.837	490.249	508.057	575.408	Ctdspl2	9.12513	-0.180275	0.0260353	0.104072	5858	0
Pdxp	622.976	698.122	653.416	779.759	763.683	801.67	Pdxp	9.4864	0.248159	0.000268922	0.00200515	3141	1
Ache	46.568	57.8606	70.3228	60.5246	84.1436	78.9966	Ache	6.04222	0.356035	0.0695551	0.228672	7123	0
Gabpa	761.645	643.107	667.09	571.957	502.732	630.023	Gabpa	9.29104	-0.281386	0.0021881	0.0125663	4078	1
5930438M14Rik	0	0	0	3.02623	0	0	5930438M14Rik	-2.64114	1.67375	0.272806	0.632836	9982	0
4930465M20Rik	0	0	0	0	0	0	4930465M20Rik	-2.64114	0.0400967	1	1	19494	0
Rdm1	31.0453	18.9707	26.371	9.07869	17.0417	0	Rdm1	3.89622	-1.54815	0.00816377	0.0391313	4886	1
Mir1897	1.03484	0.948535	0.976705	1.00874	1.06511	0.975267	Mir1897	0.00205309	0.0427545	1	1	19494	0
Mir1896	0	0	0	0	0	0	Mir1896	-2.64114	0.0400967	1	1	19494	0
Mir1895	0	0	0	0	0	0	Mir1895	-2.64114	0.0400967	1	1	19494	0
Mir1894	0	0	0.976705	1.00874	0	0.975267	Mir1894	-1.10775	1.02242	1	1	19494	0
Mir1893	1.03484	0.948535	0.976705	1.00874	1.06511	0.975267	Mir1893	0.00205309	0.0427545	1	1	19494	0
4933407I05Rik	0	0	0	0	0	0	4933407I05Rik	-2.64114	0.0400967	1	1	19494	0
Htatsf1	889.966	797.718	838.99	744.453	753.032	782.164	Htatsf1	9.64385	-0.148428	0.0267612	0.106138	5905	0
Pdx1	0	0	0	0	0	0	Pdx1	-2.64114	0.0400967	1	1	19494	0
Mir1899	0	0	0	0	0	0	Mir1899	-2.64114	0.0400967	1	1	19494	0
Mir1898	5.17422	1.89707	2.93012	2.01749	0	0.975267	Mir1898	0.86684	-1.74066	0.105622	0.317626	7788	0
Cyfip1	913.767	987.425	887.825	639.543	632.675	663.182	Cyfip1	9.59702	-0.527125	5.10434e-15	2.06823e-13	578	1
Cyfip2	3389.11	3216.48	3201.64	3625.42	3550.01	3868.88	Cyfip2	11.7604	0.171386	0.00138677	0.00837284	3879	1
Abo	0	0	0	0	0	0	Abo	-2.64114	0.0400967	1	1	19494	0
Abr	2770.28	2801.02	2827.56	3337.93	3391.31	3403.68	Abr	11.5864	0.270784	2.78971e-09	5.2268e-08	1250	1
Mmp1a	32.0802	23.7134	30.2779	72.6295	74.5577	83.873	Mmp1a	5.55483	1.42466	6.65354e-14	2.33622e-12	667	1
Mmp1b	9.3136	9.48535	0	24.2098	31.9533	30.2333	Mmp1b	3.74778	2.20032	2.87644e-09	5.3764e-08	1253	1
Kctd20	882.722	840.402	833.13	888.703	870.194	824.101	Kctd20	9.74236	0.0150154	0.819198	1	14310	0
Kctd21	110.728	111.927	94.7404	112.979	102.25	127.76	Kctd21	6.78112	0.111882	0.423738	0.873741	11358	0
Smcr8	717.147	657.335	688.577	690.989	728.535	699.267	Smcr8	9.44483	0.0384558	0.569393	1	12592	0
4930474M22Rik	0	0	0	0	0	0	4930474M22Rik	-2.64114	0.0400967	1	1	19494	0
Cela1	3.10453	0	0	5.04372	0	0	Cela1	0.399469	0.700111	0.755901	1	13879.5	0
Mmp14	753.367	782.541	775.504	583.054	631.61	535.422	Mmp14	9.38892	-0.401349	3.45463e-08	5.52647e-07	1464	1
Mmp15	654.022	737.012	743.273	612.307	661.433	627.097	Mmp15	9.39102	-0.167132	0.0220943	0.0907488	5702	0
Mmp16	447.053	406.921	417.053	411.567	432.434	480.807	Mmp16	8.75671	0.0597886	0.482574	0.959169	11783	0
Mmp17	196.62	233.34	239.293	210.827	215.152	205.781	Mmp17	7.75986	-0.0831729	0.439668	0.896641	11484	0
Mmp10	6.20907	0	0	6.05246	6.39066	0	Mmp10	1.55086	1.0029	0.346852	0.757325	10724.5	0
Mmp11	113.833	115.721	125.995	96.8394	105.446	90.6998	Mmp11	6.74933	-0.279222	0.0331653	0.125929	6168	0
Mmp12	0	0	0	0	0	0	Mmp12	-2.64114	0.0400967	1	1	19494	0
Mmp13	0	0	0	0	0	0	Mmp13	-2.64114	0.0400967	1	1	19494	0
Mmp19	14.4878	11.3824	15.6273	13.1137	13.8464	9.75267	Mmp19	3.70162	-0.176744	0.747041	1	13823	0
Klrb1f	0	0	0	0	0	0	Klrb1f	-2.64114	0.0400967	1	1	19494	0
Klrb1a	0	0	0	0	0	0	Klrb1a	-2.64114	0.0400967	1	1	19494	0
Klrb1b	0	0	0	0	0	0	Klrb1b	-2.64114	0.0400967	1	1	19494	0
Klrb1c	0	0	0	0	0	3.90107	Klrb1c	-2.64114	2.0401	0.148133	0.40482	8491	0
Gpsm2	586.757	570.069	551.839	327.842	320.598	361.824	Gpsm2	8.77462	-0.758138	9.34623e-22	7.01567e-20	312	1
Gpsm3	4.13938	2.8456	0	3.02623	7.45577	4.87634	Gpsm3	1.78764	1.13669	0.15858	0.427189	8692	0
Gpsm1	1510.87	1621.05	1669.19	1993.28	1943.82	1838.38	Gpsm1	10.7775	0.266573	9.13102e-06	9.38755e-05	2278	1
4930469G21Rik	0	0	0	3.02623	0	0	4930469G21Rik	-2.64114	1.67375	0.272806	0.632836	9982	0
Ppef2	0	0	0	0	3.19533	0	Ppef2	-2.64114	1.75219	0.272806	0.632836	9982	0
Ppef1	3.10453	0	4.88353	2.01749	0	0	Ppef1	0.42024	-1.98529	0.162291	0.434135	8754.5	0
Olfr635	0	0	0	0	0	0	Olfr635	-2.64114	0.0400967	1	1	19494	0
Olfr633	0	0	0	0	0	0	Olfr633	-2.64114	0.0400967	1	1	19494	0
Olfr632	0	0	0	0	0	0	Olfr632	-2.64114	0.0400967	1	1	19494	0
Olfr631	0	0	0	0	0	0	Olfr631	-2.64114	0.0400967	1	1	19494	0
Olfr630	0	0	0	0	0	0	Olfr630	-2.64114	0.0400967	1	1	19494	0
Olfr639	0	0	0	0	0	0	Olfr639	-2.64114	0.0400967	1	1	19494	0
Olfr638	0	0	0	0	0	0	Olfr638	-2.64114	0.0400967	1	1	19494	0
Oma1	46.568	50.2723	46.8819	40.3497	51.1252	60.4666	Oma1	5.62229	0.0802335	0.721643	1	13684	0
Shroom3	238.014	227.648	268.594	136.18	136.334	135.562	Shroom3	7.51146	-0.847445	1.84387e-14	7.04462e-13	613	1
Bod1l	1393.94	1136.34	1167.16	1265.97	1258.96	1386.83	Bod1l	10.308	0.0812907	0.314538	0.703042	10478	0
Poteg	0	0	0	0	0	0	Poteg	-2.64114	0.0400967	1	1	19494	0
Tmem178b	552.607	582.4	620.208	772.697	826.525	871.889	Tmem178b	9.43923	0.493512	1.48735e-11	3.83631e-10	908	1
4930433I11Rik	0	0	0	0	0	0	4930433I11Rik	-2.64114	0.0400967	1	1	19494	0
2700069I18Rik	26.9059	27.5075	26.371	23.2011	29.8231	24.3817	2700069I18Rik	4.72023	-0.0616363	0.821586	1	14318	0
Shroom4	67.2649	71.1401	57.6256	46.4022	52.1904	63.3924	Shroom4	5.89236	-0.275219	0.133391	0.380144	8218	0
Vangl1	65.1952	62.6033	52.7421	69.6033	87.339	70.2192	Vangl1	6.07691	0.331395	0.0501892	0.175989	6679	0
Vangl2	561.92	608.011	647.556	598.185	534.685	565.655	Vangl2	9.19394	-0.0976629	0.211842	0.533649	9297	0
C130060C02Rik	0	4.74267	3.90682	0	5.32555	1.95053	C130060C02Rik	1.40293	-0.249454	0.84017	1	14438.5	0
Maea	963.44	1030.11	1050.94	965.367	925.58	982.094	Maea	9.94521	-0.0836189	0.184812	0.480547	9007	0
Csl	12.4181	16.1251	10.7438	12.1049	14.9115	15.6043	Csl	3.76977	0.117504	0.753877	1	13859	0
Gm14164	16.5575	16.1251	12.6972	14.1224	15.9766	22.4311	Gm14164	4.02456	0.211098	0.509441	0.990891	11979	0
Sostdc1	7.24391	11.3824	8.79035	11.0962	9.58598	11.7032	Sostdc1	3.31216	0.240288	0.619086	1	12977	0
Gm14169	3.10453	4.74267	2.93012	5.04372	0	3.90107	Gm14169	1.71052	-0.26888	0.833278	1	14399	0
Srcrb4d	0	7.58828	4.88353	0	2.13022	9.75267	Srcrb4d	2.02074	-0.0697846	1	1	15555.5	0
Dmp1	0	0	0	4.03497	3.19533	2.9258	Dmp1	-2.64114	3.4205	0.00250882	0.014131	4158	1
Mael	0	0	0	0	0	0	Mael	-2.64114	0.0400967	1	1	19494	0
Gm4907	0	0	0	0	0	0	Gm4907	-2.64114	0.0400967	1	1	19494	0
Gm4906	0	0	0	0	0	0	Gm4906	-2.64114	0.0400967	1	1	19494	0
Sin3b	1169.37	1237.84	1234.56	1194.35	1199.31	1198.6	Sin3b	10.2356	-0.0197437	0.731514	1	13729	0
Ercc6l	216.282	201.089	201.201	101.883	85.2087	94.6009	Ercc6l	7.12043	-1.13482	2.06512e-22	1.62299e-20	298	1
Brd8	1394.97	1332.69	1322.46	1203.43	1215.29	1262	Brd8	10.3298	-0.137978	0.0166987	0.0716531	5458	0
Strbp	1804.77	1691.24	1722.91	1756.22	1721.22	1978.82	Strbp	10.7967	0.0641616	0.324283	0.720425	10542	0
Ddb2	22.7666	32.2502	24.4176	24.2098	15.9766	21.4559	Ddb2	4.54381	-0.365842	0.191221	0.493161	9081	0
Dmpk	195.586	211.523	206.085	170.478	195.98	171.647	Dmpk	7.58101	-0.188456	0.0775872	0.249738	7276	0
AI597468	497.76	493.238	438.541	396.436	442.02	463.252	AI597468	8.8288	-0.135144	0.121757	0.354228	8050	0
Tor4a	11.3833	11.3824	10.7438	10.0874	8.52087	14.629	Tor4a	3.47565	-0.0117648	1	1	19494	0
1700055C04Rik	0	0	0	0	0	0	1700055C04Rik	-2.64114	0.0400967	1	1	19494	0
Gm6225	0	0	7.81364	5.04372	3.19533	3.90107	Gm6225	1.69889	0.635715	0.601873	1	12852	0
Snrnp35	114.868	143.229	146.506	125.084	111.836	117.032	Snrnp35	6.97892	-0.192948	0.14469	0.40482	8365	0
Rarb	70.3694	65.4489	62.5091	71.6208	60.7112	67.2934	Rarb	6.05148	0.00941115	0.963881	1	15179	0
Pou1f1	0	0	0	0	0	0	Pou1f1	-2.64114	0.0400967	1	1	19494	0
Cd274	13.453	10.4339	8.79035	9.07869	10.6511	8.7774	Cd274	3.34677	-0.196959	0.625491	1	13015	0
Cd276	477.063	616.548	611.418	563.887	543.206	518.842	Cd276	9.11635	-0.0685259	0.473207	0.946171	11713	0
Fignl2	33.115	27.5075	27.3478	25.2186	23.4324	31.2086	Fignl2	4.80421	-0.139551	0.614171	1	12946	0
Fignl1	282.512	276.972	295.942	122.058	125.683	132.636	Fignl1	7.57093	-1.16921	3.35746e-29	4.18254e-27	188	1
Dqx1	4.13938	0	5.86023	0	8.52087	0	Dqx1	1.62147	-0.23087	0.852138	1	14522	0
Nrk	212.143	179.273	180.691	159.381	167.222	215.534	Nrk	7.53637	-0.0776249	0.581377	1	12685	0
Nrm	113.833	101.493	120.135	50.4372	46.8648	62.4171	Nrm	6.26973	-1.07061	1.47183e-11	3.80886e-10	905	1
Nrl	0	0	0	3.02623	0	0	Nrl	-2.64114	1.67375	0.272806	0.632836	9982	0
Nrp	6.20907	6.63974	3.90682	6.05246	1.06511	2.9258	Nrp	2.11241	-0.738402	0.273898	0.634302	10113	0
Cox7b2	0	0	0	0	0	0	Cox7b2	-2.64114	0.0400967	1	1	19494	0
Rara	105.554	105.287	127.948	110.962	107.576	101.428	Rara	6.77805	-0.0824741	0.55451	1	12455	0
Aoah	0	0	0	0	4.26044	0	Aoah	-2.64114	2.16723	0.148133	0.40482	8491	0
Brd4	1809.94	1908.45	1835.23	2020.51	1801.1	1957.36	Brd4	10.8829	0.0573838	0.336533	0.740335	10646	0
Rarg	111.763	106.236	115.251	116.005	129.943	104.354	Rarg	6.8315	0.0719946	0.604743	1	12871	0
Ufm1	727.495	742.703	684.67	685.945	663.563	700.242	Ufm1	9.45235	-0.0721518	0.283806	0.651513	10202	0
Rhbg	0	0	0	0	0	0	Rhbg	-2.64114	0.0400967	1	1	19494	0
Fbn2	1147.64	1086.07	1038.24	1301.28	1263.22	1277.6	Fbn2	10.2068	0.231743	0.000126921	0.00102394	2903	1
Fbn1	622.976	674.408	580.163	670.814	753.032	765.585	Fbn1	9.40052	0.221707	0.00486507	0.0250859	4542	1
Rars	759.576	750.291	762.807	574.984	652.912	709.019	Rars	9.4499	-0.23063	0.00308203	0.0169599	4256	1
Wnt5b	49.6725	31.3017	53.7188	27.2361	19.172	22.4311	Wnt5b	5.00438	-0.968373	0.000180265	0.00140027	3015	1
Wnt5a	151.087	151.766	146.506	144.25	115.032	131.661	Wnt5a	7.12631	-0.200908	0.0985926	0.300031	7696	0
Rqcd1	904.454	876.446	914.196	729.321	684.865	703.168	Rqcd1	9.63712	-0.348074	3.27182e-08	5.26277e-07	1456	1
1700030O20Rik	0	0	0	0	0	0	1700030O20Rik	-2.64114	0.0400967	1	1	19494	0
Pcdh8	321.837	417.355	383.845	430.733	449.476	442.771	Pcdh8	8.66642	0.236387	0.0135663	0.0603808	5262	0
Pcdh9	615.732	581.452	598.72	709.147	671.019	746.079	Pcdh9	9.34733	0.243597	0.000440089	0.00310168	3323	1
Pcdh1	613.663	689.585	644.626	762.61	774.334	804.595	Pcdh1	9.4755	0.265558	0.000110395	0.000901798	2867	1
9130209A04Rik	0	0	0	0	0	0	9130209A04Rik	-2.64114	0.0400967	1	1	19494	0
9430015G10Rik	304.244	326.296	318.406	261.265	246.04	263.322	9430015G10Rik	8.15507	-0.300294	0.000780089	0.00508905	3590	1
Obox3	0	0	0	0	0	0	Obox3	-2.64114	0.0400967	1	1	19494	0
Obox2	0	0	0	0	0	0	Obox2	-2.64114	0.0400967	1	1	19494	0
Obox1	0	0	0	0	0	0	Obox1	-2.64114	0.0400967	1	1	19494	0
Pcdh7	1054.51	948.535	916.15	1207.47	1216.35	1337.09	Pcdh7	10.1091	0.365514	3.2003e-07	4.33996e-06	1727	1
4931430N09Rik	0	0	0	0	0	0	4931430N09Rik	-2.64114	0.0400967	1	1	19494	0
Kcnv2	0	0	0	0	0	0	Kcnv2	-2.64114	0.0400967	1	1	19494	0
Kcnv1	46.568	51.2209	41.0216	58.5071	68.167	63.3924	Kcnv1	5.7587	0.453387	0.0130297	0.0582804	5236	0
Scfd1	432.565	395.539	402.403	366.174	354.681	383.28	Scfd1	8.60191	-0.156335	0.0587003	0.199762	6882	0
Scfd2	84.8572	85.3681	99.624	77.6732	71.3623	83.873	Scfd2	6.38485	-0.212391	0.162498	0.43459	8757	0
Ipmk	651.952	657.335	678.81	575.992	593.266	658.305	Ipmk	9.31148	-0.121466	0.0940683	0.288966	7624	0
Mir683-2	0	0	0	0	0	0	Mir683-2	-2.64114	0.0400967	1	1	19494	0
Mir683-1	0	0	0	0	0	0	Mir683-1	-2.64114	0.0400967	1	1	19494	0
Maml2	238.014	226.7	225.619	144.25	158.701	170.672	Maml2	7.57441	-0.543552	2.63474e-07	3.63831e-06	1696	1
Maml3	411.868	460.039	446.354	466.039	491.015	509.089	Maml3	8.85615	0.15339	0.0540413	0.186758	6776	0
Mypop	85.8921	99.5962	98.6472	122.058	106.511	87.774	Mypop	6.64293	0.15491	0.320996	0.714816	10517	0
Maml1	498.795	464.782	400.449	384.331	365.332	372.552	Maml1	8.68793	-0.281521	0.00222663	0.0127625	4086	1
Gm20597	0	0	2.93012	4.03497	0	1.95053	Gm20597	0.481253	1.03052	0.560623	1	12515	0
Gm20594	0	0	0	0	1.06511	0	Gm20594	-2.64114	0.167229	1	1	15419.5	0
Qk	3846.52	3280.98	3380.38	2051.78	2056.73	2274.32	Qk	11.4146	-0.719202	1.47521e-24	1.38753e-22	249	1
D830005E20Rik	0	0	0	0	0	0	D830005E20Rik	-2.64114	0.0400967	1	1	19494	0
Cml5	0	0	0	0	0	0	Cml5	-2.64114	0.0400967	1	1	19494	0
Oprm1	12.4181	10.4339	8.79035	17.1486	15.9766	21.4559	Oprm1	3.7921	0.786546	0.0180861	0.0766239	5528	0
Cml1	10.3484	13.2795	15.6273	8.06995	19.172	5.8516	Cml1	3.58668	-0.246336	0.622309	1	13003	0
Cml2	4.13938	3.79414	0	3.02623	2.13022	1.95053	Cml2	1.32364	-0.158723	1	1	19494	0
Cml3	0	0	0	0	0	0	Cml3	-2.64114	0.0400967	1	1	19494	0
Ppp2r5d	1379.45	1402.88	1431.85	1317.42	1245.11	1318.56	Ppp2r5d	10.3967	-0.118789	0.0371836	0.138603	6283	0
Ppp2r5e	1403.25	1373.48	1383.01	1336.58	1362.27	1494.11	Ppp2r5e	10.4431	0.0114781	0.852515	1	14532	0
Ppp2r5a	212.143	198.244	189.481	184.6	201.306	168.721	Ppp2r5a	7.58697	-0.113127	0.307659	0.691816	10408	0
Ppp2r5b	1174.55	1236.89	1217.95	1536.32	1465.59	1415.11	Ppp2r5b	10.3822	0.283346	1.77217e-06	2.093e-05	1983	1
Ppp2r5c	1344.26	1345.97	1350.78	1362.81	1345.23	1398.53	Ppp2r5c	10.4071	0.0232183	0.673105	1	13355	0
Tmem184a	0	0	0	0	0	0	Tmem184a	-2.64114	0.0400967	1	1	19494	0
Tmem184b	528.805	553.944	597.744	624.412	684.865	652.454	Tmem184b	9.24133	0.223242	0.00251531	0.0141607	4160	1
Tmem184c	470.854	427.789	435.611	494.284	467.583	563.704	Tmem184c	8.89351	0.193317	0.0263024	0.104798	5878	0
1700012I11Rik	0	0	0	0	0	0	1700012I11Rik	-2.64114	0.0400967	1	1	19494	0
9430083A17Rik	37.2544	53.118	55.6722	36.3148	51.1252	55.5902	9430083A17Rik	5.59026	-0.0300884	0.925341	1	14990	0
1700028K03Rik	8.27875	11.3824	8.79035	12.1049	10.6511	13.6537	1700028K03Rik	3.42338	0.355819	0.403105	0.844579	11178	0
Atpaf2	158.331	143.229	144.552	145.259	133.139	145.315	Atpaf2	7.17914	-0.0743213	0.537106	1	12338	0
Atpaf1	123.146	128.052	115.251	99.8656	119.292	115.082	Atpaf1	6.86614	-0.132734	0.315306	0.704356	10484	0
Igfals	0	0	0	0	0	0	Igfals	-2.64114	0.0400967	1	1	19494	0
2310010M20Rik	0	0	0	0	0	0	2310010M20Rik	-2.64114	0.0400967	1	1	19494	0
9330159F19Rik	1964.13	1673.22	1803	2180.9	2286.79	2696.61	9330159F19Rik	11.0231	0.397128	2.11567e-06	2.4639e-05	2011	1
Gm10488	0	0	0	0	0	0	Gm10488	-2.64114	0.0400967	1	1	19494	0
Ghitm	1298.73	1349.77	1395.71	1251.85	1320.74	1296.13	Ghitm	10.3647	-0.0640019	0.273641	0.633792	10110	0
Hdac11	318.732	333.884	346.73	402.489	449.476	400.835	Hdac11	8.54293	0.326098	0.000150864	0.00119406	2959	1
Ccdc178	0	0	0	0	0	0	Ccdc178	-2.64114	0.0400967	1	1	19494	0
Tspyl5	242.154	226.7	238.316	308.675	326.989	329.64	Tspyl5	8.10541	0.448928	6.3923e-07	8.21666e-06	1822	1
Tspyl1	1275.96	1179.98	1166.19	1362.81	1373.99	1413.16	Tspyl1	10.3358	0.196262	0.00105321	0.00657764	3750	1
Tspyl2	481.203	454.348	476.632	497.31	500.601	513.966	Tspyl2	8.92796	0.0984143	0.178306	0.468259	8918	0
Tspyl3	190.411	202.986	187.527	249.16	288.645	213.584	Tspyl3	7.78285	0.371205	0.00204994	0.0118221	4061	1
Kdelc1	231.805	180.222	179.714	181.574	184.264	167.746	Kdelc1	7.54923	-0.14925	0.232365	0.572177	9511	0
Ccdc171	16.5575	18.9707	18.5574	18.1574	21.3022	14.629	Ccdc171	4.17225	7.90952e-05	1	1	19494	0
Ccdc172	0	0	0	0	0	0	Ccdc172	-2.64114	0.0400967	1	1	19494	0
Ccdc173	19.662	33.1987	27.3478	19.1661	25.5626	29.258	Ccdc173	4.68248	-0.116488	0.722169	1	13688	0
Ccdc174	348.742	292.149	295.942	290.518	309.947	295.506	Ccdc174	8.25452	-0.0643401	0.508861	0.990891	11975	0
Ccdc175	0	0	0	0	0	0	Ccdc175	-2.64114	0.0400967	1	1	19494	0
Ccdc176	18.6272	14.228	15.6273	19.1661	23.4324	25.3569	Ccdc176	4.25799	0.487126	0.0955593	0.292472	7652	0
Ccdc177	522.596	499.878	466.865	560.861	543.206	527.62	Ccdc177	9.02134	0.131691	0.0799803	0.255754	7323	0
Cars2	107.624	110.979	113.298	109.953	121.422	79.9719	Cars2	6.74353	-0.0922243	0.556476	1	12474	0
Sacm1l	649.882	563.43	618.255	580.027	563.443	653.429	Sacm1l	9.24012	-0.0275685	0.750214	1	13836	0
1810058I24Rik	264.92	291.2	310.592	273.369	222.608	257.471	1810058I24Rik	8.07342	-0.202046	0.0541131	0.186949	6779	0
Sqstm1	1607.11	1742.46	1710.21	2056.83	1943.82	1949.56	Sqstm1	10.8368	0.233865	3.48501e-05	0.000315985	2583	1
1700029J03Rik	0	0	0	0	0	0	1700029J03Rik	-2.64114	0.0400967	1	1	19494	0
Krtap10-4	0	0	0	0	0	0	Krtap10-4	-2.64114	0.0400967	1	1	19494	0
Saal1	181.098	215.317	223.666	161.399	154.441	166.771	Saal1	7.51055	-0.361597	0.001703	0.0100136	3983	1
Papolg	418.077	373.723	418.03	430.733	391.96	447.648	Papolg	8.69083	0.0704121	0.410651	0.854733	11252	0
Papola	2812.71	2555.35	2726.96	2372.56	2346.44	2589.33	Papola	11.3241	-0.147492	0.0140681	0.0623417	5285	0
Papolb	0	2.8456	3.90682	2.01749	3.19533	1.95053	Papolb	1.21306	0.0852282	1	1	19494	0
4930558J18Rik	10.3484	10.4339	6.83694	5.04372	4.26044	0	4930558J18Rik	2.41778	-1.56973	0.00443404	0.0231642	4483	1
9330175E14Rik	0	0	0	0	0	0	9330175E14Rik	-2.64114	0.0400967	1	1	19494	0
Naaa	80.7178	87.2652	84.9734	55.4809	45.7997	50.7139	Naaa	6.03035	-0.73487	5.64758e-06	6.07283e-05	2178	1
2610307P16Rik	48.6377	40.787	29.3012	30.2623	39.409	41.9365	2610307P16Rik	5.26193	-0.0891957	0.781344	1	14059	0
Ppapdc1b	79.683	65.4489	98.6472	77.6732	91.5994	75.0956	Ppapdc1b	6.34621	0.00348181	1	1	19494	0
Ppapdc1a	8.27875	6.63974	9.76705	19.1661	14.9115	10.7279	Ppapdc1a	3.47064	0.860012	0.0325581	0.124046	6147	0
LOC100504608	0	0	0	0	0	0	LOC100504608	-2.64114	0.0400967	1	1	19494	0
4930528D03Rik	0	0	0	0	0	0	4930528D03Rik	-2.64114	0.0400967	1	1	19494	0
Mir873	0	0	0	0	0	0	Mir873	-2.64114	0.0400967	1	1	19494	0
Wwp2	488.446	497.032	495.19	523.538	520.838	512.991	Wwp2	8.9835	0.0728602	0.307602	0.691816	10407	0
Wwp1	507.074	448.657	473.702	505.38	500.601	570.531	Wwp1	8.96691	0.141294	0.0857039	0.267126	7514	0
Mir871	0	0	0	0	0	0	Mir871	-2.64114	0.0400967	1	1	19494	0
Usp29	939.639	808.152	864.384	1177.2	1184.4	1370.25	Usp29	10.0234	0.514642	6.61076e-11	1.57502e-09	983	1
Usp28	413.938	391.745	398.496	305.649	302.491	300.382	Usp28	8.44564	-0.406455	6.52855e-07	8.37342e-06	1826	1
Usp26	0	0	0	0	0	0	Usp26	-2.64114	0.0400967	1	1	19494	0
Usp25	444.983	427.789	431.704	375.252	348.291	379.379	Usp25	8.64322	-0.242139	0.00234724	0.0133137	4129	1
Usp24	1787.18	1640.02	1654.54	1734.03	1680.74	1817.9	Usp24	10.7473	0.0422271	0.47316	0.946159	11712	0
Usp22	5577.81	5722.51	5829.95	5983.87	6012.54	6292.42	Usp22	12.5265	0.0944145	0.0374869	0.139458	6295	0
Usp21	532.945	476.165	549.885	490.249	494.211	492.51	Usp21	8.98245	-0.0779754	0.32423	0.720425	10540	0
Usp20	413.938	420.201	447.331	467.048	480.364	471.054	Usp20	8.81189	0.146533	0.0539516	0.186529	6774	0
4931428F04Rik	1792.35	1840.16	1790.3	2186.96	2149.39	2063.67	4931428F04Rik	10.9394	0.239034	4.56662e-06	5.00235e-05	2138	1
Stom	56.9164	35.0958	50.7887	59.5159	58.581	45.8376	Stom	5.67246	0.199114	0.330258	0.730304	10591	0
Parm1	85.8921	80.6255	80.0898	76.6645	96.9249	74.1203	Parm1	6.36433	0.00643465	1	1	19494	0
Alas1	276.303	286.458	268.594	302.623	286.514	275.025	Alas1	8.14228	0.0558385	0.556795	1	12479	0
Alas2	16.5575	11.3824	12.6972	42.3672	26.6277	35.1096	Alas2	4.43834	1.35716	1.66952e-06	1.98575e-05	1969	1
Ednra	173.854	187.81	156.273	162.408	190.655	175.548	Ednra	7.44638	0.0294291	0.829972	1	14385	0
Tyk2	128.321	132.795	184.597	147.277	157.636	157.993	Tyk2	7.24231	0.0546045	0.719657	1	13671	0
V1rd18	0	0	0	0	0	0	V1rd18	-2.64114	0.0400967	1	1	19494	0
V1rd19	0	0	0	0	0	0	V1rd19	-2.64114	0.0400967	1	1	19494	0
Smu1	1042.09	1069	1054.84	907.869	942.622	942.108	Smu1	9.95294	-0.18102	0.00197085	0.0113994	4049	1
1700006A11Rik	0	0	0	0	0	0	1700006A11Rik	-2.64114	0.0400967	1	1	19494	0
Cxcr6	0	0	0	0	0	0	Cxcr6	-2.64114	0.0400967	1	1	19494	0
Ttyh2	106.589	124.258	134.785	85.7432	84.1436	78.0214	Ttyh2	6.64899	-0.560588	7.39596e-05	0.000629867	2750	1
Cxcr4	180.063	161.251	163.11	143.242	141.66	144.34	Cxcr4	7.2771	-0.232849	0.0353739	0.132893	6234	0
Nfix	80.7178	62.6033	69.3461	54.4721	52.1904	59.4913	Nfix	5.96945	-0.356079	0.0414992	0.151459	6417	0
Man2c1	340.464	350.009	380.915	366.174	342.965	318.912	Man2c1	8.45052	-0.059569	0.511107	0.990891	11987	0
Calcoco1	515.352	528.334	527.421	489.24	495.276	510.065	Calcoco1	8.99658	-0.0720405	0.314881	0.703743	10479	0
Calcoco2	0	0	0	0	0	0	Calcoco2	-2.64114	0.0400967	1	1	19494	0
2310057M21Rik	94.1708	116.67	105.484	114.997	108.641	109.23	2310057M21Rik	6.75707	0.0735427	0.589279	1	12739	0
Fbxl21	15.5227	13.2795	14.6506	10.0874	18.1069	9.75267	Fbxl21	3.75868	-0.195462	0.678846	1	13383	0
Scgb1b29	0	0	0	0	0	0	Scgb1b29	-2.64114	0.0400967	1	1	19494	0
Scgb1b20	0	0	0	0	0	0	Scgb1b20	-2.64114	0.0400967	1	1	19494	0
Scgb1b27	0	0	0	0	0	0	Scgb1b27	-2.64114	0.0400967	1	1	19494	0
Scgb1b24	0	0	0	0	0	0	Scgb1b24	-2.64114	0.0400967	1	1	19494	0
6720483E21Rik	0	0	0	0	0	0	6720483E21Rik	-2.64114	0.0400967	1	1	19494	0
Zc2hc1b	0	0	0	0	0	0	Zc2hc1b	-2.64114	0.0400967	1	1	19494	0
Zc2hc1c	25.8711	32.2502	32.2313	17.1486	29.8231	28.2827	Zc2hc1c	4.78064	-0.263789	0.327496	0.725635	10570	0
Zc2hc1a	756.471	721.835	758.9	828.178	836.111	907.974	Zc2hc1a	9.64319	0.20134	0.00229634	0.0130661	4116	1
Vaultrc5	0	0	1.95341	0	0	0	Vaultrc5	-2.64114	-1.00213	0.515204	0.990891	12095.5	0
Gm13539	0	0	0	0	0	0	Gm13539	-2.64114	0.0400967	1	1	19494	0
Col17a1	9.3136	0	15.6273	7.0612	6.39066	6.82687	Col17a1	2.90621	-0.298545	0.70309	1	13551	0
Bcap31	347.708	360.443	356.497	375.252	366.398	320.863	Bcap31	8.46975	-0.00289653	0.978771	1	15242	0
Camk2d	795.795	793.924	781.364	1032.95	1035.29	1030.86	Camk2d	9.81952	0.386302	5.06709e-11	1.22721e-09	967	1
Nup160	608.488	561.533	573.326	528.581	418.588	517.867	Nup160	9.05722	-0.250923	0.00572544	0.0288552	4647	1
Camk2g	1016.22	1042.44	1014.8	1273.03	1222.75	1238.59	Camk2g	10.1412	0.281004	8.79038e-07	1.09389e-05	1882	1
Camk2a	713.008	743.651	790.155	743.444	729.6	768.511	Camk2a	9.54701	-0.0033811	0.966981	1	15196	0
Camk2b	940.673	995.013	990.379	1346.67	1424.05	1425.84	Camk2b	10.1899	0.520246	2.07932e-18	1.15947e-16	420	1
Ubxn8	117.972	118.567	126.972	151.311	134.204	136.537	Ubxn8	7.0286	0.215425	0.0709839	0.232445	7152	0
Ubxn4	1075.2	1028.21	1097.82	1076.33	1059.78	1024.03	Ubxn4	10.0501	-0.0186371	0.761507	1	13925	0
Ubxn6	551.572	492.29	560.629	635.508	574.094	541.273	Ubxn6	9.12592	0.125961	0.130979	0.374973	8180	0
Ubxn7	1549.16	1380.12	1348.83	1507.06	1552.93	1698.92	Ubxn7	10.5546	0.153657	0.0317246	0.121462	6117	0
Ubxn1	806.144	924.822	887.825	747.479	761.553	719.747	Ubxn1	9.6534	-0.232647	0.000850197	0.00547022	3640	1
Xkr5	26.9059	25.6104	25.3943	19.1661	15.9766	7.80214	Xkr5	4.26912	-0.859335	0.00438968	0.0229683	4476	1
Gm10069	58.9861	58.8092	63.4859	47.4109	28.758	21.4559	Gm10069	5.47067	-0.89291	0.000141922	0.00113055	2940	1
Xkr7	120.042	110.03	132.832	166.443	187.459	177.499	Xkr7	7.19359	0.550212	2.91331e-06	3.30731e-05	2063	1
Xkr6	45.5331	52.1694	48.8353	82.7169	91.5994	73.145	Xkr6	5.98813	0.75593	7.49656e-06	7.84142e-05	2239	1
Xkr9	0	0	0	0	0	0	Xkr9	-2.64114	0.0400967	1	1	19494	0
Xkr8	52.7771	63.5518	46.8819	53.4634	36.2137	46.8128	Xkr8	5.63666	-0.257942	0.222092	0.552374	9416	0
Pmel	0	0	5.86023	0	3.19533	0	Pmel	0.528498	-0.874994	0.560623	1	12515	0
Grap	0	0	0	0	0	0	Grap	-2.64114	0.0400967	1	1	19494	0
Rdh18-ps	0	0	0	0	0	0	Rdh18-ps	-2.64114	0.0400967	1	1	19494	0
Gusb	84.8572	101.493	111.344	104.909	104.381	97.5267	Gusb	6.6545	0.0435428	0.811638	1	14264	0
Xkrx	3.10453	0	0	0	4.26044	3.90107	Xkrx	0.746643	1.39446	0.298292	0.676151	10327	0
Rtn4rl1	120.042	125.207	129.902	177.539	194.915	176.523	Rtn4rl1	7.241	0.549277	9.24977e-07	1.14558e-05	1891	1
Rtn4rl2	99.345	123.31	142.599	172.495	139.529	147.265	Rtn4rl2	7.09305	0.330506	0.0223599	0.091727	5709	0
Fbxw8	884.792	1024.42	1028.47	791.863	865.934	827.027	Fbxw8	9.81473	-0.241534	0.00106906	0.00666775	3755	1
Fbxw9	418.077	513.157	459.052	607.263	598.591	549.075	Fbxw9	9.02422	0.336032	9.88164e-05	0.000814601	2841	1
Pnmt	0	0	0	0	0	0	Pnmt	-2.64114	0.0400967	1	1	19494	0
Fbxw2	584.687	645.952	606.534	579.019	603.917	613.443	Fbxw2	9.24211	-0.0323962	0.648024	1	13189	0
Fbxw4	110.728	131.846	115.251	128.11	125.683	136.537	Fbxw4	6.96087	0.125439	0.332078	0.733359	10605	0
Fbxw5	513.283	613.702	586.023	613.316	626.284	584.185	Fbxw5	9.20256	0.0904039	0.260146	0.624116	9762	0
Fbxw7	752.332	807.203	735.459	627.438	646.521	728.525	Fbxw7	9.48096	-0.1967	0.00898096	0.0424061	4960	1
Pard6g	634.359	626.982	618.255	550.774	590.071	579.309	Pard6g	9.2273	-0.127885	0.0595524	0.202309	6894	0
Pard6b	122.112	127.104	105.484	149.294	135.269	127.76	Pard6b	6.99408	0.217177	0.0879662	0.273087	7544	0
Pard6a	147.983	160.302	143.576	147.277	155.506	136.537	Pard6a	7.21447	-0.0406066	0.731351	1	13728	0
Col4a6	42.4286	39.8385	39.0682	30.2623	28.758	39.986	Col4a6	5.19119	-0.293408	0.189946	0.490197	9074	0
Col4a5	199.725	186.861	169.947	185.609	207.696	176.523	Col4a5	7.55239	0.0340603	0.782616	1	14070	0
Col4a4	9.3136	3.79414	4.88353	14.1224	10.6511	13.6537	Col4a4	3.13168	1.09483	0.0153463	0.0671545	5352	0
Col4a3	0	2.8456	0	0	0	2.9258	Col4a3	-0.0561789	0.0400967	1	1	19494	0
Col4a2	4318.4	4848.91	4468.43	5820.45	5846.38	5586.33	Col4a2	12.3199	0.339468	4.13014e-10	8.81749e-09	1097	1
Col4a1	6536.08	7146.26	6688.48	8337.26	8709.4	8437.04	Col4a1	12.8908	0.323071	7.41373e-11	1.74678e-09	994	1
Arl4d	39.3241	46.4782	36.1381	12.1049	13.8464	13.6537	Arl4d	4.53386	-1.62242	1.13138e-09	2.25122e-08	1177	1
Vwc2l	20.6969	22.7648	14.6506	43.376	29.8231	39.0107	Vwc2l	4.75045	0.949282	0.000224436	0.00171047	3073	1
Arl4c	1109.35	1205.59	1180.84	1455.62	1405.94	1455.1	Arl4c	10.3386	0.304302	2.34308e-07	3.27416e-06	1676	1
Arl4a	455.331	434.429	417.053	453.934	451.606	467.153	Arl4a	8.80235	0.0709564	0.354085	0.768409	10792	0
Pkia	4055.55	3630.04	3741.76	4345.67	4369.08	4833.42	Pkia	12.018	0.245606	5.52071e-05	0.000480651	2690	1
Pom121l12	0	0	0	0	0	0	Pom121l12	-2.64114	0.0400967	1	1	19494	0
Pgs1	419.112	439.172	449.284	499.328	468.648	439.846	Pgs1	8.821	0.106578	0.187398	0.485387	9042	0
Tubb4b	1510.87	1653.3	1613.52	1221.59	1270.68	1145.94	Tubb4b	10.4406	-0.393086	6.78497e-10	1.40623e-08	1130	1
Tubb4a	1878.24	2018.48	1949.5	2674.18	2615.91	2629.32	Tubb4a	11.1473	0.437886	6.41745e-18	3.42361e-16	439	1
4921511H03Rik	0	0	0	0	0	0	4921511H03Rik	-2.64114	0.0400967	1	1	19494	0
Pf4	0	31.3017	17.5807	26.2273	19.172	15.6043	Pf4	4.18607	0.31958	0.621164	1	12995	0
Prl3d3	0	0	0	0	0	0	Prl3d3	-2.64114	0.0400967	1	1	19494	0
Prl3d2	0	0	0	0	0	0	Prl3d2	-2.64114	0.0400967	1	1	19494	0
Prl3d1	0	0	0	0	0	0	Prl3d1	-2.64114	0.0400967	1	1	19494	0
Islr2	8516.77	9619.09	9681.1	12025.2	12024	10990.3	Islr2	13.3452	0.333019	7.94566e-08	1.20056e-06	1550	1
Cdcp1	0	0	0	4.03497	0	5.8516	Cdcp1	-2.64114	3.3817	0.00584924	0.029265	4672.5	1
Plxnb3	0	0	0	0	0	0	Plxnb3	-2.64114	0.0400967	1	1	19494	0
Cdcp2	0	0	0	0	0	0	Cdcp2	-2.64114	0.0400967	1	1	19494	0
Nars2	131.425	112.876	115.251	111.971	110.771	111.18	Nars2	6.85175	-0.106688	0.426232	0.877647	11374	0
Dnaic1	0	0	0	7.0612	10.6511	7.80214	Dnaic1	-2.64114	4.74947	1.4865e-07	2.14767e-06	1621	1
Fam45a	245.258	220.06	193.388	225.958	220.478	225.287	Fam45a	7.79264	0.0282317	0.808806	1	14240	0
Kazn	616.767	657.335	634.859	744.453	704.037	716.821	Kazn	9.4045	0.181787	0.00613837	0.0305095	4712	1
Mir129-1	0	1.89707	0.976705	0	1.06511	0	Mir129-1	-0.777988	-1.43195	0.646825	1	13177.5	0
Mir129-2	0	0	0	0	0	0	Mir129-2	-2.64114	0.0400967	1	1	19494	0
Psmg4	96.2405	117.618	87.9035	82.7169	85.2087	64.3676	Psmg4	6.46357	-0.377465	0.0212898	0.0880466	5663	0
C1qbp	745.088	737.012	766.714	605.246	597.526	618.319	C1qbp	9.39781	-0.30436	2.64964e-06	3.02852e-05	2049	1
Psmg2	256.641	247.568	269.571	194.687	203.436	195.053	Psmg2	7.81909	-0.383461	7.44216e-05	0.00063334	2752	1
Psmg3	108.659	156.508	131.855	128.11	103.316	107.279	Psmg3	6.93352	-0.229188	0.13962	0.393917	8301	0
Trpv5	0	0	0	0	0	0	Trpv5	-2.64114	0.0400967	1	1	19494	0
Trpv4	0	0	0	0	0	0	Trpv4	-2.64114	0.0400967	1	1	19494	0
Trpv6	16.5575	18.9707	14.6506	30.2623	24.4975	44.8623	Trpv6	4.55874	0.989388	0.000632915	0.00425089	3487	1
Trpv1	0	0	0	0	0	0	Trpv1	-2.64114	0.0400967	1	1	19494	0
Trpv3	0	0	0	0	0	0	Trpv3	-2.64114	0.0400967	1	1	19494	0
Trpv2	28.9756	32.2502	17.5807	26.2273	27.6928	38.0354	Trpv2	4.82659	0.222622	0.43687	0.892651	11461	0
Gm5441	0	0	0	0	0	0	Gm5441	-2.64114	0.0400967	1	1	19494	0
BC049352	0	0	0	0	0	0	BC049352	-2.64114	0.0400967	1	1	19494	0
2810002D19Rik	35.1847	42.6841	38.0915	44.3847	45.7997	35.1096	2810002D19Rik	5.32837	0.111687	0.635957	1	13089	0
BC033916	0	0	0	0	0	0	BC033916	-2.64114	0.0400967	1	1	19494	0
BC061212	0	0	0	0	0	0	BC061212	-2.64114	0.0400967	1	1	19494	0
Fnta	550.537	547.305	540.118	551.783	537.88	602.715	Fnta	9.1163	0.0471518	0.519321	0.996518	12205	0
Fntb	241.119	228.597	241.246	234.028	217.282	237.965	Fntb	7.86632	-0.0446905	0.672156	1	13347	0
Zfp474	0	0	0	0	0	0	Zfp474	-2.64114	0.0400967	1	1	19494	0
Zfp473	16.5575	12.331	11.7205	11.0962	15.9766	18.5301	Zfp473	3.84243	0.167328	0.614067	1	12945	0
Zfp472	68.2997	69.243	62.5091	40.3497	42.6044	47.7881	Zfp472	5.75244	-0.61365	0.000638269	0.00428317	3490	1
Acrv1	0	0	0	0	0	0	Acrv1	-2.64114	0.0400967	1	1	19494	0
Nutf2-ps1	0	165.994	287.151	62.5421	4.26044	47.7881	Nutf2-ps1	6.24712	-1.98348	0.000358546	0.00259331	3238	1
Apbb1	1512.94	1689.34	1627.19	1852.05	1968.32	1763.28	Apbb1	10.7574	0.209344	0.00107905	0.00672289	3759	1
4930415F15Rik	0	0	0	0	0	0	4930415F15Rik	-2.64114	0.0400967	1	1	19494	0
Ceacam19	0	0	0	0	0	0	Ceacam19	-2.64114	0.0400967	1	1	19494	0
Ceacam18	0	0	0	0	0	0	Ceacam18	-2.64114	0.0400967	1	1	19494	0
Gm4719	0	0	0	0	0	0	Gm4719	-2.64114	0.0400967	1	1	19494	0
Ceacam15	0	0	0	0	0	0	Ceacam15	-2.64114	0.0400967	1	1	19494	0
Ceacam14	0	0	0	0	0	0	Ceacam14	-2.64114	0.0400967	1	1	19494	0
Ceacam16	0	5.69121	6.83694	11.0962	18.1069	4.87634	Ceacam16	2.784	1.44373	0.0387512	0.143213	6337	0
Ceacam11	0	0	0	0	0	0	Ceacam11	-2.64114	0.0400967	1	1	19494	0
Ceacam10	0	0	0	0	0	0	Ceacam10	-2.64114	0.0400967	1	1	19494	0
Gm4710	0	0	0	0	0	0	Gm4710	-2.64114	0.0400967	1	1	19494	0
Ceacam12	0	0	0	0	0	0	Ceacam12	-2.64114	0.0400967	1	1	19494	0
Gm6408	0	0	0	0	0	0	Gm6408	-2.64114	0.0400967	1	1	19494	0
Gm6402	7.24391	39.8385	28.3245	28.2448	27.6928	5.8516	Gm6402	4.50799	-0.287339	0.658024	1	13254	0
Gm6406	0	0	0	0	0	0	Gm6406	-2.64114	0.0400967	1	1	19494	0
1700012D14Rik	0	0	0	4.03497	0	0	1700012D14Rik	-2.64114	2.08879	0.148133	0.40482	8491	0
Mrgprb3	0	0	0	0	0	0	Mrgprb3	-2.64114	0.0400967	1	1	19494	0
Mrgprb2	0	0	0	0	0	0	Mrgprb2	-2.64114	0.0400967	1	1	19494	0
Mrgprb1	0	0	0	0	0	0	Mrgprb1	-2.64114	0.0400967	1	1	19494	0
Mrgprb5	0	0	0	0	0	0	Mrgprb5	-2.64114	0.0400967	1	1	19494	0
Mrgprb4	0	0	0	0	0	0	Mrgprb4	-2.64114	0.0400967	1	1	19494	0
Vmn1r107	0	0	0	0	0	0	Vmn1r107	-2.64114	0.0400967	1	1	19494	0
Mrgprb8	0	0	0	0	0	0	Mrgprb8	-2.64114	0.0400967	1	1	19494	0
Vmn1r103	0	0	0	0	0	0	Vmn1r103	-2.64114	0.0400967	1	1	19494	0
Vmn1r101	0	0	0	0	0	0	Vmn1r101	-2.64114	0.0400967	1	1	19494	0
Vmn1r100	0	0	0	0	0	0	Vmn1r100	-2.64114	0.0400967	1	1	19494	0
Crhr2	5.17422	0	0	0	4.26044	0	Crhr2	0.646209	-0.28034	1	1	15514	0
Crhr1	27.9408	23.7134	21.4875	29.2536	38.3439	25.3569	Crhr1	4.78057	0.34583	0.179633	0.470847	8935	0
Ifit3	2.06969	2.8456	1.95341	0	0	0	Ifit3	-2.64114	-2.81617	0.0186975	0.0787015	5564	0
Rffl	151.087	147.971	159.203	55.4809	63.9066	70.2192	Rffl	6.61848	-1.27316	8.7099e-21	6.03508e-19	338	1
Gsc	0	0	0	0	0	0	Gsc	-2.64114	0.0400967	1	1	19494	0
Adam28	0	0	0	0	0	0	Adam28	-2.64114	0.0400967	1	1	19494	0
Rhou	282.512	326.296	342.824	304.64	269.473	304.283	Rhou	8.25153	-0.115532	0.244487	0.595269	9619	0
Lipt2	51.7422	46.4782	43.9517	38.3322	38.3439	31.2086	Lipt2	5.36746	-0.398148	0.0522144	0.181919	6722	0
Tti2	217.317	199.192	203.155	177.539	216.217	171.647	Tti2	7.62428	-0.132207	0.252661	0.610474	9693	0
Tti1	264.92	270.332	265.664	175.521	180.003	184.326	Tti1	7.776	-0.569092	3.51861e-09	6.51429e-08	1265	1
Lipt1	20.6969	33.1987	24.4176	17.1486	20.2371	27.3075	Lipt1	4.5684	-0.275642	0.374893	0.801095	10960	0
Ss18	677.823	682.945	709.088	549.765	620.959	588.086	Ss18	9.31289	-0.234931	0.000807866	0.00523816	3612	1
Smarce1	2995.87	2921.49	2953.56	2739.75	2755.44	2744.4	Smarce1	11.4766	-0.106512	0.0202531	0.0842775	5627	0
Ghsr	4.13938	0	0	0	0	0	Ghsr	-2.64114	-2.08554	0.148133	0.40482	8491	0
Tagln	161.436	196.347	134.785	251.177	219.413	217.485	Tagln	7.60034	0.482242	0.000287637	0.00212775	3166	1
Dom3z	147.983	157.457	146.506	187.626	127.813	145.315	Dom3z	7.24897	0.027849	0.855163	1	14550	0
Bet3l	0	0	0	0	0	0	Bet3l	-2.64114	0.0400967	1	1	19494	0
1110004E09Rik	103.484	109.082	119.158	100.874	101.185	94.6009	1110004E09Rik	6.70829	-0.16117	0.218287	0.545423	9373	0
4930529C04Rik	26.9059	26.559	28.3245	30.2623	28.758	27.3075	4930529C04Rik	4.80783	0.0779105	0.825884	1	14352	0
Fam186b	0	5.69121	8.79035	6.05246	7.45577	7.80214	Fam186b	2.54985	0.557338	0.458441	0.924474	11613	0
8430431K14Rik	0	0	0	2.01749	2.13022	0	8430431K14Rik	-2.64114	2.12854	0.147793	0.40482	8409	0
4930543E12Rik	0	0	0	0	0	0	4930543E12Rik	-2.64114	0.0400967	1	1	19494	0
Mmp8	0	0	0	0	0	0	Mmp8	-2.64114	0.0400967	1	1	19494	0
Mmp9	42.4286	36.0443	44.9284	56.4896	59.6461	50.7139	Mmp9	5.57985	0.43519	0.0234306	0.0953342	5756	0
Mmp7	0	0	0	0	0	0	Mmp7	-2.64114	0.0400967	1	1	19494	0
Mmp2	393.241	425.892	398.496	562.879	552.792	553.952	Mmp2	8.89262	0.455447	7.7016e-10	1.58082e-08	1141	1
Mmp3	269.059	221.009	171.9	353.06	466.518	436.92	Mmp3	8.24794	0.924574	1.20574e-10	2.76035e-09	1023	1
Gm19710	15.5227	8.53681	11.7205	15.1311	7.45577	10.7279	Gm19710	3.52462	-0.102985	0.824327	1	14334	0
Jmjd6	351.847	324.399	353.567	342.973	331.249	325.739	Jmjd6	8.40199	-0.0424392	0.630404	1	13050	0
Jmjd7	99.345	75.8828	78.1364	66.5771	67.1019	41.9365	Jmjd7	6.13571	-0.528793	0.00653267	0.0322095	4750	1
Jmjd4	423.251	419.252	415.1	338.938	368.528	409.612	Jmjd4	8.62603	-0.170947	0.050698	0.177534	6688	0
Jmjd8	544.328	538.768	477.609	542.704	620.959	540.298	Jmjd8	9.08637	0.126694	0.131985	0.377147	8196	0
4931440L10Rik	0	0	0	0	0	0	4931440L10Rik	-2.64114	0.0400967	1	1	19494	0
Susd4	182.133	165.994	165.063	259.247	220.478	250.644	Susd4	7.67295	0.509133	2.23077e-06	2.58381e-05	2022	1
Susd5	0	0	0	0	0	0	Susd5	-2.64114	0.0400967	1	1	19494	0
Susd2	12.4181	15.1766	18.5574	0	19.172	18.5301	Susd2	3.79748	-0.291753	0.690705	1	13455.5	0
Susd3	0	0	0	0	0	0	Susd3	-2.64114	0.0400967	1	1	19494	0
Gm11529	0	0	0	0	0	0	Gm11529	-2.64114	0.0400967	1	1	19494	0
Capza3	0	0	0	0	0	0	Capza3	-2.64114	0.0400967	1	1	19494	0
Capza2	1807.87	1732.97	1786.39	1554.47	1607.25	1724.27	Capza2	10.7318	-0.124736	0.0318838	0.121853	6128	0
Capza1	1141.43	1043.39	1044.1	954.271	959.663	1028.91	Capza1	10.005	-0.133842	0.0414427	0.151323	6414	0
1700030L20Rik	0	0	0	0	0	0	1700030L20Rik	-2.64114	0.0400967	1	1	19494	0
Paox	36.2195	36.0443	39.0682	31.271	30.8882	30.2333	Paox	5.07925	-0.269022	0.229685	0.56671	9492	0
Radil	58.9861	77.7799	47.8586	93.8131	120.357	93.6257	Radil	6.31218	0.737381	7.71869e-05	0.000654259	2763	1
Mir762	0	0	0	0	0	0	Mir762	-2.64114	0.0400967	1	1	19494	0
Dirc2	543.293	569.121	504.957	665.771	604.982	605.641	Dirc2	9.18163	0.214312	0.00487272	0.0251087	4545	1
4930556C24Rik	0	0	0	0	0	0	4930556C24Rik	-2.64114	0.0400967	1	1	19494	0
Dlst	1252.16	1347.87	1263.86	1203.43	1251.5	1214.21	Dlst	10.2936	-0.07461	0.20512	0.520016	9238	0
Mrpl54	153.157	173.582	155.296	142.233	141.66	138.488	Mrpl54	7.23273	-0.190595	0.0901035	0.278725	7571	0
Mrpl55	76.5785	88.2137	68.3694	58.5071	55.3857	52.6644	Mrpl55	6.03757	-0.485312	0.00438749	0.022962	4475	1
Mrpl50	613.663	535.922	607.511	539.678	510.187	513.966	Mrpl50	9.10996	-0.168108	0.0302584	0.116746	6070	0
Mrpl51	287.687	286.458	298.872	271.352	251.366	262.347	Mrpl51	8.1083	-0.153197	0.0893314	0.27668	7561	0
Mrpl52	167.645	194.45	210.968	190.652	172.548	135.562	Mrpl52	7.47742	-0.200341	0.145225	0.40482	8373	0
Mrpl53	158.331	189.707	196.318	147.277	125.683	112.156	Mrpl53	7.25381	-0.49926	0.000139606	0.001114	2935	1
Sod2	796.83	736.063	800.898	629.456	649.717	706.093	Sod2	9.48683	-0.233343	0.00105234	0.00657661	3747	1
Rsl1	41.3938	36.0443	33.208	28.2448	36.2137	43.887	Rsl1	5.18969	-0.0303124	0.951723	1	15125	0
Sod3	0	3.79414	0	0	0	3.90107	Sod3	0.358859	0.0400967	1	1	19494	0
4930407I10Rik	0	0	0	0	0	0	4930407I10Rik	-2.64114	0.0400967	1	1	19494	0
AW209491	159.366	169.788	145.529	190.652	173.613	191.152	AW209491	7.41916	0.226609	0.0371605	0.138559	6281	0
[truncated: 21,422 more rows]

## Sheet: Data 2b
	p_val	avg_logFC	pct.1	pct.2	p_val_adj	cluster	gene	Orig.ident
1	0	1.32099	0.937	0.277	0	Early NSC	Hmga2	0
2	0	1.08019	0.995	0.881	0	Early NSC	Ldha	0
3	0	1.05326	0.751	0.395	0	Early NSC	Mest	0
4	0	0.994296	0.956	0.447	0	Early NSC	Rrm2	0
5	0	0.933936	0.927	0.395	0	Early NSC	2810417H13Rik	0
6	0	0.904944	0.925	0.371	0	Early NSC	Mcm6	0
7	0	0.867068	0.905	0.312	0	Early NSC	Mcm3	0
8	0	0.866069	0.982	0.703	0	Early NSC	Dut	0
9	0	0.847622	0.986	0.878	0	Early NSC	Hspd1	0
10	0	0.84065	0.893	0.338	0	Early NSC	Mcm5	0
11	0	1.49409	0.99	0.413	0	Early NSC	Ube2c	1
12	0	1.28825	0.971	0.31	0	Early NSC	Ccnb1	1
13	0	1.23508	0.992	0.46	0	Early NSC	Cks2	1
14	0	1.19514	0.942	0.305	0	Early NSC	Cdc20	1
15	0	1.13818	0.933	0.273	0	Early NSC	Cenpf	1
16	0	1.1146	0.941	0.34	0	Early NSC	Cdk1	1
17	0	1.09482	0.913	0.201	0	Early NSC	Plk1	1
18	0	1.09022	0.916	0.33	0	Early NSC	Hmga2	1
19	0	1.05362	0.978	0.688	0	Early NSC	Tubb4b	1
20	0	1.04201	0.974	0.399	0	Early NSC	Cdca8	1
21	0	1.58228	0.884	0.306	0	Early born neuron	Stmn2	2
22	0	1.5369	0.715	0.265	0	Early born neuron	Ina	2
23	0	1.42609	1	0.828	0	Early born neuron	Tubb3	2
24	0	1.33363	0.776	0.091	0	Early born neuron	Lhx9	2
25	0	1.27162	0.808	0.054	0	Early born neuron	Tmem163	2
26	0	1.22621	0.998	0.964	0	Early born neuron	Nnat	2
27	0	1.21519	0.727	0.081	0	Early born neuron	Nhlh2	2
28	0	1.1896	0.884	0.306	0	Early born neuron	Tbr1	2
29	0	1.1671	0.879	0.441	0	Early born neuron	Cntnap2	2
30	0	1.16043	0.85	0.4	0	Early born neuron	Cdkn1c	2
31	0	1.50124	0.923	0.201	0	Later born neuron	Nrp1	3
32	0	1.39993	0.729	0.158	0	Later born neuron	Pcp4	3
33	0	1.31738	0.999	0.389	0	Later born neuron	Neurod6	3
34	0	1.30141	0.882	0.196	0	Later born neuron	Sstr2	3
35	0	1.18804	0.995	0.392	0	Later born neuron	Neurod2	3
36	0	1.15194	0.994	0.753	0	Later born neuron	6330403K07Rik	3
37	0	1.14179	0.806	0.217	0	Later born neuron	Neurod1	3
38	0	1.14168	0.97	0.527	0	Later born neuron	Epha5	3
39	0	1.13924	0.985	0.522	0	Later born neuron	Podxl2	3
40	0	1.08928	1	0.748	0	Later born neuron	Igfbpl1	3
41	0	1.30539	0.914	0.159	0	Later born neuron	Cntn2	4
42	0	1.16491	0.865	0.167	0	Later born neuron	Bhlhe22	4
43	0	1.15386	0.999	0.391	0	Later born neuron	Neurod6	4
44	0	1.14748	0.984	0.563	0	Later born neuron	Id2	4
45	0	1.13261	0.994	0.394	0	Later born neuron	Neurod2	4
46	0	1.12933	1	0.998	0	Later born neuron	Tmsb4x	4
47	0	1.06576	0.923	0.398	0	Later born neuron	Gria2	4
48	0	1.04484	0.974	0.399	0	Later born neuron	Gpm6a	4
49	0	1.01309	0.979	0.466	0	Later born neuron	Ppp2r2b	4
50	0	1.00775	0.926	0.384	0	Later born neuron	Ttc28	4
51	0	1.76608	0.982	0.702	0	Later NSC	Fabp7	5
52	0	1.53495	0.745	0.187	0	Later NSC	Mt3	5
53	0	1.51708	0.903	0.182	0	Later NSC	Aldoc	5
54	0	1.46537	0.969	0.519	0	Later NSC	Ptn	5
55	0	1.43059	0.981	0.857	0	Later NSC	Dbi	5
56	0	1.24637	0.875	0.352	0	Later NSC	Ddah1	5
57	0	1.04214	0.793	0.166	0	Later NSC	Ndrg2	5
58	0	0.940149	0.912	0.629	0	Later NSC	Pea15a	5
59	0	0.903199	0.724	0.22	0	Later NSC	Slc1a3	5
60	0	0.897027	0.925	0.718	0	Later NSC	Hmgn3	5
61	0	1.6979	0.983	0.207	0	Later born neuron from DKO	Mapt	6
62	0	1.69308	0.992	0.32	0	Later born neuron from DKO	Stmn2	6
63	0	1.57339	0.852	0.115	0	Later born neuron from DKO	Mef2c	6
64	0	1.54926	0.989	0.322	0	Later born neuron from DKO	Ly6h	6
65	0	1.50966	0.978	0.441	0	Later born neuron from DKO	Tubb2a	6
66	0	1.48579	0.997	0.546	0	Later born neuron from DKO	Thra	6
67	0	1.47662	0.987	0.402	0	Later born neuron from DKO	Sox5	6
68	0	1.36265	0.991	0.424	0	Later born neuron from DKO	Gap43	6
69	0	1.36201	0.93	0.089	0	Later born neuron from DKO	Cdh13	6
70	0	1.35533	1	0.617	0	Later born neuron from DKO	Rtn1	6
71	0	1.44118	0.692	0.137	0	Later NSC from DKO	Xist	7
72	0	1.30613	0.917	0.194	0	Later NSC from DKO	Aldoc	7
73	0	1.07319	0.964	0.494	0	Later NSC from DKO	Id4	7
74	0	1.03756	0.651	0.134	0	Later NSC from DKO	Mt2	7
75	2.79788e-290	0.939395	0.961	0.794	4.86187e-286	Later NSC from DKO	Zfos1	7
76	9.03068e-280	0.803949	0.822	0.348	1.56926e-275	Later NSC from DKO	Ttyh1	7
77	8.38245e-262	0.919948	0.942	0.529	1.45662e-257	Later NSC from DKO	Ptn	7
78	2.37709e-236	0.903265	0.649	0.222	4.13067e-232	Later NSC from DKO	Mt1	7
79	1.10285e-232	0.845781	0.938	0.642	1.91643e-228	Later NSC from DKO	Mpped2	7
80	6.57395e-189	0.852626	0.952	0.709	1.14236e-184	Later NSC from DKO	Fabp7	7
81	0	1.48792	0.953	0.382	0	Early IP	Gadd45g	8
82	0	1.31533	0.65	0.094	0	Early IP	Neurog1	8
83	0	1.30877	0.977	0.655	0	Early IP	Hes6	8
84	0	1.18898	0.973	0.512	0	Early IP	Rrm2	8
85	0	1.00884	0.888	0.221	0	Early IP	Eomes	8
86	3.83881e-294	1.07426	0.953	0.463	6.67071e-290	Early IP	2810417H13Rik	8
87	2.42879e-292	1.03486	0.927	0.433	4.22051e-288	Early IP	Neurog2	8
88	5.59816e-267	0.989378	0.798	0.33	9.72792e-263	Early IP	Spc25	8
89	1.0319e-247	0.983972	0.905	0.523	1.79312e-243	Early IP	Igsf8	8
90	1.19623e-167	1.16713	0.816	0.457	2.07869e-163	Early IP	Ube2c	8
91	0	2.00007	0.989	0.43	0	Later IP	Neurog2	9
92	0	1.62953	0.963	0.218	0	Later IP	Eomes	9
93	0	1.43865	0.951	0.382	0	Later IP	Gadd45g	9
94	0	1.2722	0.936	0.423	0	Later IP	Btg2	9
95	0	1.0068	0.974	0.656	0	Later IP	Hes6	9
96	4.14438e-295	1.05202	0.92	0.523	7.2017e-291	Later IP	Igsf8	9
97	7.41347e-286	1.00039	0.856	0.455	1.28824e-281	Later IP	Ezr	9
98	1.80936e-270	0.975905	0.93	0.601	3.14412e-266	Later IP	Cited2	9
99	3.93493e-198	1.04079	0.87	0.678	6.83773e-194	Later IP	Elavl2	9
100	2.41519e-186	1.07975	0.919	0.823	4.19687e-182	Later IP	Abracl	9
101	0	1.66442	0.805	0.14	0	Later IP from DKO	Xist	10
102	0	1.1557	0.986	0.72	0	Later IP from DKO	Rcor2	10
103	4.49201e-275	1.45441	0.909	0.391	7.80576e-271	Later IP from DKO	Gadd45g	10
104	3.9819e-265	1.28488	0.805	0.281	6.91935e-261	Later IP from DKO	Mfap4	10
105	2.38387e-231	0.94129	0.972	0.784	4.14244e-227	Later IP from DKO	Mfap2	10
106	3.38866e-231	1.09294	0.945	0.627	5.88848e-227	Later IP from DKO	Rprm	10
107	8.42071e-222	0.871113	0.664	0.206	1.46327e-217	Later IP from DKO	Dll1	10
108	7.35377e-219	0.922432	0.993	0.763	1.27787e-214	Later IP from DKO	Igfbpl1	10
109	5.28859e-193	1.06736	0.689	0.245	9.18998e-189	Later IP from DKO	Sstr2	10
110	1.04867e-168	1.22959	0.841	0.443	1.82228e-164	Later IP from DKO	Neurog2	10
111	0	1.45474	1	0.501	0	Later NSC	Cks2	11
112	0	1.3854	0.983	0.354	0	Later NSC	Cdc20	11
113	0	1.30849	0.969	0.323	0	Later NSC	Cenpf	11
114	0	1.30622	0.988	0.361	0	Later NSC	Ccnb1	11
115	0	1.30451	0.984	0.404	0	Later NSC	Cenpa	11
116	0	1.29418	1	0.765	0	Later NSC	Hmgb2	11
117	0	1.23265	0.874	0.257	0	Later NSC	Prc1	11
118	0	1.15816	0.91	0.254	0	Later NSC	Nusap1	11
119	1.89818e-296	1.47016	0.995	0.458	3.29846e-292	Later NSC	Ube2c	12
120	9.95699e-200	1.24625	0.983	0.713	1.73023e-195	Later NSC	Fabp7	12
121	3.09806e-75	0.4859	1	0.995	5.38349e-71	Early NSC	Rps12	12
122	2.83122e-62	0.684839	0.867	0.358	4.91981e-58	Early NSC	Hist1h2ap	12
123	1.14727e-54	0.535395	1	0.995	1.99361e-50	Early NSC	Gapdh	12
124	1.44013e-49	0.546922	0.876	0.388	2.50252e-45	Early NSC	Hmga2	12
125	5.60556e-48	0.475177	0.988	0.789	9.74078e-44	Early NSC	Gnai2	12
126	9.54591e-40	0.499627	0.988	0.904	1.65879e-35	Early NSC	Tpi1	12
127	4.9169e-36	0.607879	0.486	0.164	8.5441e-32	Early NSC	Id3	12
128	2.24282e-34	0.535724	0.988	0.9	3.89735e-30	Early NSC	Ldha	12
129	2.76586e-30	3.3897	0.261	0.065	4.80623e-26	Early NSC	Hba-x	12
130	3.51098e-28	4.2938	0.55	0.197	6.10103e-24	Early NSC	Hbb-y	12

## Sheet: Data 2c
	p_val	avg_logFC	pct.1	pct.2	p_val_adj
Xist	0	2.13149	0.985	0	0
Rpl41	9.70439e-161	0.367889	1	1	1.579e-156
Rpl37	1.4938e-129	0.377593	1	1	2.43057e-125
Rps29	2.77149e-123	0.37484	1	0.999	4.5095e-119
Rpl35a	1.37841e-118	0.341391	1	1	2.24281e-114
Rpl39	2.13308e-116	0.393298	1	0.999	3.47074e-112
Rps27	8.77213e-114	0.377542	1	0.999	1.42731e-109
Rplp2	4.61461e-111	0.289234	1	1	7.50843e-107
Stmn1	8.54808e-109	-0.320616	1	1	1.39086e-104
Rpl36	1.19579e-106	0.358124	1	0.995	1.94568e-102
Rps28	6.05647e-106	0.385459	1	0.987	9.85448e-102
Rpl37a	4.5085e-102	0.322995	1	1	7.33577e-98
Rpl38	1.09404e-90	0.34865	1	0.996	1.78011e-86
Rps21	2.17741e-88	0.353833	1	0.984	3.54287e-84
Rpl36a	2.55911e-86	0.295082	1	0.999	4.16392e-82
Rps26	6.80366e-86	0.287031	1	1	1.10702e-81
Rpl34	2.34672e-78	0.265115	1	1	3.81835e-74
Snrpf	4.88246e-68	0.296566	0.998	0.978	7.94426e-64
Sec61g	5.97377e-65	0.314263	0.995	0.952	9.71992e-61
Eif2s3y	7.86413e-60	-0.313029	0	0.35	1.27957e-55
Rpl35	1.02847e-55	0.264995	1	0.999	1.67343e-51
Tmsb10	1.55004e-53	0.26971	1	0.996	2.52206e-49
Snrpg	3.6737e-53	0.287786	0.997	0.93	5.97748e-49
Pcbp2	1.75069e-52	0.264063	0.997	0.977	2.84855e-48
Cox7c	9.22603e-51	0.25791	1	0.986	1.50117e-46
Gm10076	9.2386e-51	0.315893	0.978	0.771	1.50321e-46
2010107E04Rik	3.45539e-43	0.28283	0.988	0.856	5.62226e-39
Gas1	8.88736e-35	-0.377323	0.878	0.951	1.44606e-30
Ndufa3	1.0955e-33	0.252896	0.917	0.688	1.78248e-29
Igdcc3	1.07983e-31	0.308274	0.917	0.717	1.75699e-27
Dlk1	7.47716e-30	0.451604	0.627	0.368	1.21661e-25
Gm3764	9.064e-24	-0.299549	0.795	0.841	1.4748e-19
Emx1	1.07704e-20	-0.31542	0.406	0.554	1.75246e-16
Nfib	1.98388e-20	-0.25639	0.408	0.54	3.22798e-16
Jun	3.31172e-17	-0.274218	0.847	0.855	5.3885e-13
Tubb3	3.4751e-16	-0.258387	0.878	0.87	5.65434e-12
Sox9	1.65942e-15	-0.256683	0.773	0.796	2.70003e-11
Nr2f2	2.73544e-14	0.283244	0.356	0.206	4.45083e-10
Flrt3	2.67171e-12	-0.26685	0.365	0.455	4.34714e-08
Id3	5.40272e-10	0.35442	0.756	0.6	8.79076e-06
Igfbpl1	1.04623e-07	-0.288368	0.487	0.547	0.00170232

## Sheet: Data 2d
	p_val	avg_logFC	pct.1	pct.2	p_val_adj
Fbl	1.91902e-259	-0.936006	0.301	0.92	3.11457e-255
Rpl22l1	7.7562e-238	-0.81632	0.947	0.999	1.25883e-233
Rbp1	1.1324e-18	-0.575476	0.214	0.359	1.83788e-14
Rps20	1.36892e-260	-0.565077	0.999	1	2.22175e-256
Rpl10a	5.08541e-246	-0.515739	1	1	8.25362e-242
Rpl3	3.47387e-246	-0.512609	1	1	5.63809e-242
Vim	3.15682e-87	-0.493869	0.997	0.998	5.12352e-83
Meg3	4.10972e-36	-0.485414	0.54	0.707	6.67007e-32
Fabp7	3.27921e-06	-0.438645	0.861	0.877	0.0532216
Cox7a2l	1.37111e-103	-0.417084	0.918	0.985	2.22531e-99
Hmgcs1	1.26098e-55	-0.405654	0.72	0.892	2.04656e-51
Zbtb20	2.03974e-25	-0.403114	0.221	0.393	3.3105e-21
Msmo1	3.9908e-47	-0.393703	0.628	0.828	6.47708e-43
Arl6ip1	2.37867e-17	-0.383636	0.863	0.904	3.86058e-13
Dbi	2.37714e-45	-0.377656	0.981	0.997	3.85809e-41
Ddah1	1.17897e-21	-0.373496	0.549	0.677	1.91347e-17
Rps4x	1.58662e-227	-0.366838	1	1	2.57509e-223
Tuba1a	1.7625e-93	-0.342964	1	1	2.86054e-89
Tubb4b	1.4111e-29	-0.337855	0.913	0.958	2.29022e-25
Tubb2b	8.58279e-73	-0.327155	0.999	0.999	1.39299e-68
Epha3	1.51296e-29	-0.314005	0.141	0.327	2.45554e-25
Ccnb2	4.25277e-21	-0.311329	0.598	0.722	6.90225e-17
Tpi1	6.38392e-72	-0.311181	0.995	0.999	1.03611e-67
Ptx3	2.25517e-24	-0.309849	0.114	0.269	3.66013e-20
Id3	5.71506e-08	-0.306854	0.214	0.304	0.000927555
Tpt1	6.89888e-174	-0.302415	1	1	1.11969e-169
Hes5	7.10201e-18	-0.297719	0.721	0.809	1.15266e-13
Rpl18a	5.34529e-170	-0.292808	1	1	8.67541e-166
H2afx	3.14951e-19	-0.290368	0.935	0.957	5.11165e-15
Rpl10	3.68665e-170	-0.289232	1	1	5.98343e-166
H2afv	1.27923e-76	-0.281688	0.999	0.999	2.07619e-72
Cenpf	5.61521e-13	-0.276934	0.606	0.713	9.11349e-09
Fam64a	1.94741e-16	-0.276316	0.587	0.692	3.16064e-12
Lockd	1.84993e-29	-0.273766	0.475	0.664	3.00244e-25
Oat	2.62732e-27	-0.273492	0.548	0.722	4.26414e-23
Crabp2	3.61739e-33	-0.26474	0.667	0.835	5.87102e-29
Ccnb1	2.12022e-13	-0.263933	0.715	0.788	3.44112e-09
Ddah2	4.3954e-36	-0.263179	0.882	0.956	7.13373e-32
Aldoa	4.08318e-42	-0.261464	0.974	0.994	6.627e-38
Sqle	1.61829e-30	-0.256431	0.603	0.769	2.62648e-26
Fdft1	2.53327e-30	-0.256286	0.606	0.781	4.1115e-26
Cks2	2.28724e-13	-0.255921	0.836	0.884	3.71219e-09
Gpi1	4.27416e-40	-0.255861	0.944	0.972	6.93697e-36
Fdps	4.08935e-31	-0.252991	0.775	0.902	6.63701e-27
Clic1	1.02572e-33	-0.251976	0.817	0.912	1.66474e-29
Stmn1	2.09051e-78	-0.251507	1	1	3.3929e-74
mt-Atp6	8.30335e-69	0.251796	0.994	0.999	1.34763e-64
Lrrc59	3.97156e-40	0.253013	0.919	0.846	6.44584e-36
Dnajc7	7.65127e-39	0.256898	0.917	0.858	1.2418e-34
Gm21887	7.91344e-45	0.258246	0.423	0.174	1.28435e-40
Erdr1	2.45409e-28	0.264589	0.537	0.35	3.983e-24
Hes1	3.4609e-23	0.267603	0.803	0.708	5.61704e-19
Wdr43	9.63558e-35	0.274876	0.77	0.618	1.56386e-30
Lap3	8.58554e-39	0.276366	0.826	0.677	1.39343e-34
Lrrn1	4.46842e-31	0.276906	0.848	0.664	7.25224e-27
Ddx18	5.24928e-43	0.27736	0.859	0.761	8.51958e-39
Rexo2	3.81094e-43	0.2814	0.876	0.777	6.18516e-39
Ncl	4.79238e-65	0.287965	0.998	0.999	7.77803e-61
Fezf2	4.07384e-25	0.290465	0.75	0.602	6.61184e-21
Mettl1	2.01671e-42	0.292328	0.791	0.617	3.27313e-38
Lhx2	5.1744e-29	0.298233	0.979	0.965	8.39805e-25
Mybbp1a	3.54858e-45	0.306281	0.772	0.613	5.75934e-41
Nop58	1.75295e-59	0.314727	0.974	0.949	2.84503e-55
Emx2	1.24993e-40	0.315717	0.928	0.841	2.02863e-36
Gas1	8.14626e-46	0.318031	0.963	0.879	1.32214e-41
Emx1	1.52137e-42	0.332217	0.737	0.528	2.46918e-38
Dmrta2	2.35971e-37	0.335373	0.848	0.748	3.8298e-33
Eif5	1.54765e-91	0.355958	0.998	0.992	2.51183e-87
Nop56	1.22261e-77	0.358368	0.988	0.963	1.9843e-73
Zfos1	1.77058e-42	0.366937	0.88	0.785	2.87365e-38
Srm	2.97631e-60	0.372824	0.928	0.841	4.83055e-56
Ifrd1	6.36779e-66	0.380991	0.8	0.592	1.03349e-61
Hist1h2ap	5.77449e-19	0.39409	0.771	0.641	9.372e-15
Mpped2	3.2888e-34	0.397933	0.767	0.595	5.33772e-30

## Sheet: Data 2e
	p_val	avg_logFC	pct.1	pct.2	p_val_adj
Rpl22l1	0	-1.25904	0.867	0.988	0
Dbi	0	-1.14189	0.948	0.986	0
Tuba1a	0	-1.10702	0.96	0.999	0
Mt3	2.96912e-176	-1.08646	0.329	0.745	4.77435e-172
Stmn1	0	-1.07671	0.96	0.999	0
Fbl	0	-1.04384	0.163	0.771	0
Tubb2b	0	-1.0142	0.921	0.997	0
Ddah1	1.22706e-239	-0.955167	0.53	0.888	1.97312e-235
Tubb5	8.33251e-273	-0.902348	0.981	1	1.33987e-268
H2afv	0	-0.881379	0.938	0.99	0
mt-Nd1	0	-0.840534	0.967	0.991	0
Rpl3	0	-0.828932	0.988	1	0
Hmgcs1	3.83016e-167	-0.815844	0.318	0.704	6.1589e-163
6330403K07Rik	2.32737e-172	-0.783653	0.283	0.715	3.7424e-168
Ndrg2	7.58266e-179	-0.754384	0.47	0.815	1.21929e-174
Acot1	2.38284e-184	-0.752002	0.201	0.656	3.83161e-180
Tubb4b	5.3245e-66	-0.748675	0.51	0.701	8.5618e-62
Ptms	1.05559e-173	-0.748078	0.67	0.903	1.69739e-169
mt-Nd2	1.29834e-211	-0.706578	0.849	0.941	2.08773e-207
Ldhb	1.34047e-156	-0.702737	0.486	0.803	2.15547e-152
Hes5	2.97426e-111	-0.694885	0.355	0.685	4.78261e-107
mt-Atp6	8.22772e-288	-0.684439	0.986	0.99	1.32302e-283
Hmgn3	2.63347e-179	-0.681418	0.803	0.918	4.23462e-175
Lockd	3.97218e-103	-0.66084	0.359	0.67	6.38727e-99
Tuba1b	1.81643e-114	-0.659032	0.934	0.981	2.92081e-110
Oat	1.22259e-123	-0.652624	0.296	0.636	1.96593e-119
mt-Cytb	2.4812e-242	-0.645913	0.982	0.987	3.98976e-238
Fdps	1.29061e-119	-0.643553	0.427	0.718	2.07529e-115
Cox7a2l	1.66877e-196	-0.637223	0.825	0.94	2.68337e-192
Idi1	2.42426e-115	-0.628614	0.285	0.624	3.89821e-111
AI854517	1.23013e-139	-0.621866	0.285	0.662	1.97804e-135
2810417H13Rik	1.474e-59	-0.615436	0.431	0.691	2.37019e-55
Rlbp1	3.1048e-129	-0.614497	0.205	0.572	4.99252e-125
Hist3h2ba	5.63106e-109	-0.60513	0.468	0.757	9.05475e-105
Eef1a1	0	-0.595041	1	1	0
Rnf10	4.09827e-146	-0.594281	0.364	0.736	6.59001e-142
Ftl1	8.20372e-296	-0.591241	0.995	0.999	1.31916e-291
Mfge8	1.82704e-108	-0.588778	0.299	0.626	2.93788e-104
Meis2	1.37548e-151	-0.581541	0.821	0.94	2.21177e-147
Eif3f	1.74203e-224	-0.580249	0.926	0.97	2.80119e-220
Nrarp	1.54784e-109	-0.570849	0.373	0.68	2.48892e-105
Rbp1	1.73832e-85	-0.560986	0.13	0.418	2.79522e-81
Vim	1.717e-148	-0.557811	0.96	0.972	2.76093e-144
Spc25	5.56504e-43	-0.555147	0.34	0.526	8.94859e-39
mt-Nd4	4.28951e-183	-0.554063	0.968	0.977	6.89753e-179
Rpl10a	2.25324e-282	-0.542152	0.986	0.996	3.62321e-278
Mdh1	9.44054e-135	-0.542111	0.73	0.904	1.51804e-130
mt-Co2	4.20944e-201	-0.534199	0.98	0.981	6.76878e-197
Idh1	2.50587e-97	-0.53412	0.296	0.604	4.02944e-93
Cdca3	7.43923e-50	-0.530957	0.363	0.573	1.19623e-45
Acat2	4.79149e-97	-0.530738	0.609	0.799	7.70472e-93
H2afx	1.10382e-29	-0.526689	0.754	0.798	1.77494e-25
Fabp7	2.30896e-120	-0.520673	0.902	0.982	3.7128e-116
Rps19	0	-0.514142	1	1	0
Msmo1	5.5932e-73	-0.512364	0.275	0.529	8.99386e-69
Ddah2	1.10504e-105	-0.511871	0.794	0.898	1.7769e-101
Syt11	3.36846e-99	-0.511765	0.583	0.792	5.41648e-95
Eif3k	3.59827e-151	-0.505924	0.847	0.949	5.78602e-147
Jun	7.22602e-107	-0.505865	0.676	0.87	1.16194e-102
Prdx2	1.15691e-212	-0.503871	0.965	0.995	1.8603e-208
Rps20	7.42645e-256	-0.503684	0.992	0.998	1.19417e-251
Fdft1	1.77602e-81	-0.502997	0.28	0.552	2.85585e-77
Eif3h	1.89227e-152	-0.49939	0.872	0.943	3.04277e-148
Calm3	1.11744e-97	-0.495098	0.66	0.838	1.79685e-93
Plpp3	4.8654e-84	-0.493567	0.499	0.73	7.82356e-80
mt-Co3	1.74715e-189	-0.49202	0.986	0.991	2.80942e-185
Ncan	2.94458e-96	-0.491067	0.218	0.541	4.73488e-92
Fgfbp3	1.60687e-60	-0.488765	0.216	0.451	2.58385e-56
Eef2	1.88064e-197	-0.488157	0.972	0.991	3.02407e-193
H3f3a	0	-0.484772	0.999	0.999	0
H2afz	6.18984e-172	-0.484638	0.998	0.996	9.95326e-168
Nfix	7.59616e-72	-0.481364	0.632	0.776	1.22146e-67
Neurod6	1.06701e-32	-0.477428	0.112	0.268	1.71576e-28
Scd2	2.06871e-78	-0.475199	0.374	0.63	3.32648e-74
Epha5	1.02832e-77	-0.47248	0.553	0.749	1.65354e-73
Rrm2	2.18094e-40	-0.469881	0.506	0.694	3.50696e-36
Gapdh	1.48146e-205	-0.467011	0.989	0.997	2.38218e-201
Fau	2.97981e-247	-0.466427	0.995	0.998	4.79154e-243
Zbtb20	2.37121e-82	-0.463932	0.454	0.72	3.8129e-78
Hmgb1	2.01803e-176	-0.460846	0.997	0.998	3.245e-172
Ccnb2	2.73173e-33	-0.457337	0.266	0.437	4.39262e-29
Uqcrh	4.31791e-140	-0.451706	0.92	0.968	6.9432e-136
Rps24	1.77385e-266	-0.450255	0.995	0.999	2.85235e-262
Btg1	2.38405e-91	-0.449642	0.846	0.916	3.83355e-87
Sqle	3.04725e-68	-0.44894	0.295	0.541	4.89998e-64
Rpl14	1.47176e-278	-0.446039	0.998	0.999	2.36659e-274
Notch1	2.82653e-83	-0.437261	0.259	0.551	4.54507e-79
Rgcc	8.99415e-74	-0.428835	0.319	0.641	1.44626e-69
Tmsb10	3.56803e-107	-0.427705	0.984	0.996	5.73739e-103
Creb5	2.50628e-57	-0.426621	0.59	0.746	4.0301e-53
Rps9	8.32278e-258	-0.426048	0.999	1	1.3383e-253
Phgdh	4.55105e-77	-0.421756	0.763	0.889	7.31809e-73
Rps4x	7.11395e-204	-0.420476	0.997	0.999	1.14392e-199
Ccnb1	1.82949e-15	-0.419939	0.354	0.462	2.94183e-11
Cenpa	1.55761e-24	-0.419853	0.395	0.541	2.50463e-20
Eif2s3y	6.69622e-150	-0.418098	0	0.339	1.07675e-145
Cenpf	6.73399e-23	-0.418006	0.334	0.48	1.08283e-18
Rpl18a	9.31407e-255	-0.415592	1	1	1.4977e-250
Cdo1	7.75435e-75	-0.413574	0.135	0.399	1.2469e-70
Mmd2	3.4731e-82	-0.411933	0.198	0.503	5.58475e-78
Slc1a3	6.74276e-61	-0.411337	0.467	0.702	1.08424e-56
Hnrnpa1	4.16122e-183	-0.410428	0.991	0.997	6.69125e-179
Trp53	2.4584e-64	-0.402173	0.233	0.484	3.9531e-60
Eef1g	6.839e-179	-0.402066	0.986	0.993	1.09971e-174
Dpysl2	5.57381e-46	-0.401781	0.595	0.74	8.96269e-42
Tcf4	5.70384e-92	-0.401553	0.92	0.928	9.17177e-88
Gm3764	9.87936e-58	-0.396986	0.806	0.855	1.5886e-53
Myl12b	2.24885e-63	-0.394359	0.445	0.667	3.61615e-59
Tubb3	1.05753e-06	-0.391232	0.442	0.504	0.0170051
Tpt1	3.18361e-218	-0.390373	0.998	0.999	5.11925e-214
Ddit4	2.05945e-53	-0.388102	0.214	0.443	3.31159e-49
Psph	6.21943e-57	-0.387103	0.423	0.629	1.00008e-52
Ccni	7.53037e-64	-0.386469	0.454	0.67	1.21088e-59
Oaz1	6.77633e-166	-0.384166	0.989	0.995	1.08963e-161
Nmral1	2.49384e-45	-0.379911	0.444	0.627	4.0101e-41
Cyr61	5.30026e-40	-0.379625	0.296	0.488	8.52281e-36
Ctxn1	5.12897e-54	-0.378565	0.446	0.647	8.24739e-50
Fam64a	6.81695e-25	-0.378313	0.258	0.401	1.09616e-20
Ptn	9.78527e-70	-0.378097	0.883	0.96	1.57347e-65
Cdkn2c	1.08634e-58	-0.377208	0.136	0.362	1.74684e-54
Rdm1	8.95801e-61	-0.376594	0.159	0.396	1.44045e-56
Hspa8	8.54754e-135	-0.373862	0.991	1	1.37444e-130
Fxyd6	3.5719e-38	-0.373083	0.418	0.595	5.74361e-34
Ube2c	3.52795e-17	-0.370778	0.476	0.606	5.67295e-13
Ccdc80	2.79337e-87	-0.370635	0.055	0.32	4.49174e-83
Ptprs	2.93501e-56	-0.37045	0.298	0.524	4.7195e-52
Cd24a	3.48702e-40	-0.368992	0.668	0.81	5.60713e-36
Zfp207	1.26124e-59	-0.368183	0.707	0.822	2.02807e-55
Ednrb	1.64494e-81	-0.367436	0.078	0.344	2.64507e-77
Gas1	8.21684e-47	-0.365771	0.824	0.878	1.32127e-42
Ypel3	8.60104e-61	-0.364542	0.251	0.5	1.38305e-56
Tubb2a	3.56948e-37	-0.363012	0.296	0.488	5.73973e-33
Thra	4.68841e-48	-0.361683	0.272	0.476	7.53897e-44
Trim2	4.8729e-53	-0.360956	0.406	0.614	7.83562e-49
Eef1b2	6.4453e-97	-0.359382	0.933	0.967	1.0364e-92
Knstrn	1.5882e-29	-0.358734	0.314	0.477	2.55382e-25
Rps5	4.91383e-218	-0.35837	0.999	1	7.90144e-214
Ddx3y	3.07099e-119	-0.352653	0	0.277	4.93815e-115
Qars	1.24402e-56	-0.348886	0.251	0.479	2.00038e-52
Top2a	3.88874e-12	-0.348379	0.402	0.487	6.2531e-08
Ubl5	4.20078e-70	-0.347526	0.86	0.917	6.75485e-66
Auts2	1.0231e-46	-0.347521	0.63	0.752	1.64514e-42
Eif3l	2.61258e-56	-0.347033	0.654	0.798	4.20102e-52
Snn	1.57172e-48	-0.34654	0.402	0.602	2.52733e-44
Ndn	4.35017e-48	-0.345942	0.635	0.771	6.99507e-44
Gap43	5.3732e-51	-0.345456	0.143	0.363	8.64011e-47
Hmgb2	7.25892e-38	-0.344031	0.949	0.949	1.16724e-33
Rpl13a	4.04396e-216	-0.34254	1	0.999	6.50269e-212
Gm11627	4.36199e-73	-0.342089	0.06	0.297	7.01408e-69
Rtn1	7.34752e-45	-0.341484	0.401	0.604	1.18148e-40
Psma5	1.29535e-65	-0.340751	0.79	0.876	2.08293e-61
Cox4i1	2.34905e-133	-0.337062	0.986	0.993	3.77727e-129
Mtch1	3.87729e-48	-0.33674	0.68	0.804	6.23468e-44
Sema5a	2.47775e-69	-0.33664	0.088	0.333	3.98423e-65
Rps29	3.64859e-161	-0.336585	0.999	1	5.86693e-157
Rsrp1	5.09489e-50	-0.330871	0.636	0.764	8.19258e-46
Scp2	6.27602e-48	-0.330787	0.602	0.764	1.00918e-43
Serf2	6.52997e-108	-0.329463	0.972	0.99	1.05002e-103
Cdk1	2.77701e-12	-0.329312	0.456	0.534	4.46543e-08
Map1lc3b	1.16451e-50	-0.328834	0.712	0.83	1.87253e-46
Nde1	6.53736e-22	-0.327836	0.49	0.573	1.05121e-17
Dut	3.27524e-34	-0.327748	0.775	0.869	5.26659e-30
Csrp2	1.25667e-29	-0.325875	0.393	0.546	2.02073e-25
Rpl21	5.22096e-177	-0.32566	0.999	1	8.39531e-173
Gm29260	1.29148e-57	-0.323921	0.153	0.392	2.0767e-53
Gabarap	1.13615e-76	-0.323909	0.921	0.96	1.82693e-72
Snhg18	2.51818e-39	-0.323659	0.262	0.457	4.04924e-35
Trappc1	1.9478e-42	-0.323295	0.507	0.659	3.13206e-38
Acat1	1.35678e-40	-0.322364	0.499	0.673	2.18171e-36
Pbk	4.6053e-21	-0.321904	0.466	0.592	7.40532e-17
Sox9	3.58367e-41	-0.321739	0.636	0.744	5.76255e-37
Pnrc1	3.98685e-35	-0.319406	0.527	0.663	6.41086e-31
Ckb	8.6104e-88	-0.319043	0.983	0.994	1.38455e-83
Clic1	4.44779e-41	-0.318401	0.683	0.802	7.15205e-37
Hn1	1.54297e-37	-0.317436	0.932	0.949	2.48109e-33
Pgpep1	6.09332e-39	-0.314941	0.205	0.392	9.79807e-35
Mpst	8.01511e-48	-0.313799	0.33	0.545	1.28883e-43
Uqcr11	4.61906e-57	-0.313758	0.854	0.918	7.42744e-53
Oaz2	6.81077e-40	-0.312144	0.441	0.602	1.09517e-35
Kif22	1.58544e-16	-0.310878	0.289	0.39	2.54939e-12
Tpx2	3.0523e-17	-0.309233	0.344	0.453	4.9081e-13
Shisa2	1.04322e-40	-0.308784	0.485	0.668	1.67749e-36
Arpc3	9.11232e-38	-0.30769	0.607	0.727	1.46526e-33
Mn1	3.28124e-38	-0.307688	0.409	0.612	5.27623e-34
Tuba1c	3.81905e-16	-0.306195	0.194	0.306	6.14104e-12
Uba52	4.7073e-37	-0.305521	0.632	0.749	7.56933e-33
Arl6ip1	4.26735e-07	-0.305496	0.695	0.688	0.0068619
Wbp1	4.47209e-41	-0.304074	0.314	0.499	7.19112e-37
Marcksl1	3.96896e-105	-0.299332	0.993	0.999	6.38209e-101
Atpif1	6.39006e-62	-0.298741	0.923	0.968	1.02752e-57
Birc5	2.52393e-17	-0.298673	0.459	0.574	4.05848e-13
Rpl4	1.2817e-149	-0.298363	0.999	0.999	2.06097e-145
Atp5g2	2.26376e-81	-0.297506	0.959	0.976	3.64013e-77
Rps16	3.98283e-150	-0.297125	0.998	0.999	6.40439e-146
Rnf26	5.32308e-25	-0.296776	0.384	0.504	8.55952e-21
Pfdn5	8.62039e-60	-0.296538	0.914	0.947	1.38616e-55
Ppdpf	3.84465e-38	-0.296071	0.746	0.832	6.1822e-34
Slc25a3	3.34066e-65	-0.295547	0.895	0.946	5.37178e-61
Nrep	2.27994e-47	-0.294321	0.123	0.323	3.66614e-43
Ptma	2.69077e-193	-0.292704	1	1	4.32676e-189
Cnn3	2.00556e-54	-0.291311	0.901	0.94	3.22493e-50
Hspa4l	8.13422e-39	-0.290884	0.188	0.372	1.30798e-34
Rnaseh2b	1.18369e-34	-0.290469	0.527	0.666	1.90337e-30
Fkbp8	2.64164e-41	-0.289411	0.667	0.79	4.24776e-37
Gmnn	2.99622e-23	-0.288246	0.446	0.591	4.81793e-19
Nr4a2	2.70575e-57	-0.286859	0.064	0.263	4.35084e-53
Tmsb4x	8.10989e-72	-0.284949	0.986	0.999	1.30407e-67
Tkt	3.45748e-44	-0.282292	0.842	0.901	5.55963e-40
Taldo1	1.07293e-36	-0.281221	0.707	0.815	1.72528e-32
Sepw1	1.80674e-68	-0.280738	0.976	0.982	2.90523e-64
Lig1	1.62609e-11	-0.280162	0.409	0.489	2.61475e-07
Tsc22d4	2.62108e-30	-0.279886	0.384	0.531	4.2147e-26
Aif1l	7.4656e-31	-0.279612	0.317	0.482	1.20047e-26
Pebp1	2.38727e-83	-0.279397	0.982	0.991	3.83873e-79
Pou3f2	1.7334e-31	-0.278311	0.289	0.456	2.7873e-27
Rpl29	1.73678e-109	-0.278045	0.995	0.998	2.79275e-105
Rpl10	2.78833e-114	-0.276355	0.998	1	4.48364e-110
Aurkb	2.25708e-11	-0.275807	0.291	0.376	3.62938e-07
Ilf2	3.83663e-37	-0.275133	0.791	0.868	6.1693e-33
Pcna	8.28563e-14	-0.273664	0.479	0.57	1.33233e-09
Fgfr1	7.65341e-35	-0.27325	0.334	0.51	1.23067e-30
Cxxc5	4.61044e-49	-0.271477	0.117	0.319	7.41358e-45
Sptssa	1.36861e-31	-0.27141	0.691	0.781	2.20072e-27
Rpl13	5.86194e-158	-0.271267	1	1	9.426e-154
Tia1	7.569e-30	-0.271024	0.698	0.765	1.2171e-25
Cks2	2.10545e-06	-0.270226	0.659	0.637	0.0338556
Maged2	4.95418e-30	-0.268792	0.33	0.488	7.96633e-26
Hist1h4i	9.42588e-26	-0.268344	0.367	0.512	1.51568e-21
Pdpn	1.02646e-41	-0.267735	0.266	0.49	1.65054e-37
Slc25a5	2.33119e-65	-0.266933	0.972	0.986	3.74855e-61
Mis18bp1	1.24156e-15	-0.266922	0.211	0.316	1.99643e-11
Nusap1	4.23479e-12	-0.266812	0.298	0.394	6.80954e-08
Nnat	1.34003e-44	-0.266619	0.86	0.949	2.15477e-40
Fis1	3.13887e-31	-0.266002	0.673	0.785	5.0473e-27
Arpc1a	8.4489e-27	-0.265063	0.508	0.62	1.35858e-22
Samd14	2.08061e-30	-0.264619	0.288	0.453	3.34562e-26
Prdx6	1.67399e-39	-0.26437	0.856	0.899	2.69178e-35
Sf3b5	2.62365e-31	-0.26272	0.739	0.806	4.21884e-27
Plce1	2.51263e-53	-0.261074	0.082	0.283	4.04031e-49
Cfl1	2.28279e-88	-0.260832	0.993	0.993	3.67072e-84
Abracl	5.81307e-15	-0.26082	0.54	0.625	9.34741e-11
Skp1a	7.06175e-29	-0.259252	0.743	0.832	1.13553e-24
Hnrnph2	1.01482e-24	-0.257604	0.554	0.655	1.63183e-20
Acss1	1.78188e-49	-0.257483	0.093	0.291	2.86526e-45
Fth1	3.8176e-68	-0.257096	0.975	0.982	6.1387e-64
Rpl7	4.42409e-117	-0.256956	0.999	1	7.11394e-113
Ckap2	8.66165e-13	-0.253928	0.251	0.339	1.39279e-08
Cenpm	1.02732e-23	-0.253467	0.408	0.552	1.65193e-19
Abhd8	7.35109e-30	-0.252945	0.259	0.42	1.18206e-25
Pnisr	5.9127e-26	-0.252544	0.722	0.765	9.50762e-22
Fstl1	1.54122e-30	-0.252466	0.225	0.39	2.47827e-26
Ubc	7.86492e-22	-0.250273	0.876	0.917	1.26468e-17
Prdx1	8.44649e-55	-0.250205	0.968	0.978	1.3582e-50
Idh2	1.42297e-31	0.250165	0.851	0.76	2.28814e-27
Ufd1l	1.24842e-32	0.250453	0.54	0.338	2.00746e-28
Picalm	5.12846e-37	0.250534	0.417	0.212	8.24656e-33
Ccdc58	6.00353e-34	0.250978	0.656	0.479	9.65367e-30
Gemin6	2.42715e-38	0.251365	0.477	0.262	3.90286e-34
Nabp2	3.31095e-30	0.251469	0.765	0.637	5.32401e-26
4930453N24Rik	7.39716e-36	0.251972	0.555	0.345	1.18946e-31
Sirt6	9.85548e-45	0.252061	0.385	0.163	1.58476e-40
Las1l	2.18657e-33	0.252558	0.443	0.248	3.516e-29
Tprgl	7.27767e-34	0.252703	0.663	0.468	1.17025e-29
Pum3	8.56502e-33	0.252817	0.534	0.337	1.37725e-28
Drg1	2.10518e-32	0.252944	0.742	0.577	3.38512e-28
Katna1	9.25997e-35	0.25348	0.543	0.34	1.489e-30
Smc3	1.41884e-33	0.253984	0.826	0.714	2.28149e-29
Igf2bp1	4.01242e-28	0.253999	0.602	0.439	6.45198e-24
Pgs1	2.19756e-46	0.254058	0.378	0.157	3.53368e-42
Rab6a	3.22967e-32	0.254077	0.782	0.627	5.19331e-28
Crmp1	4.74312e-44	0.254387	0.449	0.212	7.62694e-40
Arrdc4	3.28872e-60	0.254501	0.272	0.059	5.28826e-56
Cdca7l	1.26173e-41	0.254723	0.39	0.178	2.02887e-37
Senp6	1.95483e-32	0.254922	0.654	0.47	3.14337e-28
Ppp1r2	3.81663e-36	0.255116	0.762	0.596	6.13714e-32
Nle1	3.17246e-42	0.255364	0.425	0.202	5.10132e-38
Mrto4	2.52483e-37	0.256092	0.731	0.565	4.05993e-33
Btbd10	2.32306e-51	0.25621	0.355	0.127	3.73548e-47
Glrx5	5.12654e-36	0.256323	0.819	0.678	8.24348e-32
Zzz3	6.98577e-42	0.256527	0.453	0.231	1.12331e-37
Ndufb8	2.46993e-46	0.256667	0.912	0.821	3.97165e-42
Cyba	6.32927e-36	0.256999	0.391	0.195	1.01775e-31
Ccz1	3.06361e-36	0.257198	0.68	0.484	4.92628e-32
Ppp1cc	2.46305e-56	0.257678	0.957	0.926	3.96059e-52
Cep85	1.12943e-51	0.25779	0.305	0.095	1.81612e-47
Kpnb1	4.45531e-33	0.258211	0.721	0.545	7.16414e-29
Ppp2r2d	4.75907e-38	0.25853	0.496	0.28	7.65259e-34
Ndufaf4	3.74877e-35	0.25941	0.667	0.477	6.02802e-31
Tmem120a	3.43745e-40	0.259758	0.379	0.172	5.52742e-36
Tmem158	4.09576e-61	0.259893	0.26	0.051	6.58598e-57
Chordc1	8.57582e-43	0.259975	0.448	0.222	1.37899e-38
Saraf	7.12085e-42	0.260166	0.638	0.402	1.14503e-37
Pinx1	8.54558e-43	0.260179	0.466	0.237	1.37413e-38
Soga3	2.72259e-51	0.260622	0.373	0.141	4.37793e-47
Adss	2.90386e-34	0.260645	0.652	0.464	4.66941e-30
Asf1a	2.30618e-37	0.260767	0.814	0.69	3.70833e-33
Pus1	1.95779e-42	0.260782	0.437	0.213	3.14812e-38
4921524J17Rik	7.22626e-36	0.261534	0.556	0.346	1.16198e-31
Spcs1	1.24251e-38	0.261735	0.875	0.76	1.99796e-34
Eif4ebp1	3.97195e-41	0.261937	0.424	0.205	6.3869e-37
Hsf2	1.52558e-18	0.261953	0.282	0.163	2.45313e-14
Psmd5	4.51217e-37	0.26199	0.575	0.363	7.25557e-33
Orc4	2.75883e-41	0.261996	0.52	0.294	4.4362e-37
Farsb	9.32202e-35	0.262293	0.608	0.402	1.49898e-30
Prmt3	3.03322e-39	0.263041	0.49	0.273	4.87741e-35
Ube2i	1.39799e-48	0.263499	0.943	0.876	2.24798e-44
Gtf2f2	4.08444e-35	0.263856	0.513	0.309	6.56778e-31
Kdm6b	3.23221e-18	0.264345	0.398	0.267	5.19739e-14
Ndufa12	2.69384e-60	0.264849	0.965	0.927	4.33169e-56
2019-03-05	6.71554e-40	0.26527	0.807	0.677	1.07986e-35
Psmg3	3.85581e-40	0.265305	0.576	0.351	6.20015e-36
Cebpg	2.93723e-32	0.265968	0.634	0.451	4.72307e-28
Rpn2	8.7638e-36	0.266285	0.762	0.591	1.40922e-31
Timm21	1.94472e-41	0.266555	0.563	0.345	3.12711e-37
Vimp	4.50869e-33	0.26659	0.55	0.354	7.24997e-29
Dnajc19	1.607e-41	0.267107	0.803	0.638	2.58405e-37
Gkap1	7.98763e-37	0.267197	0.55	0.34	1.28441e-32
Hspa4	2.87053e-35	0.267202	0.727	0.548	4.61581e-31
Mrps18c	5.94292e-41	0.267325	0.746	0.55	9.55622e-37
Zbtb2	1.83656e-55	0.267493	0.299	0.084	2.95319e-51
Eif5b	6.34407e-40	0.267523	0.873	0.755	1.02013e-35
Nol7	5.6793e-45	0.267777	0.895	0.815	9.13231e-41
Tmem70	1.84689e-40	0.267942	0.682	0.473	2.9698e-36
Jmjd6	1.14083e-31	0.268147	0.589	0.406	1.83445e-27
Tmx2	1.40411e-36	0.268163	0.593	0.396	2.25781e-32
Rnf138	7.14526e-38	0.268354	0.62	0.413	1.14896e-33
Atp2b1	3.9036e-36	0.268404	0.541	0.329	6.27698e-32
Arf6	1.62671e-36	0.268421	0.624	0.43	2.61576e-32
Mark3	2.14321e-36	0.268479	0.52	0.315	3.44629e-32
Rnf115	1.83735e-36	0.269141	0.638	0.446	2.95446e-32
Rab10	6.79107e-41	0.270216	0.854	0.73	1.092e-36
Efcab2	4.31509e-57	0.270318	0.308	0.087	6.93866e-53
Bcap31	6.08561e-39	0.27036	0.559	0.34	9.78565e-35
Gemin2	3.03473e-48	0.270374	0.451	0.211	4.87985e-44
Ubtf	6.6798e-35	0.270418	0.649	0.465	1.07411e-30
Pigp	2.59594e-39	0.270793	0.612	0.402	4.17427e-35
Arxes1	3.81914e-39	0.27081	0.459	0.246	6.14118e-35
P4ha1	3.65315e-48	0.270849	0.376	0.15	5.87426e-44
Crcp	8.36951e-48	0.271117	0.535	0.284	1.34582e-43
Coq2	6.28055e-38	0.271122	0.541	0.327	1.00991e-33
Pusl1	1.50187e-42	0.271945	0.44	0.216	2.41501e-38
Ccnh	4.60238e-37	0.272055	0.688	0.509	7.40063e-33
Pabpc4	1.27585e-40	0.272065	0.521	0.293	2.05157e-36
Cyth2	4.7243e-28	0.272696	0.633	0.473	7.59667e-24
Irak1bp1	5.24654e-41	0.273201	0.602	0.377	8.43644e-37
Tomm20	2.44245e-51	0.273463	0.941	0.893	3.92746e-47
Bola3	5.19166e-42	0.274209	0.74	0.56	8.34819e-38
Ctps	6.29251e-38	0.274687	0.687	0.499	1.01184e-33
Commd7	6.63404e-44	0.274747	0.512	0.286	1.06675e-39
Mrpl47	2.18022e-44	0.275685	0.516	0.278	3.5058e-40
2310061I04Rik	2.26085e-50	0.27585	0.415	0.174	3.63544e-46
Lef1	2.32334e-55	0.276156	0.382	0.14	3.73592e-51
Eif6	4.43977e-45	0.276685	0.805	0.676	7.13916e-41
Surf2	1.36948e-40	0.276987	0.472	0.253	2.20212e-36
Dctpp1	8.92137e-50	0.277436	0.935	0.849	1.43456e-45
Psme3	2.16732e-35	0.27755	0.682	0.512	3.48505e-31
Slmo2	3.93726e-40	0.277666	0.664	0.462	6.33111e-36
Mrps24	7.4236e-45	0.277906	0.863	0.746	1.19372e-40
2610301B20Rik	1.00453e-46	0.277934	0.411	0.181	1.61528e-42
Wdr12	1.73756e-38	0.277935	0.563	0.355	2.794e-34
Yae1d1	1.35551e-37	0.278088	0.715	0.536	2.17966e-33
Inpp5f	1.65176e-45	0.278298	0.376	0.162	2.65603e-41
Rsl24d1	4.51623e-42	0.278315	0.762	0.602	7.2621e-38
Hypk	2.38392e-41	0.278691	0.766	0.58	3.83334e-37
Arpc2	2.32072e-55	0.278871	0.921	0.826	3.73172e-51
Lsm7	7.66585e-45	0.278912	0.786	0.591	1.23267e-40
Chchd4	4.32278e-40	0.279224	0.625	0.421	6.95103e-36
Jagn1	2.20193e-41	0.279405	0.623	0.411	3.5407e-37
Rchy1	1.6362e-39	0.279598	0.696	0.521	2.63101e-35
Smyd2	1.37074e-51	0.280213	0.404	0.163	2.20416e-47
Acyp1	2.50991e-30	0.280296	0.477	0.292	4.03593e-26
Gatad1	3.92329e-30	0.280634	0.591	0.412	6.30865e-26
Mdp1	5.44442e-43	0.28081	0.57	0.341	8.75463e-39
Ddx27	1.80564e-45	0.2809	0.587	0.353	2.90348e-41
Rundc3a	6.33156e-50	0.280904	0.377	0.146	1.01812e-45
Fzd9	5.76568e-33	0.281101	0.451	0.26	9.27121e-29
Mphosph10	3.75028e-41	0.281229	0.595	0.371	6.03046e-37
Ccdc47	3.16274e-39	0.281401	0.528	0.318	5.08568e-35
Hsd17b12	3.7511e-41	0.281414	0.773	0.612	6.03177e-37
Tmem251	7.3057e-44	0.281744	0.505	0.272	1.17476e-39
Npm1	1.19912e-95	0.281997	0.997	0.998	1.92819e-91
Ift74	1.45806e-39	0.282262	0.608	0.388	2.34456e-35
Clpp	1.46167e-39	0.282446	0.76	0.595	2.35037e-35
Akirin1	6.56912e-43	0.28247	0.638	0.411	1.05631e-38
Ubac2	5.02948e-43	0.282818	0.567	0.345	8.0874e-39
Dynll1	7.1243e-69	0.283513	0.996	0.962	1.14559e-64
Bach2	9.33779e-32	0.284298	0.461	0.27	1.50152e-27
Serbp1	1.01747e-86	0.28459	0.991	0.969	1.6361e-82
Hccs	6.29111e-42	0.284605	0.544	0.315	1.01161e-37
2410002F23Rik	3.42005e-38	0.284709	0.631	0.441	5.49944e-34
Vma21	7.50785e-39	0.284788	0.533	0.32	1.20726e-34
Mob4	9.04431e-37	0.284909	0.765	0.605	1.45432e-32
Ubqln4	1.06713e-45	0.285024	0.505	0.271	1.71595e-41
Rad23b	4.09061e-46	0.285429	0.87	0.757	6.5777e-42
Aars	4.2123e-38	0.285552	0.686	0.509	6.77338e-34
Tsfm	5.30914e-43	0.28557	0.649	0.427	8.53709e-39
Bcl7b	7.75511e-50	0.285601	0.473	0.226	1.24702e-45
Csnk1d	8.84186e-43	0.286972	0.616	0.4	1.42177e-38
Dnttip2	2.96612e-40	0.287069	0.589	0.38	4.76953e-36
Rpn1	1.67804e-44	0.287239	0.569	0.331	2.69829e-40
Suclg2	1.6417e-43	0.288127	0.521	0.287	2.63986e-39
Uqcc2	5.19542e-50	0.288472	0.896	0.777	8.35423e-46
Zfp131	1.87772e-39	0.288539	0.578	0.358	3.01937e-35
4933434E20Rik	4.54683e-38	0.28927	0.644	0.433	7.3113e-34
Creld2	1.90085e-49	0.289387	0.454	0.217	3.05656e-45
Ogt	1.33871e-23	0.289651	0.673	0.537	2.15264e-19
Emc4	4.40906e-46	0.289882	0.654	0.426	7.08976e-42
Atp6v0e	1.74818e-23	0.290107	0.753	0.655	2.81107e-19
Plaa	3.41398e-42	0.290109	0.531	0.309	5.48969e-38
Ccnd1	1.70325e-27	0.290409	0.475	0.297	2.73882e-23
Gm561	1.59728e-54	0.290805	0.47	0.215	2.56842e-50
Seh1l	2.6079e-42	0.290823	0.597	0.374	4.19351e-38
Mmadhc	1.34659e-43	0.290853	0.67	0.461	2.16531e-39
Fam195a	2.68368e-68	0.291165	0.325	0.079	4.31536e-64
Mpp6	7.806e-41	0.291663	0.543	0.33	1.25521e-36
Tmem59	3.66839e-47	0.291831	0.843	0.7	5.89878e-43
Parl	2.01979e-42	0.292268	0.647	0.436	3.24783e-38
Mfng	5.05514e-26	0.292454	0.254	0.113	8.12867e-22
Mnat1	3.16392e-44	0.292494	0.573	0.343	5.08758e-40
Rpl39	4.71294e-44	0.293616	0.999	0.999	7.5784e-40
Nob1	5.11861e-48	0.294058	0.562	0.308	8.23073e-44
Gde1	3.90425e-42	0.294324	0.662	0.446	6.27803e-38
Fam204a	1.34537e-42	0.294466	0.628	0.415	2.16336e-38
Fastk	3.91224e-43	0.294883	0.55	0.326	6.29088e-39
Baz1a	6.01382e-45	0.294926	0.556	0.326	9.67022e-41
Ccdc90b	5.13178e-44	0.295056	0.607	0.393	8.2519e-40
Stk39	5.71902e-41	0.295251	0.559	0.336	9.19618e-37
Hdgf	8.32279e-51	0.295268	0.926	0.825	1.3383e-46
Lman1	3.16105e-62	0.295671	0.42	0.154	5.08296e-58
E130309D02Rik	2.70081e-48	0.29603	0.542	0.293	4.34291e-44
Psmc6	3.52305e-47	0.296178	0.868	0.785	5.66506e-43
Lrrn1	6.44779e-51	0.296808	0.296	0.091	1.0368e-46
Zrsr2	1.68467e-35	0.297122	0.64	0.451	2.70895e-31
Pcgf5	3.93923e-47	0.297331	0.462	0.231	6.33427e-43
Gars	1.35542e-44	0.297333	0.688	0.49	2.17952e-40
Smap1	5.42528e-41	0.297998	0.672	0.47	8.72386e-37
Snrnp27	3.42646e-49	0.298183	0.85	0.723	5.50974e-45
Srsf6	1.05319e-53	0.298569	0.944	0.902	1.69354e-49
Tmx1	7.21419e-43	0.298793	0.636	0.42	1.16004e-38
Utp11l	5.05792e-48	0.299114	0.75	0.557	8.13313e-44
Wdr75	2.9081e-54	0.299373	0.456	0.202	4.67623e-50
Dnajb11	1.4481e-48	0.299387	0.598	0.351	2.32855e-44
Zfp622	1.60861e-47	0.299808	0.483	0.248	2.58664e-43
Ccnd2	6.05667e-47	0.300196	0.972	0.941	9.73913e-43
Magohb	1.33276e-48	0.300549	0.633	0.393	2.14307e-44
Ifitm2	7.8164e-31	0.301635	0.514	0.33	1.25688e-26
Rala	1.90155e-50	0.302392	0.85	0.712	3.05769e-46
Yif1a	4.09914e-48	0.302526	0.55	0.303	6.59142e-44
Sec62	1.21454e-47	0.302651	0.769	0.578	1.95298e-43
Aup1	3.73712e-54	0.302899	0.469	0.216	6.0093e-50
Cpsf4	5.45054e-52	0.303174	0.478	0.232	8.76446e-48
Phf21b	6.54747e-69	0.3034	0.338	0.086	1.05283e-64
Pin4	4.88754e-42	0.303684	0.729	0.542	7.85916e-38
Sec11a	1.91784e-46	0.304015	0.752	0.579	3.08388e-42
Smn1	2.58097e-48	0.304081	0.659	0.436	4.1502e-44
Epb41l4aos	4.8229e-49	0.304646	0.465	0.224	7.75522e-45
Mrps5	2.99562e-52	0.304798	0.733	0.526	4.81696e-48
Aen	6.21602e-47	0.305124	0.547	0.305	9.99536e-43
Atad3a	4.05088e-48	0.305511	0.57	0.334	6.51382e-44
Ubqln1	7.81754e-46	0.305518	0.675	0.46	1.25706e-41
Snhg12	4.25751e-37	0.305737	0.464	0.26	6.84608e-33
Fam104a	3.78738e-57	0.305926	0.828	0.648	6.09011e-53
Nhp2	3.35875e-50	0.30646	0.854	0.704	5.40087e-46
Cct7	3.66601e-67	0.307079	0.949	0.905	5.89494e-63
Upf3a	2.41937e-51	0.309059	0.54	0.287	3.89034e-47
Cirh1a	1.8531e-60	0.30969	0.46	0.191	2.97978e-56
Gsto1	2.2056e-45	0.310257	0.562	0.32	3.54661e-41
Cnbp	1.94763e-105	0.31068	0.99	0.963	3.13179e-101
Cacybp	9.9421e-71	0.310771	0.959	0.885	1.59869e-66
Cyc1	4.87036e-65	0.310827	0.915	0.818	7.83154e-61
Zfp768	1.23817e-57	0.311936	0.494	0.235	1.99097e-53
Elovl4	2.1593e-65	0.312028	0.451	0.17	3.47216e-61
1500011K16Rik	9.95295e-46	0.312772	0.63	0.404	1.60043e-41
Srprb	3.53586e-51	0.312855	0.53	0.286	5.68566e-47
Ube3a	7.98574e-48	0.313375	0.788	0.615	1.28411e-43
Polr3d	1.53559e-61	0.313617	0.475	0.198	2.46923e-57
Polr2i	2.90346e-54	0.314575	0.853	0.697	4.66876e-50
Ostc	2.72474e-58	0.314803	0.9	0.785	4.38138e-54
Zfp358	1.7057e-47	0.316102	0.547	0.311	2.74277e-43
Mrps18b	1.40921e-49	0.316168	0.58	0.335	2.26601e-45
Tmem33	6.26987e-48	0.316176	0.691	0.49	1.0082e-43
Agpat5	9.11663e-57	0.316394	0.5	0.24	1.46595e-52
Spcs2	2.66742e-54	0.316612	0.883	0.796	4.28921e-50
Igfbp2	2.07889e-31	0.316631	0.817	0.7	3.34285e-27
Fam49b	4.00407e-52	0.317402	0.771	0.588	6.43855e-48
Bsg	2.09387e-63	0.317522	0.939	0.857	3.36694e-59
Lyar	2.59484e-52	0.318248	0.825	0.663	4.1725e-48
Dctd	2.07741e-53	0.318995	0.47	0.217	3.34047e-49
Hint1	3.59873e-143	0.31917	0.997	0.996	5.78676e-139
Mrpl21	6.82473e-56	0.319303	0.816	0.629	1.09742e-51
Tmem238	9.49715e-66	0.320218	0.379	0.12	1.52714e-61
Phf14	1.73841e-46	0.320517	0.611	0.379	2.79537e-42
Psmg1	4.45215e-52	0.320766	0.602	0.359	7.15905e-48
Tmco1	2.35847e-50	0.320871	0.714	0.502	3.79242e-46
Med22	8.81892e-49	0.321271	0.75	0.563	1.41808e-44
Nae1	2.54548e-53	0.321472	0.695	0.479	4.09313e-49
Ptpn2	7.57468e-63	0.322114	0.549	0.266	1.21801e-58
Mtx2	1.96283e-49	0.322267	0.758	0.581	3.15623e-45
Cdc16	2.50604e-53	0.323073	0.743	0.543	4.02971e-49
Ddx21	3.96126e-51	0.323307	0.595	0.343	6.3697e-47
C1qbp	2.67671e-61	0.323954	0.902	0.821	4.30415e-57
Zmynd19	1.37894e-55	0.324024	0.482	0.223	2.21734e-51
Fam213a	4.77405e-49	0.324426	0.52	0.278	7.67667e-45
Prps1	2.54657e-44	0.324751	0.644	0.429	4.09488e-40
Dcun1d5	1.12077e-56	0.324759	0.87	0.75	1.8022e-52
Spata5	6.4452e-80	0.32614	0.375	0.095	1.03639e-75
Serp1	4.06344e-52	0.326211	0.82	0.664	6.53401e-48
Rpl12	1.04423e-109	0.326613	0.995	0.988	1.67913e-105
Higd1a	5.48209e-59	0.326902	0.901	0.761	8.81519e-55
Ndufb4	3.20657e-65	0.327795	0.915	0.811	5.15616e-61
Smc4	1.10758e-18	0.328094	0.785	0.67	1.78099e-14
Hist1h2bc	0.00732549	0.328099	0.318	0.286	1
Rnf149	1.12604e-61	0.328155	0.518	0.244	1.81067e-57
Gnl3	9.40597e-51	0.328834	0.651	0.42	1.51248e-46
Pfdn4	6.83951e-66	0.328886	0.895	0.791	1.09979e-61
Chchd1	2.17003e-67	0.329044	0.901	0.782	3.48941e-63
Sgf29	2.02487e-57	0.32911	0.546	0.284	3.25599e-53
Cers2	6.40656e-53	0.329273	0.583	0.335	1.03017e-48
Gps2	2.91749e-53	0.329734	0.673	0.434	4.69133e-49
Eif3b	1.7806e-55	0.329919	0.759	0.566	2.8632e-51
Pigf	3.06355e-60	0.330123	0.525	0.261	4.92619e-56
Eif4e	4.61691e-68	0.330593	0.908	0.789	7.42398e-64
Emc6	2.74386e-66	0.330839	0.879	0.728	4.41212e-62
Rnf126	1.26604e-51	0.331266	0.655	0.433	2.0358e-47
Prmt5	2.72369e-50	0.331538	0.711	0.507	4.3797e-46
Pgam5	5.6276e-56	0.331685	0.552	0.293	9.04919e-52
Zyx	4.64809e-57	0.332177	0.466	0.206	7.47413e-53
Rrp8	2.43837e-57	0.332525	0.507	0.246	3.92089e-53
Memo1	2.92993e-55	0.333097	0.549	0.295	4.71133e-51
Ergic1	3.282e-53	0.333152	0.583	0.335	5.27746e-49
Smco4	1.8014e-60	0.333554	0.655	0.39	2.89665e-56
Csnk1e	4.5918e-46	0.333786	0.746	0.552	7.38361e-42
Gpc4	1.44042e-44	0.335643	0.544	0.321	2.3162e-40
Hmga2	2.23425e-45	0.336517	0.437	0.218	3.59267e-41
Rnf7	1.83354e-77	0.339334	0.935	0.849	2.94833e-73
Zranb2	2.18376e-63	0.34002	0.844	0.686	3.51149e-59
Rbm22	4.64097e-56	0.340761	0.725	0.521	7.46268e-52
Orc2	2.32657e-64	0.340765	0.562	0.277	3.74113e-60
Serpinh1	3.17131e-43	0.341336	0.779	0.633	5.09946e-39
Vapa	6.68982e-84	0.341427	0.947	0.88	1.07572e-79
Ctsl	2.54772e-46	0.341974	0.605	0.385	4.09673e-42
Tex261	4.69377e-61	0.34214	0.71	0.457	7.54758e-57
Odc1	3.21718e-63	0.342273	0.885	0.748	5.17323e-59
Thumpd1	6.7212e-63	0.342876	0.576	0.298	1.08077e-58
Mageh1	2.33214e-47	0.343257	0.682	0.491	3.75008e-43
Ndufaf6	4.52673e-75	0.343466	0.443	0.152	7.27898e-71
Zc3h15	8.58252e-66	0.343521	0.864	0.705	1.38007e-61
Rbm17	3.39044e-66	0.344836	0.877	0.734	5.45183e-62
Eif1ax	1.39311e-58	0.345074	0.936	0.843	2.24012e-54
Ktn1	1.94578e-51	0.34508	0.757	0.577	3.12881e-47
1110008F13Rik	9.4715e-65	0.346245	0.862	0.721	1.52302e-60
Pdha1	4.29171e-51	0.346381	0.696	0.487	6.90106e-47
Igf2bp2	1.45059e-57	0.346644	0.583	0.324	2.33255e-53
Tsg101	5.27835e-65	0.346818	0.863	0.723	8.48758e-61
Tprkb	5.04632e-67	0.347654	0.522	0.234	8.11448e-63
Mtdh	3.01526e-61	0.348469	0.853	0.688	4.84854e-57
Pno1	1.66303e-60	0.34906	0.582	0.311	2.67415e-56
Etf1	2.97032e-62	0.349703	0.747	0.507	4.77627e-58
Rrp15	1.06482e-57	0.350047	0.633	0.377	1.71222e-53
Akirin2	9.54671e-50	0.350572	0.777	0.58	1.53511e-45
Hspa9	4.72537e-69	0.351443	0.873	0.753	7.5984e-65
Pole4	8.79275e-58	0.352216	0.773	0.564	1.41387e-53
BC004004	7.44587e-65	0.354276	0.575	0.305	1.1973e-60
Sh3glb1	3.25699e-65	0.355353	0.746	0.506	5.23725e-61
Ndufab1	4.0004e-90	0.355355	0.947	0.874	6.43264e-86
Btg3	1.50705e-71	0.356428	0.47	0.181	2.42333e-67
Mpdu1	3.78636e-65	0.357235	0.634	0.362	6.08847e-61
2210013O21Rik	1.22016e-47	0.35748	0.746	0.551	1.96201e-43
Ak3	7.41162e-46	0.3581	0.602	0.385	1.19179e-41
Kdelr2	8.71167e-48	0.358223	0.608	0.366	1.40084e-43
Fnta	1.22905e-61	0.358737	0.656	0.401	1.9763e-57
Mrpl32	2.76072e-65	0.358824	0.751	0.524	4.43924e-61
Cox7b	9.07832e-57	0.358841	0.937	0.878	1.45979e-52
Id4	6.70139e-49	0.358958	0.924	0.861	1.07758e-44
Gm10076	3.47126e-74	0.359119	0.944	0.845	5.58178e-70
Noc2l	1.61306e-64	0.360014	0.566	0.287	2.5938e-60
Ppp3ca	2.12731e-48	0.361221	0.662	0.454	3.42071e-44
Dars	3.74423e-62	0.361762	0.768	0.576	6.02072e-58
Krcc1	5.83042e-54	0.362019	0.616	0.363	9.37531e-50
Cct4	2.4335e-86	0.362549	0.955	0.914	3.91307e-82
Cdc34	5.05222e-67	0.362764	0.53	0.247	8.12397e-63
Mrpl39	2.66638e-62	0.362813	0.57	0.299	4.28753e-58
Eif3a	3.49451e-68	0.362979	0.883	0.774	5.61917e-64
Mrpl9	8.88951e-70	0.364573	0.597	0.319	1.42943e-65
Hnrnpd	9.51729e-69	0.365167	0.881	0.763	1.53038e-64
Alg3	2.30156e-76	0.366434	0.468	0.173	3.7009e-72
Trmt61a	2.72164e-71	0.366821	0.45	0.17	4.37639e-67
Slc29a1	2.83667e-74	0.367008	0.402	0.126	4.56137e-70
Sox4	1.04606e-39	0.367079	0.949	0.929	1.68206e-35
Ube2m	1.64548e-63	0.368879	0.564	0.304	2.64593e-59
Mcts1	3.36351e-66	0.369012	0.641	0.36	5.40853e-62
Eif4g2	2.33317e-105	0.36912	0.99	0.965	3.75174e-101
Ppid	2.51805e-72	0.369172	0.835	0.67	4.04902e-68
Tomm70a	4.34055e-62	0.370419	0.622	0.363	6.97961e-58
Mrpl35	9.57235e-70	0.370921	0.711	0.459	1.53923e-65
Zpr1	1.5948e-66	0.371485	0.569	0.285	2.56444e-62
Cycs	1.85722e-100	0.372206	0.951	0.848	2.98641e-96
Npm3	3.87249e-69	0.372332	0.85	0.673	6.22696e-65
Prpf40a	3.00872e-75	0.372483	0.859	0.673	4.83803e-71
Rsl1d1	1.82095e-70	0.372691	0.885	0.76	2.92808e-66
Cnpy2	1.41174e-67	0.374331	0.822	0.635	2.27008e-63
Yaf2	1.80968e-71	0.375285	0.731	0.477	2.90997e-67
Wdr74	4.311e-65	0.375899	0.647	0.39	6.93208e-61
Nop14	3.59524e-71	0.375972	0.582	0.285	5.78114e-67
Ppic	2.61472e-69	0.376067	0.457	0.177	4.20447e-65
Rexo2	5.73581e-71	0.37634	0.848	0.668	9.22318e-67
Ngfrap1	2.96825e-72	0.37751	0.975	0.951	4.77295e-68
Ap4s1	9.53112e-70	0.378619	0.704	0.428	1.5326e-65
Eif3g	2.67646e-90	0.379225	0.924	0.832	4.30375e-86
Ssr4	1.23831e-53	0.379876	0.791	0.629	1.9912e-49
Rpl36a	3.55917e-77	0.380146	0.999	0.995	5.72315e-73
Lhx2	5.70739e-51	0.380148	0.953	0.895	9.17748e-47
Hprt	2.7831e-63	0.380486	0.607	0.342	4.47522e-59
Metap2	3.12553e-89	0.38266	0.933	0.829	5.02586e-85
Yif1b	9.72282e-64	0.383024	0.646	0.397	1.56343e-59
Hacd1	2.39331e-80	0.383153	0.492	0.184	3.84845e-76
Ddx3x	2.02138e-64	0.38316	0.756	0.542	3.25038e-60
Srp54b	5.98453e-65	0.383205	0.778	0.573	9.62313e-61
Amfr	1.73014e-70	0.384326	0.598	0.313	2.78207e-66
Smarca5	7.09606e-70	0.384739	0.825	0.631	1.14105e-65
Ldha	4.26314e-71	0.385179	0.979	0.953	6.85513e-67
Gpatch4	3.54443e-69	0.385232	0.605	0.312	5.69945e-65
Kcmf1	1.08661e-77	0.385233	0.503	0.201	1.74727e-73
Rrbp1	9.0966e-78	0.38565	0.505	0.204	1.46273e-73
Emx1	1.92754e-50	0.385688	0.735	0.54	3.09948e-46
Mrpl42	1.00893e-90	0.386026	0.928	0.819	1.62236e-86
Ssbp1	3.13303e-78	0.38627	0.883	0.741	5.03792e-74
Pdcd5	9.71726e-96	0.386417	0.962	0.887	1.56254e-91
Stoml2	1.78134e-65	0.387039	0.848	0.675	2.8644e-61
Ppp4r2	6.99532e-69	0.387625	0.638	0.361	1.12485e-64
Dnajc15	8.02403e-65	0.387733	0.686	0.426	1.29026e-60
Mrps30	4.24198e-71	0.388672	0.652	0.377	6.8211e-67
Ube2d3	8.71201e-136	0.390053	0.988	0.949	1.40089e-131
1110004E09Rik	7.69064e-80	0.391802	0.611	0.298	1.23665e-75
Nfu1	2.58535e-67	0.391867	0.681	0.424	4.15724e-63
Ebna1bp2	4.6956e-79	0.395231	0.859	0.694	7.55052e-75
Lage3	9.11315e-59	0.395527	0.809	0.634	1.46539e-54
Eci1	1.9383e-73	0.396295	0.7	0.424	3.11679e-69
Sltm	1.15195e-71	0.397769	0.798	0.571	1.85233e-67
Rprm	4.87521e-18	0.39884	0.611	0.478	7.83933e-14
Rpf2	1.20493e-67	0.400284	0.695	0.443	1.93753e-63
Pin1	1.23049e-90	0.404529	0.867	0.702	1.97863e-86
Dpf2	9.22958e-72	0.404654	0.679	0.43	1.48412e-67
Gtf2h1	1.20782e-83	0.404933	0.544	0.224	1.94218e-79
Ncl	8.14331e-99	0.405257	0.972	0.924	1.30944e-94
Rpl41	7.57533e-248	0.405528	1	0.999	1.21811e-243
Supt16	2.26816e-39	0.405534	0.627	0.438	3.6472e-35
Gadd45gip1	7.79182e-70	0.408114	0.831	0.65	1.25292e-65
Rpl36	5.18829e-188	0.409203	0.999	0.995	8.34278e-184
Tmem5	7.39095e-92	0.409652	0.603	0.257	1.18846e-87
Txn1	1.64606e-134	0.409837	0.984	0.959	2.64686e-130
Setd6	1.17276e-100	0.415272	0.482	0.143	1.8858e-96
Eef1e1	4.28529e-85	0.417377	0.833	0.64	6.89075e-81
Plp2	2.06841e-62	0.417787	0.675	0.448	3.326e-58
Utp18	1.14145e-81	0.419801	0.68	0.381	1.83545e-77
Rps19bp1	2.84849e-83	0.421678	0.74	0.484	4.58037e-79
Ier3ip1	4.76352e-91	0.422604	0.896	0.721	7.65974e-87
Bex4	4.39652e-67	0.422614	0.883	0.783	7.06961e-63
Gar1	1.51621e-85	0.424385	0.824	0.602	2.43807e-81
Ddx18	1.75087e-88	0.425057	0.783	0.513	2.8154e-84
Ash2l	1.43056e-80	0.426202	0.73	0.466	2.30034e-76
Snhg6	3.7808e-74	0.427809	0.796	0.594	6.07953e-70
U2af1	3.78045e-154	0.428018	0.978	0.931	6.07896e-150
Ppig	1.93572e-90	0.428993	0.888	0.729	3.11264e-86
Eif3j1	7.19044e-87	0.429016	0.812	0.579	1.15622e-82
Denr	1.32509e-93	0.43053	0.862	0.668	2.13074e-89
Mettl1	4.2935e-80	0.430737	0.691	0.396	6.90394e-76
Mak16	6.84222e-85	0.433489	0.667	0.363	1.10023e-80
Sfr1	1.63508e-123	0.43454	0.969	0.919	2.62921e-119
Nsun2	2.49738e-84	0.437578	0.701	0.405	4.01578e-80
Gtpbp4	3.36483e-84	0.438341	0.772	0.524	5.41064e-80
Foxg1	1.03348e-83	0.438349	0.908	0.818	1.66183e-79
Ngdn	1.06154e-91	0.438587	0.754	0.481	1.70695e-87
Tnfrsf19	1.07983e-80	0.439622	0.486	0.185	1.73637e-76
Arglu1	9.9086e-58	0.440727	0.774	0.562	1.5933e-53
Alg5	6.52716e-95	0.44154	0.569	0.231	1.04957e-90
Timm9	1.36263e-87	0.442075	0.689	0.386	2.19112e-83
Fip1l1	2.143e-89	0.442288	0.786	0.539	3.44595e-85
Znhit6	8.16081e-94	0.442633	0.602	0.272	1.31226e-89
Zfp91	9.53427e-82	0.446003	0.695	0.413	1.53311e-77
Rnf166	4.03066e-109	0.446243	0.507	0.151	6.48131e-105
Kif5b	1.89356e-93	0.446847	0.891	0.747	3.04484e-89
Rpgrip1	8.28386e-30	0.447693	0.432	0.26	1.33204e-25
Pgrmc1	3.90265e-77	0.4482	0.88	0.727	6.27546e-73
Lap3	3.03624e-84	0.448926	0.715	0.451	4.88228e-80
Dnajc2	2.48575e-91	0.449567	0.806	0.571	3.99708e-87
Bloc1s2	6.40982e-90	0.450969	0.714	0.418	1.0307e-85
Erp44	1.86852e-94	0.452874	0.666	0.347	3.00458e-90
Eif3d	6.543e-96	0.455049	0.856	0.699	1.05211e-91
Tspan6	4.02698e-84	0.45619	0.807	0.602	6.47538e-80
Set	4.83501e-176	0.457438	0.993	0.971	7.77469e-172
Ccdc107	3.81802e-100	0.459853	0.556	0.212	6.13938e-96
Lrrfip2	4.08046e-105	0.460277	0.605	0.252	6.56137e-101
Bex2	1.07905e-94	0.460333	0.955	0.868	1.73511e-90
Rae1	2.34707e-89	0.463133	0.753	0.504	3.77408e-85
Luc7l	2.05575e-95	0.463317	0.687	0.371	3.30564e-91
Emc7	9.37865e-106	0.46575	0.656	0.316	1.50809e-101
Prdx4	2.69583e-81	0.466052	0.834	0.646	4.3349e-77
Pafah1b1	7.28834e-98	0.472156	0.833	0.627	1.17197e-93
Rpl38	4.08075e-217	0.472274	0.999	0.996	6.56184e-213
Neurog2	8.21569e-09	0.475541	0.544	0.477	0.000132108
Cnih4	1.89007e-105	0.47798	0.789	0.513	3.03922e-101
Rpl7l1	3.21793e-102	0.477985	0.85	0.657	5.17443e-98
Lsr	3.53718e-104	0.478301	0.489	0.145	5.68778e-100
Yrdc	9.92489e-93	0.478552	0.688	0.388	1.59592e-88
Eif1	6.33535e-261	0.483191	0.999	0.996	1.01872e-256
Ociad1	3.67739e-108	0.483366	0.837	0.598	5.91324e-104
Ubxn4	1.24054e-106	0.484686	0.834	0.601	1.99478e-102
Strap	3.26392e-143	0.487604	0.934	0.799	5.24838e-139
Tmed2	2.44842e-148	0.49346	0.95	0.845	3.93705e-144
Pdcd2	1.96596e-111	0.495557	0.657	0.31	3.16126e-107
Sumo3	3.45269e-129	0.497334	0.935	0.766	5.55192e-125
Gfer	1.43742e-112	0.499244	0.766	0.471	2.31137e-108
Cd63	2.2222e-102	0.502715	0.819	0.579	3.57329e-98
Eif2s1	1.83635e-123	0.5035	0.88	0.676	2.95285e-119
Vapb	1.65937e-111	0.505357	0.718	0.382	2.66827e-107
Tmed9	1.91358e-133	0.506628	0.888	0.677	3.07703e-129
Mt2	3.47821e-39	0.507537	0.586	0.386	5.59296e-35
Rer1	7.84333e-121	0.508816	0.847	0.595	1.26121e-116
Dmrta2	3.07792e-82	0.510173	0.807	0.637	4.94929e-78
Ankrd10	2.43434e-98	0.510844	0.64	0.321	3.91441e-94
Nme6	1.03674e-116	0.512918	0.675	0.301	1.66708e-112
Zc3h14	9.4283e-120	0.51503	0.809	0.53	1.51607e-115
Ppp1r14b	8.92408e-85	0.515794	0.746	0.495	1.43499e-80
Upf3b	2.32764e-106	0.516944	0.76	0.459	3.74285e-102
Lrrc59	9.47431e-120	0.517088	0.854	0.606	1.52347e-115
3110039M20Rik.1	1.08711e-84	0.522342	0.733	0.46	1.74807e-80
Dkc1	1.03108e-108	0.526219	0.816	0.572	1.65798e-104
Tmem147	2.57392e-126	0.531237	0.857	0.604	4.13886e-122
Dmrt3	1.78927e-130	0.535107	0.505	0.124	2.87715e-126
Rcor2	6.76505e-50	0.539099	0.537	0.313	1.08782e-45
Rangrf	5.85214e-119	0.539209	0.75	0.4	9.41025e-115
Pcdh19	4.14459e-92	0.539422	0.5	0.183	6.6645e-88
Ifrd1	5.59797e-126	0.540379	0.759	0.431	9.00153e-122
H1f0	6.81899e-52	0.541123	0.944	0.919	1.09649e-47
Tma16	1.34421e-120	0.545054	0.634	0.256	2.16149e-116
Abce1	9.13029e-121	0.549242	0.753	0.428	1.46815e-116
Actr3	7.09587e-147	0.549498	0.905	0.703	1.14102e-142
Anapc16	3.2748e-132	0.549613	0.786	0.451	5.26588e-128
Trim27	6.27167e-118	0.557752	0.795	0.552	1.00848e-113
Atf4	1.68707e-120	0.575776	0.83	0.603	2.7128e-116
Faf1	4.40139e-151	0.61182	0.719	0.323	7.07744e-147
Wdr43	4.51655e-144	0.616865	0.745	0.366	7.26261e-140
Nop56	1.17091e-169	0.62569	0.924	0.787	1.88282e-165
Krtcap2	1.92079e-206	0.629746	0.952	0.815	3.08863e-202
Bex1	5.34266e-129	0.633595	0.903	0.744	8.591e-125
Uchl3	6.32597e-174	0.64044	0.867	0.56	1.01722e-169
Pithd1	3.90055e-168	0.645449	0.643	0.197	6.27209e-164
Sap30	2.34723e-182	0.686232	0.941	0.791	3.77435e-178
Nop58	1.13121e-191	0.688565	0.909	0.68	1.81898e-187
Rrs1	1.40225e-185	0.695448	0.85	0.526	2.25482e-181
Nmd3	1.31012e-185	0.702867	0.706	0.257	2.10667e-181
Cdv3	1.98109e-177	0.70761	0.88	0.636	3.1856e-173
Rps2	0	0.708488	1	0.999	0
Gadd45g	4.74945e-09	0.777504	0.357	0.285	7.63712e-05
Srm	4.03992e-236	0.792599	0.917	0.604	6.49619e-232
Eif5	0	0.850505	0.98	0.887	0
Igfbpl1	8.7749e-106	0.884248	0.719	0.409	1.411e-101
Zfos1	7.88782e-293	1.06843	0.945	0.67	1.26836e-288
Xist	0	2.57401	0.66	0	0

## Sheet: Data 2f
Genes	PC1	PC2	PC3	PC4	PC5	PC6	PC7	PC8	PC9	PC10	PC11	PC12	PC13	PC14	PC15	PC16	PC17	PC18	PC19	PC20
Rgs20	0.000863954	-0.0489128	-0.0208817	0.0133186	0.016367	0.0137216	0.0065398	0.0136598	-0.0364025	-0.0225404	0.0202767	0.0101613	-0.000457312	-0.00323801	0.00766843	-0.00799675	0.00498928	0.0125609	-0.000732711	-0.00239726
Atp6v1h	-0.0289478	-0.0122756	-0.00583892	0.0187563	-0.00451656	-0.0229457	0.0103211	0.0064319	0.00426037	-0.00626712	0.0069087	-0.00882029	-0.000576193	0.0158709	0.011855	-0.00186591	-0.0139663	0.0227994	0.0140589	0.0193886
St18	-0.0333381	0.0122267	0.0100276	0.0122373	-0.0309316	0.0486459	-0.00179669	0.00390717	-0.0102393	-0.00172026	-2.29206e-05	-0.0174383	-0.0269011	0.00362467	-0.0612424	-0.0418083	-0.0659842	0.0368745	-0.0149748	-0.00377961
3110035E14Rik	-0.0345422	-0.00177327	0.00233419	0.0288869	-0.022112	0.00698512	0.0131467	0.0144179	-0.0104792	0.00291779	-0.0179782	-0.00416633	-0.0181355	-0.00322063	0.0192623	-0.0267325	0.0128254	-0.022767	0.0315133	0.0129586
Sulf1	0.00446886	0.0248468	-0.0276897	-0.00303049	-0.00493057	-0.00572462	0.0598421	-0.029562	-0.041458	-0.00388391	0.00226306	-0.00374452	0.0347607	0.0138171	-0.0871668	0.0411056	-0.00861158	-0.0653994	0.0306827	0.0062891
Slco5a1	-0.0231143	0.0125951	0.0131935	-0.00810443	-0.0110093	0.0373525	-0.0152231	-0.0154286	-0.00337282	-0.00408097	-0.00162429	0.00512881	0.0218403	-0.00332134	0.00646267	0.0170893	0.0136827	-0.00107514	-0.00827883	-0.0196953
Kcnb2	-0.0321172	0.00489312	-0.00622766	-0.00503133	-0.0057102	0.01658	-0.00263773	-0.00156666	-0.0155668	0.0242498	-0.0147216	-0.00401169	0.0267886	0.0053678	0.0594329	0.0101394	0.0509597	-0.0570252	0.0271051	-0.0149612
Gdap1	-0.0324394	0.00375447	0.00854608	-0.00874401	4.71236e-05	-0.0215858	0.00607562	0.0230888	-0.00644581	0.0243606	-0.0225118	-0.00407137	-0.00293778	0.00122949	-0.00257305	-0.01236	-0.0239293	-0.00440463	0.0203303	0.00479531
Tfap2b	0.00434248	0.03447	-0.0924531	-0.00308492	-0.028424	-0.0123889	-0.0338077	0.0115228	0.00193678	0.00457584	-0.00133609	0.0301496	0.00373887	0.0607128	-0.0152043	-0.0131089	0.0193897	-0.00023058	0.0038081	-0.00778249
Mcm3	0.0291122	-0.0105206	-0.00266784	0.00709642	0.0614619	0.0238062	-0.0205368	0.0444087	-0.0570092	0.0051148	0.00815699	-0.0283205	-0.0727272	0.035577	0.0259814	0.014531	0.00625682	-0.0138274	-0.00129199	-0.0131215
B3gat2	0.00101605	-0.0502824	-0.0187404	-0.0258628	0.00384183	-0.00534997	-0.00422919	-0.0146515	-0.0310146	0.00780538	0.0358093	0.00614583	-0.0452603	-0.00398245	-0.014333	-0.0347302	-0.0321493	-0.0328427	-0.0246977	-0.0364219
Adgrb3	-0.0167552	-0.0295041	-0.00944461	-0.0267713	0.0162757	-0.00865778	0.0106388	0.0129195	-0.0139843	-0.0445107	0.0170811	0.00548306	0.0230116	0.00485149	-0.0134405	-0.0354547	0.0158424	0.0171107	0.00634777	0.0022687
Khdrbs2	-0.0425748	0.00455949	0.00258587	-0.0288413	0.0289793	-0.0578285	0.0167698	-0.0102129	-0.0302909	0.00153054	-0.0440959	-0.0104172	0.0136692	0.00762139	-0.0334616	0.0294037	-0.0254993	-0.00594211	-0.0108731	0.0250455
Bend6	-0.0248585	0.00072116	-0.00117913	-0.0378546	0.0383308	-0.0697573	0.00413145	0.00628033	0.00837344	-0.060707	0.0262729	-0.00298865	-0.0479189	0.00333557	-0.0198505	-0.0657994	-0.00584442	-0.0110182	0.0167186	-0.00383441
Gm16152	-0.0354983	0.00355934	0.000760593	-0.00373231	-0.00788347	0.00932854	-0.0151632	0.0194399	-0.0220086	0.0423361	-0.0348274	0.00435903	0.00175139	-0.00247926	-0.0286448	-0.00225107	0.0016291	0.00521248	-0.0247708	0.0160774
Gm29260	-0.000204146	-0.0599652	-0.0233735	0.0190844	0.00081245	-0.000847084	0.00648863	-0.00413752	-0.00564874	-0.0109116	0.0390318	0.0497959	-0.0127323	-0.0034726	0.00282088	0.0183403	0.00588607	-0.00807449	-0.0335661	0.0302318
Pantr1	0.00995	-0.0786052	0.00452675	0.0166104	0.00428946	0.0216672	-0.00432413	0.0402084	0.02807	0.0631923	0.0550446	0.0613474	-0.0415909	-0.0069266	-0.000659883	0.0221704	-0.0201578	-0.0904586	-0.000606996	0.0326219
Col3a1	0.00470951	0.0424981	-0.116734	-0.00315397	-0.031326	-0.0103915	-0.0374078	0.0162881	0.0022727	0.00188106	0.000522866	0.0207893	0.00113155	0.0231788	-0.00591279	0.00103304	0.00880236	0.0060238	0.00576361	-0.0161038
Col5a2	0.00664132	0.0293607	-0.0617173	-0.00140144	-0.0154258	-0.00939292	0.00134301	-0.00261057	-0.00695053	-0.00155549	0.00131506	0.0320033	-0.000157463	-0.00323567	-0.0216178	0.0151205	-0.000916261	-0.0142213	0.00692259	-0.0134339
Pgap1	-0.0189167	0.00203171	0.00694617	0.00826164	-0.0135336	0.00886795	0.00687121	0.000228367	-0.0177492	-0.00944292	-0.0156995	-0.0148343	0.0111587	0.0053749	-0.0170391	-0.0156328	0.0282518	0.0202807	-0.0278275	-0.0340141
Satb2	-0.0215204	-0.00192587	0.00280012	-0.00795079	0.00864275	-0.034065	-0.00707218	0.0154015	-0.00968366	0.0665904	-0.055623	-0.00578911	0.015605	-0.00314187	-0.00216263	0.0501641	0.0105159	0.00512965	-0.0556843	0.00429997
Sgol2a	0.0153017	-0.0225503	0.0044772	-0.0490348	-0.0578597	-0.00961135	0.0197979	0.0222489	-0.0116046	0.001738	0.00476736	-0.00120274	0.0251272	0.00159949	0.015157	0.00014466	-0.0040206	0.0105808	-0.00114493	-0.0229036
Nrp2	-0.0148711	0.0252211	-0.0610051	0.000358247	-0.0253996	0.0194914	-0.0189378	-0.00779506	-0.00714606	0.00213275	0.00453911	0.0036437	0.0151957	-0.0372249	0.0445654	0.0107641	0.0193352	-0.0546613	0.0132913	-0.0138674
Klf7	-0.0540319	0.00774627	-0.00605442	-0.0329703	0.00423555	0.0614146	0.0243402	-0.00189618	0.0103858	-0.011627	-0.0102195	0.00699225	0.00388208	-0.0262472	-0.00198509	0.012552	-0.0175482	0.00223687	-0.0236013	0.00809491
Idh1	-0.032958	-0.0179722	-0.0168563	0.00879228	0.00852663	0.0172337	0.0210652	-0.00689317	0.0325391	0.023356	-0.000126523	-0.0105813	-0.00067673	0.0298837	0.0161243	0.0472214	-0.0091132	0.0202055	0.013343	0.00190888
Map2	-0.054587	-0.0118572	0.00429175	-0.0200697	-0.00582826	0.0263837	-0.00204056	-0.00124833	-0.0237335	-0.0136448	0.000156907	-0.00910292	0.00197636	0.00213215	-0.0428274	-0.0166385	-0.0120995	0.0204361	-0.0140769	-0.0177138
Igfbp2	-0.0046204	0.0432105	0.0186066	0.023546	0.00602981	0.00744766	0.076896	-0.0430078	-0.0478188	-0.025351	-0.0290409	0.0238894	-0.0479304	0.0364613	-0.0231911	-0.00672544	-0.0419728	0.0924491	-0.0473265	-0.0321888
Igfbp5	0.0109514	-0.0129375	-0.000429855	-0.00760281	0.0134706	0.0127342	0.00817897	-0.0123307	0.0174915	-0.0184987	-0.0270562	-0.0472284	0.0637713	-0.00243139	-0.0637421	0.0148023	0.0215208	-0.00810982	0.030126	-0.0302797
Tuba4a	-0.0291263	-0.0052876	0.00116557	0.0298387	-0.0155985	-0.0305105	0.00682418	0.0240647	-0.0219175	0.044472	-0.0461784	-0.0108486	-0.0034063	-0.0117494	0.037743	-0.0129989	0.0180962	-0.0259878	0.0381412	-0.0172439
Epha4	-0.0031621	-0.0604193	-0.00787034	0.0303889	-0.00619167	-0.0231989	-0.0212476	-0.0181614	-0.0384313	-0.00363699	-0.00163475	0.0129221	0.0155964	5.2683e-05	-0.0088998	-0.0363511	0.0240682	-0.0117466	0.00773956	-0.00398745
Serpine2	0.00437687	0.0280799	-0.0144814	-0.00849646	-0.00128765	0.00637564	0.00993812	-0.00770223	0.00292154	-0.0136905	0.000407644	-0.0316394	0.0192397	0.0288157	0.0517682	0.00927844	-0.0157079	-0.0352477	0.000229866	-0.0135057
Pid1	-0.0257685	0.0143271	-0.0420769	-0.0187067	-0.0114921	0.0550916	-0.016528	0.00688479	0.00760885	0.013968	-0.00348945	0.0321369	0.0252189	0.0263452	-0.0109167	0.030323	-0.023824	0.0079783	0.0120259	0.0178546
Dner	-0.0413195	0.00139283	-0.00344323	-0.026374	0.0106647	0.0612157	0.0218325	-0.00619923	0.0290981	-0.0381874	-0.0234537	0.00913852	0.017291	0.0162207	0.0252081	-0.00134767	0.0204617	0.0355082	0.0173921	0.00169627
Slc16a14	-0.00348017	-0.00817206	-0.00319539	0.0256287	-0.00516368	-0.0121973	0.00369006	-0.00422254	0.00558496	-0.0221307	0.0233246	0.0278666	0.0178632	-0.00357653	0.0195786	0.0257449	0.0131922	0.00420889	-0.0194335	-0.00989098
Ncl	0.039548	0.0146469	0.0166001	0.00134713	0.0298057	-0.027232	0.00166578	0.00438283	-0.0252017	0.0274796	0.00988336	-0.0111775	-0.00280686	0.0285225	0.0801477	-0.0228982	0.00914572	0.0413929	-0.00172137	-0.0119014
Ackr3	-0.00637848	0.0121456	-0.0173282	-0.0122005	-0.00200454	0.0264858	0.022869	0.0048244	0.0211531	-0.0121295	0.00731756	0.0036829	0.0284134	0.0183427	0.0478169	0.0402004	-0.0125602	-0.0566228	0.0197482	-0.049583
Hes6	-0.0269546	-0.00858006	0.0102265	0.0926511	-0.0389663	-0.0264347	0.0318736	0.0294179	0.00962759	-0.0826089	0.0330716	-0.00373942	-0.0101691	0.0100352	-0.0380492	0.0609557	0.021783	0.0382485	-0.046933	-0.0245546
Bok	0.000749221	0.0143951	0.0110808	-0.00934496	0.0208329	-0.00711766	-0.0392525	-0.00601281	-0.0136015	0.0205745	-0.00467183	-0.0681694	-0.0279905	-0.00625172	0.00602977	0.015777	0.046599	-0.00251491	-0.0161557	-0.0451696
Pam	-0.0177979	-0.00928173	-0.00333482	0.0283241	-0.0155007	-0.00547525	0.0211351	0.0246385	0.00285333	0.0071847	-0.0580857	-0.00539595	-0.0132843	0.0183331	0.00978058	-0.0520535	0.00793354	-0.0377374	-0.0117234	0.0136974
Bcl2	-0.00167808	-0.0305427	-0.0212983	-0.00671724	0.018369	-0.0067045	0.0196702	0.0137145	-0.0137801	-0.0249918	0.0269666	-0.0161628	0.00379571	-0.0160202	-0.0347385	-0.0342407	0.0131172	-0.00268825	0.0142813	-0.00980952
Cdh7	-0.00745751	0.00891345	0.00658109	-0.00976793	0.00546732	0.0197927	0.0108894	0.00567666	-0.00299312	-0.00242284	0.0274364	0.0292682	-3.36134e-05	-0.00714122	-0.00711469	0.0173207	0.0244253	0.00885297	-0.00349552	-0.00114188
Inhbb	-0.00491095	-0.0448275	-0.0151694	0.015506	-0.00979304	-0.0148358	0.00447062	-0.0154739	-0.00925704	0.00578654	0.0244824	-0.00757936	-0.0112272	0.00350382	0.00435766	-0.0155579	0.00874921	-0.0153342	0.000588719	-0.00904988
Dbi	0.0221815	-0.0853628	-0.0422414	0.0320543	0.0153408	0.0124879	0.0211709	0.000534932	0.0143339	-0.0118094	0.0272928	-0.00175038	0.0148089	0.0106197	-0.0134016	0.0065283	-0.00775071	0.0132131	-0.0104223	0.0140998
Lypd1	-0.00681548	-0.00217346	-0.000935848	-0.00873426	0.00720702	0.00880092	0.0063023	0.00249381	0.00359349	-0.0160388	0.0181307	-0.00968066	0.00392838	-0.00363064	0.0148062	-0.00906168	-0.01038	-0.0308566	0.0223648	-0.0142777
Nckap5	-0.00841896	-0.0290466	-0.00514824	-0.0134165	0.00275963	-0.0103097	-0.0126566	0.019676	-0.015523	-0.0209332	-0.0114142	0.00309113	-0.00699396	-0.00812108	-0.0314684	-0.00818964	0.000806395	-0.00342497	-0.0174497	-0.00391666
Tmem163	-0.0396038	0.0134309	0.00745027	-0.0133653	-0.0269323	0.113913	-0.00363756	-0.0430904	-0.0304048	-0.0216448	0.0483143	0.00990442	-0.00560827	0.0216589	0.01945	-0.0232363	-0.00432353	-0.000681965	-0.00387988	0.026215
Mcm6	0.026026	-0.00719079	-0.00929056	0.0212099	0.0719602	0.0310574	-0.0128898	0.0591221	-0.0700478	-0.0105502	0.0139094	-0.022507	-0.0339673	0.0333142	0.0202153	0.0216942	-0.00409533	-0.00692277	-0.000284927	-0.0107286
Cxcr4	-0.000398907	-0.00213753	0.00273354	-0.00673797	-0.00427745	0.00859914	0.0161381	-0.00560846	-0.0192013	-0.0199815	-0.00291569	-0.00917112	0.0193644	0.0068783	0.0354626	-0.0094486	-0.00154108	-0.0112777	-0.00427233	-0.0342996
Klhdc8a	-0.021894	0.00357029	-0.00120625	-0.0135876	0.00156644	0.0597044	0.00509165	-0.0183092	-0.00163408	-0.00816752	0.00638751	0.00119283	0.00669521	0.00301067	0.0500346	-0.0105484	0.0426324	0.000105619	-0.000774699	-0.0331902
Cntn2	-0.0629171	0.00556356	0.00328937	-0.0372291	0.0157794	-0.00679399	-0.016128	0.000139075	-0.0136558	0.065661	-0.0340003	0.000801577	0.0279428	0.00658913	0.00212089	0.0714677	0.0219306	0.035538	-0.0672514	0.00400895
Nfasc	-0.0371534	-0.00275097	0.00340447	-0.0117084	0.00651085	-0.00137905	-0.00729335	-0.00485219	-0.0142475	0.0383637	-0.0229276	-0.00460562	0.0122601	-0.00670766	-0.00516665	0.00896153	0.0187005	0.0257083	-0.0207974	-0.0141209
Optc	-0.0109214	0.00547291	-0.0190748	0.0295855	-0.0277178	-0.00325811	0.000648533	0.0187301	-0.00791665	-0.0179101	0.000156878	-0.0145896	-0.0265674	-0.000758587	0.0112655	-0.0188534	0.0190465	-0.00644373	0.0116335	-0.0365524
Btg2	-0.013859	-0.0403834	-0.00579087	0.0866725	-0.0344182	-0.0335634	0.0353137	0.0051122	0.0263374	-0.0585542	0.0438554	0.0252409	0.0156391	0.00168478	-0.00676969	0.0347187	0.033746	0.00876535	-0.0662159	-0.013534
Kdm5b	-0.0285497	-0.00145123	5.15222e-05	0.0188627	-0.0360359	-0.0250597	0.0171018	-0.0323407	0.0295445	0.0221118	-0.000894123	0.00279238	0.032015	0.00955603	-0.0170203	-0.0262471	-0.0117751	-0.0188618	-0.00216532	-0.0206491
Arl8a	-0.0389119	-0.0247785	-0.0138459	-0.0179904	0.00215869	0.0144757	-0.0019426	-0.0110068	0.0138957	-0.00199454	-0.00126273	-0.0106789	0.0131224	0.00360429	-0.0150474	-0.00387388	0.0134403	0.0110247	0.00320421	0.00515721
Nav1	-0.0382238	0.0287957	0.0134736	-0.0212913	-0.0033699	0.0464388	-0.00145517	-0.0249949	-0.0269885	0.0227163	0.0174615	0.0341778	-0.0224169	0.0191138	0.0228887	-0.0580579	-0.037502	0.0529384	-0.0423447	0.0242794
Kif21b	-0.052863	0.00589117	0.00503699	0.00839095	-0.0238797	0.00967641	-0.00284577	0.0194008	-0.0187184	0.0412528	-0.0398616	-0.022429	-0.0163997	-0.00315736	-0.0214996	-0.0397541	-0.00920884	-0.00747924	-0.00404205	0.00123281
Lhx9	-0.0406652	0.0184275	0.0124841	-0.000391478	-0.0369004	0.101139	-0.0183825	-0.0259427	-0.0186069	-0.0168379	0.0231711	-0.0320295	-0.0201502	0.00914588	-0.0318094	-0.0614108	-0.0117571	0.0456507	-0.0111119	-0.0147558
Aspm	0.0158833	-0.0243081	0.00859189	-0.0496075	-0.0667436	-0.0187658	0.0259726	-0.0156026	0.0151608	0.0129276	0.00150678	0.000567016	-0.00699503	0.00838396	0.0125366	-0.0146456	0.0155261	0.00692246	-0.00232096	-0.026614
B3galt2	-0.0186098	-0.00819622	-0.00267036	-0.00406905	0.00441246	-0.00367954	0.00366616	0.0178574	0.0171234	-0.0174058	-0.0138588	0.0197496	-0.0133081	0.00593834	-0.0158833	0.000944474	-0.00476374	-0.00686483	-0.00181291	0.046042
Rgs2	-0.0139683	0.0137362	0.00485584	-0.0108829	-0.00761956	0.0455749	0.0145113	-0.0334363	-0.0343632	-0.00393317	0.00693906	-0.0161723	-0.000606067	-0.0311129	0.000968403	-0.000965625	-0.010038	-0.0076256	0.00256249	0.0438812
Hmcn1	0.00659005	0.0204644	-0.0561261	0.000702007	-0.0175183	-0.0136428	-0.00978471	-0.0111356	-0.00191476	0.000383378	-0.00146282	0.0127307	0.0194986	0.0366921	-0.00837981	-0.0136858	0.00386007	0.00864048	-0.00675453	0.0202747
Nmnat2	-0.0272349	0.00933878	-0.0148322	-0.0318418	0.0154766	-0.0368407	-0.00844903	0.00289912	0.00220965	-0.0222143	0.00295582	0.00545153	0.003323	-0.00356109	-0.0119288	-0.0234375	0.0183616	0.00749276	-0.00881376	-0.0111673
Rgs8	-0.00959308	0.00560525	0.00470813	0.0156064	-0.00563704	-0.00267084	0.0227238	0.00827939	0.0142534	-0.0397158	0.0262875	-0.0134839	0.00617911	0.00257648	-0.0731867	0.0103203	-0.0240154	0.0260868	-0.0427683	-0.0481503
Rgs16	-0.017175	0.00191337	0.0038895	0.0407642	-0.0225288	-0.0202839	0.032587	0.0234707	0.0210113	-0.0651138	0.0262738	-0.00483232	-0.00374578	0.00745963	-0.0516622	0.0353911	-0.0208246	0.0278916	-0.0480452	-0.044861
Rnasel	-0.0258842	-0.00267858	-0.00437863	0.0172493	-0.0108004	0.0066438	0.0135004	0.00628557	-0.0144222	0.0211967	-0.00755168	0.00310881	-0.00270079	-0.0173767	0.0357454	0.00472692	-0.0146799	-0.0404424	0.0214334	0.000364664
Cacna1e	-0.0285908	0.000989786	-0.00353415	-0.0374165	0.0334728	-0.0694076	0.00739362	0.00984846	0.0103486	-0.0568252	0.021624	-0.0266153	-0.0251006	-0.0274168	-0.0200462	-0.0552023	-0.0160167	0.00417785	0.0122815	0.0174955
Ier5	-0.0382505	-0.0152539	0.00512216	-0.00426539	-0.0138309	-0.0538738	-0.000148568	0.00351258	-0.0520572	0.00659621	-0.0234417	-0.0135951	-0.0148691	-0.0226022	-0.0120822	-0.00361117	-0.00217533	0.0181752	-0.00124117	-0.0357412
Xpr1	-0.0210421	-0.0121851	0.000601452	-0.0275354	0.0182914	-0.0239612	0.00657262	0.0161325	0.0109801	0.0107304	0.0168532	-0.00026622	0.0202475	-0.0033198	-0.00287929	-0.0361297	-0.00240267	-0.0232002	0.0223621	0.0242462
Gm5532	0.00423159	-0.0205953	-0.00789909	-0.00387516	0.00774095	0.013353	0.00607504	0.00713456	0.0129013	0.00280585	0.00161257	-0.00482656	0.0150261	0.0184083	-0.0167845	0.00156239	0.00578626	-0.00571416	0.00211813	0.0443961
Qsox1	-0.013431	-0.00833343	-0.00508715	0.0416825	-0.0148523	-0.0141913	0.022649	0.0194419	-6.72488e-05	-0.0175304	0.00312218	-0.00346725	-0.0135182	0.0020454	0.0352639	-0.0197798	0.0174827	-0.0261303	0.0334612	2.76398e-05
Ralgps2	-0.0181657	-0.00202221	-0.00574645	-0.0227481	0.00777053	0.00632164	0.00199036	-0.0219503	-6.12875e-05	0.0345966	0.0159747	-0.0225807	0.0198309	0.00622569	0.00607926	0.0248176	0.06806	-0.0124483	-0.00424836	0.0264155
Brinp2	-0.0255864	0.00129441	0.000783398	-0.0276778	0.0119519	-0.00847935	0.00169778	-0.00454026	0.00687446	-0.0366491	0.025486	-0.00422667	-0.00856151	0.00798261	0.0230368	-0.0285397	0.015673	-0.033392	0.0300103	-0.0104535
Rabgap1l	-0.0413287	-0.00515855	-0.00426824	-0.0209296	0.0163955	-0.0507484	0.00398892	0.0228134	-0.00482301	0.00443839	-0.0149482	0.000178822	-0.00992847	0.00287779	-0.025661	-0.00506458	-0.00623252	0.0344681	-0.0120812	0.0192651
Cenpl	0.0148278	-0.0172361	0.0108989	-0.0448142	-0.0638274	-0.0119297	0.00958201	0.0274403	-0.0175291	-0.0277865	-0.00843915	0.0317898	0.0504854	-0.0213478	0.00951646	-0.00355822	-0.00987147	0.0124699	0.00421991	-0.0112371
Prrx1	0.014003	0.015277	-0.038452	-0.00166746	-0.00798342	-0.0140294	-0.0170595	-0.030017	-0.0339875	-0.0143131	-0.0287383	0.029163	-0.0114808	0.0138225	-0.0172358	-0.00975872	0.0448658	0.0314985	0.00441504	-0.0127014
Atp1b1	-0.0139396	0.0077663	-0.00275537	-0.0235107	0.0219245	0.0453649	0.0489778	0.0224254	0.00740533	-0.0307776	0.00535593	-0.0218524	0.0218657	0.0129483	0.0232967	-0.00881676	-0.0272812	-0.0156605	0.0220041	-0.0652861
Gm15853	-0.00090334	-0.00388244	-0.00195981	0.00669137	0.00296633	0.00141187	-0.00114652	0.00770476	0.00238002	0.00739622	-0.0019821	-0.000375527	0.00853017	0.00186112	0.00389986	-0.0146291	0.00730717	-0.0262254	0.0245394	0.013579
Mgst3	-0.0368365	0.00938732	-0.0176839	-0.0408238	0.0230114	-0.000618894	0.0249722	-0.0163846	0.00556901	-0.0142568	0.016723	0.00071567	-0.0143192	-0.0113579	0.0213692	0.0171881	-0.005579	-0.00991079	0.00141915	-0.00292272
Nuf2	0.0223235	-0.0185456	0.00695196	-0.050865	-0.0539618	-0.00575373	0.0154945	0.0228956	-0.0218147	-0.00665738	-0.00563308	-0.0161091	-0.0159709	0.014642	0.021839	0.00165785	-0.00797143	0.0109537	-0.011179	0.00899127
Ddr2	0.00275584	0.0282513	-0.0854189	-0.00323743	-0.0239967	-0.0101236	-0.0279202	0.00846648	0.000816136	0.00158441	0.00223414	0.0159436	-0.000194473	0.0244253	-0.00748163	0.00413322	0.00223091	0.00137959	0.0124117	-0.0128437
B930036N10Rik	0.00605756	0.00503771	-0.00405771	-0.00398348	-0.00161291	-0.00365071	-0.00291341	0.00219605	0.00264211	0.00834459	0.000491774	0.00999284	-7.72655e-05	0.0161578	0.0161524	-0.0127438	-0.00827135	0.00458578	-0.01001	0.0059718
Vangl2	-0.00627353	-0.0517306	-0.003417	0.0213107	-0.01857	-0.0132524	-0.0111047	-0.0136902	-0.0173587	0.0102232	-0.000630499	0.00292547	0.0234013	0.0149836	0.0108529	-0.0201293	0.00381842	-0.00865235	0.0172464	0.00988192
Nhlh1	-0.0457231	0.0144826	0.0127698	0.0167459	-0.049742	0.0892461	-0.00701328	0.00285219	-0.0155722	-0.00263658	0.00137397	-0.0346863	-0.0427948	0.00318898	-0.0426161	-0.06803	-0.0156032	0.0362867	-0.0138236	0.018678
Pea15a	0.0215298	-0.0650127	-0.0263053	-0.0256981	0.0318479	0.0328223	0.0388632	-0.0225804	0.036006	0.0075741	-0.0186219	-0.00776006	0.00328253	-0.013454	-0.0515805	0.0028273	0.0353156	-0.0288304	0.0061674	0.0449083
Casq1	0.00173731	-0.0337915	-0.0192597	0.00485526	0.0223999	0.0219878	0.0142568	-0.0029759	0.0116264	-0.00798364	-0.00645663	-0.00457395	0.000341539	0.00644805	-0.0132461	-0.0128037	0.00531301	0.0117508	-0.0103919	0.0146909
Igsf8	-0.0298797	-0.0340761	-0.00609851	0.0649617	-0.0436456	0.00547164	0.0232212	0.0282317	-0.0153728	-0.00994288	-0.0265224	-0.0358439	-0.0300325	0.0122449	-0.00888294	-0.0403298	0.00285112	0.0104918	0.0270778	0.0276014
Atp1a2	0.00555965	-0.0372763	-0.0475928	-0.0054217	0.0203581	0.033045	0.0118677	-0.00621827	0.0148207	-0.0107362	-0.0298397	-0.0112128	-0.00752093	-0.0142901	-0.00798839	-0.0165753	-0.0149245	0.0262884	0.00361907	-0.0396892
Tagln2	0.0105375	-0.0218895	-0.0292239	-0.021508	-0.0187129	-0.00963649	0.0228865	-0.0301976	-0.0340647	0.0339438	0.0531104	-0.00946019	-0.0750932	-0.0785347	0.0189107	0.0166115	-0.0376697	-0.0226073	-0.0486207	-0.0152092
Cadm3	-0.0228643	-0.0131645	-0.00578381	-0.00501836	-0.00173863	-0.000676419	0.0132479	-0.015314	-0.0080889	0.000828814	0.0194047	0.00115835	-0.00137984	0.000165522	0.012427	-0.00584062	0.00540931	-0.0206383	0.00357967	-0.0209946
Zbtb18	-0.0436847	-0.0260808	-0.00103669	0.0251319	-0.0112967	-0.059181	0.00552241	0.0173483	-0.00672641	0.0169887	-0.0210737	-0.00103121	0.0177953	-0.00208529	-0.00399468	0.0265273	0.029241	0.014866	-0.0300407	-0.0138621
Kif26b	-0.0136462	0.0128669	-0.0450926	0.0303813	-0.0392749	0.000851367	-0.00588732	0.0295099	-0.0243729	0.00977943	-0.0274764	0.0202778	-0.0262976	0.0264927	-0.00854504	-0.0468562	-0.00567905	-0.0572894	0.0384204	0.00708999
Cnih3	-0.0156752	-0.0172161	-0.00716583	-0.021317	0.0366347	-0.0381936	-0.00958223	0.00729534	-0.00960365	-0.0166919	0.0148068	-0.017633	0.000119917	0.000877509	-0.0283093	-0.0282	-0.00136843	0.0332234	0.0153122	0.00363237
Dusp10	-0.00258178	-0.0317974	-0.00992643	0.0341772	-0.00517654	-0.0119051	0.00467008	0.0050699	0.00341706	-0.0264595	0.0457067	0.0100948	0.0589702	0.00109036	-0.0078481	0.0247474	0.0329928	0.0434294	-0.0224926	0.0373056
9630028B13Rik	-0.0191048	-0.00293353	0.0029966	0.0236435	-0.0223796	0.00978609	-0.000787253	0.00761542	-0.0146977	0.0190079	-0.0121639	-0.00466743	-0.0251869	-0.00777139	-0.0209705	-0.0608532	-0.020879	0.00123812	0.0117795	-0.00771002
Slc30a10	-0.0279708	-0.0156087	-0.00228219	0.0410792	-0.0275102	-0.00589255	0.00349146	0.00955179	-0.0276734	0.0455846	-0.0276918	-0.00786476	-0.0200934	-0.0123298	0.0193201	-0.0456407	-0.00177022	-0.0150808	0.036747	-0.0225497
Tgfb2	0.00280831	-0.0338933	-0.0190832	-0.00321042	0.0111048	0.00717553	-0.0231736	-0.0189883	-0.0395026	0.000579923	-0.00407171	-0.0265757	-0.0153773	-0.0252094	-0.00614731	-0.0196331	-0.0101262	-0.00342369	0.0149318	-0.0662453
Kcnk2	-0.0150294	-0.0160697	-0.0192566	0.00332501	0.0210345	0.0366057	0.0426382	-0.0257197	0.0154215	-0.0113484	-0.0646387	0.00778747	0.0197318	0.00507168	0.00480885	0.0167362	-0.0257731	-0.0237925	-0.00409539	-0.0362256
Cenpf	0.0313163	-0.0247022	0.0210561	-0.0730836	-0.0941144	-0.0209393	0.0362764	-0.00830742	0.0114796	0.00652554	-0.00579674	0.00267135	0.0235918	0.00700139	0.00513844	-0.0265661	0.00687099	-0.00240081	-0.00139632	-0.0209868
Atf3	0.00401182	-0.00208994	-0.00474074	-0.00478981	0.00198872	0.001704	0.00295344	0.00302621	-0.00988719	0.000353016	0.00507884	-0.0146928	0.0101255	-0.0355211	0.0106412	-0.000959984	-0.00273612	0.00679812	-0.000494016	0.03137
Dtl	0.0307096	-0.00780927	0.00400698	-0.00412006	0.0409595	0.0125536	-0.0382507	0.0266274	-0.0418203	0.00576097	-0.00892833	-0.0255435	-0.0579247	0.0282654	-0.0185086	-0.000240898	0.0392854	-0.0519436	-0.00496865	-0.0297543
Nek2	0.0146072	-0.015209	0.0118746	-0.0409755	-0.0584565	-0.016888	0.0170548	-0.00472913	0.0116086	0.00344296	0.00193991	-0.000965119	-0.0208276	0.0134744	0.00925974	0.00693639	0.0255461	-0.00540489	-0.0137042	-0.0284616
Plxna2	-0.0453668	-0.0184133	0.000223091	0.0435102	-0.027433	-0.0382967	0.0142792	0.0470497	-0.0127878	0.0206458	-0.0345546	0.00354841	-0.00762019	-0.00221741	-0.00196033	0.0134731	0.0184783	-0.00600628	-0.00629883	0.00073337
Cd34	0.000503538	0.00405883	-0.0103314	-0.000310379	-0.00115945	0.00192855	0.00377824	-0.000558858	0.00362815	-0.00890572	0.0019903	-0.0552034	-0.00292769	-0.101648	0.0312891	0.00363272	-0.0111285	-0.0085602	-0.0429848	0.0476451
Camk1d	-0.00222318	-0.0267285	-0.015229	-0.0137735	0.00977744	0.0117537	0.0200069	0.0157805	0.00700252	-0.0286656	-0.0224858	0.00996213	0.00155976	0.00783694	-0.0157623	-0.00476533	0.00750181	0.0194726	-0.00240711	0.0107336
Celf2	-0.0446168	-0.0522948	0.0040078	-0.0175732	0.00851027	0.00638381	-0.00825283	0.0304736	0.00636437	0.033517	-0.00379746	0.00298249	0.00983702	0.00885873	-0.0241979	-0.00565855	-0.0299958	-0.00759543	0.0111019	0.0225149
Vim	0.0146878	-0.0579436	-0.0259842	0.0402175	-0.00633539	0.0459092	0.0344673	-0.0433531	0.0338247	-0.0247805	0.0442173	-0.0219724	0.0215874	0.0235036	-0.00366158	0.0626094	-0.0182336	0.0406189	-0.0212638	0.0525593
Nebl	-0.00299624	0.00903255	0.00665131	-0.0175785	0.0170762	-0.022563	0.0154103	0.0181722	0.0240277	-0.0145116	0.0344417	-0.00327268	-0.0255732	-0.00307434	-0.00647087	-0.0462642	-0.00954904	-0.0332318	0.0134624	-0.0118719
Etl4	0.0100709	-0.0590166	-0.0273451	-0.00717445	0.00170333	0.00800886	-0.0252959	-0.00532455	-0.0270492	0.00512518	0.0350503	0.0199907	0.00899245	-0.0129059	-0.0368612	0.000694543	0.0242208	-0.0145198	0.00316959	0.0142995
Nrarp	0.0263793	-0.035036	0.00905705	-0.0127639	0.00536093	0.00363675	0.0195712	-0.0012529	-0.00400559	0.0196087	0.00372579	-0.00645246	0.0218108	-0.0356707	0.00255964	-0.0375599	-0.0086667	-0.0497271	0.0386727	-0.049361
Tubb4b	0.0234204	-0.00606763	0.0104468	-0.075684	-0.0477316	-0.0116513	0.0484941	-0.00244941	-0.00390052	0.0306696	0.0150598	-0.05187	-0.0916085	0.0469696	0.0555882	0.0482456	-0.00914184	0.0069987	0.02059	-0.00832028
Sapcd2	0.0169793	-0.0193565	0.0175329	-0.049901	-0.0778237	-0.0143088	0.0110449	0.00478564	0.010277	-0.0105978	-0.00650351	-0.00648761	-0.0149325	-0.00491237	-0.00177504	0.0158271	0.000617312	0.00699163	0.00899574	-0.0421725
Npdc1	-0.0472377	-0.0211722	0.000134407	1.51847e-05	0.00145047	0.00868027	0.0122334	-0.00630587	0.00183822	-0.00233113	0.0129171	0.0016532	-0.000338779	-0.00324892	0.00622863	-0.00302121	-0.00179176	-0.0124694	0.0108586	-0.0162112
Ptgds	-0.00837397	-0.0137459	-0.00681183	0.0354199	-0.00665232	-0.000408493	0.0221299	0.00874653	0.0211932	-0.0318299	-0.000945116	0.01858	0.0208123	0.00241953	0.0199994	-0.00359348	0.0283084	-0.00565708	0.00534369	0.0148437
Nacc2	0.00523735	-0.0341631	-0.0160285	-0.0108007	0.00422815	0.0196883	0.00590908	-0.0101658	0.00891509	0.00416516	-0.0171876	-0.00277777	-0.0180018	-0.000912503	-0.0125644	-0.00407735	-0.014292	-0.0142363	0.0123666	-0.0182813
Notch1	0.0187276	-0.0460028	-0.00324651	0.00564731	-0.00691763	0.00191994	0.000871255	0.0215879	0.0195854	-0.00421408	0.0376532	0.0109492	0.0141301	-0.0125378	-0.0181982	0.0171387	-0.00122963	-0.0261666	-0.0174798	-0.0175896
Egfl7	0.0112755	0.0192572	-0.0104998	-0.001812	0.0132689	0.00102799	-0.00717424	0.00866929	0.01585	-0.000674111	0.00432234	-0.0732889	0.000913992	-0.0789395	0.0466368	-0.0169584	-0.0123593	-0.0226096	-0.0421305	0.0449578
Olfm1	-0.0482984	0.00951967	0.00255762	0.00269925	-0.00301611	0.000117879	0.0153639	0.0208026	-0.0189144	0.00835349	-0.00773968	-0.0132477	-0.00445901	0.0146483	0.00802691	0.0159939	0.0112571	-0.00678477	0.00908268	0.0214669
Lrrc8a	-0.00183122	0.00540392	0.00390801	-8.98814e-05	0.00105783	-0.0050274	0.00989998	0.00551818	0.0059756	0.0134042	-0.0126205	-0.00617023	0.02457	0.0193196	0.0267962	-0.0762986	0.058565	-0.0588651	-0.146471	-0.00973627
Prrx2	0.00931908	0.0203202	-0.0795008	-0.00357682	-0.0150495	-0.00757542	-0.0240605	-0.00805764	-0.0163101	0.0130857	0.00843634	0.022123	-0.0252704	0.0241105	-0.00687412	-0.00722032	-0.0050884	-0.010387	-0.00799035	-0.0139074
Ass1	-0.00309985	0.00379878	-0.0124484	0.00327838	-0.0052013	0.00756623	0.0159261	0.0154906	0.0144981	-0.0133982	0.00135974	-0.00523517	0.00624037	-0.0267062	0.0175758	0.0104269	0.00928015	-0.0168212	0.014005	0.00520057
Stxbp1	-0.042035	0.00502671	-0.00305892	-0.0244079	0.00828045	-0.00621847	-0.00175815	0.00876406	0.00123909	-0.010382	-0.000771635	-0.00689511	-0.0137092	-0.00664852	-5.32723e-05	0.0163974	0.00164641	0.00631679	-0.00113881	0.00496588
Hspa5	0.00783041	-0.0127106	-0.0382944	-0.00379135	0.0185513	0.0163869	0.0586919	-0.0078975	-0.0240499	0.0585918	0.00730361	-0.0542409	-0.0430009	0.0823979	0.0704033	0.0108854	-0.0108286	0.0377655	0.0205818	-0.0197975
Gsn	-0.00146312	0.00304148	-0.0215499	-0.00655883	0.0103076	0.0246739	0.0508669	-0.0169108	0.0036786	-0.0268882	-0.0303591	0.0129738	-0.000780656	-0.000966976	0.00196089	0.0343138	-0.00747893	-0.0243813	0.0048397	-0.0240857
Lhx2	0.00468486	-0.0201995	0.0582497	0.0303243	-0.0283435	0.0247924	-0.0937516	-0.0396312	-0.0204709	-0.0143	-0.0121723	-0.0385566	0.0135006	0.0119359	0.0286825	-0.0520097	0.0319977	0.0348419	0.000852445	-0.0616193
Zeb2	-0.0329144	-0.0172419	-0.0100487	-0.0242782	0.0126975	-0.0315297	0.0120655	0.0257101	0.00189936	0.0447544	0.0277706	0.00479863	0.0228484	-0.00422468	0.00800023	0.0237287	-0.0269393	-0.0280254	-0.0291541	-0.0101316
Kif5c	-0.0488114	-0.0205504	0.016172	0.0159746	-0.0167435	0.0078651	-0.012813	0.00127638	0.00622173	0.00277713	0.0185288	0.0470065	-0.00103396	0.00310838	0.03839	0.0116172	0.00484014	0.00219435	-0.00833464	0.00390414
Lypd6b	-0.00906163	0.000226811	0.00404264	0.0207538	-0.0131093	-0.0119749	0.00695579	0.0280047	0.0141523	-0.0434478	-0.00731428	-0.0151937	-0.015794	0.0148526	-0.0216019	0.0215524	0.0207497	0.0115819	-0.0145792	0.0279923
Lypd6	-0.0125191	-0.0120607	-0.00172612	0.0456562	-0.0102166	-0.0277933	0.00359699	0.0282751	0.0194463	-0.0495922	-0.0150681	-0.0287326	-0.00132078	0.0251162	0.00119362	0.0252286	0.069457	0.00512483	0.0245043	0.0325621
Rnd3	-0.0104786	-0.00922026	-0.0139391	0.0155462	-0.0146338	-0.00684037	0.0114336	0.00279035	-0.00558791	0.0132493	0.00665688	0.0284653	-0.00181108	0.00523043	-0.00434171	-0.0169425	-0.0507435	0.00203427	-0.024859	-0.0404651
Cacnb4	-0.0187381	-0.00419855	-0.00070123	-0.019141	0.0144625	-0.0247273	0.00316239	-0.00287764	-0.00312328	-0.00948223	0.0223514	-0.00123383	0.002032	0.00523943	-0.00803372	-0.00638218	-0.0117463	0.00473786	0.00532773	0.000955395
Rprm	-0.0284084	-0.0221052	0.0142452	0.0555933	-0.0116131	-0.0714143	-0.0135919	0.0100185	0.0187639	-0.0640251	-0.0426358	0.0101174	-0.0389252	0.00996638	0.0408899	-0.0167197	0.0251308	-0.00899519	0.026479	-0.00845221
Nr4a2	0.00399685	-0.0303338	-0.00619164	-0.00599257	0.00124568	-0.0104488	-0.0139903	-0.0445559	-0.0187247	2.49886e-05	0.0247308	-0.00295194	0.001619	0.0152806	-0.00914521	-0.0162033	-0.0372253	-0.0195595	-0.0193804	0.0208653
Baz2b	-0.00366454	-0.0250463	-0.00235963	0.0263117	-0.0260912	0.000584567	-0.00729498	0.0221728	-0.0105116	0.0109861	0.00506632	0.0462302	0.0310952	-0.00875864	0.020444	-0.0190267	-0.039655	-0.0056588	0.0180314	0.00292269
Rbms1	-0.00285143	0.0393089	-0.0990081	-0.00731926	-0.0267909	0.0113626	-0.0199378	0.00326928	-0.00392951	-0.0122945	0.00324178	-0.0110579	0.0129166	-0.00235775	0.0302391	0.00172457	0.0134584	-0.0250048	-0.0119057	0.0180397
Psmd14	-0.0316376	-0.0117416	0.00204263	-0.00165817	-0.00607495	0.0339637	0.00724163	-0.000226223	-0.00308014	-0.0018196	0.0290273	-0.03326	-0.0391256	0.0279413	0.0319556	0.034845	-0.0160931	0.0295414	0.00476243	0.0197519
Tbr1	-0.0696448	0.0151932	0.00870997	-0.0307791	-0.0114753	0.0592906	-0.0146327	-0.0102442	-0.0104738	-0.00406871	0.024327	0.00404435	-0.0274201	0.00915379	-0.00632393	-0.0448115	-0.0118159	0.0194609	-0.00113031	0.0326896
Gca	0.00187119	-0.0452412	-0.0159081	0.0148955	-0.00601491	-0.00739658	0.00226892	-0.0153817	0.00532082	-0.00691179	0.0380359	-0.00435892	0.0230809	0.00939777	-0.00302654	0.00643505	0.0268202	0.0284657	-0.0210276	0.0333943
Kcnh7	-0.00519772	-0.0423787	-0.0150717	0.00584028	0.00735026	-0.00526448	-0.00793334	-0.00542608	-0.0103013	-0.0104869	0.0280797	0.0283365	0.0109935	-0.0128347	-0.0106516	-5.19096e-05	-0.00144618	-0.0114574	-0.0122796	0.00240425
Scn3a	-0.0415368	0.014194	0.0032625	-0.0248186	-0.00411417	0.0453016	0.00678337	-0.0275704	-0.0194777	0.00575975	0.0101275	0.0130424	0.0184706	0.00879891	0.0231578	0.00993918	0.00407286	-0.0399923	0.00268601	0.012252
Scn2a1	-0.0202576	0.00382106	-0.00642407	-0.0290301	0.0176104	-0.0270985	0.0145897	-0.00758471	0.00182227	-0.0313248	0.0141538	0.000509903	-0.00497803	0.00498406	0.00485544	-0.0199031	-0.00852057	-0.0522664	0.0176564	0.00409258
Spc25	0.0275391	-0.0311511	0.0150926	-0.0683169	-0.0783157	0.00106834	-0.000961428	0.0643518	-0.0364207	-0.0363669	-0.0129316	0.017021	0.023564	-0.0107702	-0.00244448	0.0104491	0.00428621	-0.0026814	0.00935836	0.0214387
Sp5	0.00488985	0.0107603	0.00314759	-0.00185113	0.00379833	-0.00634387	0.00958201	-0.0443508	-0.0513015	-0.0397558	-0.0491977	-0.0350422	0.0475942	0.0217575	-0.0318872	0.0271239	-0.0140532	-0.0455361	0.0195146	0.00346333
Hat1	0.0274769	-0.0121985	-0.004418	-0.00184654	0.0388283	0.0241871	0.0196209	0.0651128	-0.0607066	-0.0136375	0.00592207	-0.0284753	-0.0486733	0.0259794	0.0192019	0.0520307	-0.0105531	0.0274636	0.00228682	0.00353411
Dlx1	-0.00257092	0.00440307	0.0032581	-0.00108467	-0.00259101	0.00569814	0.0212291	0.0288659	0.0282207	-0.00724995	0.0379233	0.000504766	0.0448003	-0.0039885	-0.0378345	0.0794485	-0.106201	-0.0333602	-0.0139887	-0.0713525
Dlx2	-3.04266e-05	0.0103724	0.00850235	-0.00110294	0.00263172	0.00752369	0.0304477	0.0468055	0.0425358	0.00825791	0.059072	-8.82961e-05	0.0527289	-0.000109584	-0.0420019	0.0880151	-0.122246	-0.0493543	-0.019254	-0.0838334
Sp9	-0.00520153	0.00379446	0.00161407	-0.00288497	-0.00111818	0.00273971	0.0122859	0.00791818	0.0157514	-0.00443693	0.0302373	0.00728969	0.0320164	-0.00870579	-0.026094	0.0519864	-0.0796021	-0.0377484	0.00641613	-0.0489178
Chn1	-0.0314986	0.0140439	0.00232953	-0.010552	-0.0131003	0.0275106	-0.00491965	0.00386606	-0.0104134	0.0227246	-0.0104117	-0.0031997	0.0113022	0.0188144	0.00876319	0.00587071	-0.0113832	-0.012307	-0.0115078	-0.0085923
Cwc22	-0.00371431	0.00683587	0.0137027	-0.00142822	-0.0188829	0.0253498	-0.0512996	-0.0112439	0.0153692	-0.035102	-0.0249078	0.00480451	-0.0198848	-0.0367589	-0.030555	0.0479947	0.0275455	-0.0163819	0.0189855	0.00224731
Itga4	-0.00349682	0.0212965	-0.0535198	-0.000129225	-0.01971	0.00860475	-0.0165775	0.00823908	-0.00370001	0.00442216	0.000105266	0.00764334	-0.00134083	-0.0150021	0.000486038	-0.00898984	-0.0110941	-0.0172508	-0.00198105	0.0302115
Neurod1	-0.0538307	0.0103122	0.011962	0.0197198	-0.0481164	0.0776467	-0.00812134	0.00553964	-0.0286674	0.0440296	-0.029787	-0.0206348	-0.0154939	0.000527416	-0.0195077	-0.0498406	-0.0159505	0.00514944	0.0125028	0.0170649
Frzb	0.00708474	0.0251392	-0.0613077	-0.00386711	-0.016177	-0.0113262	-0.0211367	-0.0152282	-0.0181935	-0.00199303	-0.00908517	0.0065671	0.00936023	0.0230543	-0.0205782	-0.00293403	-0.000211931	-0.00225123	0.00143104	-0.0265879
Fam171b	-0.00131192	-0.0237157	0.00324361	-0.0257172	0.014453	0.00854405	0.0027106	0.0166485	0.0202977	0.0247454	0.0184848	0.0525767	-0.0296641	-0.0103979	-0.0100017	0.0236482	-0.00815793	-0.053966	-0.00569032	-0.0102268
Ypel4	-0.0144959	-0.00496974	-0.00050056	0.0184262	-0.00383229	-0.00723653	0.00634099	0.0116815	-0.00670327	0.0161396	-0.0106934	0.0118901	-0.00777631	-0.00820222	0.00137182	-0.0289006	-0.0221074	-0.0173565	0.026966	0.0182143
Serping1	-0.0243501	0.0131946	0.00358485	0.0331187	-0.0437163	0.0315598	0.0202312	0.0159751	-0.0197134	-0.0171981	-0.0112778	-0.00523028	-0.0500402	0.0106197	-0.0386213	-0.0312442	-0.0176452	0.0162599	-0.0145048	0.00643299
A330069E16Rik	-0.00183345	-0.00267644	0.00173048	0.00260503	0.000680181	0.00360505	-0.00339814	0.000839963	0.00364963	0.00561125	-0.000508812	-0.0136362	-0.0141112	0.00564791	-0.00317495	1.56017e-05	0.00339096	-0.0029009	-0.00877307	-0.00617918
Lrp4	0.00814635	-0.0136272	-0.00304388	-0.00172237	0.00751248	0.0011849	-0.00503526	-0.00705525	0.0234353	-0.000820026	-0.0176958	0.00990782	0.019112	0.0314513	0.0140365	-0.0365715	0.0281353	-0.0394942	-0.0985426	0.0324854
Mdk	0.0515807	0.0368693	0.00725623	0.0465447	0.0117811	-0.00185008	0.0462091	-0.00377183	-0.0327541	0.0249769	-0.0159391	0.0201644	-0.0291825	0.0253283	-0.0244572	-0.0473364	-0.0268548	-0.023654	0.00792651	-0.0370063
Chst1	-0.0102269	0.0176779	-0.0246984	-0.023276	0.00881426	-0.0344652	0.0147746	-0.00469312	-0.0095704	-0.0135808	-0.0131223	-0.00393639	-0.0104293	-0.0113833	-0.00719523	0.000492335	0.0165162	0.00683681	-0.00738877	0.0191198
Syt13	-0.00308261	-0.00237268	-0.0042169	6.31836e-05	-0.00617211	0.0228699	0.021524	-0.00323393	-0.0067818	-0.0264208	-0.010838	-0.0142365	-0.023218	0.0108316	-0.00988183	-0.00175108	0.00475268	0.0221192	-0.0125481	-0.0274884
Trp53i11	-0.0457967	0.0155493	0.0155681	0.0367922	-0.0338433	0.00286924	0.0197695	0.0110676	-0.000587412	-0.0562578	0.0140622	-0.0462704	-0.0365395	0.0228582	-0.0338339	0.011238	0.010936	-0.00293729	-0.0331943	-0.0121317
Gm13889	-0.00528197	-0.0320839	-0.00405202	0.0217017	-0.0211644	0.00293463	-0.0181551	0.00607914	0.00707883	-0.0346944	-0.00823986	-0.0112925	-0.0150939	-0.041415	-0.0263285	0.0241992	0.0326608	-0.00674049	-0.0224247	0.00615179
E530001K10Rik	0.0190134	-0.0332699	0.00144144	-0.0160614	0.0200533	0.00888517	-0.0206257	-0.0150858	-0.00356032	0.0168212	0.0143823	0.00941098	-0.00894777	-0.0114651	-0.0329795	-0.00773925	0.00248911	-0.016305	0.0211233	0.00889332
Fjx1	0.000238408	-0.0109145	0.00130825	-0.0300173	0.00651294	0.0381544	-0.0188524	-0.0281403	-0.0163331	-0.0246722	-0.0625667	-0.00850699	0.0127916	-0.000964468	0.0101219	-0.01807	0.00722425	-0.00476099	0.0221857	-0.0846706
Lmo2	0.000173795	0.0199843	0.00621461	-0.00242352	-0.000353682	0.000349072	0.0103211	-0.0826419	-0.0574274	-0.0579941	-0.0582211	-0.0866027	0.0374719	-0.0792485	-0.00129384	0.0304264	-0.0598857	-0.0412262	-0.0453096	0.0100882
Pax6os1	0.0014622	-0.0143078	-0.00315319	0.00294776	-0.000457439	0.0037441	-0.00242601	0.00656664	0.00790688	-0.0128122	-0.00909929	0.00805853	0.0116235	0.00448411	-0.0112965	0.0139315	0.00763793	0.00501649	-0.00668618	0.0225948
Pax6	0.0290007	-0.0535446	0.0148718	-0.00590533	0.000226917	-0.00199932	-0.0264593	-0.0189167	-0.0011658	-0.0206978	-0.0213755	0.0926873	-0.0145477	0.0130139	0.0621049	-0.00498458	-0.0183573	-0.00429062	-0.00322004	0.0721246
Mpped2	0.000733422	-0.0545105	-0.00513745	-0.0184937	-0.00149055	-0.0146396	-0.0439842	-0.0440501	-0.0717715	0.02191	0.0483849	0.104434	-0.0739753	-0.0818777	-0.0199125	0.0127698	-0.0398068	-0.0349737	-0.0387919	-0.103141
Scg5	-0.0461517	-0.00809971	0.0152391	0.0299604	0.000493056	0.000748855	0.0310657	-0.00103638	-0.00547878	0.00813154	0.00946993	0.0109072	-0.0288555	0.003389	0.00276037	0.0104491	-0.0207847	-0.00794626	0.0358808	0.00147208
Meis2	-0.00106738	-0.0899886	-0.00981807	0.00448497	0.00347186	-0.00659193	-0.0224315	0.0275602	0.0193479	0.0589041	0.0252583	0.0204931	0.0152337	-0.0139114	-0.0336513	-0.00469112	0.0246341	-0.0291549	0.0319973	0.0388405
2700033N17Rik	0.00217835	-0.0337049	-0.00830118	0.00143134	0.00247292	0.0026057	-0.00405629	0.00386735	0.00461603	0.0119984	0.0107444	0.00791925	0.00147463	0.00393655	-0.0229742	-0.00644774	0.0268235	-0.0151981	0.0123973	0.0513162
G630016G05Rik	0.00193659	-0.0337361	-0.0107749	0.00653201	0.00459639	0.0055038	-0.0103409	-0.0229041	0.0244388	0.0141936	0.0154221	-0.0141176	-0.000558779	0.0102948	-0.0360822	0.00338573	0.0285472	-0.0121123	-0.00184061	0.0295165
Rasgrp1	-0.0248207	0.013069	0.00779919	-0.00885707	-0.01821	0.0844135	-0.0152021	-0.0218707	-0.00834223	-0.00185233	0.0303575	0.0167942	-0.0156231	0.00404934	-0.0136317	-0.0526396	-0.0133255	0.0393357	-0.0208377	0.0170839
Bub1b	0.0206585	-0.0200828	0.0107033	-0.048195	-0.0652674	-0.0187413	0.0136749	-0.0187614	0.0177469	0.0168775	0.00608224	-0.0273584	-0.0401169	0.0216441	0.0161652	0.00157138	0.0112329	-0.00164829	-0.000167215	-0.00163327
Knstrn	0.028889	-0.0111225	0.0120321	-0.046034	-0.0643548	-0.0199209	0.018236	-0.0507168	0.0591362	0.0227412	-0.00707311	-0.0438565	-0.0674512	0.0334894	-0.0119195	0.0152372	0.0247752	-0.0347182	-0.0112464	0.00638303
Casc5	0.0176895	-0.0301475	0.00599688	-0.0474565	-0.0579654	-0.00959412	0.0164522	0.0153496	-0.0193446	0.000975592	0.013138	-0.0125661	0.0126758	0.0151977	0.0177823	-0.0155553	-0.00430486	0.00837019	-0.00862728	-0.0122279
Nusap1	0.0241668	-0.0367025	0.0173121	-0.0695527	-0.0896696	-0.0129161	0.0228551	0.0422397	-0.0382796	-0.0268732	0.00181668	0.0147289	0.02183	-0.0212815	0.00789261	0.014948	0.000951353	0.0194418	0.013861	-0.00890443
Map1a	-0.0197838	0.00681768	0.00638107	0.0137883	-0.00441934	0.0139814	0.0207428	0.0224031	0.000731939	-0.0279804	0.0108209	-0.00981976	-0.0111336	0.00354174	-0.0476354	-0.0240131	0.00657737	0.0107199	-0.00298998	-0.00272471
B2m	0.0183628	0.0345257	-0.0119144	0.00287687	0.00982149	-0.00651204	0.0306021	0.00091808	-0.0147482	0.00415014	0.00451531	-0.0201418	-0.012386	-0.0573535	0.0175623	-0.00343029	-0.0186697	0.0125448	-0.00415362	0.00843455
Sema6d	-0.028137	-0.0129792	-0.0170425	-0.00827566	0.011594	0.0257976	0.0330519	0.0233157	0.0208758	0.0488863	-0.110712	-0.0073859	0.0335772	-0.0425211	0.0253268	0.0471207	0.00720913	0.0198331	-0.0269712	-0.0154763
Slc24a5	-0.00106884	-0.00841574	0.00523356	-0.00527515	-0.0157515	-0.00520354	0.00231513	0.0136691	0.0126163	0.0154929	-0.0263284	-0.0065503	0.0238195	0.0365527	0.0144246	-0.0775791	0.0599685	-0.0832185	-0.195669	-0.0037788
Myef2	-0.00885194	-0.0158202	0.00482876	-0.00651986	-0.0251034	-0.00728683	0.0237225	0.00919667	0.0195667	0.0136971	-0.00386201	-0.0161674	0.0163828	0.0417228	0.0160342	-0.0628446	0.0256514	-0.0494696	-0.161178	-0.020036
Dut	0.0475619	0.0114491	0.028304	-0.0195629	0.0424914	0.0312168	-0.0429334	0.0773539	-0.0618632	-0.0152628	-0.00894638	-0.0108453	-0.0226351	0.0177505	-0.0287255	0.0179298	0.0201545	-0.00887549	-0.0123671	0.00237889
Kcnip3	-0.0102356	-0.0290117	-0.00955976	0.0222609	0.00424265	-0.0206175	-0.00274631	0.0193682	-0.0451895	-0.00273898	0.0248733	-0.0216669	-0.0117446	0.00038215	0.00746499	-0.0356926	-0.0104592	-0.0137478	0.0411206	-0.00937035
Bub1	0.0202741	-0.0158065	0.00385113	-0.0453398	-0.0543029	-0.00741789	0.0201691	0.0162645	-0.0145787	2.87051e-05	0.000552857	-0.02948	-0.0216143	0.0207847	0.0223861	-9.602e-05	0.00875869	0.0183172	-0.0139705	0.00263442
Ckap2l	0.0212834	-0.0287783	0.0119571	-0.0605523	-0.08396	-0.0143988	0.0100594	0.0240936	-0.00770742	-0.0160548	-0.00276806	0.00506397	0.00328563	-0.00810626	0.00886726	0.0119399	0.00627812	0.00810288	0.00330118	-0.0068646
4930402H24Rik	-0.0376335	-0.000327945	-0.00706925	-0.0151091	-0.0159782	0.0277124	0.00794729	0.000724845	0.00702637	0.00152604	-0.00880475	0.0217133	-0.00188238	-0.0126528	-0.00966177	-0.00716761	-0.01951	-0.0195725	-0.00281684	0.00278294
Cdc25b	0.00605826	-0.00788059	0.0161329	-0.00165779	-0.0571276	-0.0196147	0.0358744	0.0133589	0.0288902	-0.0295255	0.0272942	-0.0171935	-0.0194897	0.0182044	-0.05534	0.06625	0.0343315	0.0102603	-0.0444804	-0.0377434
Prnp	-0.0364545	-0.0113861	-0.00535174	-0.0115639	-0.00492443	-0.0317652	0.0345758	-0.0049011	-0.00663654	-0.0128057	0.00205347	-0.0135727	-0.0126923	-0.00111423	-0.0122618	-0.00478548	0.0103832	0.0194154	0.018072	0.00959855
Pcna	0.0245658	-0.00291002	-0.000641572	0.00601409	0.0623816	0.0248542	-0.00321358	0.0680556	-0.0763461	-0.0013308	0.0176375	-0.025409	-0.0359893	0.0353527	0.0162124	0.00866992	-0.00496281	0.0125731	-0.00915956	0.000388092
Chgb	-0.0429255	0.00456144	0.00150452	-0.0323752	0.0169018	-0.0123019	-0.0055395	-0.00039394	0.00229425	-0.010118	0.0105092	0.00441976	-0.00228301	0.00803931	0.0101107	0.00749481	0.0255775	0.0202732	-0.028735	0.0133745
Plcb1	-0.0436993	-0.00271729	0.00211832	0.0301572	-0.0237311	-0.0125144	0.00883922	0.0273916	-0.037773	0.0715945	-0.0604347	-0.00865758	0.00274946	-0.0237984	0.0290987	-0.0479376	0.0191834	-0.0263968	0.044843	-0.0173969
Lamp5	-0.0137465	0.00695206	0.000494827	-0.0112094	-0.00287223	0.0388369	-0.0036598	-0.0185777	-0.00406201	-0.0119828	0.0244209	-0.00449286	0.014644	0.0124677	0.0395625	0.00936303	0.0558278	-0.00586196	-0.014912	-0.0249792
Pak7	-0.0518077	0.0117828	0.0040413	-0.0268006	-0.000241727	0.0377091	-0.00583834	-0.0112424	-0.00856381	0.0134223	0.00493593	0.00705737	0.0186144	0.00524172	0.0434846	0.00931282	0.0268836	-0.00164739	0.00995682	0.00305206
Snap25	-0.0509908	0.00897145	0.0043768	-0.0495551	0.0283657	-0.0396481	0.00431054	0.0123742	0.0112686	-0.0159151	0.0236374	0.00568317	-0.00917301	0.00508654	-0.0108119	-0.00769912	-0.00527204	0.0202283	-0.00569194	0.0156496
Flrt3	-0.00737878	0.0142093	0.00678945	-0.00689045	-0.011721	-0.00244166	-0.0487358	-0.0295966	-0.025559	0.00437779	-0.0501561	-0.0391251	0.0477742	0.00134378	-0.0267454	0.0140611	0.0230296	0.0354471	-0.0123371	-0.0873386
Rrbp1	0.0147531	0.0275116	-0.0396937	-0.0148272	-0.00458533	-0.0050478	0.0141439	-0.0109783	-0.00953877	0.0123457	-0.00424298	-0.00409772	0.0186493	-0.00546785	0.0109446	-0.0359836	-0.000134935	0.00904226	-0.00441502	0.0170489
Rin2	-0.0016726	-0.0106438	-0.0182228	0.0109192	-0.0102656	-0.00819367	0.00371165	-0.013634	-0.00221425	-0.00462119	0.0111488	0.00722281	0.00692201	0.00886151	0.0153463	0.0128593	-0.00424212	0.00661755	0.00438694	-0.00881891
Insm1	-0.0245448	-0.0239015	-2.32334e-05	0.0618125	-0.0302312	-0.0212467	0.0127628	0.0278321	0.0101598	-0.0352757	0.0302376	0.032705	0.00965568	0.0123807	-0.0169168	0.0743013	0.0149232	0.00799579	-0.0861648	0.0375275
Cst3	0.000403658	-0.0465959	-0.0316633	-0.0130434	0.0107139	0.0166713	0.0288121	-0.018105	0.00151804	0.016998	0.00486701	-0.0163338	-0.0141591	-0.0151939	0.00726778	-0.0173315	-0.0415937	-0.00216478	0.0452059	-0.0164906
Syndig1	0.00222961	-0.0136095	-0.0237045	-0.0102115	0.00465791	0.00604037	0.000899276	0.00579504	-0.0156123	-0.00470253	0.0166223	0.0132945	0.0060901	-0.00759773	-0.00347192	-0.0037432	-0.0130168	-0.0112434	0.0123396	-0.0221145
Acss1	0.00674263	-0.0438453	-0.0173029	-0.00883906	0.0169483	0.0258842	0.0104887	0.003924	0.0393885	-0.00372746	-0.0149228	0.0343161	-0.0178554	-0.00401133	-0.00855155	0.0216812	-0.00806737	-0.0206175	-0.0100131	0.00153702
Pygb	0.00243686	-0.0454013	-0.0253173	-0.00466474	0.0166509	0.0112477	-0.000179042	-0.0230699	-0.00431405	0.0060494	0.0145734	-0.0138447	0.00233013	0.00558702	-0.0131809	-0.00619206	-0.0156892	0.0110287	-0.00742799	0.0131207
Fam110a	-0.0337265	-0.00112352	0.0177381	0.0273056	-0.0771084	0.0179518	0.0240661	0.0210423	-0.00104729	-0.0394951	0.00321638	-0.0140339	-0.0374796	0.005493	-0.0393205	-0.0115606	-0.0291259	-0.0034432	-0.0202427	-0.0310234
Scrt2	-0.0552269	0.00915934	0.0104608	0.0144806	-0.0346694	0.0677614	-0.00723558	0.00279805	-0.0157328	0.0206404	0.00192028	0.00583441	-0.0200222	-0.00428074	-0.0137238	-0.0412299	-0.0150338	-0.0019374	-0.0119246	-0.00403741
Nrsn2	-0.0143531	0.00775449	0.00231532	-0.0171104	0.00663893	0.015442	0.0049632	-0.0131823	-0.0101777	-0.0374662	0.0322403	0.0194961	-0.0134357	0.000389016	0.0281759	-0.0150004	-0.0022478	-0.00575079	-0.000999568	-0.0149333
Id1	0.00973016	-0.0116814	-0.031961	-0.0151545	0.000667694	0.0143165	0.0578271	-0.0168065	-0.053704	-0.0403677	-0.0313756	-0.0484484	0.0423288	0.00895649	-0.0580784	0.0158797	-0.0101117	-0.0458424	-0.0184336	0.0503916
Cox4i2	0.00555101	-0.00254518	-0.00957868	-0.00469896	0.0117763	0.0149416	-0.00524514	0.00621948	0.00724983	-0.0269889	-0.0410877	-5.92132e-05	0.00374504	-0.0274138	-0.00368836	0.00386313	0.00804645	-0.00485245	0.00141431	-0.0153245
Tpx2	0.0262316	-0.0274342	0.0140323	-0.0657449	-0.0897753	-0.0180499	0.0195937	-0.00832654	0.0249815	0.00872432	-0.00089647	-0.0235749	-0.0294814	0.0210251	-0.000883584	0.00238578	0.0140385	-0.0144891	0.00439139	0.00905555
Nol4l	-0.0210448	0.00314594	0.00373309	0.00330853	-0.0121172	0.0152736	-0.000972474	0.00275066	0.00519524	-0.00905726	0.0191729	-0.00976996	-0.0239437	-0.000264976	-0.0218297	-0.00517429	0.0122113	0.00366405	-0.0127105	-0.0093072
Cbfa2t2	-0.018534	-0.00696718	0.00546607	0.0545711	-0.0289997	-0.00639543	0.0118329	0.0303709	-0.00271524	-0.0369741	0.00616158	-0.00885014	-0.0240043	0.0102567	-0.00854919	-0.00577126	0.0204547	-0.0165214	-0.0145463	-0.00393962
Necab3	-0.0426706	0.00443569	0.00242607	-0.0178429	0.00743769	0.00847589	-0.00774551	-0.00622985	-0.00991964	0.00852939	0.0086685	-0.0145325	-0.0109728	0.0102849	0.00151688	-0.0185797	0.0226537	0.0608172	-0.0137236	-0.0127589
E2f1	0.0063767	0.0026238	0.00594074	0.0375935	0.0265379	0.0162222	-0.0227515	0.0561868	-0.0301519	-0.0382963	-0.000333155	-0.0364408	-0.0761998	0.0224236	-0.0330616	0.0389044	0.0319249	-0.0360751	-0.029896	-0.0264284
Trp53inp2	-0.0396299	0.0124899	-0.00445032	0.0136967	-0.0291527	0.0350382	0.00482257	0.0035419	-0.00184504	-0.00216699	0.00239041	0.000199882	0.0107071	0.00581017	-0.00249598	0.00660692	-0.000770171	-0.0119837	-0.00938045	-0.00129919
Dlgap4	-0.0427058	0.0108922	-0.00164666	0.00986715	-0.0103939	-0.0155596	0.00920844	-0.0150295	0.0416517	0.000889199	-0.000861203	0.00379795	-0.00499499	0.0148396	0.00420963	0.0244518	-0.00482469	0.00891972	-0.00179116	0.00934528
Myl9	0.0064471	0.0215611	-0.0840581	-0.00412614	-0.0191202	-0.00353195	-0.00804731	0.00209243	0.00596493	0.00497332	0.00242098	0.0184427	-0.0118535	0.00729639	-0.0151455	0.0185713	0.00373027	-0.00750554	0.00332791	-0.0110991
Nnat	-0.0461313	0.0246909	0.00370414	-0.0156017	0.00809379	0.0271472	0.0582869	-0.0185424	-0.0287742	0.0262436	0.0533607	0.0016508	0.0328641	0.00431953	-0.0692543	0.0311174	-0.0195235	-0.072715	0.0317062	-0.0635394
Ctnnbl1	-0.0154689	-0.0277137	-0.0074834	0.0311997	-0.00597077	0.00147572	0.00195611	0.000489562	-0.0195191	0.00590266	0.0100964	-0.00215418	-0.0216208	0.0156215	0.0289448	0.0284082	-0.0307973	0.0355225	0.00631556	0.00567402
Snhg11	-0.00359652	0.0203703	0.0020804	-0.0115233	-0.000458707	0.0296706	0.0228804	-0.0236518	-0.0216156	-0.0126553	0.0200955	0.0268019	0.0296289	0.0158177	0.0496651	0.00627933	0.00910656	-0.00403153	-0.00490277	-0.00707207
Fam83d	0.011547	-0.026281	0.00621735	-0.0476832	-0.0700176	-0.0114013	0.0201747	0.000398598	0.00472022	-0.0107098	-0.00534476	0.00502056	0.0212711	-0.0180799	0.00833969	0.00750976	-0.00365141	0.0216061	0.0106693	-0.0226679
Mafb	-0.0171486	-0.0102305	-0.003267	0.0198773	-0.0160977	-0.0119953	0.00721472	-0.00516472	-0.0160521	0.0118461	0.011608	-0.00250643	-0.00023948	-0.0065003	-0.00334594	-0.00100193	-0.0322056	-0.0400795	0.0171715	-0.012481
Gdap1l1	-0.0480959	0.00895158	0.00859973	-0.0109335	-0.00554148	0.0360159	0.00321159	0.0122629	-0.000990625	0.00773893	0.0184941	0.00424385	-0.00624298	0.00579622	0.0073162	-0.00580848	-0.0327507	-0.0110483	0.0333146	0.0184688
Wfdc2	0.0231103	0.0359191	0.0173969	-0.00519259	0.0178806	-0.00904837	0.0633449	-0.014349	-0.0448428	0.0154084	0.00538908	0.0408164	-0.0252827	-0.0190351	-0.0140692	-0.00656614	0.0617758	0.046528	0.0169527	0.000112734
Ube2c	0.0274847	-0.0216478	0.0240068	-0.0718644	-0.109163	-0.0147016	0.0139859	-0.0130297	0.0338838	-0.00564437	-0.0139233	0.0010201	-0.000937522	-0.00835647	-0.00893473	-0.00847375	-0.00936178	0.0105429	0.0124118	0.00473485
Eya2	-0.00795014	0.0167323	-0.0147981	0.00303861	-0.0145111	0.0274345	-0.0121908	-0.0156831	-0.0153138	-0.0383715	0.0119057	-0.0283213	0.00758605	0.0333025	0.0014874	-0.00174218	0.0162901	-0.00464022	-0.0203951	-0.0584425
Sulf2	0.0142431	0.050109	-0.0312049	-0.00256957	-0.00321102	-0.0124884	0.0550225	-0.0266041	-0.0529811	-0.00597089	-0.00729118	0.015652	0.00800334	0.0269797	-0.0344758	-0.00233087	0.0133971	0.00349767	-0.0122326	-0.016477
Zfos1	0.000988736	0.00206414	0.0100619	0.0202764	-0.0102698	-0.0539588	0.00193586	-0.02349	0.010306	0.0308999	0.0199628	0.00959259	0.0109353	0.00293687	0.0320233	-0.0895376	-0.0105984	0.000746857	0.0175086	-0.0213223
Snai1	0.000904115	0.0291369	-0.068109	-0.00204244	-0.0221176	0.00123161	-0.0191578	0.00982095	0.00270191	0.00239481	0.00898542	0.0248951	0.00222994	0.0267728	-0.0286498	0.00129606	0.000224004	0.0144602	-0.00427062	-0.0113705
Kcng1	-0.021521	0.00363445	0.00110868	-0.0127628	0.0112618	-0.034764	0.00888171	0.0163616	-0.00131044	6.66687e-05	-0.00783004	-0.0084026	-0.0143088	0.00451831	0.00376395	-0.0221346	-0.00422925	-0.012137	0.0138875	0.00645433
Nfatc2	-0.00817152	-0.00580517	0.000211978	0.0365744	-0.0113895	-0.0232445	0.0127099	0.00898367	-0.000979621	-0.0311812	0.0038793	0.00454434	-0.00195655	-0.00381562	0.0326426	0.00311392	0.029003	-0.00472879	0.0203302	-0.0107624
Dok5	-0.00618593	-0.0526871	-0.0221362	0.0140869	0.0168883	-0.0147866	-0.0243628	-0.0354013	-0.0531279	0.0288031	0.0762713	-0.000506059	0.0102576	-0.0145653	0.00428495	-0.0121088	-0.0326886	0.0140948	-0.00676141	-0.0426752
Fam210b	-0.008533	-0.0711744	-0.0288355	0.02814	0.00786866	0.000310996	0.0189534	0.000812624	-0.0284098	0.00565923	0.00120697	0.0345893	-0.0180539	-0.0190788	0.0233178	-0.00400294	-0.0103854	-0.014551	-0.0205913	-0.0279879
Aurka	0.0215978	-0.0224756	0.0182382	-0.059371	-0.0878627	-0.0178355	0.0179911	0.0255424	-0.0123388	-0.0202067	0.00181341	0.0213558	0.043651	-0.0174933	0.0287068	0.00224342	-0.0245329	0.0332459	0.0161991	-0.0142535
Tfap2c	0.00652943	-0.0451558	0.00201216	0.0241719	-0.0250904	-0.00714411	-0.00307303	-0.0238083	0.00481259	-0.0650058	-0.005533	0.0382219	0.00753916	0.040403	0.0128636	0.0267486	-0.0285098	0.0310371	-0.0462032	0.0715325
Bmp7	0.00861507	0.0270537	-0.0235605	-0.00150649	-0.00341494	-0.00962109	0.0296328	-0.0671765	-0.0603	-0.0380725	-0.0545226	0.0129021	0.0146075	0.0474925	-0.0066014	0.0170328	-0.0625914	-0.0384752	-0.0159248	0.00497791
Phactr3	-0.0351359	0.00754151	-0.00511895	-0.0273736	0.0163623	-0.0193184	-0.000820287	0.0132324	0.0112183	-0.00896651	0.0135813	0.0122684	-0.00842388	0.0118015	-0.0208996	-0.00490142	-0.0114725	0.0140483	0.0205947	0.00595275
Cdh4	0.00521044	-0.0165089	0.00388507	-0.0207172	0.01346	0.0264126	0.0245527	0.0110548	0.0191628	-0.0411598	-0.05667	0.0141496	0.0546921	0.0242664	0.0396223	0.00418482	0.0230631	-0.0193537	0.0265428	0.0307265
Col9a3	-0.00682708	-0.0213744	-0.00841842	0.00260176	0.00825274	0.00664717	-0.0054325	0.00273541	-0.0262832	0.000262884	0.0278997	0.00533899	-0.0219313	-0.00308426	-0.00775074	0.0127426	-0.0240197	-0.0294109	-0.00556749	-0.0158196
Nkain4	-0.0162878	-0.0145889	-0.00680271	0.000797061	-0.0049768	0.0633905	0.0571014	0.0231155	0.0270202	-0.0171037	-0.027668	-0.00593598	-0.0302995	-0.00166832	-0.0760942	-0.0521225	-0.0319953	0.0166372	0.0233997	0.00936385
Stmn3	-0.0609985	0.0176853	0.0202066	-0.0422403	0.0206088	0.024797	-0.00458066	0.0116302	0.00581775	0.0179296	0.0255135	0.00616763	0.000673936	0.0158748	0.0128511	0.012185	-0.0204413	-0.0110437	0.00824497	0.00427642
Samd10	-0.0239235	0.012388	0.0157707	0.00302532	0.000266198	0.0254881	-0.00589352	-2.43141e-05	-0.00682945	-0.016855	0.00553727	0.0076978	-0.00249017	0.0089623	-0.0210148	0.00023712	-0.00394183	0.00762026	-0.00112862	-0.0139163
Myt1	-0.0355229	0.0027328	0.00797864	0.0411266	-0.039407	0.0215082	0.0110327	0.0222034	0.00118952	-0.00953237	0.00320758	-0.00553505	-0.0255449	0.00323541	-0.0124352	-0.041349	-0.0274397	0.00735297	0.0146158	0.0102408
Pcmtd2	-0.0127428	-0.0176413	-0.00704262	0.039597	-0.0124085	-0.0248828	0.0181454	-0.00547657	0.00672126	-0.0152633	0.0214181	0.0229782	0.0118815	-0.004461	0.0224482	0.000641868	0.00143104	-0.00753756	0.017878	0.02001
Syp	-0.0271134	0.00488915	0.00652198	-0.0129108	-0.00578952	0.0121624	-0.00105056	-0.00724046	-0.0157247	0.000461726	-0.00598689	-0.00712328	0.00552487	0.000812827	0.00361442	0.00640491	0.0110609	-0.00610344	-0.00924953	0.00232003
Pcsk1n	-0.0330694	0.0140385	0.00873891	-0.0443189	0.0380282	-0.0243401	0.042584	-0.0407478	-0.0280178	-0.0406766	0.0350454	0.0135341	0.000313371	0.00696638	0.0178648	0.0167075	-0.0190731	-0.0595925	0.0270017	-0.0352624
Tspan7	0.00386775	-0.0487892	-0.0236597	-0.0014914	0.0201577	0.022228	0.0178518	0.00185875	-0.00797829	0.0284155	-0.0180754	-0.00246436	-0.00926814	0.00896122	0.00465382	-0.000665491	0.00242905	0.0122309	0.0120154	-0.0117412
Mid1ip1	0.0101067	-0.046741	-0.014367	-0.0167608	0.0204907	0.0369125	0.00867789	-0.00964643	-0.00537845	0.00776672	-0.0103971	-0.00842929	-0.0335676	-0.00123918	0.00666844	0.00865502	0.0174843	-0.0176156	0.00657495	-0.0275003
Ndp	-0.00806978	-0.00427085	-0.00026607	-0.0153042	-0.00146604	0.0291763	-0.00448157	-0.018248	-0.0054919	-0.00340863	0.0148509	0.00595337	0.00151609	0.00352284	0.0297238	7.14523e-05	0.0292474	-0.00305783	0.0159661	-0.0154712
Syn1	-0.0296219	0.00305931	0.00365255	-0.0332532	0.0151919	0.00111621	0.0046153	0.00114294	0.000800805	-0.0056095	0.0172319	-0.00794315	0.0133045	0.0124922	0.0206719	0.013865	0.0113122	-0.0176867	0.00609429	-0.0149309
Zcchc12	-0.0028027	-0.00444553	-0.0106187	-0.00770295	0.0190334	0.0289527	0.0607066	-0.00834493	0.0274738	-0.0367253	-0.0452937	0.00296575	0.0157939	0.00664563	0.0139685	0.0160929	0.00907774	-0.00453842	0.0222758	-0.0153108
Rab33a	-0.0389579	-0.00190275	0.00423676	-0.00460188	0.0128599	-0.00422322	-0.0144353	0.00226906	0.00497642	0.0142317	-0.00253707	-0.0101402	-0.00997903	0.0141942	0.00228834	0.0119072	0.00655285	0.0100502	0.00986623	0.0191555
Gpc4	0.00479862	-0.0224398	0.00343048	0.0289085	0.00538991	-0.0239697	0.0160596	0.00936881	0.0266005	-0.0336793	0.0123242	0.032085	-0.00166087	0.0214465	0.0421272	0.0154415	-0.00561299	0.0562542	0.00511037	0.0072058
Gpc3	0.0090847	0.008275	-0.0512657	-0.00459945	-0.0112531	-0.00610678	0.00932495	-0.01394	-0.0296031	0.00550858	0.0266016	-0.00124707	0.0204175	0.0498983	-0.0142679	0.0179224	-0.00493677	0.0117109	0.0151124	0.010833
Cxx1a	-0.0351542	-0.000764739	-0.00317987	0.00797652	-0.00790778	0.0318417	0.00832226	0.00631012	-0.00260862	-0.00946002	-0.000497685	-0.00278564	0.00757919	-0.0195971	0.0251045	-0.00249813	-0.00781616	-0.0259342	0.040721	0.0259337
Fhl1	0.014198	-0.0576491	-0.0124489	0.00549376	0.0221016	0.00266038	-0.0123896	-0.0478862	-0.002812	0.0126306	0.0260588	-0.0364325	0.0365145	0.00918145	-0.00965113	-0.00371171	-0.00360668	0.0381865	0.0178632	-0.0120151
Zic3	0.0107726	0.0253446	0.0152257	-0.0107271	0.00299697	-0.00416379	0.0912826	-0.034257	-0.0532694	0.0125473	0.0169419	0.076699	-0.0466011	-0.0391826	-0.022029	0.00535034	0.043536	0.0211263	0.00800006	0.0137511
Fgf13	0.00380544	-0.0345022	-0.0109976	-0.0187286	0.0302998	0.0268508	0.012977	0.00814948	-0.00939662	-0.00845398	-0.0116776	0.0472473	-0.0249625	-0.0122303	0.00417123	0.018529	-0.00899125	-0.01977	0.0152869	0.00136994
Slitrk2	0.00267299	-0.0374644	-0.0140301	-0.0172255	-0.00282897	0.0114151	0.0126731	0.0110257	-0.0128951	-0.00312402	-0.0146419	-0.0141401	-0.00324655	0.0103578	-0.00529577	-0.0292837	0.00887501	-0.016762	-0.0306981	-0.00550629
Nsdhl	-0.00605664	-0.00331129	-0.0164388	0.010713	0.0165193	0.0144693	0.0230353	0.0111343	2.06141e-05	0.0163684	0.00533228	-0.00186007	-0.0232835	0.0347655	0.0397734	0.0513667	0.0144054	0.0414073	0.0237553	-0.0126721
Xlr3a	-0.00222167	-0.000136606	0.00250225	0.00553777	-0.00418735	0.00597204	-0.003385	-0.000940313	0.000279831	0.00310739	-0.00459064	-0.00544247	-0.0113387	0.00204349	0.0130207	0.0163521	-0.00575778	-0.012242	0.0279966	-0.0172548
Xlr3b	-0.002831	-0.000371956	0.00260973	-0.000439948	-0.00632604	0.00944977	-0.0147717	0.00547458	0.00545513	-0.0075922	-0.0101273	0.00614127	-0.0172855	0.000983502	-0.0104256	0.0289794	0.00385762	-0.0163917	0.0129366	-0.00180599
Bgn	0.00233793	0.0291281	-0.0835747	-0.00338162	-0.0234463	-0.00727771	-0.0223844	0.00823055	0.00644288	-0.00421449	-0.00047624	-0.0124836	-0.00779772	-0.0449715	0.0171763	0.00942161	0.00131	0.00865982	-0.010536	-0.000999105
L1cam	-0.0586982	0.00604347	0.00459278	-0.028333	0.00389279	0.0138839	-0.0121174	-0.00014601	-0.0135847	0.048701	-0.0184553	0.00922357	0.00109815	-0.00688498	-0.00732885	-0.0107428	0.00483228	0.0164433	-0.00539125	0.0146883
Gdi1	-0.0566001	-0.0130788	-0.00536482	-0.00974575	-0.0094388	0.013047	0.00773921	0.0158038	-0.0165544	0.00582559	0.00425851	0.0119375	0.00412267	0.00533169	0.0224518	0.00684337	-0.00218159	-0.00212516	0.0155404	0.0089736
Arx	0.0156405	-0.0212962	0.013722	-0.000111317	-0.00484074	-0.0103002	-0.0397	-0.044784	-0.0115984	-0.0338148	-0.017695	-0.00036893	0.0293356	0.0091003	-0.00314647	0.0151	-0.0486359	-0.00154852	0.0152904	-0.0268178
Maged1	-0.0286384	-0.0332935	-0.0259307	0.0219131	0.00854186	0.0138084	0.0263249	-0.00856643	-0.0296663	0.0358834	0.0147632	-0.00725461	-0.0150875	0.0339443	0.0306675	0.0389813	-0.0314096	0.0236968	0.0508964	-0.0118829
Efnb1	0.0183587	-0.0560582	-0.0046028	-0.00758493	-0.00248548	0.0186483	-0.0529576	-0.0109449	0.00865685	0.00050377	-0.00909348	0.0642311	0.00750036	0.0161423	0.0428876	-0.0282119	-0.0254245	0.00281275	0.0126974	0.0195846
Cited1	0.00388705	0.0300653	-0.05601	-0.00020527	-0.0148859	-0.00317578	-0.0272655	0.0187122	-0.00558291	-0.00255403	0.00462005	0.0101475	0.00861055	0.0502887	-0.0214017	-0.00373653	0.0125348	-0.00202096	0.0334978	-0.0233189
Xist	0.00317825	0.0173502	0.00829718	-0.00412483	0.00513117	-0.0152686	0.0104043	0.00825833	-0.0149056	0.00533971	-0.0179787	0.027264	-3.72311e-05	0.00368067	0.012183	-0.0507936	-0.000336846	0.038549	-0.0127181	0.00897419
Slc16a2	-0.00866861	0.0057051	0.00544673	0.03091	-0.00880951	-0.0237363	0.0689085	-0.0334605	-0.0586911	-0.0292689	-0.0407557	0.0156791	-0.0357371	0.00895075	-0.00832193	-0.00974653	-0.00747776	-0.0258431	0.0197098	0.0180651
C77370	-0.0208655	-0.00484545	-0.00185347	-0.022058	0.0262227	-0.0369741	0.00157006	0.0136114	0.00371327	-0.00154637	-0.0111552	-0.00702896	-0.00392055	0.0102986	-0.0166829	0.0143773	-0.00378986	0.0124798	-0.0078351	0.0177261
Itm2a	0.00903022	0.00773682	-0.0186735	-0.0120334	0.00705399	-0.00966225	0.0248472	-0.00471941	0.00109168	0.000251617	0.00786308	-0.0279548	-0.00196469	-0.075572	0.0327947	-0.00927225	-0.0243723	0.0295864	-0.0185488	0.0330608
Pou3f4	0.00338726	-0.00978164	0.00474496	-0.0060976	0.000719982	0.0247998	0.0054104	0.0223109	0.0295553	0.00716282	0.00572671	0.0311898	-0.0136612	-0.00373277	-0.00915834	0.0183467	-0.0456994	-0.0149894	-0.0151943	-0.0029386
Pcdh11x	0.00181829	-0.00595499	-0.00618868	-0.0088982	0.00692898	0.0204284	0.00228243	-0.00167736	-0.0161267	-0.00642195	0.00745747	0.0104564	0.00491453	-0.0182768	0.00507406	-0.00449554	-0.00114542	-0.0025633	0.0167988	-0.0253464
Diaph2	-0.000747037	-0.0319734	-0.0111356	0.0112191	-0.0074155	-0.00382478	0.0107929	0.0209718	-0.0166746	-0.0176086	-0.00649798	0.00756339	0.0123867	0.00324037	0.0151183	-0.00683107	0.0275805	0.00251084	-0.00396036	0.00583035
Pcdh19	0.0186145	0.0173146	0.0280245	-0.0201311	0.0125631	-0.00639051	-0.0239509	0.0162899	0.0191302	0.0140343	-0.000623812	0.0180216	0.0419357	0.0117149	0.0439956	-0.0418051	-0.0102656	0.0416914	0.0212827	-0.00814539
Tmem35	-0.0273019	-0.0163027	-0.00907818	-0.022091	0.0170011	0.000498275	0.015985	0.00117093	0.0126954	0.0140555	-0.0143874	0.00216185	0.00315411	0.00620879	0.0108206	0.0192227	-0.0296305	0.00766712	0.0281964	0.00632776
Zcchc18	-0.0281996	-0.0124471	-0.000374637	-0.0113678	0.00639065	-0.0075189	0.0237086	-0.0228881	-0.0348833	0.0145091	-0.0161018	-0.00403042	-0.00882696	0.00439278	-0.0157664	0.0198267	0.0121373	-0.000957974	0.0192279	0.00494287
Nxt2	-7.76782e-05	-0.0334424	-0.0177433	0.00407244	-0.00663485	0.0123871	0.0211776	0.00446241	0.0168253	-0.0191173	-0.00863798	-0.0076661	0.00699616	0.0142248	-0.0125804	0.0163616	0.0122689	0.0256534	-0.0214555	0.0208544
Kcne1l	-0.000942044	-0.0237106	-0.0313776	0.0151416	0.0142966	0.0145756	0.0125137	-0.00162881	-0.017768	-0.0068606	0.00721118	-0.00150941	0.00924256	0.0112265	-0.029713	0.00876846	-0.0124043	-0.0038864	0.00376589	-0.00179918
Pak3	-0.0136341	0.00426527	0.029881	0.0141874	-0.0305093	-0.00972857	0.00327851	0.0344855	0.0268106	-0.0404714	0.00830285	0.0372863	-0.0026218	0.00190354	-0.0241495	0.0446367	0.00793839	0.033683	-0.0357331	-0.016553
Dcx	-0.0746211	0.00732621	0.00798661	-0.0144628	-0.0123411	0.01889	-0.00539786	0.0140858	-0.0180264	0.0352188	-0.0177612	0.00693562	-0.0120234	-0.000981881	-0.015784	-0.0222716	-0.0299424	-0.00357105	0.00674072	0.0249233
Maged2	-0.0179313	-0.0204307	-0.0506669	-0.00971147	0.00596852	0.0199945	0.0340173	-0.0226562	-0.00242409	0.00611737	-0.0123978	-0.00618159	-0.0258604	-0.00934472	0.0235691	0.0312931	-0.0215279	0.0075967	-0.00348154	0.0250694
Sat1	0.00251891	0.0170019	-0.0483713	-0.00287006	-0.00990945	0.0139019	-0.00175555	0.00264535	0.0206052	-0.0095551	-0.0207013	-0.0197113	0.00824828	-0.0254153	0.0177462	-0.00722081	-0.0241832	-0.0148561	-0.0152134	-0.0028424
Acot9	-0.0222437	0.0124095	-0.0263758	-0.0246976	-0.00010876	0.0103149	0.0025434	-0.00846466	-0.00414575	-0.0144665	0.00887222	-0.013196	0.00043544	0.00571018	0.0384357	0.0200572	0.0101876	0.0101661	0.0143882	-0.00491838
Rai2	-0.0276985	0.00379922	0.00318686	-0.00560024	-0.00729855	0.0388209	-0.00557525	-0.00345653	-0.0127967	0.0399178	0.00304742	0.0105236	0.0121389	-0.00584879	0.0150874	0.0128171	-0.0143235	-0.0123558	0.0171709	0.00230253
Ap1s2	-0.0250603	-0.0194734	-0.0107707	-0.0215851	0.0128549	0.00828536	0.0124727	0.0104798	-0.00166768	-0.0185877	0.0285807	-0.00725878	0.00766401	0.00393327	-0.00382823	-0.00481781	0.0182548	0.00427628	0.0147237	0.0113035
Glra2	-0.0269391	0.00287455	-0.000967317	-0.0335619	0.0212582	-0.0301729	0.00354737	-0.00157571	0.00880856	-0.0404071	0.0250263	-0.00754573	-0.012874	0.00947199	0.0215467	-0.0259401	0.0196259	0.00429491	0.00886622	-0.0116272
Gpm6b	-0.0256037	-0.0838597	-0.0316947	0.00391398	0.006223	0.016351	0.02036	0.00261513	0.00253783	0.0280846	-0.00674427	-0.0111082	-0.00684507	0.0068077	-0.000161121	-0.00227497	-0.00786469	0.00385405	0.00401833	-0.0189021
2700069I18Rik	0.00254466	0.0068866	-0.0346698	-0.00284803	-0.00464543	0.00249918	0.000576548	-0.00896045	-0.00563676	0.0108597	-0.00230856	0.0401687	-0.0049274	0.00775287	-0.0119757	-0.00744115	0.00215319	-0.000285694	0.000217548	-0.0227441
Zfhx4	0.00859907	0.0110736	-0.0438981	0.00052555	-0.0079942	0.00140299	0.0109858	-0.0124798	-0.0317201	0.020657	0.0135926	0.0798419	-0.00480739	0.0243415	-0.0209065	-0.04255	-0.00428001	-0.010131	0.0114459	0.0131413
Zc2hc1a	-0.033072	-0.0166704	-0.0115489	-0.00493737	0.000925197	0.00193557	0.0026524	-0.000896085	0.00664404	0.0028584	-0.0109727	0.0204386	0.0091179	0.00445073	0.010223	0.00373749	0.00577345	0.0134579	-0.00777625	0.00260062
Stmn2	-0.0649173	0.0234845	0.00975446	-0.0537023	0.0166683	0.0370728	0.0295013	-0.0123852	-0.00446596	-0.00110795	0.0539031	0.0307049	-0.0169935	-0.0133142	-0.0178833	0.00296826	0.0332878	0.0378192	0.00577742	0.0050885
Hey1	0.00300457	-0.0229274	-0.00531521	-0.0170713	-0.00660672	0.0243425	-0.051198	-0.0387231	-0.0282433	0.01339	-0.028152	-0.0393998	0.0167432	-0.00125821	-0.0218655	-0.0217813	-0.0110804	0.00303783	0.017353	-0.0629397
Ralyl	-0.0305021	-0.000134071	0.00238562	-0.0278843	0.018677	-0.0308682	0.00270956	0.0158781	0.0104942	-0.0255407	-0.00262277	0.0048836	0.00483901	0.00266991	0.0103512	-0.0147854	0.00204196	-0.0170849	0.0159537	0.00709155
Car3	0.00385172	0.0146967	0.0102835	-0.000472437	0.00420434	0.00707756	0.03099	0.0234154	-0.00120607	0.0121156	0.030724	-0.0044785	0.00485614	-0.00545802	-0.028717	0.0197597	-0.0356342	-0.0117233	-0.0159774	-0.0346082
Car2	0.00529161	0.00811091	-0.00169551	-0.00414286	0.00760673	0.00950298	0.0215702	0.0171822	0.00830828	-0.00327961	0.00166904	-0.05661	0.0104176	-0.107237	0.0323672	0.00707191	-0.0226257	-0.0176736	-0.0452888	0.0274603
Mir124-2hg	-0.0172582	0.01671	0.0315273	-0.0197564	-0.00858165	0.0240023	0.00427089	0.0221808	0.0380875	0.0567216	0.00521644	0.0282176	-0.0285704	0.0192887	-0.00601237	0.00537478	-0.0674991	-0.0218744	-0.0116535	0.0228205
Bhlhe22	-0.0517861	0.000561024	0.0016688	-0.0247377	0.010829	-0.024332	-0.00722513	0.00568882	-0.0181443	0.061688	-0.0457465	-0.0151328	0.0274621	0.00144686	0.0191593	0.0681664	0.0435766	0.011298	-0.0493017	-0.0145971
Nlgn1	-0.0118994	-0.0313692	-0.0111584	-0.00983872	0.0126673	-0.0224231	0.00466062	0.0169404	0.000951541	-0.047023	-0.00743766	-0.0218506	0.011346	0.00344794	-0.0160481	-0.0445944	0.0188088	0.00650117	0.0174296	-0.00167375
Tnik	-0.0396759	-0.0287507	-0.015164	-0.0176788	0.0158675	-0.0294887	-0.000288915	0.0155204	-0.00993672	0.0200119	-0.0414115	0.0351622	-0.0207017	-0.0185206	-0.0209461	-0.00267316	-0.0155234	-0.00862526	-0.0109969	0.0222111
Anxa5	0.00797451	0.00384828	-0.0614979	-0.0160782	0.00464851	0.029201	0.0521614	0.0306435	0.0656722	0.00167687	-0.015273	-0.0385385	0.0072036	-0.0351185	-0.00352289	0.010445	-0.0302995	-0.00671328	0.0108429	-0.0369636
Ccna2	0.0375639	-0.0200039	0.0212572	-0.0680287	-0.0731959	-0.0118884	0.0073591	0.0242781	-0.0103503	0.00264208	-0.00240283	-0.0348508	-0.0493791	0.0324164	0.0207174	0.0266176	0.0024192	0.00352719	-0.010362	0.00325878
Spry1	0.00744566	0.0266882	0.00548004	-0.00419539	0.00503531	-0.00535022	0.100317	-0.0415658	-0.0557238	0.00646524	0.0150819	0.0257903	-0.0216419	-0.0559619	-0.060532	0.0173867	0.0912562	0.0425289	0.0014918	0.000700822
Hspa4l	0.00905025	-0.0400458	-0.0104909	-0.022817	0.0096754	0.0251656	0.04599	0.00992363	0.0226051	0.0425378	0.0296343	-0.0190882	-0.00411408	0.0225498	-0.0244412	-0.0286052	-0.00358987	-0.0183874	0.000887658	0.0250228
Plk4	0.0229607	-0.000996644	0.00378703	-0.0257734	-0.0111401	0.00376225	0.00427621	0.0534602	-0.0463179	-0.0130362	0.0104335	0.00508563	0.0190742	0.0189137	0.00876958	-0.0131096	0.00665782	0.00593081	-0.0150045	-0.00320338
Trpc4	-0.00574092	-0.00347446	-0.00257801	0.0229867	-0.00517669	-0.0131882	0.00892468	0.00147014	0.010319	-0.0219613	0.0113001	0.0123848	0.009303	-0.00541826	0.0132569	0.0109838	0.0132604	-0.00827941	0.0133569	0.00276902
Sertm1	0.00145989	0.00550794	0.00424829	-0.00229556	0.00557885	-0.00136641	0.00327896	-0.023927	-0.0149975	-0.0096912	-0.0158267	-0.020173	0.0117258	0.0176862	-0.00640019	0.0181216	-0.0237678	-0.0408367	-0.00469296	-0.00575412
Dclk1	-0.0293647	0.00463456	-0.0094456	-0.0333022	0.0222373	0.0126971	0.00448325	-0.0189104	0.00659492	-0.0261711	-0.0327963	0.014874	0.0218891	0.0117937	0.000372824	0.0166373	0.00683498	0.00790842	0.00434268	-0.0376181
Nbea	-0.0366175	0.00178822	-0.000142003	-0.0323779	0.0100867	-0.0300213	0.00920218	0.00435579	-0.00157573	-0.00777481	-0.00740513	0.00615523	0.013858	0.0098523	-0.0134968	-0.00236616	0.00402172	0.00226153	-0.00975101	-0.00767632
Wwtr1	0.0131997	-0.0387851	-0.0191487	-0.00076721	0.0072778	0.00456765	0.00370178	-0.0150638	-0.0181819	0.00136742	0.0357958	-0.00187711	0.00632139	-0.000581144	-0.019145	0.00465538	-0.00577765	-0.00191964	-0.014337	0.0108074
Pfn2	-0.0290273	-0.00560115	0.00962515	-0.0188363	0.0110893	0.0381587	-0.0171537	-0.000914304	0.0145981	-0.0277012	-0.0335777	0.0320455	-0.0140667	-0.0170127	-0.0541256	0.0278573	0.0273172	-0.0188652	0.0187656	-0.0328149
Veph1	0.00457796	-0.0298288	-0.0512392	-0.00553603	0.0159985	0.0349404	0.025011	0.0200126	0.0329282	-0.028954	-0.0565277	0.0252315	0.0107451	0.035127	-0.0254517	-0.0139082	0.010069	-0.00281507	-0.00342331	0.00492218
Ptx3	0.00722634	-0.0423388	-0.0545796	-0.0166093	0.0175975	0.0490924	0.0410087	0.028246	0.0459687	-0.0293678	-0.0710107	0.00542242	0.00953448	0.0460177	-0.0165617	-0.010933	0.00300106	0.0235277	0.00255271	0.0168115
Lxn	0.0030971	-0.0202245	-0.0476981	-0.0128019	0.0216738	0.0462769	0.0461608	0.0271638	0.0381314	-0.025986	-0.0477226	-0.0797416	0.0336346	-0.0342308	0.000752635	-0.0139329	0.0114425	0.0295887	-0.0013484	0.0037029
1110032F04Rik	0.00776879	-0.0400776	-0.0171012	-0.00307193	0.0170305	0.00875276	-0.0213215	-0.0200634	-0.0278057	0.0262915	0.0379266	-0.0154394	-0.0189512	0.00660323	-0.0113489	-0.0147941	-0.00959633	0.00248404	0.00239539	-0.00136155
Smc4	0.0383599	-0.0325402	0.00588539	-0.0565488	-0.0573483	-0.00518344	0.0112487	0.0477426	-0.0405717	-0.0154988	-0.00382934	-0.00114895	0.0168342	0.011409	0.0185419	-0.00635782	0.0111426	-0.000401139	0.000296949	0.00433203
Serpini1	-0.0573383	-0.00290745	0.00247437	-0.00849213	-0.00522844	-0.0260969	0.0065333	0.0219263	-0.00715063	0.0165708	-0.0302943	-0.00377417	-0.0163352	0.00211184	0.00424481	-0.0136498	-0.0130592	0.00918124	0.0200488	0.0207165
Fstl5	-0.00520073	-0.0281519	-0.00998421	-0.0171941	0.00138759	0.0261006	-0.00336087	0.00874814	-0.0151696	-3.70991e-05	0.00716507	0.0228231	-0.0132598	-0.0022454	0.0216028	0.00850036	0.0024771	-0.00580881	-0.00597467	0.00467482
Gria2	-0.0331329	-0.0479765	-0.014269	-0.0293041	0.0255662	-0.0204631	-0.0322551	0.0113836	-0.0346332	0.0327981	-0.0264859	0.0120635	0.0151523	-0.0251544	-0.0262521	0.0226903	0.0165236	0.00505299	-0.00735744	-0.00656139
Map9	-0.0272503	-0.00645006	-0.00118643	-0.0142135	0.00469012	-0.0128194	0.0119826	-0.00167396	-0.00114665	-0.00691551	0.010263	0.00419328	0.000258403	0.0150033	0.028234	-0.00745389	-0.00540649	0.00652158	0.00191	0.0072904
Sfrp2	0.0225331	-0.0300714	-0.00715002	-0.0161022	0.0201506	0.0208067	0.0431463	-0.0218592	0.0167896	0.0028831	-0.0535527	-0.00827746	0.00136585	0.0346543	0.0335296	-0.027767	-0.0118084	0.0180189	0.0157938	-0.0157166
Trim2	-0.0256219	-0.0607775	-0.0171852	0.0392199	-0.0193138	-0.0185612	0.00289745	0.00211066	-0.0141225	0.0229893	0.0210832	0.0280697	-0.00399989	-0.0103952	0.0105831	0.00176805	0.0215001	-0.0353974	0.019617	0.0107374
Fbxw7	0.000464373	-0.023361	0.00292139	-0.0153167	-0.0138663	0.0212787	-0.020592	0.00770812	-0.00233112	0.00750077	0.00801127	0.0120171	0.0110309	-0.00229559	-0.0232098	-0.0226573	0.0042286	-0.0200488	-0.0126136	0.028708
Crabp2	0.009931	0.0773353	0.0393626	-0.0146917	0.00104953	0.0553944	0.0174692	-0.0294913	-0.0062563	-0.0168941	-0.00116757	0.00985032	0.031754	0.0635985	0.0065399	0.0114279	-0.05601	-0.00677613	-0.0153534	-0.00974296
Nes	0.0300872	-0.0252581	-0.00662359	-0.0213666	0.012146	0.0128563	0.0217347	0.0106265	0.0122752	0.0287389	0.0273159	-0.0098382	0.0324064	0.00580492	-0.0272752	0.00324308	-0.0490311	-0.0441218	-0.00588037	-0.048983
Gm3764	-0.0118382	-0.0597607	0.0109375	0.0096385	-0.0083233	-0.00278906	-0.0769553	-0.0773755	-0.0494597	-0.0293856	-0.0521226	-0.00388828	0.0254436	-0.0190397	-0.0376769	-0.0100082	-0.0376646	-0.00539344	-0.00538403	-0.0650617
Lmna	-0.00397391	0.00306954	-0.0370516	-0.00159776	0.0176654	0.00547828	-0.00100269	0.00969779	0.00447778	0.00380801	0.00163931	-0.007578	-0.00937025	-0.0174651	-0.00295344	0.00693337	-0.00315216	-0.0025419	0.0191287	-0.0232972
Arhgef2	-0.0252642	-0.00899778	-0.00310075	0.0385349	-0.023991	-0.0107314	0.0146017	0.0125693	-0.0100893	0.00556846	0.00196261	-0.00341841	-0.0236222	-0.0190371	0.0305541	-0.0166451	-0.0252745	-0.0110504	0.00564707	-0.00558786
Fdps	-0.00955117	-0.0162375	-0.0202197	0.0226536	0.0224447	0.0247556	-0.0108605	0.0337964	0.00556833	-0.0148283	-0.00107239	-0.0214446	-0.0324658	0.0315442	0.0362198	0.0904475	0.0394436	0.0508634	0.0126574	-0.0281217
Efna3	-0.0445235	0.00916241	0.00288842	-0.0309914	0.00919735	0.0145864	-0.00628637	-0.0156238	-0.00473858	-0.0125181	0.0196307	-0.00833842	-0.0142626	0.00562992	0.00525297	-0.0414648	0.0387341	0.0276213	-0.0135709	-0.0192404
Cks1b	0.0504303	0.0124622	0.0147335	-0.0545594	-0.0518736	0.000543294	-0.0208503	0.0248422	-0.00752892	-0.0163015	-0.0297285	-0.0354853	-0.0484677	0.0099296	-0.0297993	0.00912704	0.0217749	-0.0273318	-0.0119637	-0.012899
Pbxip1	0.00563489	-0.0130611	-0.0117851	0.0138743	0.00456787	0.00627087	0.0570604	-0.0165454	0.0270762	-0.0171197	-0.0244933	-0.00105702	0.0176222	0.00865003	0.0133885	0.0103739	-0.0110478	0.00819142	0.0382206	-0.0215763
Slc39a1	0.0092899	0.00226662	-0.00214162	-0.00764086	0.000440917	-0.00999975	0.0228339	-0.00414335	0.0111596	0.0197724	-0.0169059	-0.00587485	0.0236363	0.0419051	0.0318853	-0.107681	0.039125	-0.0507109	-0.158349	-0.0101138
S100a16	0.000830708	-0.00341261	-0.0184319	-0.00179547	0.0134288	0.030959	0.0487364	0.0224925	0.02593	-0.0305535	-0.0457347	-0.0516427	-0.0125512	-0.13319	0.0205151	0.013541	-0.037839	-0.00808137	-0.0479523	-0.027835
S100a6	0.00424105	0.0168741	-0.092517	-0.00420041	-0.0105619	0.0115604	-0.00154984	0.0123679	0.0262501	-0.0130759	-0.0368095	0.0202837	0.00133493	0.0180962	-0.00826508	-0.00114419	-0.00339783	0.0254091	0.0181558	-0.0377861
S100a11	0.00702256	0.0162951	-0.0770686	0.0026995	-0.00865319	0.00423231	0.0135295	0.00296207	0.00948412	-0.0163786	-0.0198024	0.00325941	0.0107236	-0.0119035	0.00300048	0.0176357	-0.017825	0.00666116	0.0188063	-0.0260924
S100a10	-0.00908145	0.029335	-0.0511679	-0.0193637	-0.0043866	0.00465271	-0.0116154	0.00742469	0.0241342	-0.0199772	0.0386925	-0.0290838	0.00438364	-0.0451375	0.0361921	0.0165265	-0.0176702	-0.0195918	-0.00150387	-0.0222707
Celf3	-0.0628946	0.0149747	0.00965893	-0.0244643	-0.0091828	0.047614	-0.00232688	0.00461282	0.00318826	0.0200837	0.0143415	-0.00587824	0.015615	0.00573951	-0.020037	0.00358701	-0.0324913	0.0108351	-0.00525148	0.00316147
Selenbp1	0.00117213	-0.0251275	-0.0144651	0.00217595	0.0152736	0.0175066	0.0174087	0.00148488	-0.000353897	-0.00682823	-0.0152437	0.00753461	-0.00945321	-0.00919307	0.00493506	-0.00574758	-0.0139194	0.0152254	-0.00812029	-0.0155058
Sema6c	-0.0318764	0.00571517	-0.00142217	-0.0141	-0.00483649	0.028477	-0.00423604	-0.00987053	-0.0047766	0.00369381	0.0132371	0.0027665	0.00631283	0.0155883	0.0136682	0.0262464	0.015725	-0.0253399	0.00826081	-5.71147e-05
Mllt11	-0.0756576	0.00703674	0.00555207	-0.0132209	-0.00611894	0.0158034	-0.00852007	0.0030113	0.00417175	0.00826824	-0.00295629	0.00195489	-0.01753	0.00275924	-0.0246009	0.014887	-0.00903804	0.00381106	-0.0102995	0.0107482
Car14	0.0137784	-0.00189694	0.0133321	0.0257667	0.0169628	-0.0137375	-0.0168321	-0.0118498	-0.00582709	0.0159137	0.0333829	-0.0157041	0.0134016	0.0266068	0.0328203	0.0002842	-0.0346823	0.0110259	-0.0239628	-0.0527644
Sv2a	-0.0347795	0.00392781	-0.00352874	-0.0349939	0.0128062	-0.0150107	-0.00374887	0.000305179	0.00793963	-0.0185498	0.0186222	0.00430269	-0.00604638	0.0207122	0.00778863	0.013356	0.00220475	0.0136837	0.00325862	-0.00474606
Notch2	0.00799573	-0.024803	-0.017698	-0.00954304	0.00147714	0.00168672	0.00859443	-0.00388895	-0.00103604	0.0178681	-0.00173532	-0.00875889	0.0300044	0.0385487	-0.00855596	-0.097245	0.0502478	-0.0628407	-0.150414	-0.0077991
Phgdh	0.0391566	-0.0525303	-0.0163841	-0.00282843	0.0400555	0.0166508	0.0116901	-0.0186635	-0.00290741	-0.0195495	-0.00413716	0.00507453	-0.009886	0.032735	0.0130846	0.0344387	-0.0335774	0.0494697	-0.00315992	0.000772182
Igsf3	-0.0203877	-0.00331169	-0.0180563	-0.0179181	0.00702535	-0.0148832	0.00875075	0.000597682	-0.00321759	0.0360179	-0.0369092	0.00230192	0.0339146	0.0262778	0.00176726	0.0213321	0.0299043	-0.0414514	-0.061949	-0.0132897
Nhlh2	-0.0427376	0.0204009	0.0126299	-0.00482494	-0.0394107	0.104706	-0.00756155	-0.0171587	-0.016982	-0.0332193	0.0298935	-0.0333185	-0.0288106	0.0227778	-0.0262492	-0.0598734	-0.0129333	0.00817991	-0.0383928	-0.00092371
Rhoc	0.0163381	0.0108057	-0.0535398	-0.0113254	0.0114236	0.0193034	0.0293863	0.0127071	-0.00345971	-0.013455	-0.0312347	0.0132435	-0.0451691	-0.0569328	-0.00617051	0.0262458	0.00444839	-0.0272886	-0.00898138	-0.0226106
Fam212b	-0.0202431	0.00988096	0.00376226	-0.0115048	-0.00919882	0.0689529	-0.00442356	-0.0246594	-0.00566262	-0.0153139	0.0413625	0.00853346	0.00845149	0.0141852	0.0470254	0.0132458	0.0164705	-0.0175646	-0.000405996	-0.00442512
Rbm15	0.00741652	-0.00495881	0.0063065	-0.00880617	-0.0129586	-0.00844395	-0.00151624	0.0112653	-0.00303979	0.00953491	-0.00932257	0.0127341	0.0270985	0.0244936	0.0324225	-0.0664265	0.0124332	-0.0364468	-0.120745	-0.0195708
Alx3	0.00355076	0.0332208	-0.0908626	-0.000378324	-0.0235446	-0.00848474	-0.0330362	0.0125312	0.00276372	0.00392674	0.00344403	0.0179095	-0.00654289	0.0327018	-0.00366792	0.00164242	0.00836971	0.0140598	0.0153272	-0.0150278
Gstm7	-0.0342855	0.00382265	-0.00135616	-0.0243772	0.0162474	0.0481989	0.0118617	-0.00838351	0.00814373	0.00419026	0.00382939	0.0322247	0.0107603	-0.00435111	0.0188467	0.0337732	-0.0126008	-0.00714427	-0.00998168	-0.0129362
Gstm1	0.00369805	-0.0148376	-0.0138832	0.00273522	0.0282837	0.0127925	0.0269251	0.00451113	-0.0026651	-0.0101901	-0.00256161	0.00398263	0.0169139	-0.00623554	-0.0036599	-0.00148122	-0.0272591	0.0083153	-0.000460082	-0.033766
Sypl2	-0.00741501	-0.00860802	0.00246753	0.0345597	-0.0179154	-0.0203224	0.0148926	0.0169552	-0.0120502	0.00272108	-0.000969435	0.00700668	-0.0153785	-0.00618983	0.0355778	-0.0295176	0.0328355	-0.031009	0.0147515	-0.0318065
Psrc1	0.0218654	-0.0110913	0.0193765	-0.0511572	-0.0721161	-0.0227207	0.0150289	-0.0422912	0.0432007	0.023118	0.00169049	-0.00916403	-0.0391118	0.0139833	0.00569006	0.00164558	0.0230888	-0.0160394	0.015277	-0.0268529
Wdr47	-0.0314239	-0.00108217	0.00052416	0.00822651	-0.0108763	0.000379137	0.00492586	0.0151386	0.00416497	-0.0086326	0.00205111	0.0151731	-0.00260759	-0.0122612	-0.00132127	-0.0202401	-0.00224033	-0.0130443	0.0294543	0.0183553
Gpsm2	0.0152746	-0.0260116	0.0100437	-0.0298186	-0.0476208	-0.0133862	0.0161241	-0.0152589	0.0029857	-0.00265487	8.09441e-05	-0.025505	-0.0437257	0.0309964	0.00115391	0.0356305	0.0252015	-0.0225418	0.00126885	-0.00227367
Ntng1	-0.00159265	-0.0185659	-0.0164928	-0.0156213	0.0135255	0.050413	0.0403183	0.0333399	0.0175995	-0.0390531	-0.065344	0.020988	0.00312916	-0.0175594	0.016372	-0.0120037	0.0254929	0.0135988	-0.0026943	-0.05351
Vcam1	0.00674051	-0.043279	-0.0424106	-0.00182527	0.00784352	0.0146897	0.00816948	-0.0163754	0.00745379	0.00521559	0.00490365	-0.026866	0.0241924	0.0175383	-0.00265888	-0.0156059	-0.0204537	0.0430587	0.0267797	-0.0286965
Agl	0.00703684	0.0226445	-0.00110662	-0.010246	0.00782472	-0.00861183	0.0357626	-0.00627999	0.000324121	0.0202285	-0.00364112	-0.0066339	0.0122111	0.0177643	-0.00114281	-0.0137087	0.000113789	-0.0039949	-0.0184464	0.0139322
Palmd	-0.0130917	-0.0298334	-0.010916	0.0279317	-0.00880782	-0.0103103	0.0130086	0.00983332	-0.0195089	0.0296191	-0.00546536	0.00292927	0.0113536	-0.014901	0.0321528	0.00772604	0.0191963	-0.0339145	0.0089467	0.0447886
Rwdd3	-0.0231623	-0.00594755	-0.000605807	0.0029337	-0.00754646	0.042975	-0.0082273	-0.00506403	-0.00642338	0.0336552	0.00208327	0.013579	0.010243	-0.00738195	0.00616018	-0.0222484	0.00338191	0.0475186	0.0260039	0.00221247
Arhgap29	-0.00427569	0.0213939	-0.0602564	-0.00675235	-0.0129959	-0.00748807	-0.0130352	0.00706331	0.00104803	-0.00039568	0.00641293	-0.00480243	0.0001583	-0.0188559	-0.0206698	-0.0210107	-0.00229082	0.00451636	-0.00997715	-0.00795627
1810037I17Rik	0.0109851	-0.0522931	-0.0197136	0.0111236	0.027845	0.0281726	0.00686192	0.0445952	-0.0133803	-0.0465445	-0.00449407	-0.0253152	0.0128691	0.00029086	-0.0114196	0.0116589	0.0211146	-0.034861	-0.00772748	0.0331665
Camk2d	0.0103464	-0.036269	-0.0264251	-0.00946542	0.0194647	0.029715	0.0322985	-0.0050606	-0.00331666	-0.00872515	-0.0192296	-0.0171767	0.0158292	-0.00517646	-0.011326	-0.0298052	-0.00283839	0.0209145	0.00319692	0.00424665
Ank2	-0.0209707	-0.0251541	-0.0122033	-0.0347947	0.00577705	-0.00367086	-0.00534851	0.019125	0.0162913	0.0228596	0.0286393	0.027054	0.00970707	-0.00382202	-0.00899786	0.0230383	0.0287756	-0.0355984	-0.0190612	-0.0146592
Neurog2	-0.0215273	-0.0313137	0.00119967	0.105903	-0.0383133	-0.0400001	0.00118059	-0.0015021	0.0283211	-0.0696835	0.0227523	0.030159	0.00212638	0.0046784	0.00435279	0.044498	0.0386697	0.010016	-0.0321776	0.0209245
Tifa	-0.00341632	-0.0175994	-0.0117346	0.0319793	-0.00463413	-0.0117897	0.00724274	-0.0133655	0.0216764	-0.019794	0.0124485	-0.00491681	0.00707167	-0.000706716	0.0130643	0.0117126	0.0240357	0.012877	-0.00309586	0.00515213
Papss1	-0.0118084	-0.0356473	-0.0244917	-0.00765826	0.00796027	0.0134754	0.0127315	0.0083561	-0.0177816	0.0176104	0.00924608	-0.015175	-0.0101103	0.0248281	0.0247453	0.0247753	-0.0227538	0.00810112	-0.000884071	0.0105567
Cenpe	0.0241706	-0.0233852	0.0163822	-0.0622609	-0.0948407	-0.024306	0.021698	-0.00923167	0.018206	-0.000201075	0.000297792	-0.00135202	0.0180961	0.0120739	0.0103283	-0.0108589	-0.0157314	0.0167474	-0.0133379	-0.0222343
Ppp3ca	-0.0322401	-0.0217101	-0.00653475	-0.031509	0.0154546	0.00804049	-0.00745999	-0.0138396	-0.0146355	0.000421402	-0.0267124	0.0103509	0.0240511	-0.00839261	0.00521443	0.0248565	0.0124788	0.0132712	-0.0268173	0.000621751
Lmo4	-0.018559	0.0176916	-0.000970001	-0.0355306	0.00960743	0.0333572	0.0410492	0.020008	0.0238276	0.0456149	0.0251125	0.00618676	0.0494415	0.00398363	0.00917578	-0.00719758	0.0041562	-0.00899538	0.0256325	0.00649418
Hs2st1	0.00964606	-0.025069	-0.00197683	-0.0152651	0.00197041	-0.00493502	-0.0319888	-0.030181	-0.0225683	-0.00611677	-0.00373355	-0.0441954	0.0362642	-0.00805323	-0.0337189	0.000909539	0.0415939	0.00845345	0.0429129	-0.0387778
Cyr61	0.0159003	-0.0529374	-0.0430818	-0.0218912	0.0152811	0.0251496	0.00817479	0.0089986	-0.0294659	0.0328014	0.0421695	-0.0344928	0.0306104	0.0122502	-0.0227446	-0.0268536	-0.0362405	-0.0090932	-0.00178136	0.0339625
Ddah1	0.0154008	-0.0859861	-0.0340257	-0.00196347	0.0271451	0.0256275	0.0350247	0.00727582	0.0250063	-0.00257363	0.0295681	0.017515	0.00170779	0.00500889	-0.021664	0.0178009	-0.00874132	-0.0135264	-0.0377058	0.0167257
St6galnac5	-0.000644299	-0.0133992	-0.0171152	-0.0116419	0.0220231	0.0397829	0.0521751	0.0255721	0.033511	-0.0368309	-0.0964574	0.00525797	-0.0053082	-0.00838609	0.0179199	-0.0143563	0.00570248	0.02776	0.00697527	-0.0768518
Negr1	-0.0252103	-0.00508086	0.00285468	-0.0146969	-0.00724608	0.0356566	-0.0109576	-0.00353861	-0.00955722	0.0264985	-0.00941443	0.0156669	0.0222076	0.00168759	-0.0118587	-0.00471626	-0.00772377	0.0269737	0.0170653	0.0430038
B230334C09Rik	-0.0362459	0.00221646	0.000520835	-0.0342294	0.0231689	-0.0307888	-0.00406355	0.00261154	0.00229915	-0.00798718	0.00911656	-0.00138619	0.00257871	-0.0034948	0.00703077	0.00991324	0.0125618	0.00719264	0.0066202	-0.00871439
Lrrc7	-0.0401884	0.0113415	-0.00328789	-0.0275785	0.00615672	0.000606852	-0.00201968	0.00185601	-0.00354842	0.00808163	0.00582711	0.00848142	-0.000673126	-0.00160259	-0.0124823	0.00683246	0.0138514	0.0296471	-0.00812511	-0.00980708
Wls	0.0091723	0.0256218	-0.0305908	-0.00125124	-0.00531077	-0.0146048	0.0335247	-0.0796192	-0.0742552	-0.0396864	-0.0449056	0.00466412	0.0329328	0.0576906	-0.00418915	0.0387182	-0.080141	-0.0579468	-0.0195713	0.0225618
Fam110b	-0.0201998	-0.00679592	-0.0143293	0.0017527	0.00747742	-0.01112	-0.0275885	0.0128513	0.00388335	-0.0223117	0.0131049	0.0351977	-0.00154289	-0.0145951	-0.0343521	0.0459767	-0.0128984	0.0199582	-0.0148616	-0.0199798
Tox	0.00372355	-0.0122088	-0.00185019	-0.0106356	0.021509	0.00498343	0.0404879	0.0451202	0.050958	-0.0246761	-0.0136336	0.0632919	0.0151379	0.0175335	0.0265507	-0.0245551	-0.0254035	0.0165401	-0.00301335	0.0667506
Car8	0.000393585	-0.01095	-0.0123771	-0.00851456	0.013563	0.0270117	0.0387285	0.00656155	0.0425262	-0.0276448	-0.0709032	-0.01348	-0.00408767	-0.0346255	0.0265037	-0.00605916	-0.0082786	0.023288	-0.00485129	-0.0343478
Chd7	-0.00306434	0.00261848	0.0215443	0.0637257	-0.0384218	0.00483417	0.00947785	-0.0143784	0.00499758	-0.0602849	0.021582	0.0233016	0.0181916	0.00269391	-0.00689269	0.00654747	0.0322125	0.0238535	-0.0396617	-0.0716626
Clvs1	-0.0406598	0.0103733	0.00822395	0.00696789	-0.0340508	0.0573185	-0.000565094	0.0114665	-0.0163241	0.0126487	-0.0103465	-0.0137832	-0.0359997	0.00828265	-0.0333657	-0.0515185	-0.0460314	-0.0141572	0.00310974	0.0369633
Plekhf2	-0.0149703	-0.00086915	0.00364725	0.0398278	-0.0236558	-0.0144406	0.0188966	0.0170238	-0.0188095	0.0333927	-0.0247146	-0.000144706	-0.00526762	-0.00382894	0.027632	-0.0254008	0.00638202	-0.0209596	0.0381532	0.0134464
Trp53inp1	-0.0308842	0.00473472	-0.00445944	0.013337	-0.0150197	0.00322445	0.0134656	0.00551865	-0.0142878	0.0187115	-0.00482973	0.00831337	0.00607173	-0.00437659	0.0118969	0.0114375	-0.0240039	-0.029987	0.0243449	-7.00502e-05
Ccne2	0.0144614	0.00342878	-0.00580703	0.0102045	0.0528965	0.0249029	-0.0137206	0.0673809	-0.0633743	-0.00487755	0.00365404	-0.0349318	-0.0402879	0.035056	0.00761379	0.0184036	0.0144989	-0.0172171	-0.0278977	2.06546e-05
Gem	-0.00067984	-0.0335994	-0.0155893	0.0228845	0.00686233	0.000610559	0.00397385	-0.00638953	0.0102451	-0.0128089	0.0140236	0.0326807	0.0126037	-0.00102756	0.0118181	0.00108691	0.0126651	0.00565379	0.000843857	0.0268102
Runx1t1	-0.0480145	0.0172437	-0.0292346	-0.0410167	0.0153152	-0.0350695	-0.015335	0.00919802	0.00310785	0.0122229	-0.00227013	0.0186157	0.0109067	0.031584	-0.0353478	0.0532443	-0.036002	0.0433058	-0.0303214	0.0337719
Nkain3	-0.0476675	-0.00102736	0.00329876	-0.0116132	2.90313e-05	-0.0291059	0.000709852	0.0212111	-0.0213877	0.0842625	-0.0631028	2.59174e-05	0.0224359	-0.00983665	-0.0121623	0.0378311	-0.000667902	0.0236265	-0.0236119	0.0219037
Pou3f2	-0.00717997	-0.0505258	-0.00851392	0.00775172	-0.0142971	0.0136408	0.0157323	0.0261688	0.00195998	0.0401133	0.0230727	0.046374	-0.0218913	0.00526835	0.00203901	0.000710679	-0.0165001	-0.0469208	-0.030789	0.0426781
Gm30731	-0.00137174	-0.0182166	-0.0080136	0.0119053	0.00431575	0.00177055	0.00722866	-0.0102413	0.0142681	0.000718583	0.0139549	0.0387389	0.00731549	-0.00596888	-0.00125219	0.00561024	-0.00684985	0.0013837	-0.0242591	0.0201072
Mms22l	0.0191946	-0.0249753	-0.00254499	-0.00575659	0.0216562	0.0190274	-0.027208	0.0631336	-0.0548474	-0.0187902	0.00489596	0.00903325	-0.017103	0.00444184	-0.00816312	0.0137347	0.0155568	-0.0205483	-0.00566915	0.00762685
Klhl32	-0.00507641	-0.0143241	-0.00503252	-0.0072877	0.0029017	0.0265862	0.00310582	-0.00816482	0.00598909	-0.00435286	-0.00288155	0.0146677	0.00954348	0.00132568	0.00192121	0.000368017	-0.00140741	0.020234	0.0048294	-0.000524301
Bach2	-0.0210062	-0.0234426	-0.00402542	-0.00775818	-0.00126617	-0.0402709	-0.0275272	-0.00962708	-0.0312197	-0.0114439	0.0153345	-0.0200579	0.00756806	-0.0224514	-0.0100929	-0.0119524	0.0115539	0.0225599	0.0196194	-0.0802736
Ankrd6	-0.00591437	-0.034023	-0.0123188	0.0172834	-0.00696997	-0.00583386	0.00382027	0.000670249	-0.0151648	0.0179507	0.0132483	0.00624719	-0.00796581	-0.00127763	-0.00399919	-0.00555105	-0.0166355	-0.0278934	0.0110802	-0.0228158
Pnrc1	-0.019553	-0.0379267	-0.0102445	0.0362943	-0.0367165	-0.0229976	0.00962	-0.0204059	-0.000612363	-0.00819578	0.0234622	0.0173153	0.00552099	-0.00549302	0.0177583	-0.00176692	-0.0280702	-0.0108217	-0.0103112	-0.0125707
Cnr1	-0.0602907	0.00953022	0.00470728	-0.0394577	0.0128446	0.0155897	-0.014769	-0.0148715	-0.00776035	0.00065248	0.024687	-0.00260685	-0.000125317	0.0068986	0.0241669	-0.015206	0.0479314	0.0382864	-0.0252929	-0.0206718
Akirin2	-0.0237978	-0.0200278	0.00354415	-0.0174214	-0.0587151	0.0145756	-0.0130457	-0.00623592	0.0242791	-0.0198948	-0.00861564	-0.00110486	-0.000978802	-0.0229176	-0.0166891	0.0272579	0.0325936	-0.00966839	-0.00344077	0.000767099
Gm13305	0.00461213	0.0153474	-0.0564052	0.00527393	-0.0074465	0.00422103	0.00207521	-0.020266	-0.000945574	-0.00675014	-0.00611981	-0.0126755	-0.00496464	-0.000673694	0.0031659	3.3783e-05	-0.0150955	-0.0210627	0.00850131	-0.014279
Arhgef39	0.0118283	-0.0192503	0.00776626	-0.0452682	-0.066363	-0.015983	0.0175542	-0.00850578	0.0148848	0.00267392	0.00159803	0.0112733	0.00221585	-0.000996362	0.00193879	0.00872921	-0.00410473	0.000300668	0.0141808	-0.0267589
Tpm2	0.00802036	0.0263881	-0.0504029	-0.000369451	-0.0113123	-0.000788383	0.0188784	0.0110672	-0.00692062	-0.00310854	0.00799896	0.000919426	-0.000559725	0.0063718	-0.00940625	0.0162588	-0.0198092	0.0131115	0.000889963	0.00723465
Glipr2	-0.0108839	0.0283173	-0.0635005	-0.00290029	-0.0257144	0.0242296	-0.0313731	0.0052817	0.0122092	-0.0258162	0.00795068	0.00410911	0.0064258	0.0109178	-0.0132033	0.0405909	0.0271702	0.00257074	0.0139021	-0.0227995
Melk	0.0214695	-0.0228221	0.00363533	-0.045178	-0.039271	-0.00168029	0.0138372	0.0353774	-0.040411	-0.00728969	0.000729878	-0.0306553	-0.00661857	0.0210977	0.0267253	0.0146115	-0.00342751	0.0170769	0.00802503	0.00271462
Shb	-0.0161	0.0109551	-0.00147402	-0.0104471	-0.00379056	0.0147379	0.00208123	-0.00966761	-0.0095695	0.0252249	-0.0139317	0.0074897	0.0190089	-0.00652937	0.0100876	0.017058	0.0324122	0.0259213	-0.0146399	0.00643111
Igfbpl1	-0.0641212	-0.00141297	0.0167434	0.0504887	-0.0366757	-0.0115237	-0.00681118	-0.00527682	-0.0640816	-0.021401	-0.0464031	-0.0262521	0.000700242	0.00896286	0.00512945	-0.00353432	-0.0276782	0.00413511	-0.00629829	-0.0269573
Galnt12	0.0106152	0.0288469	0.00543668	-0.0034895	0.00836477	-0.0126941	0.107811	-0.0685951	-0.0790319	-0.000713035	-0.0143106	0.0263067	-0.0241883	-0.0217127	-0.0488079	0.0151551	0.0502142	0.0253061	0.00978345	0.0480823
Tmeff1	-0.0309167	0.0145617	0.00543384	-0.00314469	-0.0176428	0.0286891	-0.00916605	0.00502155	0.00260049	0.0300865	0.0247818	0.0201567	-0.00630328	-0.0126046	-0.0252534	-0.00280093	0.0107431	0.0100292	-0.00765062	-0.0477557
Plppr1	-0.0361473	-0.01339	0.00261963	0.042737	-0.0100038	-0.0540994	0.0137896	0.00941504	-0.0307281	0.0118481	-0.043337	0.0123718	-0.00201544	-0.0252861	0.0344408	-0.0121026	0.00887871	-0.0385258	0.0382752	-0.0260382
Smc2	0.0361859	-0.022211	0.010936	-0.0549745	-0.0403271	0.00118115	0.0153104	0.0662964	-0.048555	-0.0182308	-0.011137	-0.0190203	-0.0188579	0.0343445	0.00749379	0.0107702	0.00525893	-0.00394295	-0.0133355	-0.00778033
Nipsnap3b	-0.028693	0.00497644	-0.00132754	-0.0165066	0.0128572	0.023162	0.0128295	0.0111743	-0.00742749	0.0024848	0.00304438	-0.0107429	-0.00598993	0.00520394	0.0198247	0.0291073	-0.00131324	-0.00462854	0.0202183	0.00275357
Abca1	-0.000703399	-0.0213943	-0.0142733	0.00425502	0.0121853	0.0193892	0.0169179	0.00728482	0.0056323	-0.00988477	-0.0216658	-0.0326612	0.00876277	-0.0290189	0.00706853	-0.0143663	-0.007942	-0.00750749	0.0106722	0.029794
Tal2	0.00476219	0.0138559	0.00834871	-0.00286419	0.00371293	0.00207905	0.039308	0.0242471	0.0136276	0.0266828	0.0453827	-0.0308026	0.0500691	-0.0222846	-0.0624678	0.0387962	-0.0572982	-0.0509938	0.00449562	-0.107098
Klf4	0.00618867	-0.0094828	-0.00423972	-0.00719539	0.00725262	0.00355752	0.0240815	0.00374856	-0.00840775	0.00420392	0.00540961	-0.0166281	0.0156115	-0.0187431	0.0145131	0.00814327	-0.0192676	0.0190693	-0.0178338	0.0260764
Tmem245	0.00928653	0.00226823	-0.00214098	0.00490234	0.0156497	0.000548863	0.0140329	0.0128976	-0.00613523	0.00624587	0.00189147	-0.00972897	0.00675049	0.0177423	0.0229292	-0.0226023	-0.00759733	-0.00304816	-0.0218821	-0.0140546
Frrs1l	-0.0203927	-9.96266e-05	0.00495102	0.0156099	-0.0129332	0.00646646	0.0175364	0.0402993	-0.0183103	-0.0147674	-0.00810373	-0.00843215	-0.0336316	0.00326672	-0.00457933	-0.0225335	-0.0118529	-0.0252162	0.00764416	0.0176081
Lpar1	0.00918704	-0.0450312	-0.0435826	0.0345364	0.00767764	-0.00873983	-0.0302345	0.000367193	0.013517	-0.0167319	0.041759	0.0292988	0.00702317	0.0292411	-0.000916215	0.0342337	0.0648726	0.00992779	-0.00159638	0.0459849
Akna	-0.0134317	0.00262804	0.00209077	0.0250444	-0.023913	0.0207125	-0.00553384	0.0198892	-0.0118741	-0.0170393	-0.00204243	-0.00862133	-0.0323999	0.00457975	-0.0236764	-0.0310697	-0.00776831	0.0156274	-0.00352043	0.0197196
Brinp1	-0.0178463	0.00494951	0.000900565	-0.0250113	0.0150529	-0.00521997	0.00507337	0.000295004	0.0122173	-0.0429963	0.0385779	0.00612543	-0.0152768	-0.0106594	0.00270992	-0.0387586	-0.00842117	-0.021096	0.0145355	-0.00846548
Tle1	0.0134218	-0.00774375	0.0031696	-0.0119306	0.00504692	0.00631642	0.00318716	-0.0193861	-0.011315	0.0086396	-0.0155704	0.0495069	0.00404557	0.0423731	0.0181503	0.0146573	-0.0998176	-0.014674	-0.048609	0.0313275
Ptprd	-0.0349604	-0.00631662	-0.00418881	-0.0233615	0.00240927	-0.00858137	0.000587005	-0.00348569	-0.0215118	-0.0306421	0.033746	0.0023419	0.0333171	0.00460986	0.0267626	-0.0112748	0.0644346	-0.00442585	0.0175575	-0.0105932
Nfib	-0.0407945	-0.0747005	-0.0153572	0.0023717	-0.00314975	-0.0285934	-0.0500996	-0.0259598	-0.062093	0.0135516	-0.00259236	-0.0244702	0.00241188	-0.0251303	-0.0295618	-0.0172313	0.0384444	0.00909928	-0.00936125	-0.0414379
Gm11266	-0.0128194	-0.0302752	-0.00808806	0.0203179	0.00170776	-0.0119485	-0.0291424	-0.0501062	-0.00216696	0.0229491	0.0288645	-0.0367632	-0.0153746	-0.00306421	-0.0208627	-0.0299127	0.026491	-0.009969	0.00584483	-0.0334804
Ttc39b	-0.0311436	0.000188797	0.00238979	0.00835476	-0.00790753	-0.0129992	-0.00636928	0.0124219	-0.0203809	0.0535009	-0.0472517	-0.0138832	-0.00319583	-0.00778201	-0.0108318	-0.0142839	-0.00638827	0.0264529	-0.00236321	-0.0109931
Snapc3	-0.0332101	-0.00151423	0.00164827	0.00656387	-0.0164425	0.0172066	-0.00494241	0.00929513	-0.00499268	-0.00273306	0.00526639	-0.000453232	0.00358938	-0.00125306	-0.00133088	0.0216149	-0.0184473	0.0153041	0.0107628	0.0262065
Sh3gl2	-0.034068	0.00471169	0.000427027	-0.0408075	0.0291961	-0.0510046	-0.00145987	0.00214227	0.00156643	-0.0506715	0.0166487	0.00331412	-0.0235188	0.00390072	-0.00195206	-0.0355494	0.0038989	0.00564078	-0.00165554	-0.00970328
Mllt3	-0.0205458	-0.0227403	-0.005387	0.00386394	-0.000740296	-0.0206031	0.0112354	0.00301533	-0.0255294	0.0471427	-0.0238589	-0.00915535	0.0527362	-0.00109225	-0.00459683	-0.0083814	0.0282435	0.00636822	0.0198528	-0.00181315
Elavl2	-0.0452433	-0.00726918	0.0171703	0.0649879	-0.0390727	-0.0173407	0.0111295	0.0344263	-0.0226847	-0.0265744	-0.0313952	-0.0124713	-0.0285233	0.0164671	0.0226894	-0.0358969	0.000328181	-0.0411264	0.0346014	0.0051893
Jun	0.0167511	-0.0758396	-0.041884	-0.00945163	0.020837	0.0127826	-0.0162393	0.000478314	-0.0180335	0.0148354	0.0397326	0.00665308	0.0529071	0.00900163	-0.00964769	-0.00597185	-0.00781888	0.0223678	-0.00306567	0.0312172
Cyp2j9	-0.00022033	-0.0127399	-0.00598799	0.0112212	0.00184975	-0.0052656	0.00165992	-0.0147738	0.00332857	0.00261345	0.0142546	-0.0054607	-0.000687767	-0.000239177	0.0134556	0.00466179	-0.00522106	0.0211568	0.0131233	-0.0153791
E130114P18Rik	-0.004589	-0.0520498	0.00125523	0.0148265	-0.0367188	0.0130113	-0.0465723	-0.0178415	-0.00188294	-0.0473935	-0.0180277	0.033638	-0.0451073	-0.0248084	-0.0243765	0.00491398	0.012001	-0.0283426	-0.00324852	-0.0203436
Nfia	-0.0369807	-0.06821	-0.0210206	0.00315508	-0.00949447	-0.0336218	-0.0120674	-0.0177037	-0.0508289	0.01127	0.000269348	-0.0107516	0.00440807	-0.0192119	-0.0213344	-0.0346431	0.0358416	-0.0149692	-0.0318789	-0.0543212
Inadl	0.00402208	-0.0326428	-0.0163564	-0.00773055	0.0151572	0.0309788	0.0161918	0.0116435	0.0129334	-0.0247451	-0.0495013	0.0247405	-0.00873667	-0.00036115	-0.0157122	-0.00863785	0.00746179	-0.011468	0.0198067	0.0168419
Cachd1	0.00537709	0.001661	0.00439689	0.00125193	-0.00430256	-0.0163154	-0.0215647	-0.0581141	-0.0400563	-0.0241672	-0.0457686	-0.00824081	0.0639139	0.00583442	0.00222999	-0.0224014	-0.0294364	0.0209013	-0.0077959	-0.0381421
Lepr	0.000712922	0.00341126	0.000310956	-0.00294173	0.00727921	-0.00565195	0.00319423	0.000696442	-0.00700641	-1.80442e-05	0.00406941	0.0122658	0.000455299	-0.00311501	0.00394353	-0.0242869	0.00639257	0.00557666	0.00269605	-0.00304814
Sgip1	-0.0281136	0.00764705	1.40996e-05	-0.0216609	0.012183	0.00653694	-0.0113925	0.0124773	-0.00655604	0.0199836	-0.00544943	0.0251073	0.00897342	-0.00449184	0.0124946	0.00634506	-0.0137661	-0.00365577	-0.00655474	-2.6657e-05
Dab1	-0.00826131	-0.0341149	-0.00466098	-0.0343531	0.0213553	-0.0476659	-0.0141007	-0.000526941	-0.0050949	-0.0155285	-0.0157642	0.00565027	-0.0374292	-0.0112819	-0.0409238	0.0176327	0.0227428	0.00793189	-0.0193854	-0.0339701
Plpp3	0.0158439	-0.0774087	-0.0296078	-0.00937007	0.00676813	0.023195	-0.00338738	-0.0196764	-0.0143639	0.00161308	0.000664343	-0.0126218	-0.00309092	0.0126628	-0.0121014	-0.0164001	-0.00341635	0.0388315	-0.00154892	0.00170912
Lrp8	-0.0189848	-0.0130446	0.00129075	0.0596572	-0.0168748	-0.031733	0.0278058	0.0185679	-0.0129867	-0.0126692	-0.0275664	-0.0178984	-0.00589907	0.00223747	0.0517233	-0.00188028	0.0441809	-0.0600841	0.0280192	-0.00183778
Gpx7	0.00483096	0.00336876	-0.0559161	-0.00170089	0.00201633	0.00113861	0.00436935	-0.0111148	0.0135411	0.0073457	0.0025793	-0.00775257	-0.03241	0.00511735	-0.0024666	-0.00295187	-0.00325177	-0.00698623	0.00832226	-0.0110853
Cdkn2c	0.011634	-0.0521405	-0.0109507	-0.0356957	-0.0293288	0.0116815	-0.0123139	0.04417	-0.0582578	-0.0312808	-0.00206803	-0.014458	-0.000879277	0.00523028	-0.0099527	0.0136746	0.0155447	-0.00475908	-0.0165885	0.0160876
Dmrta2os	0.00263208	-0.0129778	0.00339267	0.0118314	0.00350393	0.00533279	-0.026545	-0.0392146	-0.00901184	-0.0322184	-0.0111426	-0.0196932	-2.44286e-05	0.00130531	-0.00303915	0.022655	0.0326659	-0.0312223	0.0161044	-0.0325034
Dmrta2	0.00967326	-0.0178018	0.0282477	0.0219492	-0.0300848	-0.0102614	-0.0267652	-0.0829893	-0.0389183	-0.0869662	-0.0469035	0.0177766	0.010259	0.0237935	0.0466861	0.0127895	0.00597552	-0.000436225	-0.00211936	-0.00238298
Elavl4	-0.0536071	-0.0143721	0.00862967	0.0740304	-0.054515	0.00370372	0.00819397	0.0148543	-0.00808264	-0.0351164	0.00504796	-0.00852588	-0.0107933	0.0124072	0.00192485	0.00228672	-0.00732367	0.00315309	-0.00861547	-0.00534441
Plk3	-0.0158591	0.00999893	0.00747115	0.0244054	-0.0305705	0.0235792	0.0163104	0.0314708	0.00724593	-0.0519853	0.0381544	-0.00880037	-0.0220009	0.0111783	-0.0748609	0.0320177	-0.0791309	0.0282959	-0.069853	-0.0474944
Kif2c	0.0168521	-0.0255154	0.00726294	-0.050207	-0.075918	-0.0172467	0.0166208	0.00348711	0.00523315	-0.00521834	-0.00220548	-0.0127463	-0.0156909	0.0224459	0.0235684	0.00889526	-0.000234079	0.0175965	0.00121779	-0.00795943
Cdc20	0.0233752	-0.0229449	0.0129418	-0.0608006	-0.0909482	-0.0288132	0.0236464	-0.0468916	0.0542273	0.0323462	0.000841263	-0.0595438	-0.0933395	0.0426154	0.0176698	0.0315834	0.0167938	-0.0136116	-0.00306258	-0.0113303
Slc2a1	0.0137553	0.0109002	0.00414627	0.0132432	0.0278678	-0.00450615	0.0632611	-0.0258789	-0.0209672	0.0198806	0.0107142	-0.00873899	-0.0299623	-0.00960546	0.0339606	0.0139866	0.000331932	0.0670882	-0.0450897	0.0145048
Mycl	-0.0134582	-0.000297394	0.0176111	0.0294043	-0.0144438	-0.0307826	0.0312282	0.0304339	0.0139084	0.0138202	-0.00716421	0.0190513	-0.0386148	0.000980784	0.00961113	0.0111216	0.00107128	-0.0540681	0.00432652	-0.016677
Heyl	0.0030101	0.025408	-0.0694585	-0.0010147	-0.0182845	-0.0049815	-0.0259075	0.0137497	0.0043167	-0.00165382	0.00181868	-0.00989488	-0.00492618	-0.0128317	0.0107158	-0.00936721	0.0116552	0.0113408	-0.014124	-0.0017952
Pou3f1	-0.032082	-0.0105613	0.00119716	0.0397037	-0.0186506	-0.000227467	0.0218822	0.0292064	0.00380532	0.0361806	0.0161592	0.0216381	0.0275752	-0.0213473	-0.00506285	0.0369301	-0.00349272	-0.0477171	0.00585862	-0.017797
Cdca8	0.0404959	-0.0090413	0.0260239	-0.0710836	-0.0757079	-0.0164742	0.00888684	0.0024181	0.0164367	0.00963764	-0.0191068	-0.0324073	-0.0481591	0.018583	0.00188027	0.0204999	0.00963079	-0.0179551	0.00739093	0.00490511
Rspo1	0.0137266	0.0363256	0.00318653	-0.00598262	0.00469115	-0.0187841	0.100731	-0.099706	-0.0972909	-0.0215319	-0.049006	0.0290889	-0.00124158	0.0269346	-0.0391094	0.0102549	-0.0123381	-0.0296079	-0.00966973	0.0416138
Eva1b	0.00575394	0.039855	-0.102427	-0.00213655	-0.0236503	-0.00953152	-0.014638	0.00496749	-0.00262996	-0.00146645	0.00279032	-0.0282639	-0.0075285	-0.0592498	0.0155745	0.00500145	0.00693812	-0.00147528	-0.0344203	0.0296203
Tekt2	-0.0131903	-0.0154332	-0.0065557	0.0145465	0.00268766	-0.00145553	0.00894894	0.0102854	-0.0228206	-0.00244684	-0.0109726	-0.00942464	0.000729409	0.0112015	0.0113254	0.0193188	0.00973604	-0.00117925	-0.00404055	-0.000539668
Clspn	0.0241294	0.00785082	0.00770474	-0.00768169	0.0295306	0.0176561	-0.010853	0.0838378	-0.0613323	-0.0190908	0.00482718	-0.0284369	-0.0100701	0.0302034	-0.00248034	0.0114442	0.0187006	-0.0225539	-0.0194091	-0.00102005
5730409E04Rik	-0.00818358	0.00774626	-0.00968422	-0.0048132	0.00169353	0.000123614	0.00762902	0.00380044	0.00348107	0.00513246	-0.00302921	-0.00952094	0.0115757	0.0168025	0.00112597	0.00899648	0.00548416	-0.0252505	0.0182907	-0.000933825
Csmd2	0.00109949	-0.0340169	-0.011548	-0.00946305	0.00167489	0.00969628	0.00470159	0.0189835	-0.0314602	-0.0100465	0.0111002	0.0213898	-0.0218643	-0.0027802	0.000959185	0.0119441	-0.00190257	-0.0105491	-0.000248157	-0.0139394
Trim62	-0.0178256	0.0151839	-0.0132077	-0.00743233	-0.0125289	0.0630602	-0.0153225	-0.00761492	-0.00589228	-0.0144614	0.0309201	0.0135402	-0.00605187	0.0222677	0.00596512	-0.0181622	0.00372961	0.00871457	-0.0157642	0.0157052
Hpca	-0.0368901	-0.00371946	0.000618162	-0.012493	0.00839762	-0.0594454	0.000139884	0.0263857	-0.0120355	0.0345653	-0.0465248	-0.0269237	-0.000659644	0.00254207	-0.0210067	0.0255014	0.0124013	0.0247078	-0.0136524	0.00441085
Serinc2	-0.0159035	-0.0196474	0.00551321	0.032337	-0.00569918	-0.00505549	-0.00638069	-0.00180376	-0.000801161	0.0068546	-0.0087348	-0.0175417	-0.00660708	0.00611096	0.00487274	0.022659	0.0192386	-0.00705559	0.0114512	-0.0208918
Fabp3	-0.0266139	0.0104938	0.00324939	-0.0344773	0.0223635	-0.0293591	0.00814857	-0.00371621	0.00765393	-0.0411674	0.0290134	-0.00313613	-0.0129837	0.00726415	0.0260748	-0.0310057	-0.00295372	-0.0113838	0.0216051	-0.0149973
Sdc3	-0.0186372	0.0033324	-0.00610906	0.0317856	-0.0139388	-0.00727394	0.0156729	0.026001	0.00646736	-0.0164237	0.000300527	0.00981626	-0.0193773	0.00156942	0.0329561	-0.0299387	0.0153694	-0.0173146	0.0272633	-0.00952914
Rpa2	0.0342513	0.000836014	0.00742566	-0.0020158	0.0577677	0.0241025	-0.029325	0.063797	-0.0715403	-0.0145808	-0.00748896	-0.038058	-0.0666054	0.0409991	0.013529	0.0371314	0.0207805	-0.013867	0.0116972	-0.0207072
Stmn1	-0.0533052	-0.0280228	-0.00164269	-0.0471166	-0.0196768	0.037293	-0.0552554	0.0230989	-0.0394094	-0.00315376	0.000316708	-0.0191636	-0.051185	-0.0102525	-0.0418728	0.0581986	-0.00389263	-0.0400813	-0.00487249	0.00168437
Id3	0.0178645	0.0421134	-0.0228409	-0.00799666	0.00238952	-0.0160472	0.0619711	-0.0815937	-0.0736475	-0.0246684	-0.04869	-0.0481251	0.0520195	0.0264167	-0.012321	0.00614149	-0.0645986	-0.0593736	-0.0162697	0.0464564
C1qb	1.28534e-05	0.00108261	-0.00141242	-0.000951915	-0.000145817	0.000327671	0.00150178	-0.000265741	0.00300426	-0.00205143	0.00156021	-0.0114202	-0.00280273	-0.0261212	0.00795686	0.00273243	-0.0140335	-0.00328411	-0.00244956	0.0157241
C1qc	0.000327418	0.000884747	-0.00161119	-0.00048222	-0.000265491	-0.000380619	0.0019464	-0.000667387	0.00227087	-0.00151038	0.000659952	-0.0140873	-0.00431967	-0.0251274	0.00985377	0.000632805	-0.0102389	0.00107877	-0.00105123	0.0148603
C1qa	0.000424083	0.000905125	-0.00146507	-0.000491658	3.11901e-05	-0.000133894	0.000796447	-0.000116953	0.0022221	-0.00239522	0.000172527	-0.0136859	-0.00426932	-0.0259192	0.00911862	0.00130042	-0.0087641	0.000418982	-0.000518514	0.0154122
Camk2n1	-0.0335325	0.00462705	-0.00584407	-0.025806	0.0085796	0.00219006	0.00147299	-0.00886324	-0.00261121	-0.0627595	0.0434053	-0.00611899	-0.0196086	-0.00538967	0.0018728	-0.0290159	-0.013756	-0.0299116	-0.00216413	-0.0215335
Nbl1	0.00171917	0.0109894	-0.0659141	0.00371705	-0.0158114	-0.00908054	-0.011915	-0.00324671	-0.0103572	0.000693678	0.0142641	0.0372207	-0.0237693	0.00685459	-0.00569549	0.0210484	-0.0111917	-0.0261646	-0.00682831	-0.0223612
Igsf21	-0.03656	0.00388715	0.00484153	0.00658217	-0.0122994	0.00375563	0.00784293	0.00425569	-0.0174213	-0.0378739	0.00476474	-0.017482	-0.0152894	-0.00123212	0.0188421	-0.0442293	0.0216994	-0.0412314	0.0195887	-0.0297001
Mfap2	-0.00603931	-0.0306914	-0.0436315	0.0431945	-0.0192279	-0.015497	-0.00181877	-0.0447878	-0.0403458	0.022711	0.0285183	0.00511073	-0.0178133	-0.00494032	-0.00527081	0.00089701	-0.00793067	-0.0167874	0.0359781	-0.0619816
Gm13075	0.0039264	0.00776852	-0.00349907	-0.00147388	0.000597416	0.000552236	0.00302215	0.00215845	-0.00350017	0.0035053	0.00659947	-0.00777138	0.00490638	-0.000384011	0.0190284	-0.00185766	-0.00659934	0.00862366	-0.00133726	0.00782287
Fblim1	-0.00388762	0.0328854	-0.0758127	-0.00948801	-0.0172214	0.00802567	-0.00555553	-0.0103997	-0.00942938	-0.0159112	0.0173014	0.0101256	0.00897381	0.0267281	0.0177247	0.0267352	0.0168528	-0.0427189	0.0208945	-0.0268302
Efhd2	0.00606912	-0.0512712	-0.0200393	0.0275859	0.0169232	0.0115521	0.0173704	0.00312318	0.0282379	-0.0216957	0.0222274	0.0145586	-0.0170814	-0.007727	0.00557416	0.0318185	0.0169403	-0.00344588	-0.0261652	0.00891611
Tmem51	0.00322655	0.0216894	-0.0661985	-0.000749088	-0.0142045	-0.00299163	-0.0186342	0.00685184	0.00372382	0.00162615	0.0027638	-0.000386677	-0.010562	0.00304808	0.00240085	0.00567956	-0.00305025	0.0118218	0.014781	-0.0189996
Pdpn	0.0199744	-0.0342183	-0.0111435	-0.0103614	0.0293722	0.0266722	0.0575509	0.00604071	0.0277467	0.032855	0.0238765	-0.031667	0.0168113	0.0315306	-0.00667205	-0.026728	-0.0168796	0.00846991	-0.00214669	-0.0160068
Draxin	-0.0298507	-0.019568	-0.00526638	0.0153095	0.00955702	-0.0681998	0.0116881	-0.0125413	-0.0343426	0.00783795	0.0223891	-0.00240389	0.0211772	-0.00854696	0.0187241	0.0167131	-0.00770084	-0.00188915	-0.0126382	-0.0463051
Kif1b	-0.0152406	-0.046702	-0.0153164	-0.00962409	-0.00133446	0.012475	0.0143733	0.00425121	0.00747614	0.010583	0.00864568	0.00512693	0.0348628	0.0188985	-0.00988319	-0.0259245	0.025585	0.000541361	0.00648386	0.0358916
Spsb1	-0.00977589	0.00785973	-0.0102308	0.0100086	-0.0159063	0.0134911	8.47017e-05	-0.00233102	-0.0116191	-0.0247559	0.00828904	-0.027519	-0.00361036	-0.0037748	0.0104448	0.00878432	0.0124007	-0.0078687	-0.0335616	-0.0238978
Hes5	0.0299133	-0.0178511	0.0193322	-0.0158947	0.0237338	0.00797017	-0.0256342	0.00211658	0.0298045	0.0118718	-0.000578809	-0.0275974	0.0332115	-0.021893	-0.0637424	0.0199967	0.0273694	-0.0449251	0.0465734	-0.0794818
Plch2	-0.0226373	0.00196009	0.00293618	0.00673778	-0.00843364	0.0300486	-0.00628476	-0.00623955	-0.0125357	0.0237976	-0.00784919	0.00620934	0.0114631	-0.00837273	0.0150205	0.00185052	0.0190467	-0.0168232	-0.00422821	-0.017348
Cdk6	0.00613333	-0.0482767	-0.0219488	-0.00134436	0.00847451	0.0118442	0.00644523	0.00897349	-0.020088	0.0139853	0.000876631	0.00561573	-0.00766237	0.0108814	-0.0221483	-0.0318828	0.0557311	-0.0638016	-0.0594746	-0.0152321
Akap9	-0.034949	-0.0185452	-0.000893685	0.0181088	-0.00547003	-0.0181972	0.0239119	-0.00935473	-0.0086102	0.0179699	0.00122438	0.0204046	0.0262234	0.0126488	0.0255397	-0.0361284	-0.00973667	-0.00716304	-0.00835063	-0.00879618
Cyp51	-0.00450672	0.00437616	-0.0185344	0.0112385	0.0258533	0.0101645	0.00317122	-0.00250787	0.00764782	0.0258317	0.0106515	-0.00720667	-0.0356078	0.0462067	0.0451887	0.0521167	0.0237055	0.0475317	-0.0220296	-0.021177
Fzd1	-0.00736048	-0.00345626	0.00649687	0.0207292	-0.0202437	-0.0128827	-0.0253671	-0.0191915	-0.0269277	0.00395855	-0.047336	-0.0626186	0.035556	0.0240462	-0.000978658	-0.0171704	-0.00760979	0.0136104	0.0273285	-0.0222273
Cacna2d1	-0.0448118	0.000779438	-0.000328343	0.00188065	-0.0221906	0.0715147	0.000115595	0.00265454	-0.0034101	0.00773564	-0.0321303	-0.0191401	0.0160156	0.00989766	0.000468439	-0.0240933	0.0305353	0.0271544	0.00519742	0.0154026
Sema3c	-0.0136479	-0.00719504	-0.00522188	-0.00109432	0.0119668	0.014141	0.0229064	0.00175843	-0.0121393	0.0304386	-0.0804572	0.00312898	0.0232006	-0.00575291	-0.023965	0.00714441	0.00609718	-0.00484971	-0.00748725	0.00634299
Gnai1	-0.00444867	-0.0323847	-0.0160988	-0.0118892	0.0160992	0.0021521	0.0100766	0.00489513	-0.00720189	-0.00795336	0.0209264	-0.00893217	0.0128859	0.0251625	0.00035749	0.00660814	0.0236183	0.0170525	-0.0179957	0.0110675
Reln	-0.0243919	0.0127924	0.00318429	-0.0233865	1.02856e-05	0.0620759	0.00935218	-0.0362184	-0.00973931	-0.0286308	0.0532586	-0.000268112	0.0361853	0.00857279	0.102416	0.0343428	0.0924767	-0.083378	0.0199933	-0.0439644
Klhl7	-0.0224573	-0.0184267	0.00366026	0.0454702	-0.0201683	-0.0150102	0.021459	0.00916478	0.00565555	-0.0102868	0.00291881	0.000788434	-0.0269872	0.0256136	0.0208606	0.0187158	-0.0110722	-0.00186217	0.0103771	0.017435
Smarcd3	-0.0208345	-0.0448119	-0.0125747	-0.0294837	0.0201146	-0.0180526	-0.0038264	-0.0329505	-0.0278335	0.0134849	-0.0256625	-0.00464713	-0.0073754	-0.00580019	-0.0209145	0.0103731	-0.00483476	0.0204964	0.0101705	-0.0168139
Actr3b	0.00161203	-0.046976	-0.015669	0.00358001	-0.00037032	0.0258674	0.0179644	0.0299496	0.038488	-0.0513136	-0.0514962	0.00533553	-0.00759064	0.0158016	-0.00730252	0.0132948	0.0548775	0.00327978	0.00866775	0.0530882
Insig1	-1.88664e-05	-0.00857338	-0.0191645	0.0226849	0.0118076	-0.00750178	0.00360904	0.0171093	0.0172568	0.0329616	0.00792546	0.0026939	-0.00972771	0.0335326	0.0310207	0.0108705	0.0506449	-0.0120739	-0.0666111	-0.033881
Tyms	0.0309672	-0.0127584	0.00574836	-0.0181468	0.0245009	0.0214034	-0.0215724	0.0877937	-0.106337	-0.0341791	-0.0102287	-0.0283912	-0.0203266	0.00980416	0.0144872	0.044377	0.00485725	0.0134537	-0.00955093	0.0121185
Cenpa	0.0341512	0.00754711	0.0186284	-0.0513472	-0.0770943	-0.0247854	0.0183721	-0.0580559	0.0853104	0.0456336	-0.00805757	-0.0524685	-0.0795087	0.0380519	-0.0300926	-0.000216253	0.0200502	-0.0322246	-0.0179081	0.00132735
Emilin1	0.00289291	0.0226333	-0.0672256	0.00110719	-0.0162976	-0.00473491	-0.0207588	0.0119579	-0.00728186	-0.00895751	0.00596215	-0.0186447	-0.00521504	0.00555164	-0.00200696	0.0155358	0.00577242	0.0115009	0.00988114	-0.00672092
Slbp	0.0336708	-0.00189232	-0.00175784	0.0017574	0.0617214	0.0270932	-0.0246926	0.0742214	-0.066214	-0.0112071	-0.0011488	-0.0398991	-0.0529867	0.0268342	0.00630291	0.0290881	0.020516	-0.0429677	0.0159841	0.0142251
Tacc3	0.0239495	-0.0274538	0.00420096	-0.0532146	-0.0734926	-0.0112363	0.0191737	-0.00783407	0.0212847	0.0137438	0.00249571	-0.0452772	-0.0568119	0.0369171	0.0118987	0.0369504	-0.00705455	0.0104957	-0.00292095	0.00648124
Fgfr3	0.0100962	-0.048241	-0.0104687	-0.00507729	-0.000572113	0.0102799	-0.0375863	-0.0226283	0.0125289	-0.0296526	-0.0272452	-0.0954661	0.0772613	0.0344892	-0.0501462	-0.00633038	0.0627755	-0.00233926	0.0605426	0.029859
Mxd4	-0.030872	0.000733567	-0.026489	0.0227326	-0.00557551	-0.0035146	0.00880488	-0.0103196	0.0152912	-0.020288	0.0107156	0.0206445	0.0134495	-0.00468077	-0.013375	-0.013593	-0.0309646	-0.0014197	0.0168363	0.0236235
Afap1	-0.0336813	-0.00439487	-0.00459598	0.0481156	-0.0360895	0.00418329	0.00940925	0.0175478	-0.00844004	0.00784509	-0.0115479	0.00620069	-0.00486128	-0.00479906	0.0253146	-0.00819738	0.00472336	-0.0254076	0.0365684	-0.0128269
Jakmip1	-0.0340594	-0.000202867	-8.07006e-05	-0.0283799	0.0276173	-0.0592238	0.000141767	0.013354	0.000379759	0.00711558	-0.0282648	-0.00397714	0.00130043	0.00675402	-0.00466399	0.0116086	0.00457294	0.00210197	-0.0271413	-0.000256732
Crmp1	-0.0621169	0.0249456	0.0086774	-0.0277328	0.012561	0.0167675	-0.00575861	0.0115679	0.00199745	0.0219356	0.00193551	-0.0070132	0.000638921	0.0165218	0.019147	0.00335016	-0.0227105	0.00123702	-0.00282297	0.00440811
Stk32b	-0.031264	0.00301186	0.000753676	-0.0337369	0.0262014	-0.0498989	-0.00440203	0.0129274	0.00918031	-0.0110565	0.00722125	-0.00431232	-0.00631614	0.00557778	-0.0325844	-0.00877433	-0.0116564	0.0248724	-0.0111981	0.0101194
Msx1	0.00521778	0.0412747	-0.107099	-0.00341786	-0.0292802	-0.0131955	-0.0268922	0.00488952	-0.0102759	0.00076266	-0.00714886	0.0383431	0.0106967	0.0668496	-0.0288949	0.000558366	0.00765767	-0.0151806	0.0161535	-0.00247661
Nsg1	-0.0526112	0.00792411	0.00118686	-0.0093054	0.0349889	0.0113492	-0.0308704	0.0273876	-0.0343469	0.0091004	0.0146457	-0.00547227	-0.00767859	0.0132886	-0.00736217	0.0202654	-0.00138696	0.00902041	0.0149232	-0.0283204
Hs3st1	-0.0260103	-0.0228059	-0.00830745	0.0532267	-0.0156539	-0.00605431	0.0290119	0.0303935	-0.00843576	-0.00275059	-0.0682034	-0.0106674	-0.0219292	-0.026696	0.032584	-0.0299388	0.00646487	-0.022708	0.0389431	-0.0288136
Ldb2	-0.0193333	0.00280649	-0.0177901	-0.027927	0.0288622	-0.0550655	0.00626539	0.0182662	0.0231369	-0.0540773	-0.00978578	-0.00696747	-0.0206448	-0.0282742	-0.0197299	-0.0110664	-0.02403	0.0167971	-0.0308554	0.0299198
Fam184b	0.0056759	-0.0174232	-0.00835176	0.00013267	0.019217	0.0146991	0.000679945	-0.0118536	-0.000971495	-0.0016328	-0.0159911	-0.000231435	0.0127727	0.00201568	-0.0171511	-0.0198122	0.00937232	0.00201958	0.00700422	-9.42304e-06
Ncapg	0.0197349	-0.0291965	0.00373414	-0.0475373	-0.047215	-0.00567633	0.0204601	0.0294561	-0.0286216	0.00719932	0.0245807	-0.0151266	-0.00798916	0.0257208	0.0306477	0.0172927	-0.0028054	0.0260239	-0.00079934	0.0174082
Slit2	0.0059861	0.0149517	0.0109256	0.000973582	0.00344201	0.000854648	0.0470511	-0.0395802	-0.0515228	-0.00892063	-0.00562788	-0.00105838	0.038674	-0.0203177	-0.0461865	0.00808309	0.0242445	0.00449103	0.017175	-0.0179492
Sel1l3	-0.0150877	-0.00329674	0.00381652	-0.0145763	0.00272856	0.0162844	-0.0145543	0.000499761	0.00337659	-0.0101124	-0.0033344	0.00551715	-0.0140232	-0.0037509	-0.0421137	-0.0179059	-0.0328354	0.0159575	0.0110709	0.00292762
Pcdh7	-0.0158607	0.000978111	0.000378202	-0.00810969	-0.00072138	0.00371996	0.0124986	0.00718568	-0.0278164	0.0411986	-0.0352636	0.00078267	0.0219305	-0.0363215	0.00702171	-0.00741055	0.0250624	0.0181702	-0.00727662	0.011189
Smim14	-0.0338522	-0.015438	-0.0191588	0.00471805	0.00384712	0.0133424	0.00172671	-0.0166675	0.0151944	0.0120641	0.0126724	0.00170093	-0.00719481	-0.00531372	-0.0144066	-0.000845784	0.0155961	-0.00386359	0.00435051	-0.00468952
Apbb2	-0.0298355	0.0132847	-0.00512409	-0.0187133	-0.00546173	0.0229476	-0.00616965	-0.000414033	-0.00758247	0.00334456	0.00503831	0.000752223	0.00323379	-0.00614011	-0.00689886	-0.0147084	0.00842594	0.0114267	-0.0122007	0.0231183
Uchl1	-0.0468261	0.00131227	0.024064	-0.00652589	0.0143563	0.0129681	-0.00434043	-0.00242738	0.00614098	-0.00105499	0.000579348	-0.0070211	-0.00869951	0.0149879	0.00421469	0.0477773	0.018797	0.0469078	0.0186416	0.000349635
Limch1	-0.0163752	-0.0518215	-0.0287005	0.0100307	0.00368358	-0.0114826	-0.00651735	0.00271997	-0.0216568	0.0477162	-0.0269159	0.00737138	0.00785623	-0.0170761	0.00428723	0.0152069	0.0104765	-0.00955413	-0.0258978	-0.0188629
Gabra2	-0.016361	-0.0014416	0.000819678	-0.0155548	0.0152664	-0.0100899	-0.00707424	-0.0143852	0.00268023	-0.00339988	-0.0321315	-0.025678	0.0420741	0.00548728	0.00313995	0.0476947	0.0472891	0.0247752	0.0176012	-0.0142987
Pdgfra	0.00467623	0.0326118	-0.0792809	-0.00291916	-0.0222673	-0.0092393	-0.014552	0.0135442	0.00708655	0.0104277	0.00835798	0.0228493	-0.00278983	0.0375248	-0.0143594	0.0018205	0.00402174	0.00526628	0.0147009	-0.0213728
Hopx	0.00737442	-0.0196744	-0.00424601	-0.00676964	0.00919731	0.00397409	0.00293914	-0.0364429	-0.038563	-0.0091226	-0.0248629	0.0190512	-0.0168387	-0.0042882	0.00895524	0.00274172	-0.050194	-0.0246232	-0.0223288	-0.0359028
Adgrl3	-0.0224837	0.0110974	-0.00105068	-0.023045	0.00194111	0.0272946	0.00857902	-0.0174658	-0.016227	0.00591971	0.0161304	-0.00835672	0.062453	0.013236	0.0347327	0.0586673	0.0486185	-0.0114001	-0.00672952	-0.0317713
Epha5	-0.03259	-0.0781159	-0.0272388	0.00360019	0.00816947	-0.0112197	-0.012577	0.00101637	-0.0222694	0.0340792	0.00592644	0.00974358	0.0418463	-0.00883715	-0.00206226	0.0167549	0.0376502	-0.0110989	0.0064303	0.0257284
Rufy3	-0.0539045	-0.00162807	0.00821129	-0.0143761	-0.00716181	0.0127407	-0.00424077	-0.00420442	-0.0126835	0.0276846	-0.000515251	0.00401801	0.0161632	0.0086699	0.00983664	-0.00249567	-0.010564	-0.00296383	-0.00512788	-0.00120399
Pf4	0.000207296	0.00151225	-0.00141282	-9.53385e-05	-0.00167781	-0.00029155	0.00138188	-3.58484e-05	0.00135524	-0.00530962	0.000255444	-0.019131	-0.00444899	-0.0357659	0.00824861	-0.00109974	-0.00913126	-0.00117468	-0.012854	0.0158433
Parm1	0.00368819	0.0306213	-0.0887014	-0.00219908	-0.0236901	-0.00858511	-0.0295481	0.0151089	-0.0093653	-0.000647072	0.0062575	0.0182852	-0.00716964	0.0150064	0.00462391	0.00346983	0.00237422	0.0126394	-0.0061668	-0.00635657
Ccng2	-0.0343992	-0.0180507	0.00202969	-0.00242174	-0.0564385	-0.0012142	0.0138628	0.0278531	-0.0300475	-0.0209932	-0.00266163	0.00387728	0.0253744	-0.0170769	-0.00305493	-0.00794345	-0.0360968	5.64822e-05	0.0129081	0.0161116
Anxa3	0.00305323	0.0246227	-0.0672648	-0.00132425	-0.014358	-0.0034365	-0.00874895	0.000448982	0.00251954	-0.00657249	-0.00184475	-0.0290028	-0.00682105	-0.0739636	0.022867	0.0199153	-0.0266263	-0.0024191	-0.00603626	0.0273827
Prdm8	-0.045753	0.0032005	0.00175589	-0.014856	0.00210507	0.0049169	-0.0114122	0.00237139	-0.0183887	0.0570814	-0.0317913	-0.00491143	0.0110861	-0.00579932	-0.00722729	0.00484305	0.0279423	0.0452494	-0.0305732	-0.00962778
Rasgef1b	-0.0347307	-0.0152359	-0.000585627	0.0612704	-0.0260658	-0.0381854	0.0222636	0.0319981	-0.00899239	0.014254	-0.027378	0.00733307	-0.000794341	-0.00409582	0.0366199	0.0278265	0.0272788	-0.0181844	0.00864876	-0.00833067
A930011G23Rik	-0.0284501	0.00242497	0.000345404	-0.0159775	0.00977851	-0.0263541	-0.00114343	0.0093845	-0.00149611	0.000377155	-0.0148743	-0.00671304	0.00620668	0.00435816	-0.0182566	0.000428265	-0.0122829	0.0287475	-0.0190861	0.00406714
Mapk10	-0.0363107	0.00968394	0.00380362	-0.0306492	0.0151954	0.000250723	0.0148089	0.00592951	0.0128885	-0.0153338	0.0356331	0.0177208	0.0111108	0.00459145	-0.00459304	0.0037556	-0.0193056	-0.0209763	0.01745	0.0072686
Sparcl1	-0.00788914	-0.00358876	-0.0413124	-0.0219843	0.0208838	0.00968387	0.0427741	0.0251308	0.0487249	-0.0592715	-0.0649467	-0.0196245	-0.0164902	-0.0513005	0.0224487	-0.0438994	-0.00866968	0.0306088	0.00772523	-0.060294
Barhl2	-0.0220344	0.0108957	0.00436645	-0.0150071	-0.00975383	0.070748	-0.0048553	-0.0197729	-0.00189985	-0.0123587	0.0424409	0.029489	0.0019528	0.00595831	0.0268125	0.000477685	-0.0298841	-0.0371553	0.0253479	0.0402018
Gm28050	-0.0254168	0.0109701	0.0050434	-0.00702426	-0.0182432	0.0774231	-0.00503222	-0.0069916	-0.00139259	0.00157145	0.0294617	0.0224286	-0.0189139	0.00162219	-0.0189103	-0.0408834	-0.0581535	0.0137012	0.0181728	0.0648328
Cplx1	-0.0315072	0.0040194	0.00229384	-0.0333596	0.0312182	-0.0459705	0.00492554	0.011206	0.00876033	-0.033713	0.0263681	0.00687383	-0.0267124	0.0112156	0.00152921	-0.025995	-0.00638451	-0.00112778	-0.0183368	-0.00571046
Golga3	-0.00258635	8.98638e-05	-0.00131286	0.000189677	-0.00587172	0.00329593	-0.00178882	0.00282272	-0.00423741	-0.00248556	0.00456033	0.010654	0.00636712	-0.00862253	-0.00217993	-0.0271277	-0.0171601	0.00690368	-0.000252446	0.00313365
Fbrsl1	-0.0121013	0.00515838	0.0171505	0.0192627	-0.0116729	0.00871319	-0.00860965	0.0122394	0.013623	-0.02336	-0.00160966	-0.0356373	0.000648727	0.0290873	-0.0345257	0.000831267	-0.0242796	-0.00528412	0.0063767	-0.0202117
Ttc28	-0.0438826	-0.0174087	-0.0138988	-0.0161225	-0.0091094	-0.0261532	-0.00426211	0.0171754	-0.0206537	0.0663172	-0.0554246	0.00889489	0.041846	-2.91955e-05	-0.0149761	0.0295527	0.0272385	-0.00874178	-0.0277226	-0.0116781
Mn1	-0.0138146	-0.026262	-0.00634011	0.00230452	-0.0110817	-0.0166292	-0.0021905	0.034506	0.0152446	0.0372393	-0.0194804	0.00546322	0.0410963	0.0145021	-0.00773415	-0.0154575	0.0228172	-0.0468052	-0.046529	0.0134684
Miat	-0.0224893	0.00636231	0.0204038	0.0453322	-0.0274724	0.00462816	0.0235199	0.0389723	-0.0103106	-0.0279544	0.00893031	0.000635501	-0.00475374	0.00568777	-0.0583543	-0.0248828	-0.0326457	0.00939858	-0.0347343	-0.0415778
Wscd2	-0.0105209	0.0168067	-0.0337711	0.0067879	-0.0238543	0.0273397	-0.00866011	0.00835775	0.00062351	-0.00911641	0.00255942	0.0125596	-0.016259	0.0263797	-0.0428861	-0.0243723	-0.0275602	0.0265222	-0.0128532	0.0163276
Tmem119	0.00210703	0.0290137	-0.077691	-0.000782977	-0.0243218	-0.00441782	-0.0233503	0.00966777	-0.000399073	-0.00277163	0.00196239	0.0149662	-0.00631095	0.0278405	-0.0121365	0.0016979	-0.00932374	0.00775806	0.0112529	-0.0127762
Coro1c	-0.0250007	-0.000663247	-0.00851322	0.0478602	-0.0345022	0.00194118	0.0200808	0.038118	0.0106463	-0.0465082	0.01776	0.0167713	-0.0158656	0.0115915	0.041997	0.0167416	0.0125522	-0.00829601	0.0128383	0.0254312
Svop	-0.0457652	0.00795686	0.00257846	-0.0393102	0.0178646	-0.00244674	-0.00719716	-0.0037782	0.00264533	0.00543528	0.0124344	0.00785024	0.0113055	0.0110082	0.0140044	0.0179552	0.0139225	0.029473	-0.0140446	0.0120577
Ung	0.0207815	0.0107259	-0.001921	0.0281755	0.0865223	0.0259709	-0.0348656	0.0152311	-0.024822	0.0205023	0.00372175	-0.0503433	-0.0999713	0.0470297	-0.0195058	0.0260037	0.0375237	-0.0489775	-0.00343899	-0.0272609
Cabp1	-0.0392267	0.00292016	0.00297443	-0.0192588	0.00578666	-0.00221025	-0.0180175	0.00426438	-0.00934428	0.0407347	-0.0303944	-0.00690652	0.00736516	-0.00929178	-0.0162412	0.0221845	0.0317144	0.0650982	-0.0541694	0.00836981
Cit	0.0205062	-0.0169455	0.00623732	-0.0468835	-0.0438937	-0.00540657	0.00565207	0.0348007	-0.0341852	-0.0152029	-0.0115343	0.0144525	0.042143	-0.00686305	0.00800369	-0.0283868	0.0107806	-0.0243656	-0.0186707	-0.00377099
Srrm4	-0.0593476	-0.000682306	0.009982	0.0500376	-0.0407162	-0.0135984	0.0180155	0.0377761	-0.00559881	-0.0272884	-0.00691181	-0.0141009	-0.0249748	0.00755302	-0.0164745	-0.0192215	-0.00384772	0.0134052	-0.00717673	-0.00883442
Taok3	-0.0401927	0.000959845	-0.000517005	-0.02533	0.0188776	-0.0213929	-0.00872068	0.000517116	0.000587716	0.00958122	-0.000680297	0.00410375	0.0160432	-0.00341966	0.0153625	-0.00941577	0.00412655	0.0103127	-0.0084873	-0.00276109
Lhx5	0.00155503	0.0246978	0.0100537	-0.0085881	0.000769605	0.0114748	0.100016	-0.04856	-0.0572885	-0.0222414	0.0174656	0.0012091	0.0273694	0.00882763	-0.0205357	0.0225776	0.0706853	-0.0356496	0.0191565	0.0332056
Dtx1	-0.031916	-0.00628278	-0.00498358	-0.0177442	0.0180198	-0.0204088	0.00514353	0.00661108	-0.00394994	0.0300514	-0.0314274	0.00551988	0.00783391	-0.00745449	0.00579695	0.0174392	-0.000952314	-0.0158308	-0.0117001	-0.00733189
Vps37b	-0.0188119	-0.0347339	-0.00713555	0.0259149	-0.0159439	0.00111371	0.00628263	0.0127318	-0.0193921	0.0149749	0.00440059	-0.0193634	-0.0257784	0.00531879	0.0152464	-0.0230581	0.00771324	-0.0214283	0.0176214	-0.0185557
Abcb9	-0.00675343	-0.0166169	-0.00449509	0.0119055	-0.00803978	0.0144089	0.00839577	0.0138676	-0.00378465	-0.00301735	-0.0423743	0.00618586	-0.0362133	-0.012551	0.00343124	-0.016376	0.00667269	-0.0128234	0.00939722	-0.0501622
Ubc	-0.0219823	-0.0606096	-0.0234319	0.0202191	-0.0215394	-0.00958458	0.0435192	-0.00535692	-0.0168802	-0.0104571	0.0351102	0.0107197	0.0296812	0.00618376	0.0615443	0.019171	-0.0471716	0.0649906	0.0217149	0.0066223
Tmem132b	-0.000316818	-0.0374246	-0.0157404	0.0125355	0.00652617	0.00372384	0.00772225	-0.00836286	-0.00902718	-0.00549533	0.0269089	0.00692728	0.000573196	-0.00273603	-0.00505094	0.000390578	-0.000547887	0.00755639	-0.00184685	-0.0051256
Tmem132c	0.00450772	0.0342917	-0.0636667	-0.00208608	-0.022878	-0.0105899	-0.0106877	-0.0270917	-0.035996	-0.0194113	-0.0270803	0.0112514	0.0253921	0.0576398	-0.0222016	-0.0059929	-0.00820824	-0.00886589	0.00044788	-0.0114881
Psph	0.0121673	-0.0556292	-0.0219726	-0.0107263	0.0146499	0.0265251	-0.00123879	-0.0151352	0.000105376	0.0068495	0.0138165	0.00162141	-0.0392056	0.0072058	-0.0250779	-0.00706974	-0.00414805	0.0065845	-0.0176564	0.00110354
Wbscr17	-0.0384865	0.000777013	0.000749455	-0.0214775	0.0158884	-0.0255849	-4.04589e-05	0.0102269	-0.00795124	0.0450952	-0.0279941	-0.00590254	0.0300074	0.00258596	0.0104512	0.0409237	0.033226	0.0171233	-0.0468288	-0.00889385
Auts2	-0.0272769	-0.0399854	-0.00217242	0.0128857	-0.0117387	-0.0325142	0.0117745	0.0380871	-0.0149234	0.0242677	0.0239616	0.0459387	0.0391038	-0.00791449	0.00203783	-0.0149815	0.036429	-0.0186021	0.00309141	0.0232692
Fzd9	0.00643371	-0.0240794	-0.00194846	0.0107151	0.00505771	-0.0194598	-0.0231524	-0.0524375	-0.0147677	0.0126699	0.0244696	-0.0480481	0.024089	0.0113876	0.00706368	-0.0103358	-0.0240064	0.0256631	0.0223167	-0.0309702
Srrm3	-0.0389893	0.00554719	0.00333575	-0.0260401	0.00689679	0.00277077	0.000143663	0.00582214	-0.00201524	-0.00132122	0.015648	-0.00251003	0.000943683	0.0065168	-0.00144149	0.0156109	-0.0201092	-0.0148277	-0.00406994	0.00761293
Col26a1	0.00417602	0.0394207	-0.100219	-0.00386228	-0.0289973	-0.0116416	-0.0240274	0.00698338	-0.00195557	0.00312587	0.00302677	0.0254536	-0.00536667	0.0289589	-0.00677285	-0.00305739	0.0151958	0.0115427	-9.61592e-05	-0.0141147
Actl6b	-0.0655962	0.00837601	0.00169815	-0.0575162	0.026212	-0.00470822	-0.00707469	-0.0102538	0.00427026	-0.0190698	0.0308653	0.0160403	0.00537072	0.0118888	0.0385489	0.0197724	0.019604	-0.00676245	-0.00519095	0.00480297
Pcolce	0.00326374	0.0350378	-0.0958756	-0.00177191	-0.0246422	-0.00946374	-0.0273469	0.0087813	-0.000330918	0.000233461	0.00110788	0.0177215	-0.00558187	0.0258814	-0.0040903	0.00920618	-0.0050789	0.00641292	0.0264503	-0.0150918
Nyap1	-0.0332222	-0.00642751	-0.00104915	-0.0160351	0.0116975	-0.0246266	0.00248366	-0.0094455	0.00209966	-0.00960777	0.00238709	-0.00702406	0.00996668	0.0117183	-0.00559593	-0.0136205	-1.415e-05	0.00311584	0.0105245	0.00444031
Tsc22d4	0.00100407	-0.0367093	-0.0238551	0.00333845	-0.00158048	-0.0135977	-0.0247041	-0.0250959	-0.0163762	0.0133931	0.0232929	-0.0363514	0.0175688	-0.0253336	-0.02058	-0.0319812	-0.00659007	-0.00863283	0.0151452	0.00208233
Mcm7	0.0222966	-0.0212575	0.00195985	0.0199998	0.0422329	0.00441907	-0.0141022	0.0311995	-0.0550248	0.00170454	0.0236946	-0.050803	-0.0708119	0.0612677	0.0276196	0.0440164	-0.00922607	0.000877441	-0.00827383	-0.00373075
Pdgfa	0.000567778	0.00273476	0.00592861	0.00431968	4.06561e-05	0.0128506	-0.00889142	-0.00482585	0.00511023	-0.0202037	-0.0192236	-0.0669195	0.00409595	0.0303394	-0.0300633	-0.0407862	0.0100825	-0.0105971	0.00850895	-0.0142781
Prkar1b	-0.0276588	-0.00164573	-0.00267488	-0.0195802	0.0204806	-0.0246364	0.0109415	-0.000189166	0.00961655	-0.0459373	0.0246715	-0.004208	-0.013915	0.0104565	0.0278812	-0.0289971	-0.0123679	-0.0563926	0.0320822	-0.00391277
Uncx	-0.0127648	0.0112676	0.0108955	0.0163489	-0.0309787	0.038407	-0.000729867	0.021107	0.000689532	-0.0337681	0.00642939	-0.0145408	-0.0373201	0.0182676	-0.0841004	-0.0297046	-0.0748004	0.0313107	-0.0407185	0.0301406
Lfng	0.0207499	-0.0382561	-0.00441602	-0.0244185	0.0103981	0.0145478	0.0162156	-0.0286817	-0.0400249	0.0170063	0.0153152	-0.0122705	0.00142259	-0.00669925	-0.00226697	-0.0124264	-0.050503	0.0136715	0.00394526	-0.0366378
Ttyh3	0.00096308	-0.0422498	-0.0115565	-0.016644	0.0018529	0.00419231	-0.027876	-0.0299206	-0.0303855	-0.012899	-0.0197112	-0.00979275	-0.00130604	-0.0288171	-0.035053	-0.0184611	0.0261968	-0.00169113	-0.00797649	-0.0474165
Mmd2	-0.02078	-0.0634629	-0.0281392	0.0209702	0.0137701	-0.00461309	0.0138467	-0.0113221	-0.00122106	-0.000591072	-0.0150491	-0.0357729	0.00416991	-0.000881621	-0.0121309	-0.0364701	0.0137171	0.0368606	-0.003916	-0.0429192
Kdelr2	0.018186	0.012851	-0.020872	-0.00968412	0.0134499	-0.0026055	0.0185877	0.0126621	-0.00183886	0.0170857	0.00200024	-0.0156745	0.016284	0.0312587	0.038858	-0.0763358	0.0267944	-0.0103474	-0.102826	0.0137097
Tecpr1	-0.0297211	-0.00922668	-0.00231897	0.0185829	-0.0145113	-0.0221303	0.0203368	0.0143633	-0.0102105	0.0188574	-0.0352216	-0.0197263	0.00205159	-0.015601	0.0198151	-0.02837	-0.00592167	-0.0268991	0.0272719	-0.0256075
Arpc1b	0.00814679	0.00318307	-0.0304777	0.00228503	0.00128827	0.00494634	0.0239221	0.00537114	-0.00168872	0.00466317	0.0243867	-0.0518986	-0.0187288	-0.115198	0.0425284	0.00507815	-0.0272979	0.0103393	-0.0260873	0.0344817
Mtus2	-0.0185863	0.00764878	0.00433455	-0.0204135	0.00136142	0.0204702	0.00443929	-0.0128006	-0.0031188	-0.025541	0.0246146	0.00442289	0.00148226	0.00362836	0.00546769	-0.03269	0.0234257	-0.0137139	0.00896986	0.00700468
Ubl3	-0.00615868	-0.0305224	-0.00716544	-0.0106044	-0.0135772	0.0258989	-0.0273347	-0.0143592	0.0319108	-0.0213624	-0.031387	-0.0141074	0.00608138	-0.0176375	-0.0422688	0.0156827	0.0519884	-0.0292341	0.02186	0.0171357
Gng11	0.00641884	0.0233464	-0.0436167	-0.00421411	-0.00377213	0.00217121	0.0219015	0.00812935	0.00359829	-0.00806943	-0.000169513	-0.060977	0.00291366	-0.124253	0.0307019	0.00975793	-0.00920344	-0.0182397	-0.0581856	0.0546024
Col1a2	0.00536922	0.0407765	-0.106929	-0.00421078	-0.0279763	-0.0101131	-0.0208305	0.00840364	-0.00315776	0.00240652	-0.00309509	0.0272521	0.00758517	0.0327206	-0.0179301	-0.000896335	0.00836005	-0.00318621	0.00976761	-0.0166581
Peg10	0.0116956	0.0154378	0.00428144	-0.00423977	0.00521425	0.00788075	0.0199667	0.0393953	0.0380786	0.0274003	0.0402023	-0.0323989	0.0427906	-0.0152153	0.0105469	0.00565646	-0.0521101	-0.0440702	-0.0263674	0.00746104
Asb4	0.00479737	0.0166476	0.00335656	-0.00168132	0.00313417	0.00389007	0.0433541	0.0192426	0.0119816	0.0109541	0.0407255	-0.0552147	0.0520823	-0.0632982	-0.0448545	0.0479553	-0.0884321	-0.0670792	-0.0434697	-0.0570615
Dync1i1	-0.0237276	-0.00722881	-0.0043419	-0.0199361	0.0226152	-0.0575599	0.00923838	-0.00352639	0.0055373	-0.0538419	0.0360114	0.00420862	-0.0287534	0.0018133	-0.00101392	-0.0473143	-0.0185036	-0.0173908	0.011906	0.000134106
Dlx5	-0.00659539	-0.00728094	-0.00154468	0.0200193	-0.00711366	-0.0119792	0.0098165	-0.00245609	0.0141298	-0.0111264	0.0469666	0.0129988	0.0551093	-0.00679375	-0.0134287	0.0523776	-0.0551187	-0.00757919	-0.0054503	-0.0301044
Gpr85	-0.0438611	0.00404	-0.000321129	-0.0394742	0.0277161	-0.0411418	0.00726508	0.00630607	0.000989655	0.00509182	-0.00715808	0.00497111	0.00499994	0.00564715	-0.00022584	0.0404713	0.00872888	-0.0020765	-0.0199515	-0.00158525
Foxp2	-0.00656692	-0.00278478	-0.0155236	0.0176266	-0.0179836	-0.00668657	-0.00472572	0.0109432	-0.0189175	0.00963451	0.0188875	0.0637368	-0.00100287	-0.0306708	0.0237769	-0.0508706	-0.0227166	-0.0204211	0.0266731	0.00484065
Tes	-0.0302711	0.0301782	-0.0346844	-0.0246185	-0.0144289	0.0397234	-0.00378414	-0.0273204	-0.0141281	-0.00682483	0.0253342	0.00124021	0.00258018	0.0159588	0.028646	0.015907	0.0329742	0.000172954	-0.00387429	-0.0047196
Cav2	0.00290419	-0.0244741	-0.0131162	-0.00245605	0.00499036	0.0102433	-0.00291953	-0.00606592	-0.0132983	-0.00332916	0.019086	-0.0657846	0.0101778	-0.0236455	-0.00159586	-0.00788916	0.00347457	-0.00135085	-0.0184598	0.0488444
Cav1	0.00422644	-0.0199179	-0.00722147	-0.0030928	0.000119214	-0.00138347	-0.0172082	-0.017834	-0.0210618	0.000922946	0.0173704	-0.0729474	0.0287604	-0.0272229	-0.00213741	-0.0152312	-0.000234802	0.0221505	0.00670922	0.00854873
Cttnbp2	-0.0350571	-0.0275544	-0.0126115	-0.0177602	0.0165027	-0.0373002	-6.206e-05	0.0134301	-0.0422537	0.0660845	-0.0427857	-0.0137257	0.0175092	-0.0210954	-0.0116072	0.0360407	-0.012959	0.0129795	-0.0211098	0.0148666
Gm15594	-0.0246863	-0.0107821	-0.00687422	-0.0126148	0.0134337	-0.0410005	0.000993546	0.0113499	-0.00542412	0.0335139	-0.0318641	-0.0025696	0.017216	0.000181638	-0.0104948	0.018522	9.01537e-05	0.0174945	-0.0345792	-0.00178614
Cped1	0.0035639	0.0321752	-0.0877443	-0.00136754	-0.0245123	-0.0079556	-0.0316032	0.0127199	0.00173331	-0.00113107	-0.000512985	0.0103448	0.00172412	0.0115722	-0.000782067	-0.00317757	0.00711666	0.00893909	0.000121024	-0.0013667
Ptprz1	0.0102141	-0.0556843	-0.0133009	-0.0365342	0.0352675	0.0140553	0.0295903	0.0271115	0.0444761	-0.0069964	-0.0385643	0.0203668	0.00858822	0.0239511	0.0137997	-0.0451213	-0.0324611	-0.00582503	-0.0181616	0.00159869
Fezf1	0.0100383	0.0327949	0.023774	-0.00483072	0.0025326	0.016597	0.0592152	0.0240284	-0.00377615	0.02619	0.02342	0.0183812	-0.000917434	0.0215583	-0.00133538	-0.0558255	-0.00712408	0.0321258	0.00248594	0.0739686
Ccdc136	-0.0103386	-0.0394042	-0.0179257	0.0426841	-0.00754712	-0.00866324	0.0211285	-0.00619844	-0.000186332	-0.00362343	0.00506142	6.97383e-06	0.019122	0.00934133	0.0150021	-0.0147161	0.0451432	-0.00204757	0.0218078	0.0151648
Flnc	-0.0004019	0.000400848	-0.0336747	0.0140821	-0.0013187	-0.00125947	-0.00190937	-0.00478069	0.000657232	-0.0077978	-0.00278422	0.000235837	0.0103165	0.000103894	-0.00550392	-0.00340084	0.00901255	0.00686813	0.0123383	-0.024802
Cpa4	0.00527566	-0.00830996	-0.00368937	-0.00391506	0.0197921	0.0301924	0.0314809	0.0391603	0.0616535	-0.0137087	-0.0500839	0.0276404	0.0154716	0.00484169	0.0148669	0.00271623	-0.0105463	-0.0149693	0.0114962	0.00116766
Mest	0.0321637	0.0598788	-0.0110531	-0.025722	0.0256687	0.0191781	0.116697	0.0212668	0.0133607	0.0515676	-0.012643	0.0560061	-0.0397757	-0.021122	0.00486411	-0.0165779	0.0146917	-0.0053197	-0.0047833	-0.0148847
Plxna4	-0.0436292	0.00918096	-0.0111085	-0.0119889	-0.00947617	0.0271054	-0.0171359	-0.0011671	-0.0223936	0.0869248	-0.0477541	0.018204	0.0367176	0.00042528	0.00215454	0.050069	0.025154	0.0168547	-0.0224211	0.0172106
Akr1b8	-0.00911339	0.0157878	-0.0088531	0.00948741	-0.0284748	0.0346903	-0.000790978	0.0128809	-0.00349814	-0.0305881	0.00239204	-0.0351612	-0.0293414	0.0177614	-0.0571469	-0.0145978	-0.0422039	0.0380699	-0.0211058	-0.00334187
Cald1	-0.00994606	0.0249916	-0.0596978	0.0379307	-0.0319858	-0.00949422	0.0136768	-0.011362	-0.000774957	-0.014811	0.0212453	-0.0189082	0.0456956	0.00924825	7.78114e-05	0.00465625	-0.006349	-0.00181653	-0.00601924	0.00191011
Ptn	0.0143221	-0.0838947	-0.0419892	-0.00755338	0.0321415	0.0180613	0.0533566	-0.0134082	-0.0124558	0.0248751	0.0238319	0.0415427	-0.0253435	-0.0053244	-0.0444081	0.0256137	0.0359596	-0.00448229	-0.0115875	0.0410439
Kdm7a	-0.0173019	-0.00319266	-0.00129906	0.0396114	-0.015162	-0.00803197	0.0148662	-0.0227778	0.0297587	-0.015404	0.0183275	-0.0012556	0.0291111	0.011028	-0.00139725	0.0104587	0.018826	0.00704257	-0.0179697	0.0161034
Mkrn1	-0.0428796	-0.000402397	0.0112047	0.00996381	-0.00747199	-0.00299009	0.0126977	-0.0076454	-0.00520304	-0.0113566	0.0130835	0.013872	0.00367368	0.00843883	-0.000340593	0.00628091	-0.0205261	0.00185709	-0.000148709	-0.00804165
Tmem178b	-0.0186371	-0.00400544	0.00253546	-0.00529557	0.0011084	-0.0152839	-0.00662865	0.00663403	0.00314713	-0.0192624	-0.00140656	-0.000518852	-0.0124833	-0.00683942	-0.0148286	-0.00410335	0.00555947	0.0120886	0.00736896	0.00288782
Tcaf1	-0.0266246	-0.019899	-0.00948728	0.0118014	-0.0178706	-0.0114251	0.00758654	0.00379351	-0.00670968	0.0262462	0.000765033	-0.000704105	0.0199068	-0.00243704	0.0157656	0.00738679	-0.0159349	-0.0313759	0.00130715	-0.00119781
Cntnap2	-0.00188315	0.0459266	0.0454577	-0.0397649	0.0113266	0.0689498	0.0186774	-0.0258174	-0.00462846	-0.000446117	-0.0353156	0.0771859	-0.0385379	-0.0169556	0.0308942	-0.0331902	0.0123086	-0.00303944	0.016863	0.022581
Tmem176b	-0.0422477	-0.00424575	-0.00725332	-0.00531975	-0.00309995	0.0338538	-0.0130686	-0.0127245	-0.0323063	-0.00232803	-0.025595	-0.0302648	0.00129606	-0.0186668	-0.00954611	0.00630431	0.0326796	0.0256299	0.0289811	-0.0144667
Cbx3	0.00745011	-0.00214772	0.00690635	-0.00950831	-0.00366781	-0.0100919	-0.00298783	0.0197791	0.00887295	0.0291959	-0.0193774	-0.00134456	0.0326295	0.0455537	0.0148629	-0.132434	0.059787	-0.0831855	-0.211888	-0.00655038
Creb5	0.0211713	-0.0683397	-0.00496483	-0.00348153	0.0138154	0.00705686	-0.0629734	-0.00119436	-0.0098478	-0.022161	-0.00671093	0.0605846	0.0469288	-0.0284754	0.0047081	-0.0110476	-0.000585233	0.00254142	0.0148387	0.0184367
Tril	0.00619258	0.0257222	-0.0786644	-0.00113969	-0.0186173	-0.00664427	-0.0187506	0.0110211	-0.0113799	0.00819991	0.00976275	0.0258906	0.00259338	0.0482081	-0.0289431	-0.0122303	0.0199375	-0.0108608	-0.000131633	-0.0158377
Chn2	-0.025575	-0.0033815	0.00446109	0.0544121	-0.0287388	-0.012537	0.00900912	0.0262331	-0.00978573	-0.0506739	-0.00365545	-0.0252809	-0.0190788	0.00746005	0.0226582	-0.0207188	0.0282893	-0.0162838	0.0461468	-0.0129796
Scrn1	0.00802571	-0.0477676	-0.00821806	-0.0146477	0.0134446	0.0257759	0.0338784	0.0175005	-0.00823246	0.0295853	0.0151368	0.0715832	-0.0763951	-0.0353737	-0.0106222	0.0246066	-0.0249872	-0.0472135	-0.0121527	-0.0305769
Mturn	-0.0260833	-0.00885062	-0.00982542	-0.0218762	0.0148767	-0.0354679	0.000822026	-0.00340524	-0.00232682	0.0112259	0.0032013	0.00779416	-0.0141882	0.00902307	-0.0149396	0.0263459	-0.00126681	0.00830007	-0.0161089	0.00516351
Adcyap1r1	-0.0147794	-0.0125941	-0.00467598	0.0259162	-0.00143284	-0.0171054	0.0132535	0.00967169	0.00554078	-0.013879	0.00377837	-0.00383306	0.00528956	0.00153577	-0.00304448	-0.022423	0.000884669	0.0011774	0.0251926	-0.00343185
Neurod6	-0.0730031	-0.0105947	0.00127637	0.019434	-0.01247	-0.038351	0.00114302	0.0322719	-0.0285323	0.0515089	-0.0409928	0.000211759	-0.0294495	-0.00853681	0.013139	-0.0255082	0.00118106	-0.0022149	0.0185829	0.0134388
Pde1c	-0.0279035	0.00450975	0.00275221	-0.00981641	-0.00976788	0.0556165	-0.0132382	-0.0135668	-0.0142954	-0.00662287	0.0195652	0.00934037	-0.00546651	-0.00283757	0.0108892	-0.017372	0.0115738	0.00451307	0.0210863	-0.00246854
Nap1l5	-0.0176142	-0.00307892	-0.00177411	-0.02333	0.0256985	-0.0100956	0.00203262	0.0108433	0.0236646	-0.00709088	-0.000500974	-0.00176345	0.0121065	-0.00575602	-0.0317877	0.0236073	-0.034385	0.00883878	-0.00751804	-0.0225772
Snca	-0.0322839	0.00987084	-0.00533492	-0.012405	-0.00157194	0.0122639	-0.000247325	0.00471757	0.017462	-0.0206652	0.0110974	0.00227187	-0.0311227	0.0252411	-0.0412314	-0.0075802	-0.0100571	0.0459958	0.00385748	0.0115142
Ccser1	-0.0289187	0.00521882	0.00408696	-0.010672	-0.00477463	0.0220783	-0.00664913	0.00176293	-0.0145843	0.0539182	-0.0229419	0.01664	0.0148229	-0.00827153	0.0111569	0.0274482	0.00671	0.0195099	-0.00885684	0.0115674
Hpgds	-0.00173429	0.00223484	-0.000629185	-0.000743479	7.23807e-05	0.00937882	0.0114281	-0.0149196	0.00131448	-0.0146351	0.00773825	-0.0187868	-0.00631503	-0.0166461	0.0366785	-0.00107643	0.00138647	-0.0388692	0.0154468	0.0120285
Ndnf	0.00336692	0.00685023	0.00765917	-0.000553434	-4.2503e-05	0.00209438	0.0175934	0.0150024	0.0119755	-0.00088696	0.00821602	0.0223076	-0.000459594	-0.00391527	-0.00552409	0.00434738	0.00641707	0.00716347	-0.0199224	0.00434431
Gng12	0.0106814	-0.00585097	-0.0568674	-0.00478582	0.0121671	0.0269355	0.0598086	0.0221509	0.041793	-0.0297155	-0.0482168	0.00363748	0.00585648	0.00226286	-0.00859805	0.00197677	0.0255636	0.0329069	-0.0231629	-0.00653045
Gadd45a	-0.0176639	0.00769184	0.00845644	0.0457428	-0.0426338	0.012631	0.0228014	0.00764174	-0.0135738	-0.0532401	-0.00394847	-0.0332156	-0.0424919	0.0196959	-0.0325911	-0.0354362	-0.0190514	0.0125461	-0.0167842	-0.0154802
Reep1	-0.0229616	0.00841019	0.008096	-0.0323689	0.0302536	-0.00686633	-0.0176453	0.014976	-0.00703842	-0.0192976	0.0162188	0.0106849	0.00401783	-0.00554052	0.0156688	0.00832131	0.0204122	0.00913961	0.0046812	-0.0158551
Vamp8	0.0104913	0.0158206	0.00148995	0.00360677	0.012021	0.0038486	0.0116107	-0.0204282	-0.00405648	-0.0304993	-0.0250155	-0.0483032	-0.0104644	-0.0840265	0.00818629	0.0241765	-0.00423582	-0.0156017	-0.0149785	0.0272766
Ctnna2	-0.0370717	0.00262262	0.00110664	-0.034532	0.00819471	0.00843134	0.00169347	0.00972362	0.00889687	-0.000541393	-0.000567769	0.00948692	0.00469797	0.0144456	0.0194916	0.0271577	0.0105707	-0.00362016	0.00545533	-0.00934695
Lrrtm1	-0.0217966	-0.00599925	0.000351074	-0.0182215	0.0169503	-0.027662	0.00218771	0.0233571	0.00386097	0.0100701	0.00744592	-0.017971	-0.0131369	0.0131724	-0.0139992	-0.00748593	-0.031991	0.00699545	-0.00086061	0.0144771
Eva1a	0.00393836	0.00478609	-0.0138457	0.00208864	0.00571997	0.00135328	-0.00260183	0.000101423	-0.00456146	-0.00273508	-0.00814851	-0.012178	-0.0148622	-0.019816	0.0186368	-0.000577257	-0.00771068	0.00591736	-0.00368828	0.00974377
Nagk	-0.0287712	-0.00704972	-0.0147597	-0.0112567	4.81755e-05	0.00802647	0.00383672	0.011567	0.000621252	-0.00460606	-0.00520418	-0.00279266	-0.000200097	-0.00763211	-0.0112294	0.0144915	-0.000799936	-0.010578	-0.0104037	0.00305777
Emx1	-0.0237204	-0.0233899	0.0210884	0.0453962	-0.0414528	-0.00926294	-0.0640773	-0.0382317	-0.0600964	-0.0528812	-0.0382715	-0.0023031	-0.0226464	-0.0169323	-0.0135249	0.00693871	0.00259604	0.0368694	-0.0217464	-0.0551619
Sfxn5	-0.00140946	-0.0165606	-0.00623093	0.00708867	-0.00272364	0.0045831	0.00675853	0.00204727	-0.000702177	-0.00124517	-0.00931112	0.00124485	0.001031	0.013723	0.0115942	-0.0498264	0.024038	-0.0385566	-0.0866605	-0.0328688
Add2	-0.0288333	0.00259615	0.00819955	-0.0111443	0.0152489	0.0203786	-0.0143772	0.0164372	-0.0209399	-0.00475056	0.00240437	-0.00596677	0.00540725	0.0116946	-0.0121905	0.0080028	-0.00403036	0.015703	-0.0227014	-0.0100137
Mgll	-0.0235134	0.00151164	-0.00146819	-0.0344545	0.0323926	-0.0639315	0.00346549	0.00555132	0.000284513	-0.0628269	0.0159549	-0.0135201	-0.0256715	0.0154874	-0.0269507	-0.0635444	-0.0277202	-0.00257181	0.0254326	0.00580405
Podxl2	-0.0622567	-0.00453167	-0.000822326	-0.00227373	-0.00551583	0.012369	-0.00367753	0.00621618	-0.019965	0.0245974	-0.0174026	-0.00793289	-0.00873389	0.00218902	0.00691659	-0.00704174	0.013762	-0.0243016	0.0324708	-0.00403329
Mcm2	0.0218353	-0.00687356	-0.0048287	0.0327624	0.0518648	0.0209263	-0.0165145	0.041545	-0.0398915	-0.00113278	0.01268	-0.0333633	-0.0586963	0.0337406	0.011119	0.0217341	-0.00265133	-0.00134308	0.00241596	-0.00187858
Magi1	-0.00714316	-0.0196817	0.00082797	0.0400019	-0.026294	-0.00136922	0.0130013	0.0169142	-0.00517736	-0.0483048	0.00787842	0.0154656	0.0129554	0.00699654	-0.00254616	-0.0207719	0.0332674	-0.00321725	-0.0469275	-0.0237704
Frmd4b	-0.0193303	-0.0110865	0.00132708	-0.000236852	-0.00806268	0.00978484	0.0058771	0.0321288	0.00715981	0.0289059	-0.0310334	-0.00317777	0.000511478	-0.0157073	-0.0289374	-0.00388839	0.00119694	-0.017598	-0.0140738	0.0135294
Foxp1	0.00300974	0.000566249	-0.0177507	-0.00655924	-0.00655739	-0.0412722	-0.0422656	0.00764716	-0.0134522	0.000773962	0.00206697	0.0735188	-0.0137548	-0.0341557	0.00305245	-0.00299144	-0.00490457	-0.00134859	0.00387893	-0.00463754
Pdzrn3	-0.0146039	-0.00563905	-0.00985211	0.0042374	0.00102567	-0.0196212	-0.00101	0.0168918	-0.0113791	0.0608414	-0.0429612	0.0024871	0.0220376	-0.00683925	0.00517248	0.0320775	0.0061463	-0.0247413	-0.00664825	-0.00791913
Chl1	-0.0491845	-0.00277927	-0.00248985	-0.0394276	0.0357064	-0.0810944	0.00335701	0.0193163	-0.000181701	0.0121371	-0.0275121	-0.0102551	-1.24165e-05	-0.00133411	0.00230524	0.0146382	-0.00907992	-0.0162221	0.00133872	0.000995744
Lrrn1	0.0179794	0.0307661	0.0404828	-0.0103169	0.00501599	-0.0209162	-0.0417925	-0.0553966	-0.0307305	-0.0441913	-0.0876626	0.0276264	0.00707877	0.00495027	0.0630777	-0.00554379	-0.0736847	0.045199	-0.034049	-0.0800391
Lmcd1	0.00107035	-0.040492	-0.0173392	-0.00330808	0.00805077	0.0227961	0.0172765	0.0187824	-0.0214073	-0.0237181	-0.0140779	0.0124496	-0.0397985	-0.00137828	0.00545518	0.0127661	0.0105417	-0.00400583	-0.0192173	-0.0287347
Slc6a11	0.000996439	-0.0108675	-0.00896728	-0.00711803	0.0117706	0.0264566	0.0346475	0.0213509	0.0288678	-0.0354218	-0.0739616	0.00421128	-0.0126537	-4.19694e-05	0.0104106	-0.00112375	-0.00624457	0.0197299	-0.00228632	-0.0424712
Slc6a1	-0.00820466	-0.00256093	-0.00134186	0.012377	-0.00594823	0.0230741	0.0196016	0.0224555	0.0177587	-0.0293461	-0.0215671	-0.00987019	-0.00926855	0.000181356	-0.0189903	-0.00378763	-0.0248011	-0.00703662	0.0187539	-0.0199159
Syn2	-0.0321922	-0.00484795	-0.00206582	0.000305384	0.00468588	-0.01087	0.00797364	0.014517	-0.010977	0.0665689	-0.0550398	-0.00429752	0.0291623	-0.0128386	0.00983356	0.00963625	-0.00602654	-0.0100526	0.0132792	-0.0183386
Plxnd1	-0.0129966	0.00739431	-0.0114724	-0.0168957	0.00650466	0.00727005	0.00380047	-0.00713816	0.00823556	-0.0373763	0.0241152	-0.0762273	-0.00952547	-0.112262	0.0677407	-0.0122767	0.0104292	-0.0275539	-0.0380485	0.0326136
Tmcc1	-0.0250141	0.00401751	0.00608333	0.000680978	-0.0187248	0.0311889	0.00782433	-0.00135699	-0.0076125	-0.00373613	-0.00228643	0.0012202	0.000464166	0.00236339	-0.0177465	-0.0172347	0.00457806	-0.00687935	-0.0255858	-0.0142244
Rassf4	0.000600585	-0.0158919	-0.000815448	0.00547969	-0.00625761	0.00920609	-0.0147323	0.000384563	-0.015974	-0.0220287	0.0127449	-0.00710513	-0.0121764	-0.0032349	-0.0395986	0.019885	-0.0445716	-0.0206112	-0.0243258	-0.00319963
Cxcl12	-0.0103747	0.0284009	-0.0824661	0.00838174	-0.035317	-0.00803321	-0.024209	0.0277755	-0.00774514	0.0334128	-0.0234881	0.0154409	-0.00117491	0.0167171	-0.0180043	-0.0278063	-0.0182417	-0.01684	0.033825	0.00412451
Cecr6	-0.00948868	0.00665901	0.00475374	-0.00570372	0.00242037	0.0232964	-0.00313419	-0.011954	0.00293063	-0.0014776	0.0109778	0.00334085	0.00466851	0.00199177	0.0209048	0.00993407	0.0229267	-0.0194502	-0.00473634	-0.0108585
Apobec1	0.00276962	-0.0337914	-0.0152956	0.00223445	0.00563945	0.00850349	0.000743856	-0.0052476	-0.00958305	0.0079347	0.0164081	-0.0281149	-0.00211719	0.00348677	-0.00277251	-0.0160991	0.0148929	0.00839913	0.00458347	0.0229685
Eno2	-0.0220183	0.00126393	-0.000169069	-0.0173363	0.0135013	-0.0203008	-0.000591945	-0.00350726	0.000583201	-0.0157509	0.0153837	0.0152051	-0.0111236	-0.00108269	0.000607316	0.00109716	-0.00582314	0.00299301	-0.00750835	-0.00738054
Tpi1	0.0382969	0.00178179	0.0182312	0.0277967	0.0502925	-0.00923033	0.00565395	-0.0166743	0.0225583	0.000596753	-0.0103626	-0.0104827	0.00885143	0.0152893	-0.00647468	0.0335053	0.0103136	0.0533767	0.024728	-0.00547455
Cdca3	0.036755	-0.00783521	0.0223315	-0.0664941	-0.0754089	-0.0158077	0.00360381	-0.00952173	0.0227393	0.0125591	-0.00740686	-0.015473	-0.0409575	0.0169974	-0.0145483	0.00632296	0.0152717	-0.0148309	-0.00130676	0.0141554
Ptms	-0.0339656	0.000584628	-0.00801149	-0.0358617	-0.0113186	0.00784051	-0.0109037	-0.0837418	0.02897	0.0312082	0.0131498	-0.0131462	-0.0487645	-0.00889636	-0.0806679	0.00542658	0.00539007	-0.0280102	-0.0253489	-0.022913
Tapbpl	0.000167209	0.00214801	-0.00182564	-0.00251346	-0.000408496	0.00183043	0.0105669	9.50275e-05	0.000336784	-0.00325442	0.00783546	-0.00735575	-0.00793941	-0.00166908	-0.00132742	0.00672343	-0.00360926	-0.00258673	-0.00580966	0.0122985
Cd9	-0.00476803	-0.0504896	-0.0218985	0.00597154	-0.0261071	-0.0171117	0.0516398	-0.0283847	0.00711829	0.0143251	-0.010677	-0.0597583	-0.0276135	-0.00445065	0.0406095	0.000534099	0.0191415	0.0125189	0.00268385	-0.0393179
Rad51ap1	0.0246155	0.00238046	0.0104113	-0.0144719	0.015809	0.0160081	-0.0153128	0.0777271	-0.0747833	-0.027175	0.00283554	-0.00679898	-0.0127452	-0.00683345	0.0112059	0.0262787	0.0172317	0.00914241	-0.0131365	-0.00641591
Ccnd2	0.0267977	-0.0550107	-0.00917797	0.0304197	-0.0118258	-0.0233678	-0.0407826	0.00528763	0.0201955	-0.0162185	-0.00715959	-0.00325402	0.00751733	0.0270311	-0.0595278	0.0205647	0.0423593	-0.0213634	0.0353321	-0.0090445
Prmt8	-0.0252673	-0.00196733	0.00437883	0.0350881	-0.0239233	-0.0170806	0.0158273	0.0189518	-0.00988855	-0.0110993	-0.0188967	-0.029246	-0.0218015	0.000161623	-0.00681183	-0.0545782	-0.0209773	-0.0319623	0.0353441	-0.0268228
Tspan11	-0.00949648	-0.00631194	-0.00345914	0.0298723	-0.0185797	-0.00811857	0.00217897	0.0055512	-0.00951626	-0.00875597	-0.011336	-0.0225625	0.000123981	0.00277937	-0.00380366	-0.0195671	0.0248341	-0.00654384	0.0122962	-0.0182705
Cdkn1b	-0.00912716	-0.0371914	-0.00740088	0.00562216	-0.0298564	-0.00673508	0.0123132	0.00162392	-0.00484593	0.0250282	-0.00735063	0.00499208	-0.00230356	0.00872117	0.000607231	-0.0320078	0.00401056	-0.0182447	-0.00743168	-0.00273829
Lockd	0.018308	-0.0462232	-0.00339805	-0.0424636	-0.0575355	-0.00689929	0.00145044	-0.0229174	0.0168836	0.0152658	0.0148764	-0.0358797	-0.0465083	0.0124609	-0.0455517	0.0159561	0.0282842	-0.0338042	-0.0101189	0.0118913
Hebp1	0.00834154	-0.0127138	-0.0414412	-0.00164382	0.0142216	0.0134983	0.0336476	-0.00314966	0.0149145	-0.0134149	-0.00998795	-0.0329037	0.00656704	-0.0467413	0.0104862	0.00269654	-0.00445783	0.017047	-0.0195077	0.0387713
Emp1	0.00616208	-0.0318698	-0.0267994	-0.0197128	-0.031285	-0.0084898	0.00595436	-0.0505382	0.0209761	0.0250646	0.0264475	-0.0753263	-0.0143112	-0.0010123	-0.00637028	-0.000275727	0.0197919	0.00627848	-0.0176859	0.0352978
Grin2b	-0.033157	-0.0138308	-0.0114404	-0.0388936	0.0415216	-0.0610574	0.017972	0.0181558	0.0308892	-0.0655537	0.000371669	0.00767104	-0.0276457	0.0123664	-0.02131	-0.0393225	-0.00894175	0.00615834	-0.00983485	0.0126448
Lmo3	0.002614	-0.0276294	-0.00085302	-0.0218487	0.01593	-0.0186078	-0.0389735	-0.00616967	0.00794144	-0.0300817	-0.00118936	-0.0176948	0.0234405	0.00677188	-0.00477271	-0.0240178	-0.003607	0.0137035	0.052386	0.0249285
Ldhb	-0.03304	-0.0252228	-0.0193247	0.0243294	-0.000554184	0.0227472	0.0342904	-0.00213269	-0.00845906	0.0209809	-0.0258335	0.0620256	-0.0585389	0.0179946	0.018853	0.0574827	-0.0507493	0.0389567	0.0113023	-0.00602794
Sox5	-0.0409531	-0.0169119	0.00191295	-0.0207697	0.0156246	-0.0834453	0.0158752	0.0231297	0.00442023	0.0137639	-0.0254763	0.00751186	0.0090844	-0.00219165	-0.00940754	-0.00141879	-0.0126503	0.0295504	-0.00317805	-0.0125219
Rep15	0.000493966	0.00157009	0.000995711	-0.000694599	-0.000770961	0.00408229	-0.00471064	0.00483356	-0.000546071	0.00120347	-5.32556e-05	-0.00414699	-0.00593635	0.00798023	0.00760491	-0.0068176	-0.00120379	-0.0115477	-0.00642152	0.00107531
Ttyh1	0.0170372	-0.0738902	-0.0177005	-0.0166789	0.0142743	0.00893092	-0.0253246	-0.0402429	-0.0181144	0.00951562	0.0155782	0.013665	-0.0225827	-0.0215708	-0.0145466	-0.0048416	-0.0141632	0.00582722	0.0056837	-0.0464884
Tnnt1	-0.00610493	0.00873257	-0.00291433	-0.00340899	-0.00107727	0.0120434	0.00899523	-0.00277064	0.000204978	-0.0105511	0.0149748	-0.0352621	0.00714345	-0.0560599	-0.00328779	0.0129902	-0.00802884	0.0185939	-0.047555	0.00332721
Syt5	-0.0376791	0.00419532	0.000752618	-0.0388053	0.0276565	-0.0139726	0.00529719	-0.0165376	-0.0102333	-0.0253995	0.024034	-0.00587369	0.00475658	0.0165667	0.0342242	0.00406524	0.0182757	-0.00433428	0.00174973	-0.00834198
Ube2s	0.00804114	-0.000260172	0.0335327	-0.0532986	-0.0979053	0.00780195	-0.0171836	0.0107571	0.0386322	-0.00356197	-0.0229431	-0.0347743	-0.0532306	0.0229624	-0.0488427	0.0152561	0.00613918	-0.0191729	0.00198618	0.0137402
Zfp784	-0.0053651	-0.00150007	-0.00109809	-0.00157267	0.00385266	0.00242335	0.00753601	-0.0022087	-0.00308524	-0.0179275	0.00687802	0.00461135	0.00723651	-0.0117668	-0.00821223	-0.0115874	-0.00110555	-0.0166615	0.0178048	0.0108943
Peg3	0.0111514	0.00934456	-0.0101387	-0.0166374	0.00617507	0.00468036	0.0499951	0.0404637	-0.0117993	0.0399197	0.0460774	-0.0166466	0.0564029	-0.000524836	-0.0646299	0.00497308	0.0138929	-0.0316651	0.019234	-0.0433644
Clcn4	-0.0337481	-0.00715904	-0.007505	0.00177464	0.0124649	-0.0184821	-0.000937454	0.009042	-0.0163094	0.014566	0.00660169	0.00705495	0.0298802	-0.000581372	0.0197998	0.0259448	0.00576142	0.00301143	0.00702108	-0.00177028
Lig1	0.0366147	0.015229	0.009281	-0.00982617	0.0504487	0.0256938	-0.0170178	0.0917897	-0.0779849	-0.0266387	-0.0163391	0.00842352	0.00208895	0.00679785	0.00255657	-0.000125738	0.0203914	-0.0207734	0.0183048	0.00876053
Pnmal2	-0.0299773	0.00435582	-0.00150952	-0.0208325	0.00142009	0.0145988	0.013526	-0.0132658	-0.00696313	-0.0196113	0.0257113	0.00452583	0.00584587	0.0115968	0.0348954	-0.00350798	0.0269165	-0.0121057	0.0149082	-0.0181917
Nova2	-0.0342687	-0.000295528	0.0112363	-0.000751144	-0.0112728	0.0108322	0.00116597	0.00535637	0.0121047	-0.00929658	0.00843657	0.00324857	0.00042498	-0.00328711	-0.0440747	0.000121196	-0.0305045	0.000507239	-0.0134002	-0.0176731
Fosb	0.00467188	-0.0239961	-0.0146233	-0.0086449	0.00157816	0.00743511	0.00379224	0.0201133	-0.031132	0.0115202	0.0239144	-0.0181257	0.0310694	-0.0112184	0.00558634	-0.0270482	-0.0280004	-0.00724946	0.0024074	-0.00566812
Apoe	0.0154813	0.0142625	-0.0377741	-0.00935635	0.0106896	0.00655052	0.0562677	-0.00522213	-0.0413909	0.017735	0.0153503	0.000841541	-0.0392022	-0.0614413	0.0245228	0.00427837	-0.0337302	0.0158243	-0.0241058	0.00376615
Cadm4	-0.0311766	-0.00345498	0.00880064	0.00308773	-0.00528822	0.00725861	0.00667147	0.00610529	0.00800782	-0.00424861	-0.0029057	-0.0059264	-0.0172282	0.00688814	-0.0311165	0.0155198	-0.0205121	0.0110178	-0.00362556	-0.0236912
BC049730	0.00504329	-0.0115428	0.00511217	-0.00420424	-0.00820611	-0.00353676	0.0137872	0.0224025	-0.00696616	0.0150829	0.0166622	0.00884416	0.0209896	0.0176502	0.0340746	-0.0169825	-0.0205565	0.00739207	-0.0161728	0.0223841
Gm9844	-0.0348893	0.0210717	-0.0227751	-0.0264862	0.00335076	0.0076938	-0.00531514	0.00117359	0.00486721	-0.00334762	-0.000841537	-0.0129037	0.0149311	-0.0171099	-0.0144336	0.0215398	0.0120458	0.00181423	-0.0155466	0.0143127
Atp1a3	-0.0425688	0.00693649	0.00277778	-0.0283563	0.011692	0.00159173	-0.00600143	-0.00530339	0.00128472	-0.0077689	0.0177257	-0.00611524	-0.00568358	0.00217045	0.00179672	-0.0115068	0.00528303	0.0269622	-0.000485746	-0.0169401
Pou2f2	-0.0263215	0.0043091	0.00548523	-0.0157321	0.00607498	0.0158239	-0.000583451	0.0152506	-0.0102371	0.0124196	0.017149	0.000613119	0.00863306	-0.00231053	-0.0202769	-0.023304	-0.0323593	-0.00327613	-0.003731	0.00545289
Bckdha	-0.0180305	-0.027389	-0.0126247	0.0384993	-0.00361042	-0.0227978	0.0164719	-0.0128895	-0.000570047	0.0138023	0.0106763	0.000346608	0.00759893	-0.00287455	0.0360937	0.000258507	0.000456342	0.0211435	0.00965761	-0.00516555
Numbl	-0.0343638	0.00176773	0.00174406	0.0473451	-0.0373942	-0.00228651	0.0207642	0.0259439	0.00163819	-0.05029	-0.00488057	-0.0255234	-0.0300845	0.0241875	-0.0355682	-0.000567176	0.0082929	0.0193586	-0.0139282	-0.0179536
Ttc9b	-0.0501022	0.00106658	0.00700504	-0.0372489	0.0144966	0.0162947	0.0111854	0.0279606	0.0280292	0.0288913	-0.00886406	0.0298043	-0.00972279	-0.00929891	-0.0071374	0.0303142	-0.00940656	-0.0236007	0.00348624	0.0181949
Dll3	-0.0412937	0.00815578	0.0113476	0.0395029	-0.047943	0.0432429	0.0167977	0.0254325	-0.00439731	-0.0178069	0.0134241	-0.00835359	-0.0370657	0.0100139	-0.0432072	-0.0231708	-0.0545831	0.0130584	-0.0261353	0.0123373
Zfp36	-0.000513939	0.00485832	-0.0150118	-0.00121649	-0.00180592	0.0021522	0.00510382	0.00114504	0.00225851	0.00339654	-0.00217111	-0.00524639	-0.00510398	-0.0404342	0.00826066	-0.00271217	-0.0213539	-0.000621633	-0.0104928	0.0223383
Lgals7	-0.0134615	-0.0076105	-0.00683127	0.00228184	-0.000856622	-0.00442652	0.00570277	-0.000893328	-0.0110343	-7.62919e-05	0.00270492	-0.00322023	-0.00491781	7.22676e-05	0.0197252	0.0121261	0.0210048	-0.026916	0.0228908	0.000426818
Gm26604	-0.00998997	-0.0465711	-0.016539	0.0213014	0.00510175	0.00722284	-0.0167011	-0.0228373	0.00478183	0.0291759	0.0179399	0.0134778	0.0157708	0.00289129	-0.040001	-0.00347468	0.0130751	0.0109771	-0.00633547	0.0632044
Ppp1r14a	-0.0499372	0.0145195	0.00742398	0.00893124	-0.0365477	0.0640596	-0.00980456	0.002734	-0.0150366	0.013764	-0.00984009	-0.0192164	-0.0395972	-0.00191692	-0.0559746	-0.0504032	-0.0402663	0.0464355	-0.0228533	0.0205575
Dpf1	-0.0292655	0.0120231	0.0150973	-0.0388758	0.017581	0.00530936	-0.026091	0.0171809	0.00431751	0.00257578	-0.00184026	-0.0112091	-0.00647396	0.0321629	0.0248749	0.019495	0.0256076	-0.00527609	-0.0308387	-0.00379888
Clip3	-0.0307957	-0.02387	-0.0106817	0.013316	-0.00264175	0.00221176	-0.0115688	-0.00631316	0.0173826	0.0114042	-0.00149262	0.00411614	0.0105569	0.00921676	-0.0299323	-0.00226271	0.00342187	-0.00979113	-0.000363835	0.0166323
Aplp1	-0.067608	0.00545819	0.0035933	-0.0193384	0.00976068	0.00335164	0.0126576	-0.00257154	-0.0161003	-0.00790646	0.0136965	0.00457202	0.00146901	0.0101578	0.0212613	0.00760669	0.00732939	-0.0058592	0.0213772	0.0113569
Hspb6	0.00357412	-0.0320458	-0.0116146	-0.00365624	-0.00301898	0.00122322	-0.00447501	-0.0155784	-0.00413012	0.00114644	0.017806	0.0185672	-0.0113888	-0.00592148	-0.00716467	0.00730735	-0.00300685	-0.0125207	-0.0173333	-0.00882265
Gramd1a	-0.0385354	-0.00446753	0.000111414	0.0108941	-0.020822	0.0098979	0.006336	0.00825848	-0.00192585	0.00383693	7.08565e-05	0.00216427	-0.00537901	-0.00225745	-0.00382148	-0.0191759	-0.015164	-0.0186795	0.0136052	0.00744056
Chst8	-0.0323541	0.0136382	0.00595513	-0.0219137	-0.000221049	0.0350346	-0.0133627	-0.0282703	-0.00786683	-0.042405	0.00607623	-0.0356046	0.00434387	0.0148304	-0.0380715	-0.0263348	0.0136001	0.0495974	-0.0106587	-0.0188516
Cep89	0.0104315	-0.0150615	0.0070938	-0.0383702	-0.0490533	-0.0202224	0.0104345	-0.0293712	0.0336918	0.0231008	-0.000164058	-0.0402157	-0.047272	0.0371485	0.0250607	0.000710273	0.0091743	-0.00933056	-0.00179822	-0.0220634
Ccne1	0.024283	0.0302056	0.0129663	0.0106832	0.0523074	0.0110658	-0.0189871	0.043127	-0.0515717	0.0018675	0.0073342	-0.0250464	-0.040504	0.0428627	0.0432141	0.00708179	-0.00446238	0.0039924	-0.0205243	-0.0205741
Klk8	0.00504728	0.0206198	-0.014236	-0.00296816	0.00348287	-0.00331777	0.0516972	-0.0302882	-0.0391435	-0.0116948	-0.00107273	-0.0396622	-0.00621957	-0.114144	0.0135158	0.00676569	0.0210492	0.0136774	-0.0339969	0.0736085
Shank1	-0.0285806	-0.00254904	-0.00167201	-0.0316649	0.025282	-0.0351546	0.0104793	0.00106408	0.00145006	-0.0243523	0.0125308	0.0081281	-0.0121486	0.010519	-0.00525101	0.00375047	-0.0103686	-0.0221153	-0.0214391	-0.0216883
Rcn3	0.00448733	-0.00977548	-0.0376116	0.0227084	0.000495356	-0.0103653	0.0100448	-0.0371204	0.00665752	0.0256913	0.0173622	-0.0122667	-0.0237864	0.0110842	-0.00533393	0.0152934	0.00148509	0.0180066	0.0160544	-0.0290426
Slc17a7	-0.040938	0.0105498	0.00661666	-0.0197671	-0.00838943	0.0384588	-0.0172838	-0.0056428	-0.00570248	0.00626852	0.00688779	-0.0122964	-0.0322048	0.00315189	-0.0473217	-0.0564371	-0.00312306	0.0778743	-0.029194	0.00738027
Rasip1	-0.00733594	0.00229946	-0.010883	-0.0068203	0.00361943	-0.00314278	0.00296236	-0.000403925	0.000402334	0.00420327	0.00202131	-0.0603668	0.0103374	-0.107312	0.047481	0.0229831	0.00423655	-0.00144828	-0.0630692	0.0540415
Cyth2	-0.0485536	-0.00490301	0.00350431	0.00504507	-0.0325364	0.0306269	0.00843678	0.00164446	-0.0031686	-0.0015198	0.0116237	0.0108185	-0.00162211	0.0176301	0.0033922	0.0175959	-0.0274332	0.027575	-0.0109376	0.00413647
Emp3	0.00268421	0.0186819	-0.0478153	-0.00155332	-0.0116525	-0.00360396	-0.0056874	-0.00237082	0.00519456	-0.00570898	-0.00141845	-0.0266709	-0.0148025	-0.0691333	0.024776	0.0167922	-0.0248168	0.00944026	-0.000390393	0.0125372
Kcnc1	-0.0291678	0.0011387	-0.00183716	-0.015151	0.0153181	-0.00547492	0.00822757	-0.00289099	0.00205665	-0.0348692	0.020765	-0.000790923	0.0015887	0.00827679	0.0396986	-0.00272556	0.0238176	-0.0273271	0.0199677	-0.00263786
Ldha	0.0440254	0.00706424	0.0201044	0.0284562	0.068832	-0.0378636	0.00397963	0.000478359	0.0245307	-0.00746763	0.0208763	-0.0141223	0.0257311	0.0245014	0.0541357	0.0134776	-0.011328	0.0776191	-0.00576446	-0.0211304
Ptpn5	-0.0271733	0.00819141	0.00257967	-0.0293055	0.0149194	-0.00457206	0.0182219	-0.00354555	0.00147422	-0.0223029	0.0371298	0.0164908	0.000599776	-0.00814292	0.00391731	0.00735827	0.0249253	-0.00299882	0.0203527	-0.0146698
Nav2	-0.0183625	-0.00861069	-0.0126903	-0.0211487	0.0187978	-0.0242353	-0.00446913	0.00351564	-0.0304557	0.0244171	-0.0561838	0.00696856	0.00746866	-0.00949342	0.00780858	0.0306827	0.00288944	-0.0189373	-0.0296747	-0.0297213
Slc17a6	-0.0429004	0.00574973	0.00672536	0.0142502	-0.031584	0.0599245	0.00145888	0.00173889	-0.0329844	0.0449156	-0.0227048	-0.00896647	0.00111144	-0.00166051	0.0259304	-0.043473	0.00719239	-0.0396873	0.0277696	0.0027651
Svip	-0.019214	-0.00756691	0.00377195	0.0213014	-0.0155879	0.0246252	0.00125141	0.00571423	-0.00777902	0.00377511	-0.0129152	-0.00542163	-0.0125329	-0.00200491	-0.0179786	-0.0473443	-0.0110104	0.00870887	0.024582	0.00378833
Luzp2	-0.00139149	-0.0161521	-0.0180825	-0.0149455	0.0251037	0.0399822	0.06608	0.017359	0.0531188	-0.0557639	-0.111686	-0.000370277	0.0018834	-0.0172531	0.0250169	-0.0305465	-0.0181164	0.0438057	0.0229251	-0.100713
Snrpn	-0.0358647	0.000909656	0.00652694	-0.0332091	0.0184216	0.0271972	-0.00760033	0.0451408	0.0386444	0.00359736	0.0035357	-0.0365737	0.0352194	0.0122216	-0.0311542	-0.012075	0.00673829	-0.0274182	0.0517901	-0.0130982
Ndn	-0.0360899	-0.0426289	-0.0327559	-0.0162812	0.0125439	0.0399982	-9.73601e-05	-0.0375472	-0.0086057	-0.0282721	0.0216119	0.00982045	-0.0336581	-0.00765627	0.00892211	0.0100677	0.0226109	-0.0102923	0.0365393	0.0129504
Peg12	0.0191528	0.00990958	0.0149871	-0.00949673	0.00605545	-0.00661538	0.0106288	0.0055805	0.00439759	0.0143845	-0.00332808	0.00171188	0.040806	0.0252789	0.0111353	-0.0815494	0.0332931	-0.045417	-0.118121	-0.00835502
Apba2	-0.0262405	0.00714695	0.0199502	0.000781797	0.00287921	-0.00456904	-0.00188431	0.0122085	-0.0179865	-0.0365077	-0.0133936	-0.00546614	0.033377	0.0088513	0.0331037	0.00227696	0.00969369	-0.00138578	0.0033773	-0.0353366
Nr2f2	-0.000401628	0.0214401	-0.0376776	-0.00684036	-0.0160732	0.0216163	0.00437478	0.0105723	0.0243937	-0.0203495	-0.0203307	-0.0844162	0.0980963	0.08118	0.0220244	-0.0242438	0.0145527	-0.0605271	-0.000926657	0.0714877
Chd2	-0.00434567	-0.021616	-0.00599268	0.0126546	-0.0149597	-0.0115489	0.00532896	-0.0241384	0.00164292	0.00352972	-0.0138052	0.0126827	0.0118861	-0.000957558	-0.0190057	-0.00810906	0.0151123	-0.00618477	0.00351089	-0.0162438
Fam174b	-0.00921175	0.017095	-0.0505965	-0.0077751	-0.000689577	0.00551724	-0.0158582	0.00980108	0.0158739	-0.0116591	0.0103925	0.0113377	-0.0027092	0.0187446	0.00732005	0.0211445	0.00807731	0.00863205	0.0210624	-0.00199222
St8sia2	-0.0264298	-0.0121219	-0.00565694	0.000699554	-0.00659916	0.0166836	0.00846983	0.0122934	0.011721	-0.015228	0.00432392	0.0212769	0.00830689	0.0168038	-0.00659213	0.0301959	0.00796881	0.00303176	-0.0190782	0.01343
Ntrk3	-0.023982	-0.0292939	-0.00545479	-0.00436424	0.00558161	-0.03106	-0.0195255	0.00198564	-0.0359675	0.0116298	-0.00483388	-0.00637909	0.013816	-0.0106448	0.0106744	-0.0120807	0.0129322	-0.0135943	0.0138897	-0.0112708
Gm9885	-0.00127273	-0.0186713	-0.00518212	-0.00614764	0.0136748	-0.000765281	-0.0175769	-0.00830149	-0.0113172	0.00302039	-0.00535766	0.000740063	-0.0152594	-0.0110803	-0.00805695	-0.022233	0.00899401	-0.0109602	0.00843193	-0.0111756
Mfge8	0.0114582	-0.0748187	-0.043631	0.00671432	0.0323757	0.0294807	0.0297879	-0.0187076	-0.00155344	-0.00104559	0.0162054	-0.024001	0.000361165	0.00403794	0.00120238	-0.00968184	-0.0156197	0.0437645	-0.0217264	-0.00492773
Rlbp1	-0.00420781	-0.0757778	-0.0361068	0.00390785	0.0275493	0.0177471	0.0178713	-0.00737579	-0.00722818	0.0188695	-0.0183847	0.0279008	-0.0413236	-0.00738667	-0.00632244	-0.0117676	-0.0236705	-0.0168036	-0.0273247	-0.0319382
RP23-207N5.2	0.00291665	-0.031464	0.00631154	-0.00152897	-0.0175097	0.00125945	-0.0352264	-0.0173075	0.00383942	-0.0381102	-0.0150039	0.0264762	-0.00595821	-0.0123208	-0.0294194	0.0212066	0.00862824	-0.0192869	-0.014983	-0.00895461
Rhcg	0.00358833	-0.018504	-0.00539941	0.0119231	0.0134897	0.0070731	-0.00944232	-0.0216092	-0.0222998	-0.0262807	-0.0168992	-0.0362875	0.0211118	0.00240206	-0.0210751	-0.0131225	-0.0108334	0.0022789	0.00178402	-0.0464769
Prc1	0.0244218	-0.0373089	0.0167871	-0.066878	-0.0834919	-0.00862767	0.0170597	0.0424768	-0.0257437	-0.0216335	0.00154467	0.0217176	0.0636176	-0.0221556	0.0112242	-0.015221	-0.00542669	0.0180517	0.01082	-0.0108951
Ap3b2	-0.0449287	0.00817376	0.00582222	-0.0288245	0.0149585	-0.00606671	-0.00322576	0.00543332	-0.00270499	0.0209491	-0.00260111	-0.00705431	0.00361961	0.0104493	0.0275374	0.00920514	-0.0106506	0.0078519	0.00435572	0.00475039
Mex3b	-0.0267306	-0.000685527	0.00453725	0.0178083	-0.033466	0.00921012	-0.00618935	0.0107021	-0.0125072	0.00671425	-0.00856967	-0.00256904	-0.0111459	0.0141462	-0.0134881	-0.04822	0.00599069	-0.0151028	0.00927202	-0.00333514
Ctsc	0.00739267	0.00056399	-0.0136491	-0.00618772	0.0156946	0.0134637	0.0212024	0.0171662	-0.0172564	-0.0192462	-0.0267097	-0.0055838	-0.0159456	-0.0295026	0.0320947	0.0135567	-0.0218016	0.0124485	-0.0033605	0.000909423
Prss23	0.00899076	-0.00532063	-0.000902331	-0.00183997	0.00672068	0.000363899	0.0192932	-0.00896283	-0.00222626	0.0126911	0.0181427	0.00127646	-0.0192821	-0.0125718	-0.00553419	0.0133147	-0.025607	0.0101439	0.00640122	-0.0116248
Fam181b	0.0220885	-0.0320906	-0.00204619	-0.0305144	0.0230294	0.0379911	0.013626	0.0400805	0.0322635	0.00511013	-0.0471752	0.0234184	0.00425351	0.0152148	-0.0147628	0.0045648	-0.00422878	-0.0718608	0.0453589	0.0339954
Tenm4	-0.0278313	-0.0333049	0.00361233	-0.00180166	-0.0106666	-0.0311314	-0.0386119	-0.0268583	-0.054995	0.011818	-0.0215372	-0.0278798	0.0352187	-0.0216597	-0.0099186	-0.0336504	0.0402455	0.017239	0.0400358	-0.0427825
Kctd14	0.000173654	-0.0140681	-0.00459642	0.00968965	-0.00413988	-0.00781407	-0.00668728	-0.00687306	-0.00413567	-0.00849864	0.0163151	0.0066706	-0.00621691	0.000444312	0.000855676	0.0120964	0.0112793	-0.00768601	-0.0260044	-0.0153392
Serpinh1	0.0268869	0.0292872	-0.055247	0.0180235	0.0122414	-0.00829305	0.0555126	-0.04581	-0.0299661	0.0292932	0.0160215	-0.00648052	-0.000624966	0.0229962	0.0375457	-0.00125799	-0.00241244	0.0180492	0.023377	0.0018306
Gdpd5	-0.0239844	0.00785258	-0.00606639	-0.0195901	0.00759418	-0.0043619	0.0108384	0.000449573	-0.00054799	0.0178853	0.00607895	-0.0188392	0.0215167	-0.00969111	0.0480166	0.0330456	0.022083	-0.0425187	-0.0151717	-0.0145141
P4ha3	0.00206826	-0.025172	-0.020882	-0.00226456	0.0277057	0.0385933	0.0363555	0.0100454	0.0267952	-0.0348591	-0.0691347	-0.00698386	0.0134108	0.000653955	-0.00861137	-0.0103389	0.00226723	0.041819	0.00534058	-0.0460591
Ucp2	-0.00467974	0.0162252	-0.00764208	0.00958145	-0.00310269	-0.00361575	0.0308575	0.00149716	-0.0296778	-0.0310312	0.0079477	-0.0222382	-0.00119228	-0.0594898	-0.0185525	0.00357654	0.0169546	0.0159957	-0.00283593	-0.0081165
Pde2a	-0.025682	0.0104744	5.92307e-05	-0.024815	0.00769874	0.0262097	0.000155669	-0.0147199	0.00480982	-0.0373143	0.0441081	-0.0233023	-0.00616865	-0.0502054	0.0467779	-0.0125905	-0.00563164	-0.0123831	-0.00743447	0.0180442
Hbb-bs	-0.00384758	0.00861627	0.0116834	-0.00776885	-0.00905575	0.0300218	-0.0618516	-0.00801932	0.0138112	-0.0395035	-0.030973	0.00596595	-0.0345608	-0.0666979	-0.0265422	0.0421725	0.0581898	-0.0203304	0.00594879	-0.0118946
Hbb-bh1	-0.000575659	0.00630412	0.00852852	-0.000330056	-0.00507961	0.0122658	-0.0305103	-0.00106938	0.00648778	-0.0182446	-0.0204707	-0.00896772	-0.0127694	-0.0276823	-0.0310756	0.0102383	0.00930041	0.00375468	0.0156102	-0.000853154
[truncated: 854 more rows]
