# Supplementary material for: Selective translation of epigenetic modifiers affects the temporal pattern and differentiation of neural stem cells
Source: Nat Commun. 2022 Jan 25;13:470. doi: 10.1038/s41467-022-28097-y (PMC8789897; doi:10.1038/s41467-022-28097-y)
Supplement: Supplementary file 4 — Supplementary Dataset1-7 [file 41467_2022_28097_MOESM4_ESM.zip › Supplementary Data1-7/Supplementary Data 3.xlsx]

## Sheet: Data 3a
Supplementary Data 3 The list of genes that downregulated and upregulated their translational efficiency after knockout of Fbl (a) and results of GO analysis for downregulated genes (b) and upregulated genes (c) were also showed. RNA-Seq and ribosome profiling measurements were fitted with generalized linear models, separately. P-value was calculated by likelihood-ratio test.
geneIDs	disper	pval	padj	TEKO	TEControl	log2FC_TE(Control vs KO)
Tsix	nan	nan	nan	0.00494161	8.91674	10.8173
Bmp7	0.00908225	3.54941e-11	3.53007e-09	0.0062106	0.283858	5.51429
Cyp1b1	0.710017	0.0371268	0.112257	0.293458	6.26234	4.41548
Chn1	0.00305168	8.34253e-06	0.000199415	0.000867154	0.0145117	4.06478
Lox	0.315543	0.0219162	0.0776478	0.56404	9.09086	4.01055
Ttr	2.56795	0.14093	0.285473	0.08713	1.34315	3.94631
Nkain3	0.0120496	8.03355e-05	0.0012109	0.0104559	0.154054	3.88105
Ppp1r1a	0.0039892	0.000100553	0.00146032	0.00132598	0.0194016	3.87104
Spint2	0.0249436	0.00085436	0.00744969	0.00275979	0.0379427	3.78119
Frat2	0.00425246	0.000170408	0.00219951	0.00197545	0.0258205	3.70827
Cep44	0.0055411	0.000542919	0.0053323	0.00232024	0.0302795	3.70599
Ltbp4	0.00430149	8.79151e-08	4.01266e-06	0.00125274	0.0161656	3.68977
Them6	nan	nan	nan	0.00880694	0.110417	3.64818
Grik5	0.00221262	0.000229381	0.00279599	0.000484091	0.0060436	3.64206
Pank1	0.00597279	0.000615407	0.00584366	0.00208453	0.0258292	3.63121
Shkbp1	0.00278931	0.000157272	0.00206586	0.00127258	0.0157462	3.62918
Ccdc43	0.00414892	0.000943046	0.00803674	0.00137144	0.0166329	3.60027
Rgcc	0.00481925	1.2536e-06	4.03581e-05	0.00705972	0.0839353	3.57159
Slc25a25	0.00517403	4.00565e-07	1.52283e-05	0.00162201	0.0189263	3.54454
Ampd2	0.00245352	2.23211e-06	6.68372e-05	0.00198117	0.022944	3.53369
Ralgps1	0.00573484	4.74085e-07	1.76616e-05	0.0015627	0.0178597	3.51459
2019-03-09	0.0056963	0.000799498	0.00707356	0.00152393	0.0173246	3.50695
Ikbkb	0.00557074	0.000764085	0.00685722	0.00088768	0.00994809	3.48631
Spryd3	0.0087246	0.00126423	0.0100444	0.00198309	0.0218314	3.46058
Eno1	0.00488658	1.75517e-09	1.3391e-07	0.0936215	1.02515	3.45285
Pigw	0.0316203	0.00401372	0.0232254	0.0057252	0.0625041	3.44855
Oaf	0.00989568	0.000577828	0.00556303	0.00926413	0.0955319	3.36626
Ptprj	0.0201729	0.00166531	0.0122603	0.00205285	0.0210843	3.36047
Brf1	0.00255117	1.32924e-05	0.000293196	0.00142978	0.0146576	3.35779
Ndst1	0.00351443	0.00104735	0.00873891	0.000559298	0.00565343	3.33744
Snora30	nan	nan	nan	1.86203	18.2749	3.29491
Sox13	0.00588625	0.00176741	0.0127673	0.00132236	0.012955	3.29233
Fbxo45	0.00267926	0.00145173	0.0110607	0.00110579	0.0107706	3.28395
Ano8	0.00138938	2.69761e-06	7.8456e-05	0.00174701	0.016777	3.26353
Tfcp2	0.0117264	0.00387368	0.0226875	0.00160158	0.015186	3.24518
Klf15	0.0322596	0.00491559	0.0266058	0.00870706	0.0823515	3.24154
Taf8	0.00372403	0.00239848	0.0160847	0.00183	0.017186	3.23132
C230052I12Rik	0.00568252	0.00259577	0.0169884	0.003799	0.0355845	3.22756
Spire1	0.00176887	4.0729e-05	0.000715585	0.000812526	0.00752986	3.21214
Stxbp5	0.0079173	0.00380955	0.0224759	0.00138662	0.0127649	3.20254
Azi1	0.00231592	5.96089e-05	0.000958129	0.00131299	0.0120021	3.19235
Phf21b	0.0037084	2.35624e-05	0.000464338	0.000858253	0.00783667	3.19077
Dip2a	0.00664129	3.29859e-05	0.000610348	0.0017125	0.0156113	3.18841
Ankrd54	0.00539295	0.00468219	0.0258153	0.00154745	0.0139163	3.16881
0610010F05Rik	0.0026847	2.32735e-05	0.000461288	0.00148372	0.0132908	3.16314
Paqr3	0.0104641	0.00394017	0.0228711	0.00466978	0.0416049	3.15533
Tmem151b	0.00408024	0.00261622	0.0170521	0.00136984	0.0121446	3.14824
Soga2	0.00666402	0.00227759	0.0154226	0.00110368	0.0097217	3.13889
Lrrc16a	0.0158919	0.0109377	0.0466982	0.00139728	0.0121671	3.1223
1110032F04Rik	0.00903352	0.000165954	0.00215701	0.00979628	0.0843325	3.10578
Sdr39u1	0.00779493	0.00577852	0.0297719	0.00223678	0.0192315	3.10398
Dusp1	0.00290296	5.86029e-05	0.000948804	0.00476447	0.0408538	3.10008
Mus81	0.00488998	0.00628617	0.0314846	0.00169206	0.0145007	3.09927
Zfp704	0.0187651	0.00586778	0.0300373	0.000615737	0.00523102	3.08671
Sec22c	0.00431507	0.00591512	0.0301867	0.000950043	0.00805724	3.08422
Fam53b	0.00762269	0.00568493	0.0293953	0.000978766	0.00829685	3.08353
4930430F08Rik	0.00673578	0.00421485	0.0239659	0.00476153	0.0403103	3.08165
Mterfd3	0.00531469	0.00400355	0.0231786	0.00466102	0.0391211	3.06923
Map4k3	0.0015507	5.19333e-08	2.60579e-06	0.00201248	0.0166285	3.04661
Coro7	0.00791384	0.0079496	0.0371749	0.00174655	0.0143707	3.04055
Rundc3b	0.0122535	0.00532015	0.0281526	0.00199801	0.016392	3.03636
Gemin7	0.00583049	0.00520368	0.0276809	0.00389266	0.0318543	3.03266
Dph2	0.00342257	9.47519e-05	0.00138691	0.0039034	0.0319355	3.03236
Cdh8	0.00505931	0.00355125	0.0214403	0.00366232	0.0298689	3.02781
Leprel4	0.0303189	0.00248912	0.0165161	0.00553473	0.0449	3.02013
Bloc1s4	0.00862792	0.0105668	0.0455331	0.00639067	0.0514255	3.00845
Cox18	nan	nan	nan	0.00409671	0.0325858	2.99171
Socs3	0.00933776	0.010038	0.0437456	0.00369184	0.0293509	2.99099
Josd1	0.00340008	0.0057112	0.0294933	0.00126944	0.00993947	2.96898
Pusl1	nan	nan	nan	0.00214115	0.0167085	2.96412
Bcl7c	0.00462161	0.0107142	0.0459906	0.00174375	0.0135947	2.96278
Crocc	0.00268961	0.00445347	0.0249283	0.00132947	0.0103352	2.95865
Bcdin3d	0.00972918	0.0149042	0.0580482	0.00497655	0.0385982	2.95531
Fitm2	nan	nan	nan	0.00551958	0.0427227	2.95237
Helb	0.00622518	0.0114114	0.0480029	0.00306306	0.0236108	2.9464
Gucy1b3	0.00515251	0.00807881	0.0376391	0.00315754	0.0241806	2.93697
Taf5l	0.00513322	0.000559579	0.00543431	0.00178613	0.0135909	2.92774
Klhdc8b	0.0273679	0.0182496	0.0679139	0.00232457	0.0174222	2.90589
Ube2ql1	0.0456477	0.000225828	0.00277423	0.00482318	0.0360346	2.90133
Spg11	0.00485968	3.75306e-07	1.43169e-05	0.00233537	0.0173578	2.89387
Wrn	0.00852614	0.010688	0.045916	0.00321207	0.0238323	2.89135
Gm12060	0.024506	0.0280007	0.0923053	0.523961	3.86436	2.8827
Rnf220	0.00267707	5.29566e-05	0.0008787	0.00103061	0.00759077	2.88075
Plekhm3	0.00788359	0.0146739	0.0574326	0.00297162	0.0216703	2.86639
Gtf2ird1	0.0025632	2.44389e-05	0.000477021	0.00101334	0.00737186	2.86292
2310061I04Rik	0.0058438	0.000136036	0.00184119	0.00299464	0.0215938	2.85017
Tymp	nan	nan	nan	0.00275229	0.0196645	2.83689
Lonrf1	0.00536041	0.00985592	0.0431885	0.0016345	0.0116377	2.83188
Telo2	0.00306125	0.00920279	0.0411686	0.00143159	0.010176	2.82947
Dus1l	0.0027796	0.000683217	0.00629475	0.00231477	0.0164266	2.82709
Cystm1	0.0494882	0.00648188	0.0321182	0.0572188	0.405799	2.8262
Kcnk5	nan	nan	nan	0.00415412	0.0293103	2.81879
Rnf169	0.00405364	0.000986034	0.00833341	0.0020154	0.014167	2.8134
Fndc4	0.00390914	6.81758e-05	0.00106659	0.00147511	0.0103141	2.80573
Ankrd13b	0.00244429	0.000494666	0.00496404	0.00101357	0.00708079	2.80446
Snord17	nan	nan	nan	1.99861	13.8991	2.79792
Akna	0.0152444	0.0198937	0.0724212	0.000870616	0.00598699	2.78172
Svop	0.00415187	0.00810563	0.0376939	0.00153657	0.0105024	2.77293
Mapkapk2	0.00180047	5.33057e-05	0.000881594	0.0022009	0.0150239	2.77109
Zdhhc8	0.00347804	0.0184061	0.068251	0.00104469	0.00712784	2.77038
Eln	0.0224445	0.0237198	0.0821308	0.00233087	0.01588	2.76827
Ccdc85c	0.00352894	3.86819e-05	0.000692729	0.0052268	0.0355148	2.76442
Pvrl3	0.00400149	4.05855e-05	0.00071419	0.00434135	0.029371	2.75818
Sp5	0.174356	0.0354669	0.108833	0.131689	0.884452	2.74765
Pomt2	0.00454566	0.00155143	0.0116303	0.00278234	0.0186793	2.74707
Mmd2	0.00498577	0.000516236	0.00513883	0.00368727	0.0247134	2.74467
Adipor2	0.00324189	5.56512e-05	0.000911615	0.0022104	0.0145946	2.72306
Tug1	0.00270592	0.0202706	0.0733748	0.000549523	0.00360124	2.71224
H2-Ke6	0.00484304	0.00135025	0.0105178	0.00321971	0.021013	2.70628
Foxn3	0.00323748	0.00128844	0.0102003	0.00387213	0.0252693	2.70619
Tshz1	0.00396036	0.00136006	0.0105573	0.00246629	0.015946	2.69278
Zfp64	0.00699549	0.00117209	0.00952291	0.00372808	0.0240135	2.68734
Hps3	0.0112326	0.0268751	0.0898175	0.0028334	0.018208	2.68397
Tatdn1	nan	nan	nan	0.00442957	0.0282663	2.67384
Hdac4	0.00412325	0.00216922	0.0148148	0.00310113	0.0197691	2.67238
Cry1	0.00332454	0.000359206	0.00390361	0.00328063	0.0208511	2.66808
Chtf18	0.00996669	0.0259757	0.0876531	0.00210595	0.0133128	2.66028
Mapkapk5	nan	nan	nan	0.00113544	0.00715544	2.65579
Gss	0.00782933	0.000315497	0.00353198	0.00585478	0.0368588	2.65432
Inppl1	0.00228372	5.30107e-05	0.0008787	0.00192724	0.0120933	2.6496
Nlk	0.00321328	0.00215755	0.0147623	0.00179993	0.0112826	2.64809
Dos	0.00346697	0.0119865	0.0496949	0.00138319	0.00866416	2.64706
Rnf166	0.00995032	0.00336818	0.020637	0.0027514	0.0171406	2.63918
Zfp647	0.00431594	0.00292841	0.0186078	0.00541724	0.0334873	2.62798
Mccc2	0.00329444	0.000242735	0.00290734	0.00437825	0.0269828	2.62361
Klf13	0.00858565	3.24034e-05	0.000601569	0.003778	0.023239	2.62085
Kctd3	0.0024205	2.5845e-06	7.59825e-05	0.00313619	0.0192657	2.61895
Wbscr17	0.00394209	0.00103293	0.00865099	0.0035971	0.021969	2.61056
1110065P20Rik	0.00632073	0.000340828	0.00374407	0.00658071	0.0401473	2.60899
Csda	0.00166093	1.0143e-09	8.18713e-08	0.00609664	0.0370313	2.60266
Plekhf2	0.00267768	0.00011021	0.00155004	0.00510585	0.0310037	2.60222
Bcan	0.0650822	0.0567403	0.152003	0.00191104	0.0115533	2.59587
Timm50	0.00174952	6.87828e-09	4.28029e-07	0.0083732	0.0505556	2.59402
Lum	0.592019	0.213299	0.376118	19.1109	114.992	2.58906
Satb2	0.0136146	4.60373e-05	0.000786518	0.00539157	0.0324274	2.58843
BC017158	nan	nan	nan	0.00437603	0.0262873	2.58667
Aldh16a1	0.00450505	0.000277576	0.00321072	0.00262213	0.0156224	2.5748
Zkscan17	0.00255789	0.000456266	0.00467557	0.00218298	0.0130023	2.5744
Map3k4	0.00492022	0.000650202	0.00608622	0.00216519	0.0128777	2.57231
Ccdc85b	0.00699466	0.0252459	0.0860339	0.00318274	0.0189279	2.57217
Pmepa1	0.00711114	0.027972	0.0922927	0.00182692	0.0107754	2.56026
2310009B15Rik	nan	nan	nan	0.00729101	0.0425867	2.54621
E2f8	0.00273354	0.000694218	0.00637502	0.00286273	0.0167042	2.54475
Maml1	0.00408836	0.000360802	0.0039122	0.00298498	0.0173506	2.53919
Gins2	0.00519187	0.0048136	0.0262066	0.00604548	0.0349457	2.53119
Tmem138	0.00765795	0.00483469	0.0262801	0.00681916	0.0392163	2.52379
Tiam1	0.00560293	0.000604452	0.00575469	0.00284938	0.0163736	2.52265
Slc25a35	0.0213164	0.0442855	0.127434	0.0339942	0.194778	2.51847
Sybu	0.00368687	0.00132277	0.0103763	0.0068158	0.0389106	2.51321
C330018D20Rik	0.0249762	0.0359001	0.109649	0.0057773	0.0327758	2.50416
Rrp8	0.00551074	3.52796e-05	0.000645287	0.00582893	0.0329809	2.50033
Cep63	0.00557719	0.000358405	0.00390019	0.00193619	0.0109203	2.49571
St3gal3	0.00398795	0.0334513	0.104579	0.00153303	0.0086368	2.49411
Mier2	0.00378533	0.00511946	0.0273762	0.00179501	0.010111	2.49385
Scrib	0.00146561	0.000387129	0.00411177	0.00126592	0.00712486	2.49268
Rogdi	0.00733544	0.000432341	0.0044924	0.00267347	0.0150343	2.49147
Prex1	0.0113609	7.13837e-07	2.51627e-05	0.00281502	0.0158176	2.49032
Ammecr1	0.0153696	0.0127848	0.0518796	0.00748815	0.0419715	2.48673
Zfp687	0.00299988	0.00416565	0.0238321	0.00185428	0.0103295	2.47784
Tomm40	0.00597669	3.71785e-07	1.42313e-05	0.00722134	0.0400793	2.47252
Pik3r2	0.00171095	1.30397e-05	0.000289342	0.00269975	0.0149693	2.47111
Sdf2l1	0.00658344	0.00063694	0.00600751	0.0185187	0.10265	2.47067
Dhx34	0.00965312	0.0446742	0.128254	0.00226638	0.012545	2.46865
B630005N14Rik	0.0052694	0.000748118	0.0067476	0.00409753	0.0225572	2.46076
Fam108c	0.00216086	7.49896e-05	0.00115056	0.0046822	0.025427	2.44111
Frrs1l	nan	nan	nan	0.00193284	0.0104659	2.4369
Man1c1	0.0313281	0.0130268	0.0525934	0.00763558	0.0413166	2.43591
Ajuba	0.0026728	0.000320934	0.00358924	0.00344454	0.0186375	2.43582
Ppp1r12c	0.00253797	0.00469016	0.025826	0.00123802	0.00668926	2.43381
Cep85l	0.0213902	0.0470703	0.133008	0.00451917	0.0243777	2.43143
Rpia	0.0063459	0.00393224	0.0228488	0.00392889	0.0211828	2.4307
Wnk2	0.00286151	4.11105e-09	2.72578e-07	0.00346287	0.0186532	2.42938
Fgfbp3	0.0189542	0.00618963	0.0311833	0.00771666	0.0415445	2.42861
Thap7	0.00500567	0.00455106	0.0252554	0.00612182	0.0329312	2.42742
Spsb4	nan	nan	nan	0.00301602	0.0162069	2.42589
Col8a2	1.52898	0.437697	0.609813	0.288109	1.54435	2.42231
Ndufaf6	0.0195952	0.0121247	0.0501663	0.00663992	0.0355398	2.4202
Eme1	0.0110444	0.0540372	0.146488	0.00245798	0.0131176	2.41596
Pip4k2c	0.00344053	0.00631197	0.0315308	0.00316601	0.016884	2.41492
9830147E19Rik	0.0281464	0.0494308	0.137715	0.00864432	0.045804	2.40565
Mtch1	0.00315645	4.29401e-12	4.98239e-10	0.00798275	0.0421949	2.40211
Hecw1	0.0230931	0.000366667	0.00395383	0.00414301	0.0218731	2.40041
Ldlrad3	0.00249097	7.7489e-05	0.00117576	0.00393269	0.0207167	2.3972
Inpp1	0.0514433	0.049867	0.138383	0.00853901	0.0449427	2.39595
Car14	0.0547471	0.0770745	0.188399	0.00362622	0.019058	2.39385
Rc3h2	0.00189474	1.70804e-05	0.000359657	0.00327816	0.0171702	2.38895
Pagr1a	0.00354529	0.000917552	0.00786806	0.00542849	0.0284268	2.38863
Sorl1	0.00480255	1.34219e-09	1.06033e-07	0.00633895	0.0331772	2.38788
Mtfr1l	0.00417935	0.00711529	0.0341185	0.00201544	0.0105218	2.38421
Cdk5rap3	0.00228892	0.000386101	0.00410772	0.00393858	0.020551	2.38347
Ciapin1	0.00213489	9.97307e-07	3.32605e-05	0.00677314	0.0353255	2.38281
Sox8	0.00390928	0.00578539	0.0297935	0.00479618	0.0248867	2.37541
Camk2g	0.00553277	0.000170129	0.00219846	0.00278626	0.0143226	2.36189
Exosc3	0.00330711	7.39745e-05	0.00113655	0.0131888	0.0676325	2.3584
Pcbp3	0.00563298	0.00945673	0.0419008	0.00247285	0.0126019	2.34939
Man1a2	0.0123847	0.000247211	0.00294512	0.00348577	0.0177547	2.34865
Mxd3	0.0097483	0.0440938	0.127013	0.00342629	0.017444	2.34801
Plekho1	0.00213371	0.00010441	0.00150068	0.00454503	0.0231071	2.34598
Adra2c	nan	nan	nan	0.00942329	0.047908	2.34597
Rell1	0.00850649	0.0125767	0.0512761	0.00407497	0.0206797	2.34335
Poll	nan	nan	nan	0.00317974	0.0161277	2.34256
Mll2	0.0514015	0.000522461	0.00517951	0.00336584	0.0170691	2.34234
Bloc1s3	0.00797218	0.00057352	0.00554071	0.00578886	0.0293204	2.34055
Tbc1d4	0.00700166	0.00350671	0.0212405	0.00308916	0.015643	2.34023
Cbfa2t3	nan	nan	nan	0.00126718	0.00641435	2.33968
Srgap1	0.00555573	0.000119737	0.00165889	0.00327912	0.0165604	2.33636
H2afv	0.00211354	1.35216e-11	1.43445e-09	0.0200989	0.101406	2.33495
Sertad4	0.00370837	0.0051921	0.0276325	0.00416568	0.020963	2.33122
C77370	0.0124849	0.0037677	0.0222881	0.00399417	0.0200492	2.32758
Pias4	0.00475628	0.000305363	0.00345675	0.00649654	0.0325993	2.3271
Ncor2	0.00934957	5.24724e-07	1.92901e-05	0.00235114	0.0117912	2.32628
Plxna4	0.00491751	8.18599e-09	5.01009e-07	0.00386459	0.0193724	2.32562
5730559C18Rik	0.0060841	0.0107661	0.0461421	0.00420117	0.0210575	2.32547
Col6a2	0.0201804	0.000108507	0.00153575	0.156258	0.781747	2.32277
Nanp	0.00656421	0.00352012	0.021287	0.0106271	0.0527624	2.31177
Flrt1	0.00621267	0.00130145	0.0102669	0.00830255	0.0411884	2.31061
Mkks	0.00432645	0.00648785	0.0321202	0.00659778	0.0325931	2.30451
Gxylt1	0.00355147	0.010612	0.045675	0.00297136	0.0146583	2.30252
Rnf149	0.00435373	0.0103931	0.0450729	0.00304885	0.0149986	2.29849
Eefsec	0.00352281	0.000398706	0.00420567	0.00658855	0.0322428	2.29095
Raph1	0.0111481	0.00031256	0.00350974	0.0049093	0.0240177	2.29051
Csk	0.00283626	9.01655e-06	0.000211889	0.00431955	0.0210994	2.28825
Trim3	0.00651447	0.00749367	0.0353545	0.00316311	0.015446	2.28782
Homez	nan	nan	nan	0.003323	0.0162164	2.2869
Tmem120a	0.00542726	0.0152534	0.0590366	0.00280407	0.0136736	2.2858
Adamts3	0.00207603	0.00051429	0.00512404	0.00438451	0.0213224	2.28188
Dnajc19	0.00350182	4.05008e-05	0.000713827	0.0146019	0.0708438	2.27849
Rnf217	0.00811102	0.0247132	0.0845084	0.00300011	0.0145503	2.27796
Klf7	0.0077329	0.00239017	0.0160483	0.0137384	0.066597	2.27724
Mxd4	0.00313398	0.0066965	0.0326586	0.00582016	0.0281976	2.27644
Ranbp10	0.00339526	0.0106068	0.045672	0.00199103	0.00963605	2.27492
Cnpy3	0.00366281	0.00190981	0.0134924	0.00433457	0.0209555	2.27337
Mark2	0.00818066	2.11497e-05	0.000427561	0.00434879	0.0210192	2.27302
Dnajc1	0.0127959	0.00536344	0.0282475	0.00240956	0.0116272	2.27067
Ears2	0.021523	0.0176268	0.0660205	0.00623592	0.0300828	2.27026
Cmc1	0.00623222	0.000944437	0.00803674	0.00689148	0.0331563	2.2664
Polr3gl	0.0058344	0.0652392	0.167327	0.00250593	0.0120497	2.26558
Nr2f6	0.0122168	0.0915891	0.211794	0.00374629	0.0179329	2.25907
Rnf216	0.0015604	6.14348e-05	0.000980476	0.003408	0.0162855	2.25659
Nat9	nan	nan	nan	0.00555514	0.0264346	2.25053
Sbf1	0.00149895	4.59706e-05	0.000786518	0.00187209	0.00890505	2.24997
Igf2bp2	0.00402774	1.99345e-06	6.05042e-05	0.00376991	0.0179126	2.24838
Celsr2	0.00387323	9.69225e-12	1.10165e-09	0.00485251	0.0230409	2.24739
2210016F16Rik	0.00422542	0.0122123	0.0504011	0.00662341	0.0314182	2.24596
Foxo6	0.0015244	7.69476e-08	3.63186e-06	0.00852379	0.0404092	2.24512
Sox12	0.00301361	7.27608e-06	0.000180508	0.00387883	0.0183726	2.24386
Cacna1e	0.0830455	0.0856477	0.202339	0.0029971	0.0141916	2.2434
Arih2	0.00359086	0.0108234	0.0463341	0.00162205	0.00765108	2.23784
E430018J23Rik	nan	nan	nan	0.00716186	0.0337185	2.23513
Tecpr1	0.00252714	0.00130596	0.0102879	0.00305783	0.0143904	2.23453
Islr	0.124857	0.0236409	0.0819086	0.286452	1.34582	2.23212
Foxp4	0.00816802	4.12156e-05	0.000721856	0.00293669	0.0137486	2.22702
Cntn2	0.00221081	0	0	0.009924	0.0464596	2.22698
Gcc1	0.00468747	0.00247769	0.0164672	0.00551339	0.0257289	2.22238
Jph4	0.00559259	0.00193651	0.0136351	0.00267864	0.012479	2.21993
Trp53	0.00617544	1.23457e-13	1.74074e-11	0.0369368	0.171737	2.21707
Fxn	nan	nan	nan	0.00491884	0.02275	2.20948
Enah	0.0014317	2.11524e-09	1.51036e-07	0.00461211	0.021312	2.20817
Commd1	0.00460981	0.000256981	0.00302591	0.0139435	0.0644006	2.20749
Brd1	0.0014405	5.10218e-06	0.000133725	0.00344054	0.0158883	2.20726
Polg	0.0040803	0.0026885	0.0173808	0.00269377	0.012412	2.20404
Gltp	0.00599504	0.0182941	0.0679714	0.00412241	0.0189898	2.20367
Impdh1	0.0036964	0.00263588	0.0171112	0.00351754	0.0161748	2.20111
Plec	0.018632	0.0175114	0.0657209	0.00525128	0.0241357	2.20043
Polr2l	0.00410383	6.07533e-05	0.000972781	0.0148311	0.0681451	2.19999
Snx11	nan	nan	nan	0.00189246	0.00866711	2.19529
Sox18	0.01587	0.0738507	0.183539	0.0211557	0.0967978	2.19393
Tlk1	0.00205453	0.00539157	0.0283688	0.00161369	0.00738309	2.19387
Rtca	0.00241506	0.000870898	0.00755525	0.00521596	0.0238637	2.19381
Pak4	0.00568947	0.00111776	0.00918876	0.00471147	0.0215447	2.19308
Hnrpll	0.000959788	4.44089e-16	8.67844e-14	0.0134851	0.0613432	2.18554
Rdh13	0.0119564	0.0198231	0.0722782	0.00344107	0.0156244	2.18287
Wnt7a	0.00721023	0.0014395	0.0110052	0.00613123	0.027829	2.18234
Gm14326	0.00448695	0.0226797	0.0795431	0.0024402	0.0110476	2.17867
Mdga1	0.0014142	0.00237584	0.0159733	0.00149989	0.00678718	2.17796
Kcmf1	0.00523412	0.00038722	0.00411177	0.00386037	0.0174489	2.17633
Ldoc1l	0.00167159	2.8417e-05	0.000538328	0.0046683	0.0209855	2.16842
Naa16	0.00652392	0.0264209	0.0887769	0.00309379	0.013875	2.16504
Cyhr1	0.00172494	0.000814059	0.00716823	0.00269242	0.0120716	2.16465
C030006K11Rik	0.010012	0.019561	0.0716273	0.00755995	0.0338834	2.16413
Btbd1	0.00152473	1.37107e-06	4.3807e-05	0.00519992	0.0232948	2.16345
Fzd9	0.0156021	0.00704939	0.0339486	0.00606263	0.0270137	2.15568
Tnip1	0.00662788	0.00143794	0.0110021	0.00447219	0.0199023	2.15388
Aplf	0.0105096	0.0206877	0.0745239	0.00408363	0.0181556	2.15249
Trappc6b	0.00616435	0.0124549	0.0509868	0.00455819	0.0202293	2.14991
Magi3	0.00375916	0.0201601	0.0730526	0.00222619	0.00987728	2.14954
Rbl1	0.00346044	9.38472e-05	0.00137911	0.00610801	0.027099	2.14947
Zfp169	0.0117156	0.078567	0.190957	0.0083239	0.0368974	2.14819
Cacna1g	0.0176291	0.036041	0.109989	0.00208666	0.00921681	2.14307
Plekhm2	0.00362554	0.0181286	0.0675819	0.00223769	0.00988083	2.14262
Pttg1	0.0082873	0.0318637	0.100861	0.0117638	0.0519383	2.14244
Zkscan8	0.00953401	0.00855532	0.0391206	0.00275044	0.0121051	2.13788
Mark1	0.00167005	0.000130853	0.00179063	0.00235931	0.010376	2.1368
Ino80c	0.010258	0.0288825	0.0943656	0.00414418	0.0182102	2.13559
Med25	0.0021089	5.08672e-07	1.88242e-05	0.00494756	0.0216239	2.12784
Galnt7	0.00656569	0.00244667	0.0163195	0.00663606	0.0289955	2.12743
Gatad1	0.00323849	0.00901296	0.040613	0.00313454	0.013674	2.12511
Scaper	0.00535714	0.000513689	0.00512263	0.00464146	0.0201624	2.11902
Msi2	0.00182167	5.88318e-08	2.89968e-06	0.00431181	0.0187232	2.11846
Clip2	0.00130799	5.47874e-06	0.000142256	0.00435732	0.0189123	2.11781
Scube1	0.0143718	0.00653791	0.0322095	0.00294774	0.0127846	2.11673
Timm44	0.0107351	0.0227536	0.079741	0.00240139	0.0104039	2.11518
Ube2m	0.00196503	1.97693e-09	1.44875e-07	0.0115052	0.0498457	2.11518
Det1	0.00932816	0.0084303	0.0387237	0.00534346	0.023093	2.11161
Ado	0.00271368	0.00126769	0.0100575	0.00479988	0.0207386	2.11125
Dusp14	0.0202553	0.0242834	0.0835111	0.00756926	0.0326022	2.10674
Lrig1	0.00577471	0.00902897	0.0406687	0.00344952	0.014855	2.10648
Rbm42	0.00526649	2.4997e-07	1.00885e-05	0.0117528	0.0505933	2.10595
Mfsd7b	0.0104638	0.0126335	0.0514052	0.00564461	0.0242968	2.10582
Sulf1	1.10697	0.34885	0.525184	0.0700355	0.301138	2.10427
Yaf2	0.00420513	0.00737421	0.0349092	0.00544749	0.0233752	2.10132
Tmem132a	0.0009475	8.02594e-10	6.6223e-08	0.00880265	0.0377636	2.10099
Zfp14	nan	nan	nan	0.00537615	0.0230004	2.09701
Arhgef12	0.00726489	1.57823e-05	0.000333586	0.00286104	0.0122134	2.09385
Arhgef17	0.00337276	0.00632307	0.03157	0.00318461	0.0135749	2.09176
Gpsm2	0.00218322	1.05356e-05	0.000241972	0.00562981	0.0238989	2.08579
B3galt6	0.00343141	0.000244348	0.00292038	0.0175797	0.0745564	2.08442
Dock3	0.018404	0.00326455	0.0202246	0.0030695	0.0130148	2.08408
Dgkz	0.00239512	0.00146897	0.0111692	0.00210237	0.00888547	2.07943
Auts2	0.000722948	0	0	0.00827788	0.0349592	2.07834
Klhl2	0.00353319	0.0255904	0.0868264	0.00283875	0.0119815	2.07748
Rnf152	nan	nan	nan	0.00295097	0.0124465	2.07648
Nmral1	0.00489348	1.65612e-06	5.21116e-05	0.0190016	0.0800027	2.07393
Atp8a1	0.00903944	0.000948573	0.00806577	0.0045504	0.0191318	2.07191
AW011738	0.011983	0.0273439	0.0908933	0.0264357	0.110902	2.06873
Ilkap	0.00242284	0.00148432	0.0112628	0.00363469	0.0152427	2.06821
Itpkc	0.00594341	0.0369746	0.111937	0.00466135	0.0195182	2.066
Phf2	0.00141464	4.40446e-06	0.000119954	0.00281098	0.0117662	2.0655
BC017612	0.00395605	6.84251e-06	0.000171789	0.0563343	0.235785	2.06539
Gopc	0.00588044	0.0124042	0.0508541	0.0036352	0.0152115	2.06506
Coq2	0.00450093	0.0280755	0.0924698	0.00388514	0.0162563	2.06496
D030018L15Rik	nan	nan	nan	1.40679	5.88516	2.06467
Klf10	0.00543998	0.00144778	0.011041	0.0118907	0.0496578	2.06219
Cenpv	0.00644244	4.59564e-05	0.000786518	0.0145708	0.060777	2.06044
Map2k5	0.00215321	0.00142649	0.0109433	0.00400175	0.0166653	2.05815
Tbc1d10b	0.00190728	2.00384e-05	0.000410949	0.00622396	0.0258273	2.05299
AI846148	0.00593938	0.00198802	0.013849	0.0051251	0.0212333	2.05067
Cdh24	0.0102756	0.101376	0.227529	0.00189518	0.00784807	2.05
Zbtb43	0.00450547	0.00827762	0.0382274	0.0045129	0.0186808	2.04943
Mroh8	0.0140804	0.0274452	0.0910989	0.0567954	0.234927	2.04837
Dtx1	0.00266309	0.00440799	0.0247607	0.00323954	0.0133916	2.04747
Rhbdf1	nan	nan	nan	0.00425551	0.0175109	2.04085
Desi1	0.00240962	0.00700052	0.0337571	0.00327799	0.0134563	2.0374
Notch3	0.00952115	4.5333e-05	0.000779265	0.0047945	0.0196314	2.03371
Zfp362	0.00261526	0.00180129	0.0129115	0.00237158	0.00969806	2.03185
Elk1	nan	nan	nan	0.00154067	0.00629188	2.02994
2510009E07Rik	0.00305029	0.00966289	0.0425356	0.00288118	0.0117312	2.02563
Slc35e1	0.00354418	0.00279009	0.0179646	0.00314941	0.0128201	2.02526
Kxd1	nan	nan	nan	0.00280867	0.0114245	2.02417
Nav3	0.00235622	0.00348007	0.0211256	0.00468966	0.0190616	2.02312
Rap1gds1	0.00196479	2.01962e-05	0.000412524	0.00556654	0.0226237	2.02298
Agpat3	0.00195934	0.00174021	0.0126446	0.00316279	0.012847	2.02217
Plcb3	0.00623672	0.0357169	0.109411	0.00244648	0.00992072	2.01974
Ppp3cb	0.00156325	3.36701e-09	2.28115e-07	0.00873854	0.0354093	2.01867
Tmem55b	0.00323077	0.00612452	0.0309533	0.00481863	0.0194975	2.0166
Zswim4	0.00165818	0.000156014	0.00205418	0.00398919	0.0161306	2.01563
Gsk3a	0.00346075	2.60936e-06	7.62878e-05	0.00735852	0.0297536	2.01558
Cdadc1	nan	nan	nan	0.00260712	0.0105356	2.01474
Rnf111	0.00276742	0.000158143	0.00206998	0.00499823	0.0201803	2.01346
Fam105b	0.00711441	0.027944	0.0922276	0.00487759	0.0196718	2.01189
Pnrc1	0.00216084	1.00587e-06	3.34038e-05	0.0235816	0.0950433	2.01092
2310057M21Rik	0.010166	0.0410032	0.120511	0.00604636	0.0243653	2.01069
1700021F05Rik	0.00384712	0.00386789	0.022676	0.010935	0.043956	2.00711
Tmem65	0.00354242	0.00515098	0.0274811	0.00431959	0.01736	2.0068
Ralgapa2	0.00753041	0.00389151	0.0227327	0.00254298	0.0101987	2.00378
Cacng4	0.00296026	0.000254973	0.00301182	0.00958439	0.0383633	2.00097
Mbd6	0.00356827	0.104023	0.231882	0.00088587	0.00354392	2.00018
Macrod1	nan	nan	nan	0.0157274	0.0629063	1.99992
Kctd15	0.00198871	0.00223899	0.0152074	0.00337923	0.0135003	1.99822
Slc35g1	0.0124332	0.00536237	0.0282475	0.0316127	0.126149	1.99655
Mtmr3	0.00163082	5.57017e-07	2.04099e-05	0.00489093	0.0195164	1.99651
Map2k1	0.0045003	0.000846414	0.00741211	0.00733539	0.0291955	1.9928
Pogk	0.00241435	0.00209006	0.0143889	0.00157557	0.00626918	1.9924
Irf2bp2	0.00250995	8.50827e-06	0.000202508	0.0112215	0.0446201	1.99143
Abcb1b	0.0246791	0.00738237	0.034933	0.148597	0.590531	1.99061
Nr2f1	0.00373579	3.84183e-10	3.31737e-08	0.0155775	0.061895	1.99036
Actr1b	0.00166191	7.11445e-05	0.0011022	0.00565757	0.0224329	1.98736
E330009J07Rik	0.00407787	0.00137424	0.0106009	0.00769759	0.030505	1.98657
Wbp1	0.00729371	0.0231181	0.0806238	0.00321475	0.0127362	1.98615
Arfip2	0.00311002	0.00198559	0.013849	0.00423092	0.016729	1.98331
Amz1	nan	nan	nan	0.019735	0.0779843	1.98243
Sla	0.0176836	0.0883632	0.206771	0.00405086	0.0160031	1.98205
Glrb	0.00670783	0.0341739	0.105946	0.00645353	0.0254778	1.98108
Cacna1i	0.0154804	0.123992	0.260938	0.00737234	0.0291043	1.98104
Dctpp1	0.004986	0.000355145	0.00387279	0.0158196	0.0624201	1.98029
Gm13242	0.0498923	0.0153126	0.059224	0.861657	3.39827	1.97961
Grpel2	0.00269983	0.00367852	0.0219553	0.00429544	0.0169042	1.9765
Abhd8	0.00335381	0.00151699	0.0114483	0.00627544	0.0246508	1.97385
Zbtb40	0.00683248	0.0328504	0.103163	0.00395518	0.0155262	1.97289
Arl4c	0.00395649	0.00361863	0.0217645	0.00521974	0.0204696	1.97144
Neurog1	0.0347924	0.0127191	0.0517075	0.0163336	0.0640171	1.97061
6530402F18Rik	0.00458177	0.110071	0.241022	0.00259009	0.0101267	1.96709
Asb7	0.00302273	0.00253815	0.0167193	0.00651985	0.0254871	1.96685
Arrdc4	0.0039938	0.0189978	0.0700485	0.0026474	0.0103408	1.9657
Trak2	0.00354648	0.00872214	0.0396231	0.00272906	0.0106523	1.96469
Sobp	0.00251452	0.00196527	0.0137551	0.0052948	0.020662	1.96433
Camk2n2	0.00869191	0.0376383	0.113281	0.0049356	0.0192487	1.96346
Gprc5b	0.00332723	0.00809704	0.0376746	0.00586676	0.0228328	1.96047
Grin2b	0.0452085	0.0556592	0.149792	0.0163434	0.0635964	1.96024
Klc2	0.00171572	0.000136022	0.00184119	0.00477104	0.0185437	1.95856
Lyz1	nan	nan	nan	1.06024	4.11952	1.95808
Cr1l	0.00374671	0.000276551	0.00320552	0.0157197	0.061033	1.95702
Abcb6	0.00395403	0.0122788	0.0506082	0.00494684	0.0191944	1.95611
Zfp787	0.00456713	0.0178754	0.0667721	0.00682112	0.0264403	1.95466
Fbrsl1	0.00393435	0.000150764	0.00199686	0.00422936	0.0163799	1.95341
Flad1	0.00384915	0.0212769	0.0760114	0.00456275	0.0176633	1.95278
Fbxo31	0.00273283	0.00318006	0.0198224	0.00462647	0.0179048	1.95236
2310022B05Rik	0.00376383	4.19928e-05	0.000730872	0.0062486	0.0241648	1.9513
Tspan12	0.0176981	0.0174256	0.065509	0.00951008	0.0367372	1.94971
Vps37d	0.00486942	0.0289879	0.0945247	0.0041126	0.0158668	1.94789
Ttc39b	0.00628209	0.123068	0.259533	0.00156184	0.00602564	1.94787
Mri1	0.00546095	0.00419141	0.0239181	0.0125799	0.0484386	1.94504
Traf7	0.00155905	0.00300526	0.0189556	0.00249824	0.00961616	1.94455
Acss1	0.00286292	0.00240054	0.0160888	0.00601858	0.0231552	1.94384
Lrp3	0.00185878	0.000853728	0.00744969	0.00341068	0.0131135	1.94292
Adrbk1	0.00148617	0.00133341	0.0104451	0.0026367	0.0101375	1.9429
Gas1	0.00125503	7.22827e-09	4.47309e-07	0.0130668	0.0502237	1.94246
Nsmce1	0.00358396	0.000410631	0.00430698	0.0136215	0.0522841	1.94049
Bag1	0.00216515	0.000421876	0.00440419	0.00583782	0.0223446	1.93642
Gm12669	0.0129769	0.0181538	0.0675949	0.0586611	0.224103	1.93368
Fam213a	0.00689814	0.00112541	0.00923265	0.00794031	0.0303334	1.93364
Foxo3	0.0045608	0.000249142	0.00296495	0.016913	0.0645706	1.93274
Pink1	0.00189773	0.000211864	0.00263057	0.00616018	0.0234937	1.93123
Samd4b	0.00188313	0.000443617	0.00459243	0.00362855	0.0138226	1.92956
Ier5	0.00155567	2.24899e-10	2.03671e-08	0.0197192	0.0750928	1.92907
Gm15612	0.0135461	0.00380211	0.0224559	0.00409644	0.0155462	1.92412
Jrk	0.00662356	0.0430054	0.124879	0.00414616	0.0157011	1.92102
Dgki	0.0106912	0.0376648	0.113299	0.00497939	0.0188537	1.92081
Ptprs	0.00744499	2.03171e-14	3.18749e-12	0.0110682	0.0418949	1.92035
Fbxl18	0.00485749	0.00371825	0.0220658	0.0111934	0.042352	1.91978
Dcn	0.154057	0.0343345	0.106178	3.64095	13.7463	1.91666
Nfix	0.0012555	0	0	0.0179803	0.0678603	1.91615
Stau2	0.00235391	0.00143811	0.0110021	0.00628009	0.0236914	1.91551
Nelfb	0.00264216	0.000233582	0.00283737	0.00701936	0.0264517	1.91395
Ptpru	0.00630731	0.000323551	0.00360764	0.00394961	0.0148801	1.9136
Fpgs	0.00576969	0.0581368	0.15415	0.00339366	0.0127723	1.9121
Galk1	0.00348837	0.000373628	0.00400948	0.0119932	0.0451141	1.91137
Atp13a3	0.0118259	0.00125469	0.00998584	0.00344593	0.0129383	1.90868
Tamm41	0.00377119	0.00918095	0.041137	0.0072694	0.0272899	1.90846
Rrp12	0.00501772	0.000250786	0.00297913	0.00517035	0.0193956	1.9074
Tmem222	0.00409355	0.00534862	0.0282458	0.00626455	0.0234646	1.9052
Aip	0.00756738	0.00110609	0.00911299	0.01204	0.045097	1.90519
Rnaset2a	0.00271792	0.0018672	0.0132815	0.00370564	0.013861	1.90324
Chmp1a	0.0027085	0.00150838	0.0113988	0.00492548	0.0184123	1.90234
Rorb	0.0193284	0.121988	0.257938	0.011119	0.0414756	1.89923
Ftsj1	0.0056128	0.000733038	0.00664928	0.00862269	0.0320805	1.89549
Usp38	0.0038679	0.000163933	0.00213324	0.00688703	0.0256197	1.8953
Rnf214	0.00400084	6.24225e-05	0.000994742	0.00640919	0.02383	1.89457
Tjap1	0.00329971	0.0116127	0.0486659	0.00337723	0.0125451	1.89321
Smyd2	0.00573061	0.0504065	0.139218	0.00274669	0.0101951	1.89212
Tpp1	0.0107485	0.00493117	0.0266513	0.00738631	0.0273844	1.89043
Pou2f1	0.0123656	0.0573898	0.153154	0.00280952	0.0104136	1.89007
Cwc27	0.0111959	0.0066152	0.0324167	0.00539241	0.0199634	1.88835
Ptpn11	0.00129194	7.52647e-06	0.00018527	0.00363816	0.0134642	1.88785
Kcnh7	0.0350527	0.0203715	0.0736267	0.0135322	0.0500691	1.88753
Pdpk1	0.0021853	6.99038e-05	0.00108903	0.00481718	0.0178007	1.88567
Wbp11	0.00214975	2.0783e-05	0.000421863	0.00551259	0.0203123	1.88155
Cep76	0.00227518	0.000174212	0.00223309	0.00923236	0.0339996	1.88075
Rasal2	0.00752777	0.00174267	0.0126543	0.003431	0.0125913	1.87573
Trappc8	0.00243733	0.000577521	0.00556303	0.00422912	0.0155071	1.8745
Mtmr7	0.0130632	0.0211023	0.0755087	0.00489637	0.0179531	1.87445
Ttyh3	0.00065075	3.03335e-12	3.67266e-10	0.00583941	0.0213925	1.87321
Rgs19	0.00523477	0.01839	0.0682204	0.0077054	0.0282124	1.87239
Dhx32	0.00428188	0.000519574	0.00516283	0.00756663	0.0276546	1.8698
Mark4	0.00195403	0.00461035	0.0254889	0.00317326	0.0115949	1.86945
Sart3	0.00151382	7.57772e-06	0.00018527	0.00657179	0.0240072	1.86911
Wnt7b	0.00155822	2.95279e-07	1.15407e-05	0.00902931	0.0329803	1.86892
Dusp28	0.00860159	0.00884889	0.0401008	0.0257638	0.0940825	1.86858
Gorasp1	0.00750899	0.0181564	0.0675949	0.00385415	0.0140619	1.86731
Slit1	0.00996	0.00112619	0.00923265	0.00625859	0.0227981	1.865
Hist1h1e	0.00965689	3.25464e-06	9.24834e-05	8.07578	29.3993	1.86411
Tnrc18	0.00083805	2.8495e-11	2.88551e-09	0.00412346	0.0150093	1.86393
Uqcc	0.0032281	0.0139922	0.0554241	0.00399765	0.0145014	1.85896
Aff3	0.00301976	7.89867e-08	3.69678e-06	0.00792305	0.028687	1.85627
Spryd7	0.00756348	0.0227669	0.079741	0.00854525	0.0309395	1.85625
Map4k5	0.00199191	0.000127629	0.00175297	0.00584106	0.0211304	1.85501
Dctn3	0.00287312	0.000109414	0.00154274	0.0134626	0.0486325	1.85297
Serinc2	0.00174168	0.000101324	0.00146769	0.0072976	0.0263511	1.85237
Cpped1	0.0124983	0.0588508	0.155562	0.00610616	0.022032	1.85126
Tmem198b	0.00890406	0.0587856	0.155464	0.00643576	0.0231605	1.84749
Bid	0.00891089	0.0791544	0.191925	0.00737998	0.0265574	1.84743
Zfp423	0.00211308	0.00262968	0.0171098	0.00415598	0.0149033	1.84237
Mlc1	0.00792482	0.0111347	0.0472132	0.00709403	0.0254314	1.84193
Golim4	0.00508843	0.000486675	0.00490707	0.00473318	0.0169507	1.84046
Zfp451	0.00354537	0.00616892	0.0311212	0.00552568	0.0197851	1.84019
Traf4	0.00239128	0.00219888	0.0149715	0.00332516	0.0119011	1.8396
Eif2c1	0.00169714	6.08999e-07	2.20965e-05	0.00361904	0.0129507	1.83935
Mapk8ip1	0.00112997	1.51225e-05	0.000323408	0.00488556	0.0174725	1.83849
Mtx1	0.00319247	0.00451921	0.0251572	0.00939714	0.0335944	1.83793
Prkaa2	0.0104616	0.0117652	0.0491385	0.00500989	0.0179048	1.8375
Fgfr2	0.00204086	3.46092e-05	0.000635111	0.00645112	0.0230214	1.83535
Kcna1	0.0144717	0.00335236	0.0205741	0.00568366	0.0202826	1.83535
Hmbox1	0.00799562	0.00194675	0.0136737	0.00809313	0.028853	1.83395
Fbxl6	0.00289024	0.00814031	0.0378285	0.00598795	0.0212849	1.82969
Dhx37	0.00235531	0.00402345	0.0232454	0.00427037	0.0151761	1.82937
Lmo1	0.00271564	0.00410836	0.0235804	0.00840295	0.0298423	1.82839
Msto1	0.00756466	0.0111606	0.0472571	0.0047824	0.0169488	1.82537
Kif18b	0.00275661	0.0221267	0.078189	0.00314054	0.0111261	1.82486
Zfp316	0.00238829	0.00338877	0.0207176	0.00457329	0.0161954	1.82428
BC018507	0.00600246	0.000459348	0.00469206	0.00301173	0.0106617	1.82376
2810428I15Rik	0.00327429	0.00339526	0.0207232	0.0132386	0.0468441	1.82312
Ttbk2	0.0118238	0.00775208	0.0364502	0.00286122	0.0101144	1.8217
Ctbp1	0.0010302	6.27193e-09	3.96949e-07	0.00821652	0.0290007	1.81949
0610010K14Rik	0.00259446	0.00138684	0.0106906	0.010342	0.0364843	1.81876
Strn	0.0110434	0.00342669	0.0208693	0.00722379	0.0254694	1.81794
Dclk2	0.00169156	0.000121724	0.00168015	0.00502713	0.0177229	1.81781
Ptpla	0.00887251	0.0669487	0.170533	0.0108644	0.0382932	1.81749
Ccs	0.0159814	0.0290478	0.0946093	0.0101205	0.0356392	1.81618
Rbm15b	0.00177081	3.0888e-05	0.000577285	0.00735164	0.0258809	1.81575
Dhx33	0.00905209	0.0252043	0.0859878	0.00267163	0.00940407	1.81556
Prkd1	0.00373536	0.00483086	0.0262749	0.0055861	0.0196406	1.81393
Adnp2	0.00505328	0.000704315	0.00645178	0.00901086	0.0316806	1.81386
Celf5	0.00159854	0.00551708	0.0288385	0.00271157	0.00952011	1.81185
Zfp219	0.00182317	0.00041923	0.00438479	0.0045973	0.016119	1.80991
Flywch1	0.0017116	0.000417234	0.00436802	0.00716003	0.0250908	1.80912
Socs6	0.00387224	0.0116815	0.0488598	0.00486559	0.0170448	1.80864
Ppp4c	0.00318663	2.53933e-07	1.01747e-05	0.0162788	0.0570147	1.80834
Drap1	0.00216696	0.000596758	0.00570093	0.00741098	0.0259473	1.80785
E2f2	0.00531242	0.0589785	0.155667	0.00611303	0.0213729	1.80582
Mast3	0.00214529	0.02131	0.076032	0.00328178	0.0114651	1.8047
Xylt2	0.00669742	0.0350435	0.107686	0.00597525	0.0208668	1.80414
Pcnt	0.0111736	0.00251197	0.0166157	0.00389865	0.0136118	1.80381
Ralgps2	0.00215993	0.000277235	0.00321011	0.00412831	0.0143927	1.80172
Rnf144a	0.00235274	0.0158039	0.0606616	0.00249645	0.0087034	1.8017
Gtdc1	0.00257979	0.00930453	0.0414904	0.00563063	0.0196031	1.79971
Tspyl5	0.0129722	0.0343129	0.10614	0.0109832	0.0382088	1.79861
Cdyl2	0.00695053	0.0486817	0.136282	0.00821352	0.0285406	1.79694
Fmo1	0.723687	0.444615	0.616068	1.0197	3.53781	1.79471
Nim1	0.0261697	0.176577	0.332822	0.00865076	0.0299569	1.79199
Fat3	0.0465968	0.00210581	0.014472	0.00680369	0.0235547	1.79162
Pycrl	0.00271484	0.000358542	0.00390019	0.0129398	0.0447872	1.79128
Arid1a	0.00888097	1.97229e-09	1.44875e-07	0.00866568	0.0299872	1.79096
Rgl1	0.011236	0.0599082	0.157572	0.00440542	0.0152284	1.78941
Mboat7	0.00385826	0.00826042	0.0382274	0.00810515	0.0280151	1.78929
Mdk	0.00348404	4.71935e-09	3.09229e-07	0.0263007	0.0908497	1.78838
Wwc2	0.00801213	0.0125506	0.0512382	0.00521394	0.0179731	1.78539
Sipa1l2	0.0031422	1.39211e-05	0.000302865	0.00510222	0.0175854	1.78518
Scamp5	0.00260179	0.00137094	0.0105952	0.00554022	0.0190875	1.78461
Tbc1d2b	0.0117599	0.0770338	0.188376	0.00393384	0.0135419	1.78343
Prkx	0.00671219	0.0630893	0.163331	0.00306792	0.0105552	1.78263
Gpr125	0.00220383	0.000308264	0.00347546	0.00405694	0.0139565	1.78247
Zfp940	0.00558556	0.0749213	0.185167	0.00680054	0.0233941	1.78243
Wbp7	0.00595442	0.00670222	0.0326676	0.00162247	0.00557241	1.78011
Bod1	0.00225774	0.00501062	0.0269369	0.00549844	0.0188816	1.77989
Gm15645	0.0889412	0.00935703	0.0415914	0.648881	2.22602	1.77844
Cebpg	0.00216158	3.54296e-05	0.000646968	0.00687244	0.0235664	1.77783
Cyth1	0.00470782	0.0578557	0.153661	0.00258332	0.0088446	1.77557
Kalrn	0.01244	0.000193523	0.00243184	0.00374339	0.0128051	1.7743
Pcgf2	0.0015389	0.000543281	0.0053323	0.00523534	0.0178941	1.77313
Mon2	0.00552924	8.86769e-05	0.00131528	0.00514484	0.0175732	1.77218
Snora2b	nan	nan	nan	3.40765	11.6211	1.76989
Zfyve16	0.00304002	0.0104789	0.0452973	0.00686056	0.0233799	1.76887
Htra2	0.00542636	0.0133345	0.0534291	0.0078838	0.0268643	1.76873
Trim9	0.00434765	0.00681962	0.0330421	0.00777127	0.0264773	1.76853
Tcp11l1	0.00584284	0.0110345	0.0469674	0.0114608	0.0389873	1.7663
Lnx2	0.00626901	0.0651566	0.167327	0.00430483	0.0146101	1.76294
Pkn2	0.00529192	0.000288001	0.00330046	0.00490476	0.01664	1.7624
Zfp27	0.0045352	0.00473571	0.0259433	0.00943807	0.0320186	1.76234
Mbd3	0.00139092	2.22494e-08	1.21488e-06	0.013808	0.0468374	1.76216
Asun	0.0027215	0.00332756	0.020467	0.00432453	0.0146522	1.7605
Cntfr	0.00183826	0.000761854	0.00685484	0.00564011	0.0191071	1.76031
Rab11fip5	0.00813506	0.068021	0.172554	0.00313213	0.0106079	1.75993
Ncan	0.00301348	1.44329e-15	2.55187e-13	0.0183904	0.0622344	1.75876
Map7d1	0.00103424	0.000105606	0.00151154	0.00393552	0.0132821	1.75486
Zdhhc9	0.00204325	0.00531974	0.0281526	0.00473264	0.0159675	1.75442
Bcl2	0.00456489	0.025816	0.0874056	0.00424216	0.014309	1.75406
Ift172	0.00436515	0.0086548	0.0393814	0.00386873	0.0130466	1.75374
Hif3a	0.0247408	0.0377718	0.113399	0.00388689	0.0131063	1.75357
Adam22	0.00853849	0.00525012	0.0278922	0.00772794	0.0260156	1.75122
Tst	0.00756205	0.0684212	0.173333	0.0128358	0.0431777	1.75011
Kcnq2	0.00529027	0.0225899	0.0792782	0.00395798	0.013304	1.74903
Exoc5	0.00229185	6.90342e-05	0.00107799	0.00699663	0.0235031	1.74812
Snrnp27	0.00465957	0.00070413	0.00645178	0.0155481	0.052228	1.74809
Suds3	0.00203527	0.0093302	0.0415384	0.0025611	0.00859037	1.74595
Fam110a	0.00539806	0.000584668	0.00561917	0.0159322	0.0533889	1.74459
Gtf3c2	0.00163566	0.00555378	0.0288947	0.00249027	0.00833517	1.74291
Igfbp5	0.0117246	0.00074228	0.00670273	0.00717287	0.0239893	1.74177
Tgfbr2	nan	nan	nan	0.0126374	0.0422278	1.74049
Gins4	0.00414801	0.00430219	0.024289	0.0100722	0.0336434	1.73994
Gart	0.00194394	7.22106e-08	3.43741e-06	0.0105825	0.0353457	1.73986
Urb1	0.0142826	0.00253735	0.0167193	0.00534295	0.0178305	1.73864
Aldh1l2	0.00778849	0.0301856	0.0973755	0.00490803	0.0163651	1.73741
Ptk2	0.00105878	9.24769e-06	0.000216408	0.00497437	0.0165703	1.73601
Nckap5l	0.00380254	0.0099857	0.0435605	0.00487526	0.0162233	1.73451
Atp2b2	0.00921735	0.00147555	0.0112115	0.00680313	0.0226321	1.7341
Nfxl1	0.00487529	0.0151588	0.058732	0.00422863	0.0140631	1.73366
Mll3	0.0310162	0.00393775	0.0228689	0.00309806	0.0102951	1.73252
Zfp11	0.00510213	0.0361015	0.110053	0.0101775	0.0337999	1.73163
Mcu	0.00553623	0.00591594	0.0301867	0.0130749	0.0434049	1.73106
Chrnb2	0.00159464	0.00192644	0.0135814	0.00518499	0.017171	1.72756
Psd	0.00499207	0.050996	0.140431	0.00256449	0.00848567	1.72636
Ostf1	0.0126149	0.0804481	0.194342	0.0104483	0.0345045	1.72351
Tbc1d7	0.0039513	0.00706655	0.0339872	0.0105518	0.0348376	1.72315
Timm13	0.00279056	6.41811e-05	0.0010155	0.023503	0.077558	1.72243
Klhl8	0.0060995	0.0328138	0.103136	0.00545951	0.0180141	1.72228
Phf13	0.00481106	0.00829972	0.0383134	0.00979009	0.0322557	1.72016
Lrfn4	0.00220347	0.00649586	0.0321202	0.00528117	0.017386	1.71899
Cdkn2d	0.00383309	0.00553579	0.0288685	0.015348	0.0505127	1.71859
Dock9	0.0139699	0.081301	0.195681	0.00391373	0.0128793	1.71844
Agl	0.00542292	0.000586225	0.00562443	0.00639639	0.0210418	1.71793
Akt3	0.00120592	0.00032642	0.00362625	0.00312428	0.0102757	1.71764
Iglon5	0.0091459	0.0412612	0.121077	0.00296351	0.00973562	1.71596
Aatk	nan	nan	nan	0.00226848	0.00745029	1.71557
Slmap	0.00554877	0.0835698	0.199546	0.00213567	0.0070102	1.71477
Fbxo44	0.00957296	0.0839559	0.200045	0.00434581	0.0142446	1.71271
Zbtb2	0.00377384	0.0225763	0.0792782	0.00506191	0.0165747	1.71123
Ckap2l	0.0039006	0.00359097	0.0216332	0.00590433	0.0193305	1.71103
Znf512b	0.00170142	0.0109652	0.0467617	0.00188967	0.00618528	1.7107
Cyb5d1	0.00477463	0.0288071	0.0941832	0.0104356	0.0340909	1.70787
4930453N24Rik	0.00598778	0.0446993	0.128293	0.00581342	0.0189856	1.70745
Afg3l2	0.00278141	0.00108167	0.00896482	0.0073815	0.0240988	1.70698
Pgrmc2	0.00306428	0.00152282	0.0114691	0.00894785	0.0292072	1.70671
Ogn	0.45021	0.31455	0.489547	4.82869	15.746	1.70528
Tgds	nan	nan	nan	0.00513817	0.0167531	1.7051
Cdv3	0.00110977	4.73057e-07	1.76616e-05	0.00519603	0.0169283	1.70395
Fbxw8	0.00515037	1.72945e-05	0.000363225	0.00904874	0.0294308	1.70154
Hs6st2	0.0017638	3.14709e-05	0.000585246	0.0151962	0.0493934	1.70061
Nnt	0.00161754	8.74357e-05	0.00130381	0.011753	0.0381951	1.70036
Dpp9	0.00146154	0.000502702	0.00502656	0.00576527	0.0187344	1.70023
Slc35c2	nan	nan	nan	0.00211732	0.00686537	1.6971
Apoa1bp	0.00273597	0.000971849	0.00825109	0.0162577	0.0526713	1.6959
Rimklb	0.00248829	1.56518e-05	0.000332086	0.0102438	0.0331801	1.69557
Spta1	0.0380827	0.19779	0.358761	0.631797	2.04598	1.69526
Zfp36l2	0.0097863	0.0202754	0.0733748	0.00842141	0.0272657	1.69495
Zfp820	nan	nan	nan	0.0125812	0.040723	1.69457
Lmo3	0.00394552	0.0289068	0.0943982	0.0071809	0.023241	1.69443
Tex2	0.00846954	0.0921791	0.212761	0.00307865	0.00996209	1.69415
Snrpb	0.00320221	1.03085e-08	6.17348e-07	0.0240977	0.0778935	1.69261
Mex3d	0.00163199	0.00110009	0.00908373	0.00693479	0.0224073	1.69204
Zfp131	0.00294658	0.00190411	0.0134837	0.0051114	0.0165137	1.69187
Ppp6r1	0.00172144	4.09936e-05	0.000719098	0.00490517	0.0158422	1.6914
Jhdm1d	0.00495278	0.00723422	0.0344515	0.0039944	0.0128965	1.69093
Rai14	0.00179629	5.00751e-06	0.000132342	0.00778798	0.0251042	1.68861
Chuk	0.0019179	0.007944	0.0371749	0.00375787	0.0120973	1.6867
Lrp5	0.00403446	0.00849715	0.0389185	0.0043211	0.013907	1.68634
Rbck1	0.00250568	0.0259334	0.0875634	0.00340264	0.0109415	1.68508
Bola3	0.0085155	0.00351542	0.0212701	0.0447712	0.143951	1.68493
Tmem29	0.00596377	0.021859	0.0775192	0.013656	0.0438996	1.68468
Limk1	0.0018702	0.0065167	0.0321454	0.00358895	0.0115304	1.68381
Ccdc124	0.00875594	0.00082022	0.00721677	0.0166887	0.0536015	1.6834
Crebbp	0.0173271	4.76741e-05	0.000807845	0.0121206	0.0389235	1.68318
Basp1	0.00205809	2.66454e-15	4.56619e-13	0.0262952	0.0844128	1.68266
Uck1	0.00394678	0.00725603	0.0345389	0.0075646	0.0242732	1.68203
Hes6	0.00578585	0.000241341	0.00289688	0.0118913	0.0381516	1.68183
Nob1	0.00332811	0.00124537	0.00992996	0.0093134	0.0298776	1.68168
Mzt1	0.00367553	0.00173067	0.0126082	0.0101957	0.0326755	1.68024
Kcnk10	0.00284197	0.004782	0.0260786	0.0124435	0.03983	1.67847
Psmd8	0.00177254	4.76279e-08	2.4225e-06	0.0201251	0.0644101	1.67829
Mfge8	0.00277459	7.7753e-06	0.000187872	0.0216729	0.0693581	1.67817
Tmtc2	nan	nan	nan	0.00420599	0.0134512	1.67722
Gcsh	0.00285598	0.00153182	0.0115213	0.0112263	0.0358994	1.67708
Spin4	0.0121765	0.0840096	0.200125	0.0255537	0.0816889	1.67661
St8sia1	0.00707369	0.0338122	0.105357	0.00463676	0.0148199	1.67635
1190002N15Rik	0.00366546	0.0419549	0.122719	0.00692514	0.0221114	1.67487
Zfp579	0.00284955	0.015531	0.059841	0.00892836	0.0284871	1.67384
Ugdh	0.00285028	0.00587869	0.0300793	0.00637525	0.0203358	1.67347
Cux2	0.00427679	0.00410763	0.0235804	0.00428071	0.0136423	1.67217
Csmd1	0.0895598	0.0111427	0.0472293	0.00754872	0.0240497	1.67171
Ephb2	0.00308005	1.37253e-06	4.3807e-05	0.00932553	0.0296835	1.6704
Ppp2r5b	0.00279663	0.0316884	0.100504	0.00274088	0.00872261	1.67012
Cep350	0.0223568	0.0581143	0.154146	0.0018566	0.00590715	1.6698
Ubr5	0.00225724	4.25826e-08	2.18584e-06	0.00415447	0.0132008	1.66788
Haghl	0.00910486	0.18395	0.341684	0.00273351	0.00868491	1.66776
Notch1	0.0217219	5.0217e-05	0.000841153	0.00948779	0.0301085	1.66602
Ints1	0.00182201	0.00136132	0.0105597	0.00383669	0.0121532	1.66341
Srcin1	0.00301755	0.0032518	0.0201681	0.0038006	0.0120366	1.66313
Mfng	0.00437927	0.0410879	0.120664	0.00295345	0.00934872	1.66237
Zcchc14	0.00176416	0.000726545	0.00659595	0.00310284	0.00982082	1.66226
Ccdc177	0.00527996	0.00285571	0.0182396	0.00870663	0.0275302	1.66083
Ubiad1	0.00651014	0.0688063	0.173952	0.00528477	0.0166944	1.65945
Eif4ebp2	0.00239463	0.00118012	0.00956325	0.0081749	0.0258206	1.65925
Tuba4a	0.00966253	0.065881	0.168546	0.00754371	0.0237992	1.65757
Rmdn3	0.00292334	0.00793818	0.0371683	0.00669318	0.0211144	1.65746
Acat3	0.00414929	9.43699e-06	0.000220374	0.0169659	0.0534526	1.65562
Man2a2	0.00266531	0.00650309	0.0321232	0.00322464	0.0101568	1.65523
Irs2	0.00733137	0.00736733	0.0348915	0.0117532	0.0370033	1.6546
Zmat3	0.0141524	0.0225701	0.0792782	0.00424411	0.013358	1.65416
Nuak1	0.00115605	2.72559e-06	7.90633e-05	0.00801906	0.0251962	1.6517
Zfp385a	0.00369144	0.0850205	0.201545	0.00264267	0.00830123	1.65133
5930403L14Rik	0.00550166	0.0739233	0.183597	0.00275793	0.00865092	1.64927
Zfp106	0.00342691	1.70343e-05	0.000359366	0.0042759	0.0134121	1.64923
Scyl1	0.00187312	0.00878625	0.0398819	0.00421936	0.0132311	1.64884
B3galnt1	0.00574364	0.0164113	0.0626227	0.0157207	0.0492385	1.64712
Vangl2	0.0033439	2.85289e-09	1.98615e-07	0.02364	0.0740166	1.64662
Trmt61b	0.00706925	0.0346612	0.106891	0.0200336	0.0626827	1.64565
Smad4	0.000990409	5.96348e-08	2.92631e-06	0.0111854	0.0349824	1.64502
Rhobtb2	0.0110011	0.0276506	0.0915576	0.003494	0.0109237	1.64451
Immp2l	0.0209326	0.0953383	0.217707	0.128389	0.401072	1.64334
Ddi2	0.00366054	0.00129307	0.0102225	0.0161498	0.0504225	1.64255
Fbxo5	0.00285348	0.00352994	0.0213232	0.0109815	0.0342853	1.64252
Tbccd1	0.0136497	0.0921216	0.212672	0.0053752	0.0167805	1.64239
Pisd	0.00260098	0.013993	0.0554241	0.0051699	0.0161366	1.64213
Bbs1	0.00727684	0.119231	0.254368	0.00278556	0.00869396	1.64205
Klhl20	0.0125861	0.0470941	0.133031	0.00393066	0.0122595	1.64106
Bmp6	0.934914	0.0887208	0.20727	1.06271	3.31343	1.64057
Bax	0.00288356	0.000241111	0.00289688	0.0140394	0.0437635	1.64025
Hdgfrp3	0.00187825	2.18712e-06	6.58441e-05	0.00843528	0.0262924	1.64014
Cd82	0.0574989	0.113768	0.246453	0.0127538	0.0397126	1.63867
Wdfy3	0.0200083	0.000254157	0.00301176	0.00535742	0.0166694	1.63759
Pgpep1	0.00821808	0.0119046	0.0495444	0.00891689	0.0277321	1.63695
Fanca	0.00669305	0.0964619	0.219642	0.00265948	0.00827116	1.63694
Cyr61	0.00813371	0.0219027	0.0776246	0.0148858	0.0462191	1.63456
Zfp217	0.00742101	0.0949598	0.216976	0.00321503	0.00997231	1.63309
Rbm12	0.00313293	1.42153e-05	0.00030687	0.0167467	0.0519442	1.63309
Nfkbil1	0.0100336	0.0553851	0.149234	0.00783715	0.0242708	1.63082
Cbl	0.0161469	0.00156754	0.0117108	0.00819724	0.0253729	1.63008
Tollip	0.00243088	0.000852064	0.00744969	0.0065354	0.0202213	1.62953
Pom121	0.00109312	4.96201e-05	0.000832408	0.00429438	0.0132861	1.6294
Rab28	0.00428162	0.0901627	0.209452	0.00290841	0.00899241	1.62848
Ncln	0.00154093	0.000849833	0.0074362	0.00760338	0.0235009	1.62801
Nsmaf	0.00747319	0.0926333	0.213544	0.00219493	0.0067778	1.62664
Rhot2	0.00280034	0.0202296	0.0732566	0.00355173	0.0109623	1.62595
Zfp768	0.00239755	0.00160945	0.0119279	0.01091	0.0336617	1.62546
Tmem158	0.0331441	0.0796109	0.19278	0.0135699	0.0418261	1.624
Nyap1	0.00170552	0.000644455	0.00604767	0.00433967	0.0133586	1.62211
Rad54l	0.00934623	0.0397792	0.117814	0.00670613	0.0206253	1.62087
Hnrnpul1	0.00100443	2.51921e-09	1.76488e-07	0.0118015	0.0362753	1.62002
Paxip1	0.0024027	0.0127528	0.0518255	0.00336617	0.0103428	1.61944
Pacs1	0.00167081	0.00047334	0.00479009	0.00601636	0.0184814	1.61911
Cacna1b	0.0093708	0.0307008	0.0986659	0.00564334	0.017325	1.61823
Mvb12b	0.00295678	0.000453004	0.00465071	0.00396196	0.0121599	1.61784
Kcnip3	0.016965	0.00716878	0.0342423	0.00353361	0.0108439	1.61767
Kcnj11	0.00316049	0.0701473	0.176422	0.00551722	0.016929	1.61749
Osgep	0.00311547	0.0025991	0.0170002	0.0130651	0.0400879	1.61745
Scand1	0.00398738	0.000490416	0.00493472	0.0309119	0.0947941	1.61664
Thsd4	0.0282101	0.121391	0.257162	0.00401243	0.0123002	1.61614
Pdzrn3	0.0170026	0.0200956	0.07289	0.00906329	0.0277554	1.61466
Fam73a	0.00217577	0.0147997	0.0577862	0.00409141	0.0125116	1.61259
Aldh5a1	0.00421728	0.0269458	0.0899729	0.00719728	0.0219865	1.61109
Mmp11	0.00528547	0.0971194	0.220643	0.00735591	0.0224688	1.61095
Chd3	0.00115467	9.14707e-09	5.53746e-07	0.00394854	0.0120443	1.60896
Zfyve26	0.00833795	0.120973	0.256768	0.00313003	0.00954599	1.60872
Mgat4b	0.00235821	1.33209e-05	0.000293244	0.014059	0.0428719	1.60854
Nfasc	0.00237444	3.9401e-05	0.00069998	0.00515423	0.0157091	1.60777
Tsfm	0.00455543	0.00320216	0.0199268	0.0189391	0.0576859	1.60685
Lrrtm2	nan	nan	nan	0.00665391	0.0202646	1.60669
Ccnd2	0.000629457	0	0	0.0216315	0.065748	1.60381
Agtpbp1	0.00255297	0.0148955	0.0580482	0.00455901	0.0138515	1.60325
5031439G07Rik	0.00131003	0.00283253	0.0181331	0.00428307	0.0130006	1.60186
Ccdc88c	0.00470619	0.000765227	0.00685722	0.00473734	0.0143655	1.60045
Tab2	0.00267383	0.00430056	0.024289	0.00412823	0.0125135	1.59989
Lemd3	0.00308212	0.00512429	0.0273762	0.00955397	0.0289412	1.59895
Wdtc1	0.00294896	0.0173833	0.0654385	0.0042274	0.0127991	1.5982
Stub1	0.00270792	7.00915e-05	0.00109043	0.0126933	0.0384009	1.59707
Tmed7	0.00177455	1.90608e-06	5.84898e-05	0.0218186	0.066	1.59691
Metap1	0.00444096	0.00126199	0.0100338	0.00875167	0.0264675	1.59659
Lrrc1	0.00314244	0.027706	0.0916256	0.0061493	0.0185969	1.59657
Nedd9	0.0106078	0.00510925	0.0273352	0.0072579	0.0219435	1.59617
Dedd2	nan	nan	nan	0.00636516	0.0192339	1.59538
Coa3	0.00267572	0.000447851	0.00462289	0.0364368	0.110098	1.59532
Snx14	0.00373871	0.0453688	0.129413	0.00438537	0.0132446	1.59464
Hist1h1d	0.00679773	7.23586e-05	0.00111789	45.6581	137.847	1.59412
Ubqln1	0.00137149	1.28239e-11	1.37351e-09	0.0172465	0.0520435	1.59341
Tbc1d16	0.00164391	0.00468379	0.0258153	0.00267939	0.00807711	1.59193
Prkag2	0.00253068	0.0413173	0.12121	0.00376592	0.0113483	1.5914
Purb	0.00302272	0.0206547	0.0744466	0.00404236	0.0121663	1.58962
Ebf3	0.0151073	0.0241353	0.0831816	0.00931227	0.028003	1.58838
Nfil3	0.00358237	0.014194	0.0560265	0.0131511	0.0395115	1.58709
Ptcd1	0.00628014	0.0453	0.129329	0.00615666	0.0184955	1.58695
Pop7	0.00682444	0.00622086	0.031295	0.026391	0.0792467	1.58631
Cacul1	0.00208015	0.016663	0.0633737	0.00359285	0.0107885	1.5863
Ccdc167	0.00231428	0.0227166	0.0796477	0.00457064	0.0137136	1.58514
Smurf1	0.00271398	0.0207716	0.0746854	0.00252277	0.00756887	1.58507
Dars2	0.00430201	0.0583044	0.154521	0.0041364	0.0124101	1.58507
Ccz1	0.00348862	0.00165151	0.0121749	0.00676507	0.0202851	1.58424
Brd3	0.00137602	3.30165e-06	9.35804e-05	0.00697923	0.0208749	1.58063
Erf	0.00406849	0.00472316	0.0259079	0.00599806	0.0179305	1.57985
Uck2	0.00226617	7.5592e-05	0.00115662	0.0159539	0.0476849	1.57963
Tet3	0.00732227	0.000254078	0.00301176	0.00443587	0.013254	1.57914
Tns1	0.0235698	0.0857689	0.202488	0.0038391	0.0114627	1.57811
Taf11	0.0044086	0.143478	0.288744	0.00381914	0.0114022	1.578
Prkab1	0.00328267	0.0236916	0.0820586	0.00551099	0.0164476	1.57749
Hist2h4	nan	nan	nan	55.9786	166.98	1.57673
Shb	0.0104576	0.0275515	0.0913111	0.00446027	0.0132985	1.57606
Meis2	0.00220323	2.10352e-09	1.51036e-07	0.0124754	0.0371792	1.57541
Gosr1	0.00255605	0.0124107	0.0508619	0.00532873	0.0158766	1.57504
Foxred2	0.00624851	0.0245432	0.0841373	0.00565529	0.0168477	1.57488
Prkd3	0.00140419	0.000323035	0.00360549	0.0047019	0.0139968	1.57378
9430041J12Rik	0.0187946	0.131834	0.272669	0.0175108	0.052105	1.57318
Arl3	0.00595322	2.00307e-05	0.000410949	0.0298561	0.0887959	1.57247
Usp2	0.0365838	0.0671883	0.170909	0.0380932	0.113288	1.57239
Mctp1	0.0101308	0.0501812	0.138842	0.0794636	0.23618	1.57152
Efr3b	0.00283285	0.00179061	0.0128765	0.00509396	0.0151342	1.57095
Acd	0.00355192	0.052788	0.143943	0.00435712	0.012932	1.5695
Timm23	0.00227425	0.00389259	0.0227327	0.00499485	0.0148163	1.56867
Mdga2	0.00975502	0.031413	0.100146	0.0165676	0.0491317	1.56829
Cplx1	0.00623983	0.218855	0.38294	0.00317555	0.00941286	1.56763
Rexo2	0.00242726	0.00271543	0.0175245	0.011636	0.0344543	1.56609
Cdc40	0.00194043	0.000269638	0.00314503	0.00807799	0.0239021	1.56507
Rps6kc1	0.00505758	0.0149155	0.0580518	0.0060854	0.0179963	1.56428
Nxph3	0.00617411	0.215025	0.378263	0.00573023	0.0169263	1.5626
Tcf3	0.00146142	1.0287e-06	3.39015e-05	0.00692322	0.0204426	1.56206
Egflam	0.0643379	0.15556	0.304531	0.0829342	0.244643	1.56064
Kdsr	0.00488411	0.0612024	0.159705	0.00702111	0.0207056	1.56025
Stxbp6	0.00507439	0.142506	0.287413	0.00425157	0.012537	1.56012
Prkca	0.0341185	0.062122	0.161594	0.0065714	0.0193706	1.5596
Cdc42bpb	0.00100394	5.21495e-06	0.00013636	0.00564636	0.0166393	1.55921
Zfp367	0.0116597	0.0768211	0.187932	0.00565154	0.0166418	1.5581
Crb2	0.00416198	1.52263e-05	0.000324868	0.0236158	0.0694924	1.5571
Anxa4	nan	nan	nan	0.0177349	0.0521812	1.55694
Rhobtb3	0.00146373	4.134e-05	0.000722899	0.00891671	0.0262272	1.55648
Mib1	0.00255216	0	0	0.0706231	0.207566	1.55536
Vat1	0.00206879	9.23356e-07	3.12622e-05	0.0161249	0.0473162	1.55305
Pkn1	0.0019866	0.000518454	0.0051563	0.00733051	0.0214839	1.55127
Recql4	0.0213221	0.15838	0.308193	0.00491643	0.0144026	1.55065
L2hgdh	0.00904641	0.0662055	0.169157	0.0074314	0.0217691	1.55058
Mrps24	0.00380862	0.00927006	0.0413864	0.0183283	0.0536679	1.54999
Haus1	0.017546	0.015441	0.0595973	0.012836	0.0375812	1.54981
Rpap3	0.00280441	0.00303088	0.0190848	0.00898643	0.0262948	1.54896
Akirin1	0.00197348	0.0049862	0.0268445	0.0064602	0.0188945	1.54832
Stk24	0.00206244	0.0149107	0.0580518	0.00522882	0.0152912	1.54814
Csnk1e	0.00335656	9.06086e-08	4.05337e-06	0.0116213	0.0339832	1.54805
Trpm7	0.00265873	0.0607963	0.159115	0.00232816	0.00680684	1.54779
Med31	0.00546071	0.0173489	0.0653976	0.0353437	0.103326	1.54768
Emc8	0.0021965	0.00133566	0.0104553	0.00737343	0.0215505	1.54732
Podxl2	0.00244848	1.52845e-05	0.000324912	0.0118099	0.0345134	1.54715
Slc25a22	0.0144686	0.0233958	0.0812868	0.00448388	0.0130987	1.54661
Ptov1	0.00143233	1.20004e-12	1.53647e-10	0.02237	0.0653304	1.54619
Rnf187	0.00347793	9.3975e-07	3.1625e-05	0.0157634	0.046009	1.54533
Sac3d1	0.00523832	0.0345364	0.106684	0.0135116	0.0394217	1.54479
Xpr1	0.00228632	1.90059e-08	1.06385e-06	0.0111398	0.0324414	1.54211
Prr14l	0.0185875	0.0377791	0.113399	0.00493262	0.0143554	1.54117
Rras2	0.00448817	0.0418752	0.12262	0.00880183	0.0255799	1.53913
Adprhl2	0.00338108	0.0055339	0.0288685	0.0136718	0.0396656	1.53669
Mettl21d	0.00633674	0.0815191	0.196079	0.00961745	0.0279022	1.53665
Asb6	0.0034747	0.0215402	0.0767059	0.00923838	0.0267904	1.536
Eif6	0.00246517	9.52283e-06	0.000221914	0.0204776	0.0593311	1.53474
Camsap1	0.00206749	2.62295e-05	0.00050636	0.00502181	0.0145465	1.5344
Jazf1	nan	nan	nan	0.00556913	0.0161314	1.53435
Tomm34	0.0025753	0.00505369	0.0271031	0.0130361	0.0377589	1.5343
Pam	0.00727509	0.00284693	0.0181941	0.00601216	0.017413	1.53421
Tmem5	0.00688795	0.0840349	0.200142	0.00609026	0.0176378	1.53409
Stox2	0.00459446	6.16342e-07	2.22904e-05	0.00786083	0.0227529	1.5333
Aldh18a1	0.00170835	1.92147e-06	5.88001e-05	0.0109108	0.0315597	1.53232
Furin	0.0109474	0.137941	0.281414	0.0024271	0.00702019	1.53227
Glyr1	0.000889539	1.12087e-07	4.91552e-06	0.0108864	0.0314728	1.53157
Sart1	0.00188015	0.000109897	0.00154758	0.00759849	0.0219498	1.53042
Bcl11b	0.0099807	1.61327e-06	5.09071e-05	0.0157265	0.0454149	1.52996
Prrx1	0.0144315	0.0264788	0.0888397	0.0149707	0.0431835	1.52834
Sdhaf1	0.0105269	0.0368944	0.111797	0.0148349	0.0427652	1.52744
Pou3f2	0.0050912	1.25272e-05	0.000280765	0.0184568	0.0532049	1.52741
Leprotl1	0.00230663	0.00126553	0.0100475	0.0106713	0.0307342	1.52611
Coq7	0.0031908	0.00597296	0.030408	0.0208453	0.0599845	1.52487
Lmnb2	0.00184301	0.00495563	0.0267186	0.00585345	0.0168094	1.52191
Cep104	0.00216796	0.00047121	0.00478469	0.0130206	0.0373331	1.51966
Mpdz	0.00634656	0.000250869	0.00297913	0.00578279	0.0165587	1.51775
H1fx	0.00391304	4.86038e-08	2.4609e-06	0.0482137	0.138044	1.51761
Ddit4	0.0054648	8.539e-05	0.00127672	0.0281099	0.0804451	1.51692
Rnf126	0.00441729	0.0208251	0.0748052	0.00456819	0.013065	1.51601
Hnrnpa0	0.00247917	0	0	0.0572524	0.163712	1.51576
Zbtb34	0.0064346	0.0659845	0.168772	0.00499023	0.0142635	1.51515
Vmac	nan	nan	nan	0.00601266	0.017185	1.51507
Srebf1	0.00165401	0.00424372	0.0240932	0.00602719	0.0172213	1.51464
Rab11fip2	0.0086733	0.105608	0.234149	0.00283869	0.00810371	1.51336
Aldh2	0.00504947	0.00240316	0.0160967	0.011977	0.0341766	1.51275
Zscan20	0.0101781	0.0667117	0.169968	0.00780438	0.0222694	1.51271
Strn3	0.00193047	0.000190445	0.00240245	0.00735108	0.0209749	1.51263
Pus1	0.00359565	0.0320781	0.101395	0.00829548	0.0236647	1.51234
Cnot2	0.00160041	1.0923e-05	0.000248687	0.0121512	0.0346257	1.51074
Ndufs8	0.00382398	0.000225903	0.00277423	0.0229643	0.0653518	1.50883
Tmem108	0.0042445	0.0538391	0.146009	0.00503498	0.014327	1.50868
Prim2	0.00277117	0.00441771	0.0247904	0.00992856	0.0282502	1.5086
Wwp1	0.00415437	0.027026	0.0901594	0.00535914	0.0152387	1.50767
Fkbp4	0.00132171	5.92478e-11	5.84037e-09	0.0201486	0.0572913	1.50763
Tox3	0.00163224	0.00101358	0.00851454	0.00813757	0.0231288	1.50702
Lhfpl4	0.00165847	0.00730232	0.0346561	0.00482219	0.0137004	1.50646
Rab21	0.00397481	0.00710894	0.0341027	0.01177	0.0334368	1.50633
Coro1a	0.00756788	0.00707796	0.0340273	0.0130934	0.0371814	1.50574
Tada3	0.00418688	0.0142006	0.0560328	0.00714656	0.0202878	1.50529
Lrrc16b	0.00203693	3.92408e-05	0.000698248	0.00650275	0.0184571	1.50506
Mir181a-1	nan	nan	nan	62.3227	176.828	1.50452
Nradd	0.00674127	0.0800423	0.193488	0.0137696	0.0390333	1.50322
Sox5	0.00218517	1.32172e-07	5.68442e-06	0.0107766	0.0305321	1.50242
Mycbp2	0.0250223	0.00714305	0.0341529	0.00299991	0.00849451	1.50161
Gosr2	0.00517233	0.00417751	0.0238774	0.0049179	0.0139249	1.50155
Tango2	0.00442126	0.125793	0.263782	0.0073147	0.0207082	1.50133
Tagln3	0.002336	9.64674e-07	3.22688e-05	0.0259516	0.0732849	1.49769
Hdac5	0.00339918	0.00392617	0.0228374	0.00407947	0.0115003	1.49521
Ranbp6	0.00303531	0.00689724	0.0333891	0.0148197	0.041765	1.49477
Olfml1	0.34988	0.0360898	0.110048	1.84674	5.20264	1.49426
Rasgef1b	0.00190635	6.39492e-07	2.29045e-05	0.0161915	0.0456015	1.49384
Tenm3	0.0131912	0.000106793	0.0015249	0.0102705	0.0289184	1.49348
Wars	0.0029244	2.20922e-05	0.0004426	0.0136883	0.0385257	1.49288
Tle1	0.0026629	6.14393e-05	0.000980476	0.0113059	0.0318197	1.49285
Ptprf	0.00423732	8.29397e-08	3.85654e-06	0.00987079	0.0277726	1.49243
Cd9	0.00495971	0.00226532	0.0153675	0.0243924	0.0685999	1.49178
Fan1	0.00592649	0.122105	0.258048	0.00901612	0.0253555	1.49172
Rrbp1	0.00629911	0.00172629	0.0125845	0.00669641	0.0188318	1.49171
Hectd1	0.00771015	2.86991e-06	8.26045e-05	0.00815158	0.0229223	1.4916
Ctnnal1	0.00487012	0.0810785	0.195357	0.00655123	0.018418	1.49128
Cenpm	0.00609678	0.142792	0.287728	0.00836056	0.0234762	1.48953
E130309D14Rik	nan	nan	nan	0.00815903	0.022906	1.48926
Zcrb1	0.00648606	0.0272682	0.0907772	0.00889582	0.0249576	1.48828
Tbc1d23	0.00308117	0.0252893	0.0861198	0.00680613	0.019085	1.48753
Rbm4	0.00159666	4.6644e-05	0.000795662	0.0157001	0.0440157	1.48725
Gab1	0.0017099	0.000155023	0.00204355	0.00857994	0.0240355	1.48613
Trio	0.00765513	6.44483e-05	0.00101828	0.00588308	0.0164791	1.48599
Ogfod3	0.00784151	0.098849	0.223479	0.0144482	0.0404578	1.48553
Xpo6	0.00233919	0.000642615	0.00604401	0.00599762	0.0167889	1.48505
Ak3	0.00215869	0.00169407	0.0124228	0.00773165	0.0216401	1.48486
Thap2	0.00306882	0.0234598	0.0813824	0.00753615	0.0210838	1.48423
Fbll1	0.0066369	0.0606679	0.158932	0.0284135	0.0794531	1.48353
Amotl1	0.00750833	0.0386853	0.115434	0.00317889	0.00888662	1.48311
Rexo1	0.00162849	0.00971172	0.0427247	0.00443868	0.0124058	1.48281
Ascl1	0.0105392	0.00868081	0.0394676	0.0169382	0.0472774	1.48087
Scyl2	0.00335563	0.00405808	0.023397	0.00754094	0.0210464	1.48076
Ston2	0.00945725	0.0128013	0.0519088	0.00681731	0.0190268	1.48076
Ap3d1	0.0011719	3.04752e-05	0.000570527	0.00532048	0.0148132	1.47725
Ppt2	0.00324253	0.00779811	0.0366202	0.0155587	0.0432587	1.47527
Vgll4	0.00421806	0.00580914	0.0298882	0.0198919	0.0552979	1.47504
Blcap	0.00323263	0.0209651	0.0751033	0.00719551	0.0199929	1.47432
Gm11149	0.005123	0.0134292	0.0537313	0.057775	0.160417	1.47331
Frat1	0.00481395	0.0142777	0.0562572	0.0274541	0.076202	1.47281
Carhsp1	0.00369212	0.0212563	0.0759621	0.00491445	0.0136228	1.47092
Rhbdl3	0.00687987	0.0033392	0.0205272	0.0116453	0.0322423	1.46921
Amfr	0.00148762	7.02151e-06	0.000174972	0.00970718	0.0268737	1.46907
Fem1b	0.00123354	2.11465e-08	1.16609e-06	0.0132135	0.036565	1.46845
Mettl7a3	0.0282998	0.224022	0.387662	1.0616	2.93767	1.46843
Itpk1	0.00254433	0.00429624	0.024289	0.00683121	0.0189026	1.46837
Rfng	0.0212554	0.08345	0.199389	0.00235881	0.00652688	1.46833
Obfc1	0.00625024	0.035711	0.109411	0.00864003	0.0239045	1.46817
Med14	0.00208047	5.6969e-05	0.000926391	0.00796206	0.0220281	1.46813
Ccna2	0.0247566	0.0013716	0.0105952	0.0157746	0.0436391	1.46802
Actr1a	0.00137078	5.5402e-08	2.75449e-06	0.0142318	0.0393091	1.46575
Tmem50a	0.00208143	0.000424073	0.00442299	0.020319	0.0560574	1.46407
Strbp	0.00101142	2.43144e-06	7.22234e-05	0.0104746	0.0288817	1.46327
Dennd5a	0.00109313	0.000714605	0.0065139	0.00405031	0.0111674	1.46319
Tcf19	0.00544046	0.0688258	0.173962	0.00684281	0.0188579	1.46251
Shf	0.00329555	0.0570569	0.152514	0.00628463	0.0173168	1.46227
Zfp71-rs1	0.00354189	0.0258411	0.0874179	0.00914904	0.0252078	1.46218
Arl2	0.00442325	0.0536918	0.145836	0.0109984	0.0302925	1.46167
Vav2	0.00285135	0.0609484	0.15933	0.00313046	0.00860699	1.45913
Ubtf	0.00172397	1.59664e-07	6.66104e-06	0.00946911	0.0260319	1.45898
Pold1	0.00249227	0.000963013	0.0081823	0.00840189	0.0230937	1.45871
Sh3glb2	0.00316923	0.0218018	0.0773934	0.00604682	0.0166122	1.458
Braf	0.0110689	0.0328307	0.10316	0.00327123	0.00898149	1.45712
Pdzd8	0.00318887	0.00139756	0.010751	0.00917429	0.0251483	1.45479
Soat1	0.00470353	0.00292518	0.0186078	0.0204656	0.0560046	1.45234
Mxd1	0.00538036	0.137993	0.281418	0.00389787	0.0106486	1.4499
Zfp236	0.00499129	0.0567268	0.152003	0.00223443	0.0060945	1.4476
Btbd2	0.00268236	0.00363489	0.021827	0.0098948	0.0269681	1.44651
Wtap	0.00116826	0.000102373	0.00147763	0.0076108	0.0207406	1.44634
Elovl4	0.00492417	0.000556265	0.00541629	0.018166	0.0494988	1.44615
Slc22a23	0.00245448	0.00934316	0.0415629	0.00521225	0.0141953	1.44543
Dnajc24	0.00826791	0.0286232	0.0938236	0.0235931	0.0642209	1.44468
Lsm12	0.00309319	0.000655809	0.00611813	0.0216511	0.0589317	1.44461
Dnajc21	0.00699743	0.0918248	0.212207	0.00585006	0.015909	1.44332
Fzr1	0.00347339	0.000349908	0.00383247	0.0105191	0.0286036	1.44318
Mast2	0.00288341	0.00910945	0.0409036	0.00270836	0.00736238	1.44275
Hpca	0.0113757	0.13675	0.279847	0.0105892	0.0287849	1.44272
Prdm5	0.051339	0.0719631	0.17973	0.0357428	0.0971356	1.44235
Smug1	0.00646834	0.174507	0.329856	0.00472765	0.0128329	1.44065
Max	0.00351974	0.00410553	0.0235804	0.0106984	0.0290024	1.43878
Plekhg2	0.00325634	0.00890361	0.0402971	0.00506996	0.013739	1.43822
Slc22a17	0.00834854	0.0092961	0.0414695	0.00677423	0.0183303	1.4361
Rprd1a	0.00198418	0.000678852	0.00626936	0.00600066	0.0162224	1.43479
Tacc1	0.00961888	0.00291662	0.0185753	0.00840526	0.0227155	1.43431
Rad18	0.0217646	0.0764282	0.187353	0.00828832	0.0223787	1.43298
Lrsam1	0.00398289	0.147834	0.294531	0.00363342	0.00980734	1.43254
Socs7	0.00156865	2.35376e-05	0.000464338	0.00989552	0.0267089	1.43247
Taf10	0.00350425	0.0126356	0.0514052	0.0125871	0.0339566	1.43174
Igsf21	nan	nan	nan	0.00310453	0.00837503	1.43172
Elavl3	0.00235177	1.13565e-07	4.96078e-06	0.0103688	0.0279623	1.43124
Ndst2	0.00754578	0.0855602	0.202261	0.00523842	0.0141244	1.43099
Slc25a29	0.0118255	0.158402	0.308193	0.010162	0.0273946	1.4307
Sgcb	0.00525349	0.0408213	0.120103	0.0115654	0.031168	1.43025
Phf10	0.00162481	0.000698454	0.00640863	0.0105476	0.028414	1.42968
Ccdc61	0.004478	0.0338968	0.105508	0.0106104	0.0285799	1.42952
Dexi	0.00806392	0.162772	0.314188	0.00718506	0.0193527	1.42947
9830001H06Rik	0.00772549	8.17213e-05	0.00123013	0.0059543	0.0160185	1.42774
Ptk7	0.00131205	5.39346e-06	0.000140697	0.0172256	0.0463029	1.42655
Cldn3	0.0452581	0.015441	0.0595973	0.0569636	0.153059	1.42598
Cdk5rap2	0.00841158	0.00244619	0.0163195	0.00696681	0.0186996	1.42444
Suv39h2	0.00479045	0.0419901	0.122731	0.00591594	0.0158781	1.42436
Gusb	0.0052459	0.0604675	0.158556	0.0217457	0.0583214	1.42329
Zfp770	0.0048174	0.0531423	0.144731	0.00886165	0.0237602	1.4229
Slitrk1	0.00432001	0.00726189	0.0345389	0.0171024	0.0458428	1.42249
Hmgn1	0.000878204	2.0297e-07	8.25141e-06	0.0121543	0.0325658	1.42189
Irf2bpl	0.00111744	1.67124e-07	6.92041e-06	0.0148008	0.039624	1.4207
Camsap2	0.00451386	0.000202399	0.00252749	0.00738766	0.0197739	1.42041
Tox	0.00391275	0.0665197	0.169673	0.00778201	0.0207935	1.41792
Boc	0.0024161	0.00170033	0.0124605	0.00602404	0.0160949	1.4178
Plvap	0.0159027	0.186203	0.344881	0.0229208	0.0612205	1.41736
Gm7367	0.0145471	0.00067382	0.00625995	0.141928	0.379035	1.41717
Arhgap33	0.00183287	0.00216512	0.014805	0.00365417	0.00974899	1.41571
Ufc1	0.0038529	0.00471361	0.0258773	0.0171288	0.0456371	1.41378
Cul3	0.00120534	3.54755e-07	1.36263e-05	0.0141261	0.0376216	1.4132
Atp6v0d1	0.00151325	8.85271e-06	0.000208479	0.0220616	0.058717	1.41224
Atn1	0.00212291	0.000314367	0.00352287	0.00579629	0.0154157	1.4112
Ebpl	0.0184129	0.151589	0.298964	0.0116993	0.0311116	1.41103
Ctxn1	0.00143972	5.49364e-05	0.00090133	0.0208475	0.0554368	1.41097
Spdl1	0.0140566	0.0572921	0.152967	0.00964974	0.025656	1.41073
Sox3	0.00155366	5.56388e-08	2.75449e-06	0.036726	0.0976344	1.41059
Mllt1	0.00124639	0.00237485	0.0159733	0.00489776	0.0130169	1.41019
Zhx3	0.0228082	0.063974	0.164993	0.0123897	0.0328899	1.4085
Sik2	0.00575747	0.0363053	0.110433	0.00735813	0.0195212	1.40763
Gmfb	0.00242007	0.000999314	0.00842009	0.00780014	0.0206743	1.40626
Mical3	0.0167511	0.0446478	0.128211	0.00481487	0.0127575	1.40578
Atg12	0.00363836	0.0175345	0.0657667	0.00687995	0.0182256	1.4055
Ccdc92	0.00593326	0.176585	0.332822	0.00449454	0.0119053	1.40536
Dlg5	0.00365603	0.0308891	0.099044	0.00179802	0.00476214	1.4052
Rsu1	0.00405189	0.0358606	0.109617	0.0122025	0.0322734	1.40317
Tm7sf2	0.0184002	0.294432	0.469061	0.00621798	0.0164361	1.40235
Nol4	0.00169978	0.00730519	0.0346561	0.00777118	0.0205341	1.40181
Lrrc42	0.00316044	0.00321618	0.0199805	0.0135606	0.0358267	1.40162
Hint3	0.0106085	0.165195	0.31748	0.0221066	0.0583735	1.40083
Zfp82	0.0139388	0.222721	0.386376	0.00722975	0.0190861	1.4005
Donson	0.0038956	0.0527492	0.143876	0.00664325	0.0175348	1.40026
2900079G21Rik	0.0201039	0.273214	0.445257	0.0249055	0.0657144	1.39974
Ccnb1	0.00123513	2.83373e-06	8.17745e-05	0.0159635	0.0421175	1.39964
Neurod2	0.00227085	1.72851e-09	1.32785e-07	0.0217741	0.0574292	1.39917
Nit2	0.00402794	0.0374916	0.113023	0.0130749	0.0344742	1.39872
Zer1	0.00282432	0.00901072	0.040613	0.00727458	0.0191769	1.39843
Pde6d	0.00292118	0.00282016	0.0180746	0.0198033	0.0521957	1.39819
Snord15a	nan	nan	nan	3.89871	10.2726	1.39773
Gna12	0.00260001	0.0199601	0.0725401	0.0073516	0.0193663	1.39742
Kif23	0.00151245	0.0041909	0.0239181	0.00702015	0.0184792	1.39633
Sphk2	0.00314027	0.0662979	0.169263	0.00557122	0.0146617	1.39599
Ncapd2	0.0165732	0.000275717	0.00319918	0.00905228	0.0238143	1.39547
Ss18	0.00190232	0.0121329	0.0501663	0.00486524	0.0127895	1.39437
Ltv1	0.00299072	0.0191109	0.0703863	0.00903757	0.0237348	1.393
Ranbp1	0.00176982	2.37778e-06	7.10083e-05	0.0295529	0.0776051	1.39285
Sall1	0.019919	0.00213163	0.0146208	0.00971756	0.0254911	1.39133
Ttll12	0.00173864	0.000532062	0.00524946	0.0101301	0.0265647	1.39086
Pak2	0.0014433	6.20028e-06	0.000159136	0.0107111	0.0280869	1.3908
Rnf141	0.00797803	0.0632394	0.163629	0.0160513	0.042061	1.38979
Mrpl41	0.00293678	0.00417967	0.0238774	0.0368184	0.096472	1.38968
Fahd1	0.0105865	0.139413	0.283397	0.0128713	0.0337206	1.38947
Tspan33	0.0158336	0.0980133	0.222144	0.0276696	0.0724782	1.38924
Dcaf15	0.00227921	0.00728517	0.0346053	0.00834171	0.0218414	1.38865
0610007P14Rik	0.00363399	0.0393221	0.116802	0.0100556	0.0262708	1.38546
Sephs2	0.0028748	0.00771628	0.0362972	0.017384	0.045405	1.38509
Arhgap42	0.00382116	0.0708475	0.177861	0.0058556	0.0152858	1.3843
Acad8	0.00332535	0.0647658	0.166573	0.00744338	0.019429	1.38418
Nog	0.00732339	0.0261354	0.087979	0.0216388	0.0564622	1.38366
9130401M01Rik	0.00388857	0.0598272	0.157396	0.00909567	0.0237285	1.38337
Ppp2r5a	0.00511566	0.106322	0.235311	0.00328826	0.00857374	1.3826
Gng3	0.00520248	0.000785766	0.00697978	0.0268469	0.0699736	1.38205
Fkbp2	0.00627461	0.0369806	0.111937	0.014923	0.0388911	1.38191
Nsmce4a	0.00161324	0.000341274	0.00374527	0.0149238	0.0388919	1.38185
Tenm2	0.0168913	0.0165474	0.0629942	0.00964859	0.0251339	1.38125
Cdk5	0.00379595	0.050182	0.138842	0.00496463	0.0129128	1.37905
Trp53i13	0.00758097	0.127801	0.267037	0.00927826	0.0241287	1.37882
Btbd7	0.00873316	0.0143236	0.0563981	0.00715266	0.0186003	1.37877
Thoc3	0.00247926	0.00389213	0.0227327	0.0130739	0.0339971	1.37872
Cdan1	0.0107044	0.0661461	0.169069	0.00413693	0.0107572	1.37867
Fam102b	0.00994452	0.0947083	0.216585	0.00333551	0.00866834	1.37785
D17Wsu104e	0.00689223	0.0371522	0.112274	0.00905796	0.0235042	1.37566
Syt11	0.000767098	1.64082e-08	9.42117e-07	0.0169967	0.0440887	1.37515
AI316807	0.0123309	0.121091	0.256873	0.0106934	0.0277296	1.37471
Eml5	0.00740373	0.0980231	0.222144	0.00161363	0.00418184	1.37383
Bcar1	0.00179538	0.000146129	0.00195172	0.0126051	0.0326559	1.37334
Fez2	0.00952264	0.0796878	0.192924	0.00782713	0.0202758	1.3732
E4f1	0.00509149	0.112149	0.244229	0.00397982	0.0103053	1.37261
Dlat	0.0141022	0.00551428	0.0288373	0.0115488	0.0299023	1.37251
Setbp1	0.0202731	0.000651784	0.00609504	0.00943688	0.0244188	1.37161
Pcdh1	0.00727321	0.0227719	0.079741	0.0242067	0.0626298	1.37144
Map3k12	0.00914892	0.0519977	0.142363	0.00359832	0.00930461	1.37062
Kcnab1	0.0971749	0.349008	0.525209	0.0471376	0.121877	1.37047
Znhit3	0.00657106	0.0342821	0.106075	0.022839	0.0590488	1.37041
Mpp2	0.0057668	0.0224958	0.0791476	0.00691576	0.0178793	1.37033
Mir181a-2	nan	nan	nan	65.4241	169.117	1.37012
Rbm7	0.00228774	0.00487008	0.0263979	0.0128585	0.0332039	1.36863
Slc35a1	0.0162972	0.0601776	0.157945	0.00837099	0.02161	1.36823
Fech	0.00649443	0.0432839	0.125524	0.00887354	0.0229043	1.36804
Vars2	0.00361043	0.145638	0.29172	0.00272802	0.00703396	1.36648
Antxr1	0.00495306	0.0547664	0.147997	0.00946094	0.0243904	1.36626
Khsrp	0.00257117	5.24459e-08	2.61971e-06	0.0157673	0.0406475	1.36623
Me2	0.00271355	0.0624273	0.162244	0.00503078	0.0129688	1.36619
Atp6v0b	0.00240433	0.00134366	0.0104958	0.0154578	0.0398485	1.36619
Amdhd2	nan	nan	nan	0.00690059	0.0177796	1.36543
Eif3k	0.00155007	2.21498e-05	0.000442957	0.0256958	0.0661549	1.36432
Hspb1	0.0335609	0.144869	0.290577	0.663956	1.70918	1.36415
Fastkd5	0.0131037	0.0875031	0.205199	0.0165	0.0424589	1.3636
Hipk1	0.00500131	0.00395073	0.0229085	0.0050078	0.0128851	1.36345
Mafg	0.00385083	0.0438918	0.126685	0.0148894	0.0382957	1.3629
Jmy	0.00537398	0.00608215	0.0308423	0.00784391	0.020165	1.36221
Lsr	0.00383856	0.0429303	0.124694	0.00865834	0.022253	1.36184
Utp15	0.00307988	0.00366771	0.0219223	0.0118712	0.0305037	1.36152
Igsf9b	0.0253183	0.0108914	0.0465716	0.0609454	0.156576	1.36127
Ppme1	0.00212047	0.00063071	0.0059538	0.00929208	0.0238333	1.35891
BC053749	0.0123239	0.201205	0.362482	0.0062793	0.0161022	1.35858
Mtmr9	0.00230634	8.82755e-05	0.00131282	0.0176214	0.0451742	1.35817
Fam135a	0.00266519	0.00380939	0.0224759	0.00760953	0.0195031	1.35783
Mrps28	0.00511166	0.0123953	0.0508523	0.0452019	0.115768	1.35678
Gla	0.049227	0.208709	0.370664	0.0162044	0.0414655	1.35553
Trim44	0.00111894	0.00240756	0.0161165	0.00415132	0.0106174	1.35479
Sarm1	0.00269223	0.00289113	0.018434	0.0132018	0.033719	1.35283
Mb21d2	0.00761332	0.0693958	0.174966	0.00904907	0.0231088	1.3526
Prdm4	0.00326085	0.0918736	0.212248	0.00283905	0.00724968	1.35251
Cep170b	0.00397394	1.9529e-05	0.000405091	0.0167263	0.0427087	1.35242
Abcf1	0.00109151	0.000172759	0.00222288	0.00870314	0.0221998	1.35094
Ankrd26	0.009249	0.0260714	0.0878431	0.00566524	0.01445	1.35086
Dcakd	0.00139053	8.82575e-08	4.01266e-06	0.03021	0.0770394	1.35057
Ccdc97	0.00231284	0.00906926	0.0408081	0.00824129	0.0210049	1.34978
Efemp1	0.0697449	0.390226	0.566866	5.0533	12.8721	1.34895
Rps6ka1	0.00538662	0.0772582	0.188603	0.00718322	0.018291	1.34843
Agrn	0.00113439	1.28639e-05	0.000286581	0.00623134	0.0158627	1.34803
Hist1h1b	0.0162309	0.0835395	0.199517	33.2989	84.7639	1.34797
Med29	0.00308566	0.00798645	0.0373316	0.0211121	0.0537095	1.34711
1110058L19Rik	0.0046522	0.0386768	0.115434	0.0374498	0.0952531	1.34681
Gli2	0.00370295	0.0171224	0.064697	0.00551914	0.014037	1.34672
Nacc1	0.00127535	0.00266353	0.0172394	0.00558791	0.0142102	1.34654
Sox6	0.0083365	0.0011622	0.00947016	0.00757354	0.0192575	1.34638
Arhgap19	0.00550233	0.0453859	0.129413	0.00547703	0.0139197	1.34566
Wasl	0.00235639	0.011961	0.0496769	0.00697637	0.0177176	1.34463
Pard3b	0.00334448	0.00194471	0.0136737	0.0223857	0.0568432	1.34441
Dnm1	0.00599305	0.0625273	0.162405	0.00807926	0.0205148	1.34437
Mterfd1	0.00431198	0.0269394	0.0899729	0.017042	0.0432184	1.34255
Iars2	0.00362813	0.00169373	0.0124228	0.00922142	0.0233715	1.34169
Igf2bp3	0.00169476	0.00658928	0.0323767	0.00597723	0.015148	1.34157
Srpk2	0.00210598	0.000742542	0.00670273	0.00704854	0.0178424	1.33991
Emc10	0.00156359	0.000134426	0.00182607	0.015675	0.0396701	1.33959
Pcyox1l	0.00470895	0.00862003	0.0392714	0.0212372	0.0537435	1.3395
Fam114a2	0.00305503	0.0229171	0.0800984	0.00480313	0.0121543	1.33943
Tob2	0.00287411	0.0369561	0.111937	0.00741543	0.0187608	1.33912
Qk	0.014736	4.50948e-05	0.000776369	0.0157044	0.0397265	1.33893
Tcf20	0.0233795	0.0083671	0.0384652	0.00741323	0.0187508	1.33878
Sh3bgrl3	0.00582643	0.0177748	0.0664855	0.0203228	0.0513824	1.33817
Gm16515	0.00213967	0.0611054	0.159628	0.00425403	0.0107522	1.33773
Hs3st5	0.0663418	0.335555	0.512161	0.0390645	0.0987343	1.33769
Igfbpl1	0.00231935	1.23379e-12	1.55766e-10	0.0359828	0.0908525	1.33622
Rabggta	0.00390529	0.126254	0.2645	0.0053411	0.0134836	1.33599
Hipk2	0.0126647	0.0113861	0.0479327	0.00741465	0.0187063	1.33508
Large	0.00648405	0.0638221	0.164754	0.00404565	0.0101963	1.3336
Nsun4	0.00660379	0.118571	0.253505	0.0150294	0.037816	1.33121
Sec13	0.00145297	2.75468e-06	7.96998e-05	0.0276112	0.0694669	1.33107
Kdm2b	0.00121197	0.000129033	0.00177008	0.00732685	0.0184058	1.32889
Fam89b	0.00176615	0.000619468	0.00586639	0.0195948	0.0492112	1.32852
Unc5b	0.0109919	0.136995	0.280203	0.006284	0.0157779	1.32815
Rprm	0.00157748	2.90445e-06	8.31688e-05	0.0344486	0.0864759	1.32785
Mat2b	0.00632446	0.0243197	0.0835843	0.0104458	0.0262169	1.32758
Fam104a	0.00520399	0.0760084	0.186818	0.00471937	0.0118391	1.3269
Fdx1	0.0122171	0.0589451	0.155627	0.0234301	0.0587361	1.32589
Brpf3	0.001673	0.000114481	0.00160001	0.0136314	0.0341488	1.3249
E2f5	0.00211391	4.69595e-05	0.000798598	0.0472843	0.118442	1.32475
Ap3m2	0.00355531	0.03237	0.102062	0.0101631	0.0254518	1.32443
Naa40	0.00399845	0.0290598	0.0946207	0.00583992	0.0146138	1.32331
Fbxo28	0.00221913	0.00386131	0.0226613	0.00951124	0.0237785	1.32195
Ica1	0.0084186	0.128472	0.267987	0.00904441	0.0225971	1.32104
Fam171a2	0.00246332	8.67508e-05	0.00129533	0.013862	0.0346138	1.32021
Atp2c1	0.00134908	0.00472384	0.0259079	0.00614677	0.0153469	1.32004
Cpsf6	0.0012826	1.78082e-07	7.34686e-06	0.018049	0.0450634	1.32003
Bysl	0.00181937	0.00199211	0.0138515	0.0113116	0.0282412	1.32
Ric3	0.011749	0.109135	0.239774	0.00437676	0.0109267	1.31993
Tfeb	0.0214491	0.150462	0.2979	0.0558786	0.139439	1.31926
Ulk2	0.00168076	0.0202051	0.0731918	0.00318576	0.00794911	1.31916
Arhgap21	0.00124945	0.00014462	0.00193388	0.00580252	0.0144752	1.31883
Lamtor2	0.00336941	0.00446567	0.0249714	0.033514	0.083574	1.31829
Zbtb25	0.00598176	0.0934224	0.214596	0.0141825	0.0353525	1.3177
Med15	0.00218598	0.008598	0.0392513	0.0066751	0.0166234	1.31635
Pcdh8	0.00541107	0.000909636	0.00783032	0.0277374	0.0690761	1.31635
Necab2	0.00472367	0.0520042	0.142363	0.0150571	0.0374848	1.31587
Phtf2	0.0050581	0.120918	0.256739	0.00552929	0.0137634	1.31567
Usp46	0.0101897	0.0317058	0.100504	0.00836159	0.0208109	1.31549
Gnb4	0.00289118	0.0114367	0.0480598	0.0160546	0.0399403	1.31486
Gba2	0.00232406	0.0160101	0.061305	0.00511942	0.0127268	1.31382
2610524H06Rik	0.00857742	0.115912	0.249979	0.0154432	0.0383902	1.31377
Fgfr3	0.0131954	3.87825e-05	0.000693415	0.0278431	0.0691466	1.31234
Cenph	0.00708169	0.128181	0.267581	0.00871136	0.0216232	1.31161
Pcdh9	0.0593488	0.0757218	0.186522	0.0197705	0.0490735	1.3116
Gm17762	0.0063838	0.0941481	0.215785	0.0171757	0.0426125	1.31091
Crtc1	0.00531561	0.0258432	0.0874179	0.0053176	0.0131828	1.30981
Celsr1	0.00368467	7.87365e-06	0.000189837	0.00676181	0.0167564	1.30923
Fbxo10	0.00314662	0.0223782	0.0788332	0.00675519	0.016732	1.30854
Pmm1	0.00495718	0.0512417	0.140899	0.00974362	0.0241171	1.30753
Taok1	0.0253829	0.00603675	0.0306767	0.00924587	0.0228805	1.30724
Gna11	0.00171136	0.00488667	0.026475	0.00791365	0.0195778	1.3068
Litaf	0.00378247	0.0334974	0.104618	0.0118129	0.0292096	1.30608
Actr3	0.00116875	1.88042e-08	1.05788e-06	0.0192556	0.0476093	1.30596
Spns1	0.00381794	0.0157489	0.0604711	0.00904211	0.0223564	1.30596
Eif2c3	0.0194573	0.123212	0.25969	0.00912435	0.0225567	1.30576
Ebp	0.0103074	0.178761	0.335279	0.0128188	0.0316815	1.30537
E130309D02Rik	0.0021389	0.0147369	0.0575911	0.00790119	0.019522	1.30496
Sigmar1	0.00440381	0.0555417	0.149584	0.00882062	0.021786	1.30445
2510003E04Rik	0.001915	0.000797937	0.00706536	0.0165229	0.0407901	1.30375
Phc1	0.00271624	0.00503956	0.0270534	0.00438947	0.0108349	1.30357
Ranbp9	0.00157692	0.00159565	0.0118613	0.0118695	0.0292913	1.30321
Map2k4	0.00199296	0.0192218	0.0706781	0.00533446	0.0131642	1.3032
Wdr59	0.00649566	0.0693928	0.174966	0.00599407	0.0147867	1.30269
Spcs1	0.00306686	0.000679252	0.00626936	0.0319728	0.0788698	1.30263
D430041D05Rik	0.022604	0.0783263	0.190456	0.00459623	0.0113342	1.30216
Slc39a3	0.00446205	0.108106	0.238124	0.00463349	0.0114225	1.30171
Tk1	0.00563955	0.00984341	0.0431731	0.0164759	0.0405948	1.30094
Rps6ka6	0.00182726	0.000604436	0.00575469	0.0116324	0.0286559	1.30068
Cerk	0.00323683	0.0841178	0.200297	0.00375687	0.00925438	1.3006
Fzd1	0.00528904	0.00110503	0.00911094	0.0161872	0.0398705	1.30047
Wnk1	0.00896576	0.00164315	0.0121213	0.00495141	0.0121938	1.30023
Rbm41	0.00600225	0.061045	0.159535	0.00879041	0.0216362	1.29944
Diras1	0.013891	0.206126	0.368038	0.00677415	0.0166681	1.29898
Cdc34	0.00211089	0.000278535	0.00321847	0.024636	0.0606017	1.29859
Zfp61	0.0083649	0.14163	0.286408	0.00658848	0.0161857	1.2967
Mrps30	0.00394714	0.0125578	0.0512387	0.0151834	0.0372588	1.29509
Prkar2b	0.00300443	0.00352264	0.0212907	0.0107436	0.0263469	1.29416
D10Bwg1379e	0.0229096	0.242975	0.410449	0.0117941	0.0289171	1.29386
Pggt1b	0.00722218	0.0777478	0.189545	0.0111623	0.0273415	1.29246
Tsga10	0.0952702	0.250547	0.419298	0.0113552	0.027804	1.29194
Cyba	0.0226282	0.122011	0.257938	0.030976	0.0757732	1.29054
Gnpnat1	0.00798316	0.123187	0.259685	0.0134138	0.0327932	1.28968
Wdhd1	0.0044232	0.0311128	0.0995709	0.00718175	0.0175561	1.28957
Smek1	0.00119875	1.01999e-05	0.000235559	0.013861	0.033883	1.28953
Pmf1	0.00381926	0.0242388	0.0834095	0.0128321	0.0313582	1.28908
Racgap1	0.00141029	5.74851e-06	0.000148224	0.0145475	0.0355467	1.28894
Ccng1	0.00595445	0.12864	0.268186	0.00719133	0.0175673	1.28857
Rufy1	0.00334516	0.0782427	0.190377	0.00628748	0.0153592	1.28855
Aplp1	0.000877547	1.09799e-06	3.58665e-05	0.0142174	0.0347264	1.28838
C2cd2l	0.00303635	0.121673	0.257567	0.00418619	0.010224	1.28825
Clp1	0.00479786	0.0363559	0.110503	0.0212364	0.0518618	1.28813
B4galt5	0.00433761	0.121797	0.25778	0.00638338	0.0155837	1.28764
Macf1	0.0336605	0.00579566	0.0298327	0.00613511	0.0149745	1.28735
Pcbp1	0.00117474	3.01648e-13	4.09763e-11	0.0687991	0.167889	1.28704
Per2	nan	nan	nan	0.0056034	0.0136733	1.28698
Dpy19l1	0.00245221	2.82686e-05	0.00053643	0.0106775	0.0260545	1.28696
Zfp111	0.00667373	0.0617596	0.160771	0.012029	0.02935	1.28685
Efnb2	0.000855743	6.20877e-07	2.23514e-05	0.0131309	0.0320385	1.28684
Tfb2m	0.00308271	0.0167668	0.0636772	0.0125205	0.0305231	1.2856
Dpf3	0.0123367	0.34736	0.523723	0.00839035	0.0204527	1.28549
Nab1	0.00846235	0.177729	0.334074	0.00290718	0.00708515	1.28518
Tmf1	0.00302491	0.019337	0.0709936	0.0110252	0.0268574	1.28452
Ror2	0.00916356	0.0838425	0.199983	0.0118058	0.0287571	1.28442
Exoc8	0.0054083	0.00634141	0.0316203	0.0181574	0.0442249	1.2843
Pigq	0.00340742	0.0575252	0.153248	0.00416004	0.0101267	1.28349
Skida1	0.00261398	0.0188408	0.0695385	0.00983376	0.0239328	1.28317
Mif	0.00127284	1.52878e-13	2.12863e-11	0.0872613	0.212267	1.28247
Paqr9	0.0431429	0.191849	0.351424	0.0618445	0.150395	1.28204
Papolg	0.00482228	0.00429364	0.024289	0.0147114	0.0357646	1.2816
Tmed1	0.0134012	0.0946135	0.216496	0.0130791	0.0317896	1.28129
Sap30l	0.00266351	0.00987662	0.0432326	0.0226043	0.0549387	1.28123
Zfp688	0.00818142	0.254583	0.424267	0.0121889	0.0296168	1.28084
Cask	0.00118333	7.2951e-05	0.00112549	0.00928021	0.0225486	1.28081
Capn5	0.00981304	0.159047	0.309065	0.00812826	0.0197439	1.28039
Kcnq3	0.013494	0.338243	0.514712	0.00385771	0.00937027	1.28034
Btbd11	0.0144798	0.0106645	0.0458656	0.0370475	0.0898704	1.27847
Epha3	0.00193801	1.70767e-06	5.34318e-05	0.022311	0.0541195	1.2784
Ssna1	0.00274184	0.0116853	0.0488598	0.0222314	0.0539073	1.27788
Cdc14a	0.0107376	0.152961	0.300818	0.00441689	0.0107042	1.27707
Fam195a	0.0109256	0.181718	0.338884	0.0261189	0.063286	1.27679
Wdr6	0.0012909	2.63783e-07	1.04565e-05	0.0205493	0.0497626	1.27597
Psmf1	0.00427346	0.0149009	0.0580482	0.00926361	0.022432	1.27592
Sox11	0.001551	0	0	0.0390081	0.0943613	1.27442
Dirc2	0.00370749	0.0187741	0.0693153	0.00917067	0.0221822	1.2743
Usp54	0.0040023	0.121333	0.257092	0.00601789	0.0145528	1.27397
Letm1	0.00208272	0.0054156	0.0284683	0.00834473	0.0201762	1.27372
Prickle1	0.00675463	0.112708	0.245206	0.013128	0.0317319	1.27329
Cep120	0.00509622	0.0178072	0.0665792	0.00556408	0.013443	1.27265
Glmn	0.0131692	0.118238	0.253036	0.00842452	0.0203488	1.27228
Rpap1	0.00572535	0.050254	0.139007	0.00500093	0.0120751	1.27177
Nrip1	0.00719013	0.0492221	0.137386	0.0223747	0.0539958	1.27098
Rbfox2	0.00218413	3.83971e-06	0.00010666	0.00899208	0.0216916	1.27041
Pdpn	0.00264608	0.00429235	0.024289	0.0234784	0.0566	1.26947
1700008J07Rik	0.00720431	0.0207654	0.0746854	0.0442462	0.106656	1.26934
Adprh	0.00299118	2.35942e-05	0.000464338	0.03605	0.0868947	1.26927
Zbtb26	0.0061604	0.0653086	0.167428	0.00903513	0.0217627	1.26824
Dmwd	0.00155974	1.88704e-07	7.72787e-06	0.0339091	0.0816663	1.26807
Socs2	0.00516406	0.0358062	0.109585	0.0104225	0.0250997	1.26796
Abracl	0.00203162	0.000310954	0.0034987	0.0447073	0.107661	1.26791
Hook3	0.0118288	0.00446177	0.0249622	0.0092052	0.0221657	1.26781
Chrna7	0.00877359	0.104303	0.232413	0.0136392	0.0328352	1.26749
Serp1	0.00189398	0.000135383	0.00183682	0.0199832	0.0480789	1.26662
Atp1a3	0.00128177	8.42557e-07	2.87011e-05	0.0141568	0.0340587	1.26653
Cotl1	0.00351055	3.89756e-05	0.000695751	0.0300784	0.0723577	1.26642
Vopp1	0.00149985	0.00959514	0.0423617	0.00702387	0.0168938	1.26616
Fdxr	0.00567683	0.208955	0.370805	0.00778933	0.0187345	1.26613
Fam120a	0.00113223	0.00206021	0.0142155	0.00544816	0.0131008	1.26581
Gabpb1	0.00277951	0.00369058	0.0219553	0.0137648	0.0330643	1.26429
Med13l	0.00318032	1.3157e-09	1.04683e-07	0.0287819	0.0691283	1.26411
Tmem50b	0.00545676	0.0368538	0.111708	0.00935626	0.0224714	1.26408
Pwwp2b	0.0149303	0.108675	0.239095	0.026204	0.062907	1.26343
Kctd1	0.00996861	0.0316366	0.10037	0.016538	0.0396591	1.26187
Ap3b2	0.0014698	0.000689386	0.00634634	0.0096963	0.0232514	1.26181
Eif2c4	0.00599583	0.181623	0.338821	0.00416236	0.00997492	1.26091
Tpi1	0.0065988	2.22487e-06	6.68e-05	0.0290404	0.0695548	1.26009
Cdk6	0.0202132	0.000978669	0.00829003	0.160571	0.38444	1.25954
Nos1ap	0.0212076	0.199805	0.361102	0.0085178	0.0203908	1.25936
Lzts1	0.0023432	0.00483905	0.0262809	0.024304	0.0581796	1.25932
Frs2	0.00299198	0.0252465	0.0860339	0.0065516	0.0156816	1.25915
Dixdc1	0.0107604	0.0857834	0.202488	0.00535859	0.0128222	1.25872
Phactr4	0.0047024	0.027994	0.0923053	0.00528398	0.0126421	1.25854
Spryd4	0.00951168	0.183848	0.341655	0.01189	0.028431	1.25772
Snx27	0.00317122	0.00153516	0.0115386	0.00735555	0.0175819	1.25719
Cadm3	0.00261371	0.00603406	0.0306767	0.00726765	0.0173708	1.2571
Nagpa	0.0218689	0.252225	0.421408	0.0150217	0.0359028	1.25705
Marf1	0.00449291	0.0119068	0.0495444	0.00597991	0.0142879	1.2566
Wiz	0.000949717	0.000308242	0.00347546	0.00781654	0.0186734	1.25638
Sox4	0.00167402	0	0	0.0694041	0.165708	1.25555
Pccb	0.00198028	0.00552169	0.028849	0.0136688	0.0326141	1.25461
Fam108a	0.00450815	0.131689	0.272553	0.00528832	0.0126138	1.25412
Ncoa6	0.00513744	0.000857898	0.00747156	0.00741191	0.017673	1.25362
Tmem42	0.0291836	0.0558084	0.150084	0.0570023	0.135878	1.25322
Frmd5	0.00200701	0.0332361	0.104081	0.00520774	0.0124099	1.25276
Gnai2	0.00331897	4.14728e-07	1.56599e-05	0.0236205	0.0562863	1.25275
Abhd14a	0.0101636	0.169694	0.323669	0.00865002	0.0206072	1.25237
Pcmt1	0.00532798	0.00370294	0.0220102	0.0154534	0.0367933	1.25152
Kdm6b	0.00287376	0.000654332	0.00610948	0.00558799	0.0132963	1.25063
Aldh3a2	0.00360577	0.0496307	0.137938	0.00950375	0.0226079	1.25026
Tep1	0.0123228	0.194627	0.355053	0.0101613	0.0241689	1.25006
Zfyve20	0.0021881	0.0498096	0.138292	0.00451127	0.01073	1.25004
Rnf26	0.00479353	0.200091	0.361469	0.00269835	0.00641647	1.2497
Dyrk2	0.00316516	0.0560452	0.15054	0.0104634	0.0248617	1.24857
Nfib	0.00139415	4.44089e-16	8.67844e-14	0.0248978	0.0590765	1.24656
Zfp715	0.00610624	0.0740693	0.183796	0.0113866	0.0270103	1.24617
Ndufa13	0.00291152	3.01941e-05	0.00056717	0.0568038	0.134728	1.24599
Ndufaf3	0.00606778	0.0681397	0.172801	0.0186456	0.0442044	1.24535
Zfp653	0.0123292	0.180631	0.337673	0.00724095	0.0171644	1.24517
Tmem147	0.00217989	0.0139053	0.0551607	0.0128016	0.0303368	1.24474
D330050I16Rik	0.0066185	0.090153	0.209452	0.0381801	0.0904297	1.24397
Col4a1	0.0062238	0.000131539	0.0017956	0.0116288	0.0275381	1.24372
Mob3a	0.00344838	0.0825247	0.197814	0.00781478	0.018496	1.24294
Rab11fip3	0.00334731	0.0456612	0.129979	0.00383128	0.00906678	1.24276
Ighmbp2	0.0146217	0.188451	0.348176	0.00647472	0.0153199	1.24252
Ptgfrn	0.00217324	0.00169025	0.0124111	0.00844158	0.0199727	1.24244
Dcaf5	0.00242148	0.00780937	0.0366576	0.00747211	0.0176718	1.24186
Cdkn2aip	0.00317049	0.0167444	0.0636355	0.010666	0.025218	1.24144
Pdlim7	0.00359	0.00585883	0.0300332	0.0127886	0.0302201	1.24065
Slc35c1	0.00674956	0.148655	0.29548	0.0098053	0.0231608	1.24005
Tcf7l1	0.00295564	0.162532	0.313931	0.00305145	0.00720518	1.23954
Csrnp2	0.00164946	0.00436338	0.0245473	0.0132089	0.0311755	1.23891
Col2a1	0.00599083	0.18453	0.342466	0.00358749	0.008467	1.23888
Plch1	0.0233194	0.105382	0.233882	0.00795546	0.0187717	1.23854
Hsd17b7	0.0384406	0.141444	0.286099	0.0119852	0.0282765	1.23835
Twsg1	0.00202984	0.0106394	0.0457753	0.00764065	0.0180235	1.23811
Gpd1l	0.00260486	0.0182923	0.0679714	0.00947804	0.022352	1.23774
Gmcl1	0.0069746	0.0570559	0.152514	0.00510575	0.0120381	1.23741
Vti1b	0.00320646	0.043923	0.126685	0.0112101	0.0264242	1.23706
Ezr	0.00272997	4.54776e-06	0.000122361	0.0173217	0.0408258	1.2369
Chmp7	0.00205957	0.00649895	0.0321202	0.00733361	0.0172783	1.23637
8030462N17Rik	0.00983563	0.0666607	0.169942	0.0159985	0.0376775	1.23577
Rmnd5a	0.00174733	0.0254899	0.0866174	0.00517912	0.0121959	1.23561
Srbd1	0.00220755	0.00785175	0.0368411	0.0124804	0.029352	1.23379
Cenpb	0.00534924	0.0260636	0.0878431	0.00671969	0.0158024	1.23367
Foxk2	0.00109671	3.40469e-08	1.78891e-06	0.021048	0.0494945	1.23358
Cramp1l	0.0160281	0.0474663	0.133619	0.005736	0.0134869	1.23345
Elovl2	0.00218689	0.0290753	0.0946435	0.00615738	0.014471	1.23277
Med16	0.00309986	0.0305816	0.0983395	0.00902764	0.0212039	1.23191
Ulk1	0.00178544	0.00644589	0.0320253	0.00459557	0.0107919	1.23164
Trim2	0.00197868	4.53463e-07	1.70072e-05	0.0167767	0.0393955	1.23157
Ndel1	0.00262081	0.0293662	0.0953673	0.00972747	0.0228368	1.23122
Dgke	0.00716432	0.144884	0.290577	0.00558834	0.0131184	1.2311
Syngr3	0.00350733	0.0372583	0.112411	0.0182582	0.0428475	1.23067
Rnf123	0.00373908	0.0613867	0.160004	0.00436389	0.0102286	1.22892
Pip4k2a	0.00582366	0.205805	0.367853	0.00451619	0.0105832	1.2286
Tbce	0.00461879	0.0714045	0.178776	0.00798193	0.018704	1.22854
Abhd12	0.00356814	0.0588991	0.155616	0.00625854	0.0146617	1.22815
Chmp2a	0.00498647	0.00383027	0.0225542	0.0293178	0.0685955	1.22634
Ccnf	0.00371049	0.0883485	0.206771	0.00645343	0.015097	1.22613
Cabin1	0.00194137	0.01311	0.0528338	0.00473449	0.0110754	1.22608
Armc6	0.00325623	0.0260911	0.087883	0.0150181	0.0351072	1.22506
Mfn2	0.00161205	0.00698314	0.033717	0.00658293	0.0153864	1.22485
Gpr162	0.00502197	0.145967	0.292013	0.00638145	0.0149103	1.22436
Unc5d	0.00594573	0.0443186	0.127496	0.00624947	0.0145826	1.22244
Prpf18	0.00166641	0.00553197	0.0288685	0.00992472	0.023158	1.22241
H2-Q5	0.148191	0.393571	0.570237	0.883764	2.05913	1.2203
Rad21	0.00182501	1.88344e-07	7.72787e-06	0.0193267	0.0450034	1.21944
Nubp2	0.00293967	0.0359953	0.10991	0.0133084	0.0309654	1.21832
Cisd1	0.00277036	0.00091917	0.0078704	0.0433057	0.100758	1.21826
Tmem63b	0.00564888	0.0241517	0.0831872	0.00466121	0.0108441	1.21814
Dbn1	0.000589659	1.22125e-15	2.23007e-13	0.0290916	0.0676225	1.2169
Sepw1	0.00576852	0.00173298	0.0126168	0.0214509	0.0498564	1.21674
Urod	0.00829406	0.00680885	0.0330042	0.0237855	0.0552428	1.21571
Ccny	0.00178517	0.0305692	0.0983281	0.00512651	0.0119062	1.21566
Rnf157	0.00491314	0.217524	0.381154	0.00169759	0.00394234	1.21556
Tcf12	0.0011891	3.49781e-06	9.83893e-05	0.010262	0.0238141	1.21451
Dgcr2	0.00190192	0.00172379	0.0125745	0.00773022	0.0179353	1.21422
Dph1	0.011948	0.0521626	0.142643	0.0140691	0.0326376	1.21401
Fiz1	0.00168396	0.00618078	0.0311528	0.0119836	0.0277994	1.21399
Nudcd3	0.00150957	0.00610114	0.0308797	0.0093428	0.0216682	1.21365
Rhog	0.012257	0.0899005	0.209061	0.0206017	0.0477688	1.2133
Dsn1	0.00322462	0.0833004	0.199168	0.00744405	0.0172501	1.21244
Kif1a	0.00379613	2.58527e-06	7.59825e-05	0.00842909	0.0195326	1.21244
Efhd2	0.00209597	0.00651614	0.0321454	0.0160364	0.0371261	1.21108
Klhl11	0.0198046	0.00978079	0.0429606	0.0604209	0.139843	1.21068
Dak	0.00302449	0.0786424	0.191057	0.0082221	0.0190292	1.21064
Mau2	0.00281409	0.00314665	0.0196802	0.00730278	0.0168963	1.21019
Tulp3	0.00276287	0.0577701	0.153502	0.00791212	0.0183038	1.21001
Arhgef10l	0.00750385	0.0551825	0.148868	0.00427898	0.00989667	1.20968
Skp2	0.00217471	0.00495379	0.0267186	0.0116758	0.0269961	1.20923
Atxn7l2	0.00421174	0.123652	0.260419	0.00376112	0.00869451	1.20894
Lrp12	0.00124944	0.000413891	0.0043371	0.0178168	0.0411458	1.2075
1700037H04Rik	0.00294123	0.0377663	0.113399	0.0093306	0.0215447	1.20729
Nfkbia	0.00600836	0.0600486	0.157682	0.0198662	0.0458692	1.20721
Pcnp	0.00222081	0.000678043	0.00626936	0.0117525	0.0271213	1.20646
Fasn	0.00353722	2.78626e-07	1.09282e-05	0.0116783	0.0269386	1.20585
Stxbp4	0.00445752	0.0272259	0.0907176	0.00758949	0.0174991	1.2052
Fbn1	0.0180998	0.111189	0.24266	0.00895245	0.0206366	1.20485
Btbd9	0.00226784	0.00933498	0.0415431	0.00666997	0.0153725	1.2046
Ptpn23	0.00272799	0.013358	0.0535042	0.00654726	0.0150881	1.20445
Nuf2	0.00248557	0.0233634	0.0812251	0.0108076	0.0248955	1.20383
Hopx	0.0715516	0.143663	0.288959	0.0210387	0.0484571	1.20366
Rcc1	0.00322693	0.0125144	0.0511366	0.00939067	0.0216209	1.20313
Trip13	0.00703867	0.163449	0.314776	0.00627534	0.0144458	1.20288
Hcn3	0.00578983	0.170197	0.324071	0.00590704	0.0135904	1.20208
Tk2	0.00309568	0.125735	0.263709	0.00544809	0.0125333	1.20195
Mirlet7c-1	nan	nan	nan	3.1185	7.16914	1.20095
Maz	0.00278826	0.00018476	0.00234401	0.0111299	0.0255846	1.20083
Gas2	0.012845	0.0637786	0.16468	0.0223081	0.0512624	1.20033
Cdca8	0.00260572	0.00232064	0.0156759	0.0147144	0.0338117	1.2003
Limd2	0.00175285	0.0231832	0.080775	0.00819372	0.0188281	1.20029
Paip2b	0.00182314	0.0254018	0.0863443	0.00496781	0.0114137	1.20009
1110008P14Rik	0.005621	0.105169	0.233547	0.0210726	0.0483999	1.19964
C2cd5	0.00190401	0.042674	0.124176	0.0047182	0.0108328	1.1991
Kcng1	0.00676864	0.208811	0.370786	0.0105824	0.0242745	1.19778
Hist1h2ba	0.0415025	0.0298362	0.0964998	7.20898	16.5339	1.19756
Brip1	0.0058971	0.211252	0.373752	0.0101293	0.0232295	1.19742
Stxbp1	0.00128672	0.000486786	0.00490707	0.00937141	0.0214866	1.1971
Sh3pxd2a	0.00555266	0.0575536	0.153248	0.00630256	0.0144426	1.19632
Tex261	0.00757724	0.0586921	0.155344	0.0105199	0.0240998	1.19589
Akap1	0.00557813	0.0111023	0.0470939	0.0121179	0.0277527	1.19549
Trim46	0.00259711	0.061205	0.159705	0.00706598	0.01618	1.19525
Cmtm4	0.00316303	0.0909359	0.210765	0.00297211	0.00680454	1.19501
Pdap1	0.00184641	0.000137445	0.00185576	0.0186495	0.0426826	1.19451
Kat5	0.00174151	0.00847412	0.0388449	0.0104536	0.0239213	1.1943
Rala	0.0026313	0.00281095	0.0180468	0.0121183	0.0277066	1.19304
Tmem229b	0.00497299	0.0503533	0.139143	0.00420448	0.0096091	1.19247
Impad1	0.00170812	0.000452141	0.00464612	0.0151369	0.034555	1.19083
Bola1	0.00556777	0.0207812	0.0746956	0.0687154	0.156808	1.19029
Prkcd	0.00302655	0.0748558	0.185046	0.00655578	0.0149524	1.18954
Irs1	0.00212456	0.00099053	0.00836506	0.014992	0.0341713	1.1886
Ier5l	0.00574693	0.0321878	0.101651	0.0252641	0.0575738	1.18832
Pdk2	0.00547222	0.0492365	0.137386	0.0113544	0.0258715	1.18811
Rasa1	0.000983931	8.86094e-05	0.00131528	0.0113802	0.0259269	1.18792
Med13	0.0119285	0.00411944	0.0236284	0.00752891	0.0171525	1.18791
Akt1	0.00322368	0.000392137	0.00415211	0.00877234	0.0199813	1.18762
Nae1	0.0015808	0.000642746	0.00604401	0.0149041	0.0339271	1.18673
Tef	0.00243427	0.00589562	0.0301245	0.0177737	0.0404496	1.18639
Scrt1	0.00197963	0.0356118	0.109241	0.00482853	0.0109878	1.18625
R3hdm4	0.00219046	0.00440433	0.0247527	0.0107379	0.0244346	1.18622
Rbm15	0.00533687	0.0132464	0.0532343	0.0465309	0.105839	1.18561
Madd	0.00355642	0.0167725	0.0636772	0.00504506	0.0114717	1.18514
0610009B22Rik	0.0055694	0.0323714	0.102062	0.0444255	0.101013	1.18508
Kdm1a	0.00199483	1.97656e-08	1.09537e-06	0.0219331	0.0498594	1.18475
Rapgef2	0.00559675	0.0151192	0.0585989	0.00983329	0.0223435	1.18411
Cyb5r3	0.00179047	0.00117753	0.0095532	0.0178828	0.0406271	1.18387
Fam195b	0.00349895	0.030824	0.0989137	0.0112997	0.025668	1.18369
Mras	0.00357635	0.115575	0.249397	0.0028535	0.00648022	1.18331
Zfp580	0.00498191	0.0109566	0.0467569	0.040833	0.092726	1.18324
Sik1	0.00436538	0.0509204	0.140258	0.00763095	0.017323	1.18275
Prdx6b	nan	nan	nan	10.2986	23.3669	1.18201
Aamp	0.00139814	0.000334708	0.00370608	0.0159269	0.0361357	1.18196
Mfsd2a	0.0178402	0.0624546	0.162277	0.0138171	0.03132	1.18063
Slc25a39	0.00254893	0.0851457	0.201588	0.00384135	0.00870651	1.18048
Limk2	0.00271249	0.111956	0.244095	0.00314465	0.00712415	1.17982
Tspan13	0.00146444	0.000914465	0.00784763	0.0171713	0.0388856	1.17923
Tmem201	0.00211408	0.0335108	0.104618	0.00532273	0.0120506	1.17887
Taf1c	0.00390509	0.0930587	0.214258	0.00711816	0.0161153	1.17885
Homer1	0.00258118	9.4963e-05	0.00138818	0.0324798	0.0735305	1.1788
Trappc10	0.00371027	0.106975	0.236428	0.00264201	0.00597788	1.178
Tmod2	0.00596005	0.0115506	0.0484604	0.0053086	0.0119996	1.17659
Zfp661	0.00590274	0.22071	0.384558	0.00898844	0.020302	1.17548
Sh3glb1	0.00151027	0.0104795	0.0452973	0.0080279	0.0181221	1.17466
Nin	0.00505162	0.144183	0.289802	0.00329149	0.00742849	1.17433
Anapc5	0.00147547	0.000369673	0.00397854	0.00856505	0.0193292	1.17425
Rabl2	0.00382734	0.133157	0.274673	0.00945429	0.021316	1.17289
Mycn	0.00324144	4.32532e-05	0.000749297	0.0300616	0.0677595	1.1725
Ints2	0.00156219	0.00861973	0.0392714	0.00931014	0.0209791	1.17208
Polr2e	0.00164919	0.00192598	0.0135814	0.0193924	0.0436951	1.17198
Ldb1	0.00123537	2.41302e-06	7.18681e-05	0.0163657	0.0368723	1.17186
Fancf	0.00731752	0.0980392	0.222144	0.037506	0.0844758	1.17142
Pip4k2b	0.00121754	0.00342372	0.0208626	0.00734052	0.0165304	1.17117
Dnaja2	0.00183321	2.10535e-05	0.000426391	0.0225369	0.050736	1.17072
Kctd18	0.00488741	0.175268	0.331012	0.00726591	0.0163568	1.17068
Ankrd28	0.00605437	0.00677956	0.0329052	0.00866259	0.019481	1.1692
Sos1	0.00228778	0.00655682	0.0322742	0.0079587	0.0178963	1.16906
Ormdl3	0.00240445	0.057604	0.153248	0.00846026	0.0190081	1.16784
Wbp2	0.00210812	0.00325983	0.0202066	0.013895	0.0312184	1.16782
Gar1	0.00556876	0.0174388	0.0655367	0.0213445	0.0479129	1.16655
Taf6	0.00263502	0.046318	0.131516	0.00524722	0.0117785	1.16653
Ate1	0.00251714	0.0197778	0.0722042	0.0100408	0.0225275	1.16581
Parpbp	0.00627081	0.132038	0.273022	0.0156069	0.0350053	1.16539
Lima1	0.00150687	0.00204744	0.0141391	0.0166199	0.03724	1.16394
Abcd2	0.026509	0.0474665	0.133619	0.0120297	0.0269462	1.16349
Atp2a2	0.00066107	4.97994e-10	4.26704e-08	0.0205075	0.0459308	1.16331
Kif2c	0.00242067	0.0230753	0.0805502	0.00874361	0.0195828	1.16329
Spcs3	0.00378214	0.00860634	0.0392702	0.013625	0.0305098	1.16302
Heatr5a	0.00907745	0.0497949	0.138286	0.0074403	0.0166604	1.16299
Chtop	0.0013354	3.87515e-06	0.000107376	0.0205772	0.0460683	1.16273
Clic4	0.00190783	5.6601e-05	0.000921752	0.0155369	0.0347527	1.16142
Clip1	0.00469638	0.0119921	0.0496949	0.00768538	0.0171794	1.16049
Mgea5	0.00221798	8.55409e-06	0.000203164	0.0133768	0.0298659	1.15877
Nsun3	0.00920678	0.209592	0.371641	0.0194947	0.0434984	1.15788
Ppfia3	0.00247542	0.137856	0.281345	0.00394431	0.00879858	1.1575
Ddx28	0.00625177	0.050326	0.139102	0.0281822	0.0628588	1.15733
Pds5a	0.00547068	0.00236697	0.0159502	0.00828557	0.0184803	1.15732
Commd4	0.00294836	0.0785841	0.190957	0.0122184	0.0272199	1.15561
Fam207a	0.00405589	0.0947653	0.21662	0.00629604	0.0140245	1.15543
Cyfip2	0.00110954	2.95879e-05	0.000558609	0.0100238	0.0223214	1.155
Gtl3	0.00361323	0.00749111	0.0353545	0.0198227	0.0441404	1.15495
Ankrd11	0.00608893	0.00950658	0.0420214	0.00408176	0.00908672	1.15457
2019-09-05	0.00141417	0.00137125	0.0105952	0.00990255	0.0220294	1.15356
Lama2	0.0170025	0.180674	0.337673	0.136006	0.302558	1.15354
Orc5	0.00338978	0.0256157	0.0868595	0.00955853	0.0212624	1.15344
Trim41	0.00398134	0.0348612	0.10731	0.00804337	0.0178898	1.15326
Mrps12	0.00499227	0.113724	0.246453	0.0171241	0.0380758	1.15284
Klf16	0.00755803	0.207218	0.369188	0.00586347	0.0130326	1.1523
AK010878	0.00502397	0.0652358	0.167327	0.0265281	0.0589574	1.15215
Ccnyl1	0.00284241	0.00720439	0.0343535	0.0198397	0.0440858	1.15193
Hdac3	0.00228777	0.00331509	0.0204241	0.0102367	0.022738	1.15136
Fam168b	0.00155822	0.000677584	0.00626936	0.0056947	0.0126475	1.15116
Fcho1	0.00503987	0.166086	0.318862	0.00313374	0.0069584	1.15087
Erbb2ip	0.00192318	0.00142205	0.0109243	0.00748985	0.0166273	1.15055
Hadha	0.00137679	0.000395977	0.00418878	0.0156946	0.0348311	1.1501
Txlna	0.032286	0.0331205	0.103852	0.00870376	0.0193063	1.14936
Ntng2	0.00318904	0.21715	0.380678	0.00479013	0.0106194	1.14857
Grlf1	0.00354466	6.73931e-05	0.00105731	0.0114828	0.0254562	1.14855
Frs3	0.00882894	0.260477	0.431314	0.0103192	0.0228723	1.14828
Tbk1	0.00516651	0.0471774	0.133074	0.00875417	0.0193948	1.14763
Tgoln1	0.00236184	0.0175414	0.0657668	0.0155019	0.0343254	1.14684
Snx12	0.00332663	0.00293201	0.0186201	0.0193929	0.0429089	1.14575
Cars2	0.00878991	0.27612	0.448681	0.00479532	0.0106086	1.14554
Sgce	0.0033386	0.0365837	0.111054	0.0191196	0.0422654	1.14442
Pde12	0.00231506	0.0118705	0.0494616	0.0206012	0.0455343	1.14423
Edn3	0.044001	0.386484	0.563047	1.9031	4.20447	1.14357
Vapa	0.00173426	4.77074e-06	0.000126527	0.0361716	0.0799067	1.14346
Tmem129	0.00845542	0.120173	0.255718	0.00907553	0.0200348	1.14245
Agpat6	0.00252511	0.014115	0.0557741	0.0064261	0.0141602	1.13983
Wdr61	0.00523764	0.0157266	0.0604063	0.0167319	0.0368578	1.13937
Stk39	0.00229219	0.00827009	0.0382274	0.00819505	0.0180514	1.13928
Cadm2	0.0155297	0.0406349	0.119712	0.0178741	0.0393468	1.13838
Nenf	0.00735949	0.0911346	0.211064	0.0247609	0.0544742	1.13751
Ndrg2	0.0016511	0.00335161	0.0205741	0.0138915	0.0305507	1.13701
Apaf1	0.00174612	0.0119754	0.0496949	0.0105034	0.0230852	1.13612
Wwc1	0.00194883	0.0763247	0.187287	0.00300628	0.00660532	1.13565
Coro1c	0.00129812	2.01158e-06	6.08886e-05	0.0206105	0.0452759	1.13536
Ska3	0.0046246	0.0861437	0.203037	0.0124878	0.0274292	1.13519
Kat2a	0.00148748	0.0241518	0.0831872	0.00575462	0.0126388	1.13506
Psat1	0.00853384	0.000208858	0.002598	0.0266145	0.0584524	1.13505
Tceb2	0.0027522	0.000115103	0.00160669	0.0416942	0.0915498	1.13471
Rer1	0.00177511	0.00327218	0.0202381	0.0183764	0.0403401	1.13436
Nbea	0.00873041	0.000110772	0.00155597	0.0118974	0.026098	1.13329
Prrc2a	0.00122238	2.90332e-08	1.55481e-06	0.00931539	0.020432	1.13314
Hs2st1	0.00131852	0.00155922	0.0116722	0.0116891	0.025634	1.13289
Pdik1l	0.00422814	0.144239	0.289802	0.00627771	0.0137639	1.13258
Clk3	0.00177564	0.00740125	0.0350074	0.0115575	0.0253198	1.13144
Ccdc115	0.00422156	0.028711	0.0939592	0.0193477	0.0423712	1.13092
Ppp1r8	0.00309502	0.0041312	0.0236837	0.0160288	0.0350944	1.13057
Senp5	0.0020744	0.039852	0.117999	0.00482645	0.0105618	1.12982
Ctns	0.00648772	0.248311	0.416744	0.00709943	0.0155353	1.12977
Spty2d1	0.00612814	0.148706	0.295493	0.00636503	0.0139279	1.12974
Mmachc	0.00458456	0.057235	0.152887	0.0138725	0.0303515	1.12954
Rnf181	0.0027201	0.0215206	0.076671	0.015697	0.0343397	1.12939
Fgfrl1	0.00928175	0.00891391	0.0402971	0.0388157	0.0849037	1.12919
Dnajc15	0.00514784	0.0442273	0.127332	0.0237549	0.0519201	1.12807
Aqp1	0.651061	0.521182	0.680591	0.12425	0.271466	1.12753
Cdo1	0.00637818	0.158281	0.308071	0.0146329	0.0319684	1.12743
Pcyt2	0.00299939	0.0893955	0.208409	0.00795183	0.0173672	1.127
Nme4	0.00508261	0.204322	0.366024	0.00963809	0.0210487	1.12691
Zfp113	0.0044254	0.0837152	0.199757	0.00611007	0.0133429	1.12681
Atp9a	0.000953271	0.00121229	0.0097359	0.00745742	0.0162845	1.12675
Uqcr11	0.00316437	0.00117512	0.00954057	0.093412	0.203952	1.12655
Ofd1	0.00424029	0.137185	0.280489	0.00410062	0.00895196	1.12636
Ski	0.00126285	0.012316	0.0506754	0.00598704	0.0130659	1.12589
9130011E15Rik	0.00244287	0.0549211	0.148323	0.00791413	0.0172529	1.12433
Nr1d1	0.00345628	0.00371431	0.0220656	0.0401562	0.0875378	1.12428
Sox21	0.00288056	0.00168366	0.0123709	0.0180654	0.0393801	1.12424
Neto2	0.00226139	0.0560333	0.15054	0.00630146	0.0137338	1.12397
Chtf8	0.0148885	0.00377154	0.0222989	0.0177522	0.0386838	1.12374
Hist1h2bf	0.00362457	5.25914e-05	0.000874352	8.82627	19.2207	1.12278
Osgin2	0.00724492	0.160829	0.311344	0.00893541	0.0194545	1.1225
Sppl2a	0.00192424	0.00726009	0.0345389	0.0123293	0.0268427	1.12243
Mzt2	0.00497559	0.0492884	0.137462	0.0259205	0.0564293	1.12235
Plxnb2	0.0011335	4.70004e-06	0.000125549	0.0105901	0.0230449	1.12173
Bmp1	0.0028834	0.0623437	0.162065	0.00558536	0.0121488	1.12109
Cpsf1	0.00181915	0.00588863	0.0301026	0.00669016	0.0145456	1.12047
Lonrf2	0.014017	0.0435059	0.125869	0.0127447	0.0276957	1.11977
Dact3	0.00386115	0.0270932	0.0903296	0.0210108	0.0456015	1.11795
Smurf2	0.0025295	0.0587265	0.155381	0.00465771	0.010109	1.11795
Apmap	0.00284215	0.0360795	0.110046	0.0142172	0.0308464	1.11747
2700094K13Rik	0.0050335	0.00242303	0.0162103	0.038801	0.0841589	1.11702
Yae1d1	0.00182797	0.00257137	0.0169082	0.0161473	0.035004	1.11623
Cwf19l1	0.00461292	0.16705	0.320105	0.00496972	0.010773	1.11618
Dclre1b	0.00668872	0.209806	0.371901	0.00695241	0.0150695	1.11605
Mettl10	0.00254729	0.0286083	0.0938085	0.0200435	0.0434372	1.11579
Psip1	0.00151645	9.03714e-08	4.05337e-06	0.022387	0.0485149	1.11576
Rnpc3	0.00449984	0.139421	0.283397	0.00684086	0.014823	1.11558
Nckap5	0.0203735	0.222724	0.386376	0.00263634	0.00571196	1.11545
Nudc	0.00205447	0.00021207	0.00263057	0.0183231	0.0396543	1.11381
Dhrs1	0.00562976	0.0267222	0.0894408	0.0182952	0.039579	1.11327
Scp2	0.00163044	0.00204643	0.0141391	0.0205987	0.0445616	1.11325
Pea15a	0.00193235	0.000132499	0.00180428	0.0151764	0.032825	1.11297
Arih1	0.000936392	0.000258027	0.00303501	0.0110321	0.0238568	1.1127
AI462493	0.0198995	0.177845	0.334122	0.0206117	0.0445633	1.11239
Fgf13	0.00545737	0.0194315	0.0712231	0.0144965	0.0313359	1.11211
Pim1	0.00519989	0.000303499	0.00344264	0.0616546	0.133246	1.11181
Ezh2	0.00130503	3.12751e-06	8.90981e-05	0.0187046	0.0404108	1.11135
Zfp746	0.00293841	0.0712107	0.178411	0.00651401	0.0140726	1.11127
Sgol1	0.00329899	0.0240093	0.0827987	0.0152912	0.0330334	1.11123
Cox6a1	0.00230626	0.000217431	0.00268809	0.0625001	0.135013	1.11116
Camta1	0.00311663	0.0112252	0.0474524	0.00926933	0.0200231	1.11113
Hibadh	0.00734747	0.108708	0.239119	0.0106136	0.0229146	1.11035
3110040N11Rik	0.0116609	0.242052	0.409364	0.0178575	0.0385505	1.11022
Zdhhc17	0.00226251	0.040236	0.118851	0.00757345	0.0163452	1.10984
Pigp	0.00525978	0.0272538	0.0907563	0.0277949	0.0599775	1.1096
Srrm1	0.00165508	0.000237013	0.00286344	0.0114071	0.0246005	1.10876
Dhx38	0.00194225	0.0283947	0.0933199	0.00653712	0.0140971	1.10867
Gm6756	nan	nan	nan	76.0527	163.984	1.10848
Ckap2	0.00370878	0.00391772	0.0228001	0.0235973	0.0508763	1.10837
Fam181b	0.00266033	0.000361904	0.00391764	0.0559279	0.120565	1.10818
Manf	0.00248241	0.00264164	0.0171176	0.0342257	0.073766	1.10788
Cwc22	0.00194471	0.0363026	0.110433	0.00694704	0.0149648	1.1071
Bmpr1a	0.00260259	0.0101595	0.0441883	0.00787653	0.0169643	1.10687
Gtf2h4	0.00665722	0.0519126	0.142182	0.0117222	0.0252404	1.10649
Nav1	0.0109554	0.00234635	0.01584	0.00926915	0.019953	1.10609
Ier2	0.0093408	0.0302989	0.0975715	0.0275158	0.0592032	1.10541
Gatad2a	0.00202176	0.00455141	0.0252554	0.00874155	0.0188073	1.10534
Acly	0.00636307	5.07911e-06	0.000133434	0.0185324	0.0398637	1.10503
Zfp518b	0.00214414	0.00073604	0.00666358	0.0138152	0.0297054	1.10447
Srl	0.00446731	0.27602	0.448582	0.0035577	0.00764884	1.1043
Ube2z	0.00327561	0.0127766	0.0518652	0.0116476	0.0250364	1.104
H2-K1	0.0202067	0.142141	0.287039	0.0385752	0.0829139	1.10394
Smarcb1	0.00245202	7.3229e-06	0.000181266	0.0313831	0.0673758	1.10224
H2afy2	0.00102808	2.57731e-06	7.59825e-05	0.0321022	0.0689186	1.10222
Qtrtd1	0.00521913	0.0512577	0.140908	0.0107157	0.0229923	1.10142
Zfand1	0.00980519	0.189323	0.3492	0.0103467	0.0221959	1.10113
Atf6	0.00363913	0.0396969	0.117602	0.00951355	0.020407	1.10101
Zmym3	0.00229131	0.0105578	0.0455123	0.00707671	0.0151799	1.10101
Mkrn1	0.00117105	0.00176263	0.0127576	0.0124902	0.0267912	1.10097
Pola2	0.00193008	0.0178118	0.0665792	0.00998428	0.0214156	1.10093
Lmbr1l	0.00415577	0.256809	0.426955	0.00344641	0.00739197	1.10087
Snrpn	0.0015152	0.0012534	0.00998584	0.0165572	0.0354989	1.10032
Rpa1	0.0178366	0.00536312	0.0282475	0.0196657	0.0421526	1.09994
Etaa1	0.00595304	0.0914743	0.21166	0.0106694	0.0228638	1.09959
Stam2	0.00218156	0.0152269	0.0589753	0.00930204	0.0199306	1.09936
Trpc1	0.0082026	0.186416	0.345217	0.0183364	0.0392838	1.09922
Bcap31	0.00302125	0.0219652	0.0777473	0.0226654	0.0485501	1.09898
Tmpo	0.000912729	6.9974e-10	5.81672e-08	0.0274885	0.0588681	1.09866
Hey1	0.00335426	0.00981786	0.0430895	0.0171811	0.0367779	1.09802
Strip1	0.00108342	0.000381427	0.00406576	0.0108448	0.0232114	1.09782
Ccdc112	0.00376094	0.164355	0.316246	0.00816458	0.0174706	1.09748
Dguok	0.00485451	0.0964318	0.219642	0.018722	0.0400593	1.09741
Strada	0.00820871	0.085529	0.20223	0.0100998	0.0215944	1.09632
1110002L01Rik	nan	nan	nan	0.00240269	0.00513608	1.09601
Cep250	0.014471	0.00366341	0.0219223	0.0214058	0.0457552	1.09593
Prr3	0.00287852	0.061395	0.160004	0.00963248	0.0205881	1.09583
Ppp2r5e	0.00215476	0.000564053	0.00546724	0.0121613	0.0259803	1.09513
Ddr1	0.00652288	0.00031288	0.00350974	0.0132206	0.0282431	1.09511
Wif1	0.256147	0.42055	0.594936	0.310399	0.662709	1.09425
Rb1	0.00168955	0.00390995	0.0227682	0.00904465	0.0193075	1.09402
Bsn	0.0424176	0.0977429	0.221743	0.00785406	0.0167648	1.09393
Fut9	0.00360777	0.0713345	0.178641	0.00809816	0.0172799	1.09343
B4galt1	0.00950436	0.137548	0.280975	0.0150118	0.0320291	1.09328
Erbb4	0.0192201	0.0766964	0.187787	0.0210423	0.0448829	1.09287
2019-09-06	0.00382491	0.0462715	0.131417	0.00962379	0.0205271	1.09285
Prrc2c	0.0110487	0.000643192	0.00604401	0.0107542	0.0229226	1.09187
Foxm1	0.00193618	7.11388e-05	0.0011022	0.0244306	0.05207	1.09176
Atxn2l	0.00327223	0.000201418	0.00251807	0.0105091	0.0223883	1.09111
Katnal1	0.00217363	0.035897	0.109649	0.0073371	0.0156246	1.09054
Iqsec1	0.0018777	0.050814	0.140048	0.00595402	0.0126753	1.09008
2019-09-10	0.00336434	0.0286994	0.0939592	0.0230215	0.0490085	1.09005
Marveld1	0.00800385	0.0484286	0.135812	0.0332631	0.0707771	1.08936
Gspt1	0.00128118	4.43338e-06	0.000120154	0.0178528	0.0379761	1.08895
Arglu1	0.00761214	0.00373318	0.0221341	0.0219773	0.0467376	1.08857
Wwtr1	0.00297789	0.0372034	0.112336	0.00995242	0.0211641	1.0885
Ndufs6	0.00261022	0.0133728	0.0535442	0.0383732	0.081575	1.08803
Otx1	0.00182921	0.0154608	0.0596529	0.0134602	0.0286084	1.08774
Cnot7	0.00234036	0.0425054	0.12375	0.00686475	0.0145899	1.0877
Prr12	0.00279452	0.00244121	0.0163123	0.0098834	0.021003	1.08752
Mcmbp	0.00344277	0.000337987	0.00373126	0.0187946	0.0399314	1.08721
Tmem74	0.00713914	0.134159	0.276177	0.0247104	0.0524898	1.08692
Tapt1	0.00324044	0.0646969	0.166472	0.00838339	0.0178057	1.08673
Cuta	0.00285927	0.031057	0.0994379	0.0185035	0.0392854	1.0862
Zfp628	0.00361654	0.00120396	0.00968993	0.0417143	0.0885555	1.08604
Fbxo17	0.0112255	0.254046	0.423625	0.0306175	0.064971	1.08544
Ints3	0.0016211	0.00311811	0.0195567	0.00822331	0.0174412	1.08471
Hbp1	0.00152812	0.00764299	0.035998	0.013862	0.0293938	1.08438
Rps6kb1	0.00352131	0.0931991	0.214316	0.00622578	0.0131965	1.08383
Aftph	0.00201706	0.0197692	0.0722042	0.0108674	0.0230238	1.08312
Eif4e3	0.00486418	0.249939	0.418487	0.00703642	0.0148917	1.0816
Dpm1	0.0036296	0.0342245	0.105999	0.0169206	0.0358035	1.08132
Rpp25l	0.00411224	0.0261691	0.0880657	0.0343472	0.0726396	1.08056
Klf12	0.00215432	0.0445009	0.127921	0.00800255	0.0169162	1.07987
Brca1	0.0057708	0.0951703	0.217368	0.0069142	0.0146099	1.07931
Cenpt	0.00341336	0.0436842	0.126291	0.0103367	0.0218374	1.07902
Dpysl3	0.0011798	3.75677e-12	4.49964e-10	0.0539996	0.114073	1.07893
Tmem259	0.00429278	0.0205583	0.0742387	0.00799304	0.0168818	1.07865
Ptcd2	0.0100809	0.0837299	0.199757	0.0122008	0.025759	1.0781
Saal1	0.00302167	0.0301099	0.0971875	0.0152579	0.0322064	1.07779
Prkag1	0.0036223	0.0231979	0.0807779	0.0138875	0.0293133	1.07777
Pgm3	0.0138938	0.0447403	0.128303	0.0202589	0.0427517	1.07743
Gdf11	0.0108286	0.306782	0.481438	0.0140668	0.0296794	1.07717
3110001D03Rik	0.00427198	0.0204215	0.0737838	0.036878	0.0777493	1.07607
Apbb1	0.00136564	0.000652238	0.00609504	0.0134282	0.0283086	1.07598
Crtc3	0.0067836	0.271437	0.443334	0.00376615	0.00793961	1.07598
Dcps	0.00306387	0.0110722	0.0470269	0.0217796	0.0458933	1.07531
Tbc1d12	0.00205585	0.001797	0.0129002	0.0330711	0.0696766	1.07511
Cherp	0.00175649	0.00306879	0.0192799	0.0092066	0.0193936	1.07484
Nabp2	0.00227391	0.0127708	0.0518608	0.0157819	0.033215	1.07357
Rangap1	0.00221811	0.00191019	0.0134924	0.0121341	0.0255279	1.07301
Nf2	0.0011834	0.0191292	0.0703931	0.00470934	0.00990224	1.07223
Dpf2	0.00318446	0.00115849	0.0094519	0.0143162	0.0300958	1.07191
Tm7sf3	0.00948009	0.202687	0.363975	0.00498627	0.0104772	1.07123
Traf6	0.00155491	9.41605e-05	0.00138189	0.0334782	0.0703444	1.07121
Sbno1	0.00260341	0.00319326	0.0198825	0.00730982	0.0153504	1.07037
6330403K07Rik	0.00151404	0.000619871	0.00586639	0.032911	0.0690937	1.06999
Rab14	0.0020756	0.000184445	0.00234268	0.0180472	0.0378875	1.06995
Ecd	0.0015855	0.00842439	0.0387126	0.0117195	0.0245844	1.06883
Rab40c	0.0033691	0.0421589	0.123095	0.0139896	0.0293317	1.06811
Ndufb8	0.00629438	0.0026063	0.0170104	0.0425627	0.0892308	1.06795
Gareml	0.00429085	0.000264551	0.00310193	0.0317201	0.0664858	1.06765
Paxbp1	0.00432134	0.0896767	0.208758	0.00519393	0.0108857	1.06754
Dcaf6	0.00331074	0.229875	0.395383	0.00423926	0.00888195	1.06706
1700021K19Rik	0.00491348	0.0805974	0.194618	0.0064778	0.0135695	1.06679
Fbxo32	nan	nan	nan	0.00647589	0.0135643	1.06666
Hccs	0.00272893	0.0395207	0.117267	0.0168513	0.0352876	1.0663
Eif2c2	0.0163083	0.0580958	0.154146	0.005673	0.0118769	1.06597
Gnb2	0.00155637	3.70587e-08	1.91468e-06	0.0384361	0.0804646	1.06589
Uvrag	0.00351914	0.160285	0.310812	0.00619136	0.0129562	1.06532
Efs	0.00672621	0.134678	0.27683	0.00539639	0.0112911	1.06512
Snx18	0.00285197	0.0214918	0.0766072	0.0179336	0.0375206	1.06502
Dmap1	0.00704246	0.0224279	0.0789835	0.0196407	0.0410826	1.06468
Gm10677	0.0113868	0.194885	0.355407	0.050729	0.106102	1.06457
Gorab	0.00807603	0.199929	0.361234	0.00841335	0.0175912	1.0641
Fbxl20	0.00589853	0.100892	0.226717	0.00421155	0.00880431	1.06386
Pcnxl3	0.00401289	0.0439612	0.126763	0.00406233	0.00848748	1.06303
Pex14	0.00264589	0.049906	0.138388	0.0103786	0.0216841	1.06303
Elavl1	0.00198862	7.77122e-06	0.000187872	0.0358797	0.0749287	1.06235
Ube2d1	0.00183608	0.0184722	0.0684478	0.0156264	0.0326292	1.06218
U05342	0.0827472	0.148621	0.295465	0.0134267	0.0280343	1.06209
Bckdha	0.00830523	0.0442754	0.127434	0.0161738	0.0337701	1.06209
Map3k9	0.00885274	0.292213	0.466661	0.00159887	0.00333696	1.06148
Scarb2	0.0020995	4.77208e-05	0.000807845	0.0329698	0.0688064	1.0614
Lage3	0.0100649	0.126572	0.264893	0.0157019	0.0327683	1.06136
Arl13b	0.00374045	0.120716	0.256565	0.00950861	0.0198342	1.06069
Grwd1	0.00251487	0.0506496	0.139719	0.0128416	0.0267846	1.06058
Ddx19b	0.00222295	0.0035601	0.0214787	0.0118939	0.0248067	1.0605
Bloc1s5	0.00504672	0.197587	0.358689	0.00761232	0.015874	1.06026
Prdx6	0.0042565	0.00257993	0.0169246	0.027779	0.0578707	1.05884
Abcc8	0.00550077	0.383002	0.560171	0.00301302	0.00627565	1.05856
Epb4.1	0.00123354	0.00060576	0.00576222	0.00854723	0.0177919	1.05769
Rabl6	0.00189141	0.0575795	0.153248	0.00480947	0.0100082	1.05723
Nkain1	0.00314905	0.0339453	0.105508	0.00534559	0.0111203	1.05677
Prpf38b	0.00176108	0.00610367	0.0308797	0.0125335	0.026053	1.05566
9130019O22Rik	nan	nan	nan	0.0125557	0.0260959	1.05548
Pdxdc1	0.0013099	0.0127681	0.0518608	0.0070324	0.0146146	1.05532
Safb2	0.004136	0.0185639	0.0687446	0.00617706	0.0128342	1.055
Ppm1g	0.00103101	0.000339086	0.00373968	0.0169453	0.0352037	1.05484
Lman2l	0.00269059	0.0518966	0.142173	0.0140984	0.0292817	1.05447
Snora47	nan	nan	nan	5.0219	10.4272	1.05404
Zfp747	nan	nan	nan	0.0105165	0.0218315	1.05375
Ssr1	0.00148994	0.000677512	0.00626936	0.0150642	0.0312367	1.05212
Git1	0.00149401	4.02793e-06	0.000110783	0.0245356	0.0508657	1.05182
Psenen	0.00427676	0.0132055	0.0531223	0.0257711	0.0533979	1.05103
App	0.003129	2.57048e-07	1.02626e-05	0.0318135	0.0659067	1.05079
Rock1	0.00388783	0.0298713	0.0965574	0.00787406	0.0163122	1.05077
Cog6	0.00372192	0.033313	0.104263	0.00979413	0.0202879	1.05063
Fads2	0.00498057	0.00160301	0.011896	0.0185918	0.038472	1.04915
Guk1	0.00888401	0.252011	0.421178	0.00735637	0.0152221	1.0491
Fam53a	0.00558632	0.168736	0.322392	0.00873259	0.0180676	1.04892
Moap1	0.00449918	0.0399215	0.118173	0.0205601	0.0425185	1.04825
Nacc2	nan	nan	nan	0.0058517	0.012096	1.0476
Ubl3	0.0029039	0.101491	0.227604	0.00854592	0.0176633	1.04745
Cst3	0.00161506	0.000117168	0.00162938	0.06554	0.135462	1.04744
Sra1	0.00331397	0.082865	0.198374	0.019776	0.0408676	1.04721
Ddx49	0.00406837	0.0518778	0.142165	0.0130343	0.0269236	1.04656
Gldc	0.00309222	0.0248981	0.0850474	0.008936	0.018442	1.04529
Hmmr	0.00301695	0.0237604	0.0822457	0.0147861	0.0305093	1.04501
Raver1	0.00284246	0.0083292	0.0383701	0.00942218	0.0194281	1.04401
Wdr37	0.00268453	0.0282383	0.0929509	0.00917194	0.0189057	1.04352
Ptms	0.00147455	0.000529335	0.00523182	0.0166088	0.0342345	1.0435
Ermp1	0.00953567	0.220835	0.384626	0.00848779	0.0174952	1.0435
Larp7	0.00342556	0.0228907	0.0800565	0.0124608	0.0256822	1.04337
Clcn4-2	0.00120205	0.00123272	0.00985029	0.0153791	0.0316882	1.04297
Ndufaf1	0.00478347	0.114668	0.247872	0.0191838	0.0395245	1.04286
Elp4	0.00301244	0.00776858	0.0365123	0.0227844	0.0469156	1.04202
Kif1b	0.0033039	5.02532e-07	1.8659e-05	0.0125518	0.0258451	1.04199
Jakmip2	0.00175174	0.0350203	0.107671	0.00862069	0.0177479	1.04178
Mtrf1l	0.00989814	0.294114	0.468756	0.0120125	0.0247237	1.04136
Ppp1r12b	0.0111392	0.211387	0.373871	0.00677481	0.0139421	1.0412
Dusp12	0.00572335	0.19259	0.352375	0.0111331	0.0229082	1.041
Brd4	0.00261357	0.0137219	0.0545495	0.00483332	0.00994355	1.04075
Dennd1a	0.00281289	0.222824	0.386423	0.0030643	0.00630346	1.04058
Gkap1	0.00884663	0.074975	0.185189	0.010207	0.0209747	1.03909
Yap1	0.00154355	0.0154864	0.0597104	0.00866282	0.0177989	1.03888
Hcfc1	0.0184176	0.00478173	0.0260786	0.0110091	0.0226162	1.03866
Aarsd1	0.00168961	0.00731104	0.0346691	0.0195679	0.0401947	1.03852
Cdk13	0.00148288	0.00299182	0.0189183	0.0107137	0.0219998	1.03804
Syap1	0.0103481	0.181145	0.338243	0.0120632	0.0247709	1.03803
Secisbp2l	0.00405457	0.0183891	0.0682204	0.0079949	0.0164149	1.03785
Rbm6	0.00119542	0.00317271	0.0197877	0.00904736	0.0185744	1.03774
Napb	0.00729942	0.213352	0.376152	0.00629299	0.0129193	1.03771
Gtf2i	0.0005985	3.37902e-09	2.28115e-07	0.0163181	0.0334879	1.03717
Psma7	0.00199215	7.5404e-06	0.00018527	0.0603538	0.123848	1.03706
Sil1	0.00529689	0.201054	0.362444	0.0162774	0.0333974	1.03686
Ptpdc1	0.0129817	0.206667	0.368616	0.00650297	0.0133407	1.03666
Elavl4	0.00115059	1.08993e-05	0.000248687	0.0245469	0.0503462	1.03634
Gm1943	0.00820426	0.0763605	0.187287	0.0615953	0.126304	1.03601
Bex1	0.00344748	0.00116702	0.0094956	0.0377445	0.077397	1.03601
Pgam5	0.00161534	0.00481802	0.0262179	0.0174575	0.0357874	1.0356
Brf2	0.00731273	0.192101	0.351769	0.0184378	0.037791	1.03538
Zmpste24	0.00177023	0.0080336	0.0375047	0.0195919	0.0401555	1.03534
Sgpp1	0.00405914	0.114094	0.247015	0.01558	0.0319241	1.03495
Hdac8	0.00393126	0.125398	0.263222	0.0122857	0.0251696	1.03471
Ruvbl2	0.00125151	0.00025482	0.00301182	0.0204303	0.0418547	1.03468
Tns3	0.00771455	0.109226	0.239926	0.00650928	0.0133284	1.03393
Nek9	0.00253707	0.0252164	0.086003	0.00522622	0.0107008	1.03388
Xpo4	0.0134338	0.0586984	0.155344	0.0151908	0.031098	1.03363
Hmg20b	0.00340992	0.0678935	0.17227	0.0117555	0.0240589	1.03324
Dtx3	0.00801033	0.0516497	0.141776	0.00792011	0.0162047	1.03283
Slmo2	0.00232466	0.0575131	0.153248	0.0111562	0.0228175	1.03229
Sec24b	0.00308719	0.00662694	0.0324188	0.0099741	0.020393	1.03182
Brd2	0.00152316	0.000122433	0.00168576	0.0107532	0.0219567	1.02989
Cdk1	0.00148676	0.000400474	0.00421634	0.0401908	0.0820625	1.02986
Smarcd3	0.00111689	0.00316062	0.0197455	0.0131291	0.0268004	1.02949
Prkcdbp	0.0167357	0.259042	0.429732	0.0477269	0.0974032	1.02917
Xpot	0.00132759	0.0164994	0.062876	0.00622358	0.0126931	1.02823
Rps19bp1	0.00889615	0.0760949	0.186948	0.0240487	0.0490415	1.02805
Ccnd1	0.0111912	0.0396739	0.117602	0.00975663	0.0198958	1.02801
Usp21	0.00383599	0.128812	0.268444	0.00409998	0.00835941	1.02778
Fam126a	0.00191042	0.0253682	0.0862828	0.00741781	0.0151227	1.02765
Ncor1	0.00545782	0.00144815	0.011041	0.00572501	0.0116703	1.02749
Trappc4	0.00684924	0.00756541	0.0356628	0.0341791	0.0696461	1.02693
Kri1	0.002088	0.0460111	0.130811	0.00821452	0.0167378	1.02686
Trmt6	0.00276319	0.0683322	0.173186	0.0108944	0.0221957	1.0267
Slc25a51	0.00291299	0.07774	0.189545	0.00546353	0.0111294	1.02647
Rab4b	0.00493615	0.107881	0.237722	0.014395	0.029321	1.02636
Phactr2	0.00938713	0.24168	0.409316	0.00516655	0.0105233	1.02631
Dnpep	0.00164184	0.0083555	0.0384286	0.0175744	0.0357859	1.02592
Pold3	0.00424896	0.0806737	0.194676	0.00743087	0.0151278	1.0256
S100a6	0.00739276	0.22713	0.392066	4.15232	8.45317	1.02557
Wdr26	0.000889534	0.000764503	0.00685722	0.00936806	0.0190665	1.02522
Mrpl17	0.00306318	0.01259	0.0512761	0.0255347	0.051953	1.02475
Flcn	0.00463261	0.0862718	0.203287	0.00883045	0.0179634	1.0245
Nr4a3	0.0092901	0.0375808	0.11318	0.0548347	0.111509	1.024
Bbc3	0.0297622	0.250766	0.4196	0.0402974	0.0819163	1.02346
Aven	0.0102285	0.0460098	0.130811	0.0527846	0.107288	1.0233
Zfp773	0.00572513	0.235393	0.401784	0.0153442	0.0311855	1.02318
Cyth2	0.00350649	0.00130376	0.0102779	0.0146122	0.0296716	1.02191
Xylt1	0.00998261	0.0118049	0.0492781	0.0849769	0.172539	1.02178
Mia3	0.00660562	0.00328845	0.0202824	0.0139281	0.0282477	1.02014
Haus3	0.00383333	0.0829111	0.198441	0.0196732	0.0398944	1.01996
Mepce	0.00193073	0.0144207	0.0566601	0.0152838	0.030989	1.01975
Aimp1	0.00378625	0.00473686	0.0259433	0.0318012	0.0643651	1.0172
Ckap4	0.0025743	0.00582714	0.0299394	0.0217609	0.0440408	1.0171
Nudt22	0.011749	0.310181	0.484859	0.0197039	0.0398598	1.01645
Oxsr1	0.00191526	0.0503121	0.139098	0.00675337	0.0136612	1.0164
Puf60	0.00199165	4.93517e-05	0.000832064	0.0275794	0.0557685	1.01586
Ndufc1	0.00311595	0.0104067	0.0450729	0.0573042	0.11583	1.0153
Zfp593	0.00803267	0.202423	0.363669	0.0168847	0.0341198	1.0149
Gtpbp8	0.00744568	0.148471	0.29524	0.0180616	0.036496	1.01481
Parn	0.00281572	0.073963	0.183654	0.0064032	0.0129343	1.01434
Plxnc1	0.00821187	0.142427	0.287413	0.00818806	0.0165328	1.01374
Ehmt1	0.00100275	0.000594153	0.0056858	0.0109327	0.0220713	1.01352
1110004E09Rik	0.00406616	0.0788935	0.191535	0.0138466	0.0279364	1.01262
Mad2l1bp	0.00603753	0.285253	0.459224	0.0117382	0.0236818	1.01256
Lrrtm3	0.032857	0.46058	0.628957	0.0202459	0.0408434	1.01247
Hist1h2ac	0.0147933	0.00135182	0.0105226	1.89242	3.81667	1.01209
Appl1	0.00171408	0.00332091	0.0204374	0.0116794	0.023548	1.01163
Hist1h4f	0.0161802	0.0198707	0.0723806	18.9735	38.2532	1.0116
Tmem39b	0.00460956	0.0576668	0.153331	0.0171386	0.0345528	1.01155
Slc25a28	0.0053231	0.264396	0.436183	0.00946536	0.0190756	1.011
Chst2	0.00385191	0.086286	0.203287	0.0117082	0.0235936	1.01087
Marcks	0.00413016	1.84824e-08	1.04505e-06	0.0571717	0.115207	1.01086
Pon2	0.01941	0.170126	0.32406	0.0173827	0.0350276	1.01084
Nacad	0.00227591	0.0893072	0.208246	0.00806287	0.0162442	1.01056
Rlbp1	0.004248	0.0324332	0.102199	0.0158988	0.0320246	1.01027
Gm2518	0.00767134	0.185139	0.343424	0.0357549	0.07201	1.01006
Tmem243	0.0202045	0.207874	0.369772	0.0430757	0.086752	1.01002
1110051M20Rik	0.00254219	0.0163852	0.0626121	0.0190766	0.0384124	1.00977
Cdc73	0.00214448	0.0207897	0.074702	0.0104475	0.0210294	1.00925
D630045J12Rik	0.00674409	0.00540828	0.0284433	0.00955985	0.019242	1.0092
Slc1a3	0.00142495	0.000302946	0.00343988	0.0226354	0.0455565	1.00908
Gne	0.0138029	0.119505	0.254554	0.0123651	0.0248857	1.00904
9930021J03Rik	0.010434	0.142506	0.287413	0.0043754	0.0088047	1.00886
Unc119b	0.00251134	0.0115347	0.0484205	0.0122698	0.024684	1.00846
Ccdc41	0.00229807	0.0170702	0.0645652	0.0152659	0.0306943	1.00766
Pspc1	0.00405886	0.00470414	0.0258762	0.0183291	0.0368216	1.00641
Jag2	0.0108073	0.278388	0.451508	0.0066029	0.0132632	1.00625
Tcof1	0.00301244	0.0104318	0.0451437	0.0082021	0.0164721	1.00596
Ablim1	0.0042853	0.247321	0.415647	0.00377752	0.0075863	1.00596
Zmynd11	0.00100115	0.00697863	0.0337098	0.00676492	0.0135841	1.00577
Hist1h2ah	0.00619264	0.000143325	0.00192118	2.03636	4.08822	1.00548
Shmt1	0.00307958	0.0911407	0.211064	0.0101608	0.0203957	1.00525
Mir181b-2	nan	nan	nan	42.2983	84.9	1.00517
Rad54l2	0.00610898	0.0783809	0.190547	0.00424063	0.00851096	1.00504
4930447K03Rik	nan	nan	nan	4.02219	8.0725	1.00503
Ncoa1	0.00995046	0.0307187	0.0986951	0.00905364	0.0181691	1.00492
Wdr70	0.00420475	0.027459	0.0911128	0.0182788	0.0366666	1.0043
Bcap29	0.00392528	0.111997	0.244133	0.0155451	0.0311797	1.00415
Pafah1b2	0.0016467	3.84284e-05	0.000691076	0.0196216	0.0393511	1.00396
Peg12	0.00359204	0.0997243	0.224973	0.0123827	0.0248014	1.0021
Hist1h2bh	0.0226097	0.0142061	0.0560347	11.2902	22.6115	1.00198
Dpp3	0.00156189	0.0173027	0.0652676	0.0116794	0.0233882	1.00181
BC068157	0.00154752	0.0109313	0.0466887	0.01309	0.0262088	1.00158
Trim7	0.00465316	0.123838	0.260726	0.0133105	0.0266382	1.00093
Klhl29	0.00203867	0.169203	0.323121	0.00431398	0.00863006	1.00035
Med24	0.00208101	0.0101491	0.0441777	0.00853711	0.0170729	0.999886
Snord47	0.0151712	0.26053	0.431339	0.71711	1.43376	0.999535
Sdhc	0.00226997	0.00668781	0.0326305	0.0242504	0.0484794	0.999363
Supt7l	0.0133957	0.17233	0.327021	0.0125877	0.0251627	0.999268
Emc4	0.0046317	0.00832022	0.0383605	0.0322585	0.0644784	0.999139
Mrpl46	0.00537248	0.0622443	0.161844	0.0287199	0.0574025	0.999064
Inpp5a	0.00541826	0.0549272	0.148323	0.0172239	0.034421	0.998874
Tceb3	0.0020502	0.0609449	0.15933	0.00654252	0.0130688	0.998207
Morn4	0.00368059	0.100919	0.226733	0.00686979	0.0137221	0.998168
Lrfn3	0.00597945	0.26294	0.43436	0.00683853	0.0136586	0.998051
Pip5k1a	0.00334746	0.0520989	0.142552	0.0112755	0.0225155	0.997725
Gm15455	0.00749714	0.0932772	0.214318	0.0467584	0.0933636	0.997635
Surf1	0.0064415	0.0471026	0.133031	0.0195638	0.0390607	0.997534
Eno2	0.00724904	0.309865	0.484652	0.00666282	0.0133017	0.997402
Gnpda2	0.0161565	0.118709	0.253722	0.0225428	0.0449854	0.996792
Zfp598	0.00182964	0.000208978	0.002598	0.0276983	0.0552684	0.996657
Pex13	0.00360694	0.030668	0.098589	0.0204173	0.0406806	0.994548
Os9	0.00107968	0.000595094	0.00568992	0.0179006	0.035662	0.994377
Pebp1	0.00132095	1.15395e-06	3.73659e-05	0.0233406	0.0464956	0.994252
Sssca1	0.002797	0.0206077	0.0743357	0.04451	0.0886627	0.994198
E430025E21Rik	0.00148149	0.0284375	0.0933768	0.0072453	0.0144307	0.994025
Cttn	0.00124142	0.000551778	0.00539051	0.0130664	0.0260155	0.993513
Incenp	0.00178418	0.0182604	0.0679139	0.0069929	0.0139221	0.99341
Insr	0.0244967	0.0343753	0.106274	0.0134464	0.0267663	0.993194
Cog3	0.00333553	0.139301	0.283359	0.00556234	0.0110704	0.992939
Frmd4b	0.00168202	0.0141925	0.0560265	0.00904869	0.0180074	0.992811
Zcchc24	0.0298631	0.303051	0.477994	0.00977	0.0194366	0.992348
Ptplad1	0.00135483	0.00101339	0.00851454	0.0179464	0.0356636	0.990758
Ddx19a	0.00272193	0.00509926	0.0272949	0.0128812	0.0255946	0.990574
Enox2	0.00553603	0.197767	0.358761	0.00883085	0.0175402	0.990044
Tmed10	0.00106149	0.000450578	0.00463862	0.0200314	0.0397759	0.98963
Hsdl1	0.00271186	0.0272523	0.0907563	0.0117583	0.0233405	0.989161
Mrps36	0.00449308	0.0838726	0.200012	0.0261185	0.0518227	0.988513
Hn1l	0.00191364	0.024193	0.0833031	0.0100711	0.0199697	0.987597
Cbwd1	0.00810192	0.170421	0.32426	0.00756095	0.0149907	0.987424
Ahcyl1	0.00133181	0.00198775	0.013849	0.0116661	0.0231282	0.987334
Scrn1	0.00271621	7.51112e-05	0.00115084	0.0354829	0.0703279	0.986975
Nudt3	0.00138571	0.00721127	0.0343716	0.011532	0.0228482	0.986439
Rfc5	0.00307259	0.0654566	0.167653	0.0114936	0.0227712	0.986378
Cnbp	0.00388946	1.02141e-05	0.000235559	0.0561766	0.111294	0.986337
Vps54	0.00174853	0.0110739	0.0470269	0.0136446	0.0270292	0.986191
Brwd3	0.0125911	0.034621	0.106826	0.01558	0.0308569	0.985894
Ywhag	0.000770762	6.47523e-09	4.07501e-07	0.0386478	0.0765317	0.98567
Eri1	0.00314199	0.0290856	0.0946494	0.0119082	0.0235721	0.985126
Tceanc2	0.0033668	0.148741	0.295493	0.00933569	0.0184536	0.983075
Ndufs2	0.00774522	0.00167071	0.012292	0.025852	0.0510799	0.982483
Hist1h1c	0.00508233	1.56604e-07	6.55794e-06	4.98001	9.83702	0.982073
Gpam	0.00334266	0.0324232	0.102196	0.0120813	0.023856	0.98157
Ctnna2	0.00109571	0.00173534	0.0126257	0.012613	0.0248995	0.981208
Tbc1d22b	0.00374034	0.00656694	0.0322954	0.0211777	0.0417872	0.980518
Smtn	0.0032461	0.15808	0.307788	0.0073702	0.0145424	0.980492
Arhgap11a	0.00247938	0.0183618	0.0681774	0.0107615	0.0212319	0.980355
Aebp1	0.364291	0.454333	0.623638	0.827491	1.63238	0.98016
Mpi	0.00292814	0.105087	0.23346	0.0114498	0.0225846	0.980009
Odc1	0.000848634	1.11022e-16	2.33335e-14	0.0620929	0.122446	0.979641
H3f3b	0.00149389	8.47544e-13	1.11068e-10	0.0480929	0.0948119	0.979245
Fam96b	0.00401497	0.0341471	0.105892	0.0310383	0.0611819	0.979055
Nisch	0.00216511	6.68441e-07	2.37126e-05	0.0207262	0.0408513	0.978925
Magee2	0.00952089	0.290661	0.464833	0.0283514	0.0558606	0.978412
Nfe2l1	0.00151296	0.0257033	0.0871034	0.0085639	0.0168591	0.977189
Rbbp9	0.00291612	0.0750133	0.185189	0.0145982	0.0287363	0.977085
Ctdspl	0.00352735	0.104813	0.233083	0.0162815	0.0320487	0.977031
Srgap3	0.000953558	0.00185207	0.0131907	0.00733012	0.0144203	0.976191
Mpped1	0.00803992	0.000107501	0.00152737	0.0364224	0.0716024	0.975181
Mdh1	0.00164398	2.71285e-05	0.000519536	0.0490836	0.0964712	0.974856
Prdm16	0.00971202	0.0677317	0.171977	0.00752711	0.0147938	0.974827
Cnih	0.00814132	0.0218214	0.0774352	0.0245711	0.0482693	0.974141
Gm4944	0.0086218	0.310289	0.484959	0.0118693	0.0233159	0.974075
Pddc1	0.00406339	0.105087	0.23346	0.0121957	0.0239428	0.97322
Zfp800	0.00520816	0.0989422	0.223599	0.0200495	0.0393611	0.973201
Med6	0.00527836	0.0798872	0.193239	0.0186125	0.0365252	0.972623
Fam76b	0.00235663	0.00136252	0.0105617	0.0363353	0.071293	0.972388
Rsbn1l	0.00532755	0.0704009	0.1769	0.0147719	0.0289791	0.972157
G3bp2	0.00132038	2.02207e-05	0.000412524	0.0214028	0.0419783	0.971843
Pdcd2l	0.00557084	0.0873141	0.204886	0.0173124	0.0339543	0.97179
Tmem131	0.00184773	0.00177238	0.0127949	0.00851037	0.01669	0.971689
N28178	0.02723	0.266951	0.43844	0.0191588	0.0375635	0.971322
Sestd1	0.00230161	0.0114324	0.0480598	0.00880065	0.0172525	0.971122
Nxn	0.00305534	0.0771679	0.188586	0.0128108	0.0251095	0.970876
Ankrd17	0.00318435	0.000562265	0.00545563	0.0113146	0.022142	0.968594
Tnks	0.0149366	0.007452	0.0352325	0.015119	0.0295761	0.968067
Tex30	0.00334291	0.0465381	0.131905	0.0336142	0.0657555	0.968041
Tspan3	0.00100432	9.19045e-05	0.00135593	0.0311321	0.0608947	0.967913
Rrnad1	0.00528366	0.285383	0.459224	0.00841912	0.0164678	0.96791
Olfm2	0.0760319	0.234514	0.40053	0.0138063	0.0270011	0.967695
Ly6g6e	0.0101009	0.488417	0.653543	0.0695276	0.13597	0.967627
Atp1a1	0.00151173	0.000370499	0.00398358	0.015589	0.0304567	0.966236
Ppp5c	0.00236966	0.00502381	0.0269948	0.0164777	0.0321843	0.965841
Ano10	0.00362392	0.134359	0.276423	0.0104531	0.0204155	0.965737
Dnm1l	0.00189094	0.00201489	0.013975	0.0145896	0.0284883	0.965433
Pop4	0.00236	0.00709433	0.034057	0.026632	0.0520018	0.965403
Pld3	0.00198525	0.0182841	0.0679714	0.0170498	0.0332807	0.964929
Hist1h2ae	0.00472498	0.000112275	0.0015751	2.15792	4.21147	0.964682
Hist1h4a	0.00924382	0.00304038	0.019123	12.4163	24.2277	0.964423
Mttp	0.00838607	0.322306	0.497667	0.0113425	0.0221219	0.963731
Ptpmt1	0.00568514	0.197806	0.358761	0.0140863	0.0274706	0.963594
Lrrc57	0.0107066	0.193124	0.353004	0.0120987	0.0235728	0.962268
Lphn1	0.00152958	6.26426e-08	3.02211e-06	0.0256921	0.050047	0.961958
Slc38a7	0.00734547	0.188412	0.348163	0.00889999	0.0173351	0.96182
Haus8	0.0119586	0.206878	0.368867	0.00859949	0.0167457	0.961469
Tyw3	0.00505313	0.144541	0.290149	0.0114978	0.0223794	0.960812
Jak2	0.00248243	0.000100368	0.00145953	0.0336183	0.0653999	0.960042
Stt3a	0.00279465	0.000618246	0.00586097	0.0313981	0.0610652	0.959672
Ubr2	0.0105313	0.0381309	0.114192	0.0071147	0.0138352	0.959466
2610301G19Rik	0.00226135	0.0117305	0.0490306	0.00873073	0.0169761	0.959334
Rbm17	0.00194168	0.0325523	0.102516	0.00924424	0.01797	0.958962
Prdm2	0.00525858	0.0150418	0.0583395	0.00886821	0.0172378	0.958858
Kras	0.00170603	0.0219243	0.0776516	0.00956916	0.0185975	0.958644
Cacybp	0.00111402	3.42716e-05	0.000629952	0.0464774	0.0902751	0.957798
Snrpf	0.00323194	0.0119694	0.0496932	0.0571906	0.111015	0.956909
Plxna1	0.0035177	0.00494224	0.0266982	0.0077667	0.0150725	0.956549
Stat3	0.018161	0.169665	0.323667	0.00727478	0.0141161	0.956363
Sbk1	0.00120892	1.20154e-11	1.31215e-09	0.0482523	0.0936063	0.956006
Smg8	0.00427413	0.0477273	0.134183	0.0205995	0.0399259	0.954718
Tra2a	0.00243464	2.94009e-05	0.000556021	0.0539445	0.104503	0.953998
[truncated: 9,372 more rows]

## Sheet: Data 3b
Term	Overlap	P-value	Adjusted P-value	Old P-value	Old Adjusted P-value	Odds Ratio	Combined Score	Genes
chromatin (GO:0000785)	27/297	4.50587e-08	2.00962e-05	0	0	3.35458	56.7437	SMARCB1;KDM1A;LDB1;PSIP1;CCND2;DPF2;HIST1H1D;MCMBP;TNRC18;EXOSC3;TMPO;MBD3;KDM6B;CREBBP;SMAD4;HIST1H2AH;PCGF2;TCF12;H2AFV;ARID1A;NCOR2;PINK1;MYCN;RBL1;H2AFY2;TCF3;EZH2
nuclear chromatin (GO:0000790)	22/254	1.79615e-06	0.000400541	0	0	3.19609	42.2839	MBD3;KDM6B;CREBBP;SMAD4;SMARCB1;CPSF6;KDM1A;LDB1;HIST1H2AH;PCGF2;TCF12;H2AFV;ARID1A;NCOR2;H2AFY2;RUVBL2;DPF2;HIST1H1D;MCMBP;HIST1H1E;TCF3;EZH2
nuclear chromosome part (GO:0044454)	26/393	2.90895e-05	0.00432464	0	0	2.44125	25.4991	SMARCB1;KDM1A;LDB1;CCNB1;RAD21;RUVBL2;POLD1;DPF2;HIST1H1D;MCMBP;MBD3;KDM6B;CREBBP;SMAD4;CPSF6;HIST1H2AH;PCGF2;TCF12;H2AFV;ARID1A;NCOR2;H2AFY2;CDK1;NCAPD2;TCF3;EZH2
nuclear body (GO:0016604)	33/619	0.000185649	0.0206998	0	0	1.96722	16.9017	RAPH1;EHMT1;AFF3;TAF5L;TIMM50;PCNP;SART1;RBM4;SART3;BASP1;PCBP1;ARIH1;SBF1;BRD2;CREBBP;BRD1;CHTOP;CPSF6;WTAP;TCF12;SRRM1;NCOR2;ATXN2L;RNF169;NSMCE4A;CDC34;SETBP1;IMPAD1;PKN2;WDFY3;FLYWCH1;TCF3;GLYR1
centrosome (GO:0005813)	26/462	0.000391898	0.0349573	0	0	2.07664	16.2903	GPSM2;CLIC4;ARL3;DCTN3;CHD3;GNAI2;CAMSAP2;ACTR1A;CCNB1;ACTR1B;RUVBL2;DPF2;CEP76;CDK5RAP3;RANBP1;SMAD4;MIB1;RGCC;CDK6;MAPKAPK2;CCDC88C;CDK1;PKN2;CEP63;ATP6V0D1;CEP44
cytoskeleton (GO:0005856)	28/521	0.000494898	0.0367874	0	0	1.98313	15.0939	NOTCH3;CLIC4;RHOBTB3;ABRACL;KALRN;CORO1C;ARHGAP21;NUAK1;ACTR1A;ACTR1B;BASP1;AKT1;IGF2BP2;AAMP;MARK1;ACTR3;CENPV;AUTS2;DCLK2;CASK;CDC42BPB;PTK2;MARCKS;PINK1;MAP7D1;PKN2;EZR;DBN1
nuclear speck (GO:0016607)	18/297	0.00131397	0.0837184	0	0	2.23639	14.8378	BRD2;BRD1;CHTOP;CPSF6;WTAP;TCF12;TAF5L;SRRM1;TIMM50;ATXN2L;RBM4;SART1;CDC34;RNF169;BASP1;PCBP1;TCF3;GLYR1
microtubule organizing center (GO:0005815)	26/508	0.00155901	0.0869151	0	0	1.8886	12.2074	GPSM2;CLIC4;ARL3;DCTN3;CHD3;GNAI2;CAMSAP2;ACTR1A;CCNB1;ACTR1B;RUVBL2;DPF2;CEP76;CDK5RAP3;RANBP1;SMAD4;MIB1;RGCC;CDK6;MAPKAPK2;CCDC88C;CDK1;PKN2;CEP63;ATP6V0D1;CEP44
cell cortex region (GO:0099738)	(3/11)	0.00277603	0.137568	0	0	10.0637	59.2425	GPSM2;ACTR1A;ENO1
npBAF complex (GO:0071564)	(3/11)	0.00277603	0.123811	0	0	10.0637	59.2425	SMARCB1;PHF10;ARID1A

## Sheet: Data 3c
Term	Overlap	P-value	Adjusted P-value	Old P-value	Old Adjusted P-value	Odds Ratio	Combined Score	Genes
cytosolic ribosome (GO:0022626)	38/125	2.14022e-39	9.5454e-37	0	0	20.3344	1810.58	RPL5;RPL10;RPL31;RPL36A;RPL9;RPL6;RPS15;RPS4X;RPS14;RPL7A;RPS16;RPS15A;RPS19;RPS18;RPL13;RPL38;RPL37;RPS27A;RPL39;RPL17;RPS13;RPS9;RPL41;RPL21;RPS7;RPL22;RPL23A;RPS25;RPS28;RPL27A;RPL37A;RPL27;RPL22L1;RPL26;RPL28;RPS21;RPS24;RPS23
cytosolic part (GO:0044445)	38/160	7.29581e-35	1.62696e-32	0	0	15.8863	1248.71	RPL5;RPL10;RPL31;RPL36A;RPL9;RPL6;RPS15;RPS4X;RPS14;RPL7A;RPS16;RPS15A;RPS19;RPS18;RPL13;RPL38;RPL37;RPS27A;RPL39;RPL17;RPS13;RPS9;RPL41;RPL21;RPS7;RPL22;RPL23A;RPS25;RPS28;RPL27A;RPL37A;RPL27;RPL22L1;RPL26;RPL28;RPS21;RPS24;RPS23
cytosolic large ribosomal subunit (GO:0022625)	22/70	1.43861e-23	2.13874e-21	0	0	21.0225	1105.69	RPL5;RPL41;RPL21;RPL10;RPL31;RPL22;RPL36A;RPL23A;RPL9;RPL6;RPL7A;RPL27A;RPL37A;RPL13;RPL38;RPL27;RPL22L1;RPL37;RPL26;RPL39;RPL28;RPL17
large ribosomal subunit (GO:0015934)	22/73	4.12791e-23	4.60262e-21	0	0	20.1585	1039	RPL5;RPL41;RPL21;RPL10;RPL31;RPL22;RPL36A;RPL23A;RPL9;RPL6;RPL7A;RPL27A;RPL37A;RPL13;RPL38;RPL27;RPL22L1;RPL37;RPL26;RPL39;RPL28;RPL17
ribosome (GO:0005840)	22/77	1.55274e-22	1.38505e-20	0	0	19.1113	959.71	RPS9;RPL41;RPS7;RPL31;RPL36A;RPL9;RPL6;RPS4X;RPL7A;RPS25;RPS28;RPS19;RPS18;RPL13;DENR;RPL38;RPL27;RPL26;RPL39;RPS21;RPS13;RPS23
cytosolic small ribosomal subunit (GO:0022627)	16/50	1.29814e-17	9.64952e-16	0	0	21.4047	832.279	RPS9;RPS7;RPS15;RPS4X;RPS14;RPS25;RPS28;RPS16;RPS15A;RPS19;RPS18;RPS27A;RPS21;RPS13;RPS24;RPS23
small ribosomal subunit (GO:0015935)	16/54	5.27136e-17	3.35861e-15	0	0	19.8192	742.855	RPS9;RPS7;RPS4X;RPS15;RPS14;RPS25;RPS28;RPS16;RPS15A;RPS19;RPS18;RPS27A;RPS21;RPS13;RPS24;RPS23
focal adhesion (GO:0005925)	31/357	3.13337e-15	1.74685e-13	0	0	5.80834	193.979	RPL5;TES;RPL31;TGFB1I1;RPL9;RPL6;ICAM1;RPS15;AKAP12;CNN2;RPS4X;RPS14;RPL7A;GJA1;RPS16;RPS19;RPS18;RPL38;B2M;RPS13;PDGFRB;RPS9;GSN;RPS7;RPL22;PARVB;RPL37A;RPL27;LCP1;ENG;SNTB2
polysomal ribosome (GO:0042788)	(10/29)	7.47764e-12	3.70558e-10	0	0	23.0654	590.915	RPL7A;RPL41;RPS28;RPL31;RPL36A;RPL38;RPL39;RPS21;RPL6;RPS23
polysome (GO:0005844)	11/64	2.55296e-09	1.13862e-07	0	0	11.4967	227.473	RPS4X;RPL7A;RPL41;RPS28;RPL31;RPL36A;RPL38;RPL39;RPS21;RPL6;RPS23
