# Supplementary material for: Selective translation of epigenetic modifiers affects the temporal pattern and differentiation of neural stem cells
Source: Nat Commun. 2022 Jan 25;13:470. doi: 10.1038/s41467-022-28097-y (PMC8789897; doi:10.1038/s41467-022-28097-y)
Supplement: Supplementary file 4 — Supplementary Dataset1-7 [file 41467_2022_28097_MOESM4_ESM.zip › Supplementary Data1-7/Supplementary Data 4.xlsx]

## Sheet: Data 4a
Supplementary Data 4. List of genomic regions that changed their intensity of H3K27me3 (a) and H3K4me3 (b) peaks between E11 and E14 NSCs. P-value was calculated by a two-sided Wilcoxon ‘Mann-Whitney’ test.
	Conc	Conc_E11_NSC	Conc_E14_NSC	Fold	p.value	FDR	start	end	width	names	value
1	5.83	7.11	1.33	5.78	4.91e-21	7.12e-17	98674043	98678280	4238	5053	chr15
2	6.19	7.45	2.37	5.09	1.55e-19	1.12e-15	5016946	5023976	7031	4	chr1
3	5.52	6.83	-0.86	7.69	9.01e-17	4.36e-13	120281004	120288419	7416	9659	chr4
4	5.4	6.65	1.79	4.86	3.13e-16	1.14e-12	33695880	33703051	7172	10502	chr5
5	7.89	5.05	8.55	-3.5	4.26e-15	1.24e-11	114567629	114589124	21496	10946	chr5
6	6.94	4.04	7.6	-3.55	7.69e-15	1.86e-11	180888377	180894977	6601	8499	chr2
7	6.1	7.31	3.12	4.2	1.2e-14	2.49e-11	105479443	105489378	9936	1377	chr10
8	8.16	9.25	6.1	3.15	2.6e-14	4.71e-11	47902421	47924314	21894	6058	chr17
9	5.65	0.44	6.37	-5.93	3.53e-14	5.68e-11	29937928	29943771	5844	5809	chr17
10	7.3	8.36	5.45	2.91	1.09e-13	1.59e-10	97531863	97538365	6503	2414	chr11
11	5.95	2.47	6.64	-4.16	1.39e-13	1.83e-10	52675357	52681658	6302	11685	chr6
12	5.89	7.04	3.42	3.63	3.29e-13	3.98e-10	167657373	167663409	6037	659	chr1
13	6.2	-0.9	6.93	-7.83	1.79e-12	1.99e-09	106979750	106986494	6745	13908	chr8
14	7.37	8.49	5.13	3.36	2.51e-12	2.6e-09	3400303	3417418	17116	5556	chr17
15	5.37	0.82	6.08	-5.26	2.76e-12	2.67e-09	67284231	67290446	6216	4307	chr14
16	6.16	3.17	6.82	-3.65	3.27e-12	2.97e-09	46950503	46956798	6296	6472	chr18
17	6.69	7.79	4.62	3.17	5.65e-12	4.83e-09	131646576	131659009	12434	11214	chr5
18	6.02	-0.9	6.75	-7.65	6.02e-12	4.85e-09	67292737	67300286	7550	4308	chr14
19	5.13	6.35	1.97	4.39	9.12e-12	6.96e-09	116071910	116077905	5996	7883	chr2
20	6.78	4.3	7.41	-3.11	1.16e-11	8.44e-09	94437205	94448982	11778	1347	chr10
21	7.03	8.15	4.8	3.34	1.53e-11	1.06e-08	127627193	127644316	17124	9028	chr3
22	5.78	-0.9	6.51	-7.4	1.74e-11	1.15e-08	11015565	11021655	6091	1565	chr11
23	5.38	6.61	2.19	4.42	2.16e-11	1.37e-08	185453377	185457907	4531	800	chr1
24	5.16	0.2	5.88	-5.67	2.54e-11	1.54e-08	107389950	107394812	4863	13910	chr8
25	5.77	6.93	3.28	3.65	2.78e-11	1.61e-08	93953864	93958365	4502	7806	chr2
26	5.04	0.44	5.75	-5.31	3.29e-11	1.83e-08	151180779	151186962	6184	10226	chr4
27	5.35	6.55	2.4	4.14	6.86e-11	3.69e-08	131634613	131641828	7216	11213	chr5
28	5.64	-0.9	6.37	-7.27	7.3e-11	3.78e-08	11008519	11013547	5029	1564	chr11
29	4.35	5.64	-0.63	6.28	8.25e-11	4.13e-08	137680152	137683872	3721	10020	chr4
30	6.68	7.79	4.56	3.23	1.25e-10	6.03e-08	58152366	58168012	15647	6499	chr18
31	5.32	6.52	2.36	4.16	1.58e-10	7.37e-08	111738863	111745925	7063	10880	chr5
32	4.23	5.53	-0.86	6.39	1.82e-10	8.26e-08	44029149	44032946	3798	9269	chr4
33	6.95	4.17	7.6	-3.44	2.42e-10	1.06e-07	45468632	45476930	8299	1059	chr10
34	5.8	3.1	6.44	-3.34	8.59e-10	3.53e-07	54697422	54703203	5782	148	chr1
35	6.71	4.33	7.33	-3	8.74e-10	3.53e-07	56412139	56420819	8681	9372	chr4
36	8.26	9.25	6.71	2.53	8.76e-10	3.53e-07	87989012	88005316	16305	8784	chr3
37	5.59	2.61	6.25	-3.64	1e-09	3.93e-07	45232986	45238644	5659	3471	chr13
38	4.84	6.05	1.95	4.1	1.07e-09	4.07e-07	33689245	33694557	5313	10501	chr5
39	5.56	6.68	3.35	3.34	1.52e-09	5.64e-07	47971891	47976384	4494	6061	chr17
40	4	5.29	-0.86	6.16	2.33e-09	8.44e-07	56472020	56474731	2712	6102	chr17
41	5.19	-0.9	5.92	-6.82	2.85e-09	1.01e-06	30847280	30850579	3300	2875	chr12
42	7.12	8.42	1.67	6.75	3.47e-09	1.18e-06	84701099	84709871	8773	13718	chr8
43	4.76	0.62	5.46	-4.84	3.51e-09	1.18e-06	30851375	30854530	3156	2876	chr12
44	6.45	7.53	4.46	3.07	4.51e-09	1.49e-06	33142673	33148407	5735	1668	chr11
45	7.26	8.27	5.6	2.67	5.08e-09	1.64e-06	6253492	6269833	16342	7265	chr2
46	8.37	9.27	7.12	2.15	6.07e-09	1.92e-06	57098450	57114508	16059	7608	chr2
47	4.68	-0.08	5.4	-5.48	6.21e-09	1.92e-06	49284175	49287138	2964	5408	chr16
48	4.59	5.81	1.45	4.36	6.49e-09	1.96e-06	118435476	118438656	3181	11006	chr5
49	5.15	6.34	2.42	3.92	6.89e-09	2.04e-06	81403087	81409326	6240	1260	chr10
50	3.83	5.11	-0.86	5.98	7.47e-09	2.17e-06	40833089	40835947	2859	2909	chr12
51	4.53	5.73	1.61	4.12	8.32e-09	2.37e-06	64601486	64605128	3643	14750	chr9
52	4.96	6.13	2.3	3.84	8.74e-09	2.42e-06	99068876	99073216	4341	11935	chr6
53	4.85	5.99	2.53	3.46	8.84e-09	2.42e-06	59970677	59974718	4042	4243	chr14
54	3.85	5.14	-0.86	6	9.14e-09	2.46e-06	84738223	84742476	4254	13719	chr8
55	4.92	-0.9	5.65	-6.54	1.09e-08	2.87e-06	51737867	51742629	4763	14609	chr9
56	6.27	7.29	4.6	2.7	1.28e-08	3.23e-06	103330845	103343451	12607	10784	chr5
57	6.33	7.4	4.44	2.96	1.28e-08	3.23e-06	79536457	79545195	8739	3046	chr12
58	4.84	1.34	5.53	-4.19	1.31e-08	3.23e-06	120264214	120267366	3153	2792	chr11
59	6.34	7.4	4.49	2.9	1.31e-08	3.23e-06	17531174	17537191	6018	13439	chr8
60	6.45	7.45	4.83	2.63	1.72e-08	4.12e-06	90828442	90834114	5673	5471	chr16
61	6.76	7.71	5.35	2.36	1.73e-08	4.12e-06	29430660	29436859	6200	11568	chr6
62	6.04	7.11	4.14	2.96	1.8e-08	4.16e-06	105382071	105392696	10626	1375	chr10
63	7.64	5.37	8.25	-2.87	1.81e-08	4.16e-06	106930284	106946061	15778	13905	chr8
64	6.32	7.33	4.68	2.66	1.95e-08	4.39e-06	16256493	16261439	4947	1583	chr11
65	5.96	7.03	4.02	3.02	1.97e-08	4.39e-06	54604470	54611720	7251	3568	chr13
66	6.15	7.15	4.56	2.59	2.67e-08	5.78e-06	56509884	56514212	4329	6103	chr17
67	6.34	7.6	2.58	5.02	2.67e-08	5.78e-06	134855269	134867598	12330	537	chr1
68	5.17	6.33	2.61	3.72	2.71e-08	5.78e-06	89431933	89438802	6870	1319	chr10
69	6.11	7.13	4.47	2.66	2.75e-08	5.78e-06	58809496	58816703	7208	1086	chr10
70	4.49	5.71	1.37	4.34	2.99e-08	6.2e-06	99062947	99067692	4746	11934	chr6
71	4.76	1.56	5.43	-3.87	3.08e-08	6.29e-06	103810334	103813686	3353	13874	chr8
72	5.16	2.12	5.82	-3.7	3.22e-08	6.48e-06	93773465	93777438	3974	1336	chr10
73	6.31	7.56	2.63	4.93	3.64e-08	7.23e-06	80294552	80303505	8954	2150	chr11
74	4.66	0.82	5.36	-4.54	3.87e-08	7.59e-06	107459108	107463163	4056	15015	chr9
75	7.64	8.6	6.2	2.4	4.09e-08	7.92e-06	131603725	131629208	25484	11212	chr5
76	5.12	6.21	3.1	3.11	4.31e-08	8.23e-06	105375412	105379571	4160	1374	chr10
77	3.79	5.05	0.04	5.01	4.5e-08	8.48e-06	108327187	108329012	1826	3194	chr12
78	9.18	10.06	7.98	2.08	4.78e-08	8.89e-06	77926185	77964612	38428	2134	chr11
79	4.92	1.91	5.59	-3.67	5.04e-08	9.26e-06	17608006	17611758	3753	8542	chr3
80	5.81	6.83	4.16	2.67	5.5e-08	9.97e-06	34595450	34606837	11388	7553	chr2
81	5.2	6.34	2.86	3.48	6.85e-08	1.23e-05	64607011	64612440	5430	14751	chr9
82	9.12	10	7.94	2.06	7.91e-08	1.4e-05	45581726	45615556	33831	7052	chr19
83	7.15	8.12	5.71	2.41	9.03e-08	1.58e-05	44514352	44529613	15262	2917	chr12
84	4.47	0.82	5.16	-4.34	9.12e-08	1.58e-05	73866748	73869586	2839	4723	chr15
85	3.91	5.15	0.45	4.7	9.23e-08	1.58e-05	26978630	26981011	2382	13469	chr8
86	8.39	9.3	7.11	2.19	1.02e-07	1.73e-05	141569047	141601652	32606	9061	chr3
87	6.07	7.1	4.34	2.76	1.09e-07	1.81e-05	44128639	44136667	8029	14493	chr9
88	3.9	5.15	0.29	4.86	1.1e-07	1.81e-05	96673777	96677595	3819	12803	chr7
89	4.22	5.43	1.25	4.18	1.11e-07	1.81e-05	170730175	170733693	3519	8419	chr2
90	5.76	6.81	3.94	2.87	1.17e-07	1.88e-05	67930085	67936196	6112	6566	chr18
91	7.26	8.18	5.95	2.22	1.29e-07	2.06e-05	19896195	19913327	17133	48	chr1
92	5.5	6.51	3.85	2.66	1.46e-07	2.28e-05	39641189	39646219	5031	10583	chr5
93	7.92	8.8	6.75	2.06	1.48e-07	2.28e-05	27324805	27338381	13577	12371	chr7
94	6.64	7.61	5.15	2.46	1.48e-07	2.28e-05	88237496	88254057	16562	6669	chr18
95	6.07	4.14	6.64	-2.5	1.53e-07	2.34e-05	67621513	67627231	5719	4333	chr14
96	6.43	7.38	5.03	2.34	1.57e-07	2.38e-05	63182984	63191489	8506	14728	chr9
97	6.5	7.75	2.84	4.91	1.65e-07	2.47e-05	119417638	119425023	7386	450	chr1
98	4.88	2.37	5.52	-3.15	1.7e-07	2.52e-05	34135844	34139011	3168	4111	chr14
99	6.56	7.54	5.07	2.47	1.73e-07	2.54e-05	34566016	34577388	11373	7552	chr2
100	5.6	6.59	4.03	2.55	1.84e-07	2.67e-05	115193642	115199502	5861	12945	chr7
101	4.62	5.8	1.98	3.82	1.89e-07	2.71e-05	120510707	120516628	5922	14090	chr8
102	5.04	2.01	5.71	-3.7	1.94e-07	2.77e-05	56401321	56405651	4331	9370	chr4
103	6.71	7.65	5.34	2.32	2.25e-07	3.17e-05	19915293	19933801	18509	49	chr1
104	7.39	8.32	6.05	2.27	2.3e-07	3.2e-05	81514685	81532860	18176	6209	chr17
105	6.47	7.45	4.95	2.5	2.34e-07	3.2e-05	75810074	75822896	12823	6188	chr17
106	5.01	6.16	2.62	3.53	2.34e-07	3.2e-05	113823422	113829764	6343	12929	chr7
107	4.52	1.31	5.19	-3.88	2.47e-07	3.36e-05	114590298	114593612	3315	10947	chr5
108	7.07	8.01	5.7	2.31	2.58e-07	3.46e-05	87537738	87552621	14884	1311	chr10
109	3.72	4.97	0.17	4.8	2.65e-07	3.52e-05	52766988	52770505	3518	6487	chr18
110	3.34	4.6	-0.63	5.23	2.76e-07	3.64e-05	82885996	82887831	1836	9442	chr4
111	5.46	6.47	3.85	2.62	2.89e-07	3.77e-05	54976683	54983368	6686	13566	chr8
112	6.28	7.54	2.36	5.18	3.1e-07	4.02e-05	81423442	81429171	5730	1261	chr10
113	4.78	1.58	5.45	-3.87	3.19e-07	4.09e-05	88957763	88960350	2588	6671	chr18
114	4.68	5.85	2.13	3.71	3.58e-07	4.56e-05	47328630	47332689	4060	6028	chr17
115	4.29	0.62	4.98	-4.36	3.71e-07	4.68e-05	111939328	111942396	3069	3240	chr12
116	4.38	-0.9	5.11	-6	3.88e-07	4.85e-05	132135262	132137605	2344	9044	chr3
117	8.82	9.66	7.74	1.92	3.91e-07	4.85e-05	99082436	99100358	17923	5065	chr15
118	4.87	6.01	2.46	3.56	3.97e-07	4.88e-05	48508776	48512476	3701	4170	chr14
119	5.96	7	4.23	2.77	4.14e-07	5.04e-05	130368476	130376524	8049	13082	chr7
120	6.53	7.5	5.09	2.41	4.52e-07	5.47e-05	26601460	26611669	10210	6874	chr19
121	6.54	7.54	4.96	2.58	4.75e-07	5.7e-05	50798219	50807929	9711	11662	chr6
122	4.35	-0.9	5.07	-5.97	4.99e-07	5.94e-05	106963157	106966522	3366	13906	chr8
123	7.44	8.3	6.3	2	5.36e-07	6.33e-05	84880704	84890358	9655	7771	chr2
124	4.58	5.73	2.16	3.57	5.55e-07	6.5e-05	130259407	130263874	4468	13078	chr7
125	4.14	0.27	4.83	-4.57	5.64e-07	6.55e-05	151167038	151170317	3280	10222	chr4
126	5.76	6.76	4.2	2.56	6.06e-07	6.99e-05	127506738	127512931	6194	1490	chr10
127	6.3	7.3	4.74	2.56	6.35e-07	7.26e-05	88764841	88776638	11798	6275	chr17
128	6.23	7.21	4.72	2.49	6.45e-07	7.32e-05	32880622	32886762	6141	13491	chr8
129	4.23	-0.9	4.95	-5.85	6.73e-07	7.57e-05	18361463	18364708	3246	945	chr10
130	5.98	6.91	4.66	2.24	6.82e-07	7.61e-05	69452502	69456552	4051	14794	chr9
131	6.56	7.49	5.22	2.27	7.08e-07	7.85e-05	37457455	37464310	6856	14434	chr9
132	4.24	-0.08	4.95	-5.03	7.22e-07	7.94e-05	193583784	193586077	2294	895	chr1
133	6.93	7.82	5.72	2.1	7.46e-07	8.14e-05	82332817	82338541	5725	12775	chr7
134	8.93	10.23	3.39	6.84	7.89e-07	8.55e-05	84770152	84803710	33559	13720	chr8
135	7.17	8.11	5.83	2.28	7.95e-07	8.55e-05	158996591	159015203	18613	9140	chr3
136	5.82	6.81	4.27	2.53	8.22e-07	8.78e-05	23220478	23227032	6555	14352	chr9
137	4.84	5.88	3.06	2.82	8.72e-07	9.23e-05	130364060	130367205	3146	13081	chr7
138	5.14	6.27	2.94	3.33	8.9e-07	9.36e-05	54969674	54975241	5568	13565	chr8
139	3.15	4.42	-0.86	5.28	9.02e-07	9.42e-05	49383495	49386355	2861	2922	chr12
140	5.82	6.78	4.38	2.4	9.11e-07	9.44e-05	55448693	55455549	6857	11719	chr6
141	8	8.82	6.95	1.87	9.19e-07	9.46e-05	61682898	61693345	10448	4253	chr14
142	5.65	6.67	3.95	2.72	9.41e-07	9.61e-05	90697238	90705539	8302	6279	chr17
143	4.85	5.91	2.97	2.94	9.5e-07	9.65e-05	117964090	117968580	4491	2737	chr11
144	8.88	9.72	7.8	1.91	9.64e-07	9.68e-05	109136893	109175296	38404	12886	chr7
145	5.91	6.88	4.41	2.47	9.67e-07	9.68e-05	18126101	18130595	4495	5270	chr16
146	5.35	6.38	3.67	2.71	1e-06	9.87e-05	30130809	30135363	4555	5351	chr16
147	6.47	7.39	5.16	2.23	1e-06	9.87e-05	80393593	80405915	12323	7763	chr2
148	4.97	6	3.27	2.74	1.01e-06	9.87e-05	142328435	142334198	5764	8044	chr2
149	6.61	7.53	5.33	2.19	1.02e-06	9.97e-05	88753265	88763657	10393	6274	chr17
150	5.55	3.1	6.18	-3.08	1.07e-06	0.000103	49929202	49934072	4871	14597	chr9
151	4.18	0.8	4.86	-4.06	1.14e-06	0.00011	52670644	52672859	2216	11684	chr6
152	4.12	0.2	4.82	-4.62	1.17e-06	0.000112	94435060	94437065	2006	1346	chr10
153	4.53	1.48	5.19	-3.71	1.18e-06	0.000112	49249878	49253155	3278	14591	chr9
154	5.89	6.85	4.44	2.41	1.2e-06	0.000113	80443893	80450851	6959	7764	chr2
155	4.77	5.82	2.95	2.87	1.26e-06	0.000118	30111784	30115696	3913	10460	chr5
156	4.03	5.23	1.17	4.06	1.3e-06	0.000121	74096664	74100947	4284	248	chr1
157	5.4	6.45	3.63	2.82	1.34e-06	0.000124	105568938	105573116	4179	1380	chr10
158	4.84	2.27	5.47	-3.2	1.38e-06	0.000127	13298827	13302524	3698	9179	chr4
159	7.71	8.54	6.66	1.88	1.41e-06	0.000129	141235858	141251429	15572	10104	chr4
160	5.4	6.43	3.68	2.76	1.42e-06	0.000129	120305396	120310499	5104	14088	chr8
161	8.35	9.21	7.23	1.98	1.48e-06	0.000133	146213905	146229878	15974	8068	chr2
162	4.53	5.61	2.58	3.03	1.5e-06	0.000133	48037011	48040333	3323	6065	chr17
163	6.97	7.85	5.78	2.07	1.5e-06	0.000133	23674464	23684094	9631	5637	chr17
164	4.44	5.59	1.97	3.63	1.57e-06	0.000139	99032978	99038427	5450	3134	chr12
165	5.7	6.7	4.1	2.6	1.58e-06	0.000139	115657776	115668961	11186	15074	chr9
166	5.13	6.21	3.2	3.01	1.68e-06	0.000147	39731282	39737231	5950	117	chr1
167	6.98	2.5	7.69	-5.19	1.73e-06	0.00015	106967993	106978388	10396	13907	chr8
168	4.02	-0.9	4.73	-5.63	1.98e-06	0.000171	56022523	56025384	2862	1859	chr11
169	6.99	7.89	5.76	2.13	2.06e-06	0.000177	88323896	88335911	12016	14893	chr9
170	9.64	10.43	8.67	1.76	2.1e-06	0.000179	78160526	78215247	54722	3762	chr13
171	5.91	6.92	4.3	2.62	2.12e-06	0.000179	153272684	153283237	10554	9123	chr3
172	6.46	7.4	5.08	2.33	2.12e-06	0.000179	124572848	124577937	5090	9728	chr4
173	5.26	6.31	3.5	2.8	2.19e-06	0.000184	15175566	15182173	6608	11501	chr6
174	4.61	5.67	2.75	2.92	2.28e-06	0.00019	86299478	86302544	3067	1305	chr10
175	6.69	7.6	5.41	2.19	2.3e-06	0.000191	110378240	110389780	11541	1391	chr10
176	4.16	-0.9	4.88	-5.78	2.39e-06	0.000197	12547306	12548965	1660	11493	chr6
177	5.85	3.9	6.43	-2.53	2.4e-06	0.000197	60457507	60463574	6068	7231	chr19
178	3.29	4.52	-0.03	4.55	2.48e-06	0.000202	87794057	87796298	2242	9461	chr4
179	6.02	6.92	4.77	2.15	2.51e-06	0.000204	51911595	51920413	8819	3511	chr13
180	4.04	-0.9	4.76	-5.65	2.62e-06	0.000212	94654203	94656362	2160	5010	chr15
181	7.25	8.1	6.14	1.96	2.71e-06	0.000217	133035444	133045218	9775	9915	chr4
182	7.55	8.38	6.49	1.89	2.74e-06	0.000219	84865212	84875615	10404	7770	chr2
183	5.88	7.12	2.58	4.53	2.77e-06	0.000219	82534799	82540053	5255	9440	chr4
184	4.07	0.62	4.75	-4.13	2.84e-06	0.000224	120979285	120981937	2653	12972	chr7
185	6.95	7.78	5.9	1.88	2.85e-06	0.000224	81571904	81578634	6731	1270	chr10
186	7.11	7.98	5.96	2.02	3.07e-06	0.00024	45428644	45433246	4603	14536	chr9
187	5.68	6.66	4.16	2.5	3.11e-06	0.000241	63174430	63181511	7082	14727	chr9
188	5.41	3.53	5.98	-2.46	3.38e-06	0.000261	56026965	56031719	4755	1860	chr11
189	3.25	4.49	-0.06	4.55	3.44e-06	0.000265	32320568	32322889	2322	6904	chr19
190	4.09	0.82	4.76	-3.94	3.84e-06	0.000294	25478045	25481210	3166	5700	chr17
191	7.17	8.01	6.08	1.92	4e-06	0.000303	98626011	98637815	11805	5052	chr15
192	8.46	6.79	9	-2.21	4.01e-06	0.000303	45483776	45508876	25101	1060	chr10
193	4.24	1.12	4.91	-3.79	4.08e-06	0.000307	13416773	13419180	2408	29	chr1
194	6.96	7.9	5.59	2.31	4.16e-06	0.000311	154486922	154499399	12478	10319	chr4
195	6.28	4.44	6.85	-2.4	4.26e-06	0.000317	139792538	139799477	6940	12159	chr6
196	5.53	6.47	4.16	2.31	4.41e-06	0.000327	25141929	25146874	4946	983	chr10
197	4.86	5.97	2.75	3.21	4.49e-06	0.000331	94171625	94175785	4161	3791	chr13
198	5.02	6.08	3.14	2.94	4.54e-06	0.000333	76189635	76195753	6119	9438	chr4
199	5.64	6.55	4.4	2.15	4.57e-06	0.000333	111908064	111912329	4266	14009	chr8
200	8.91	9.71	7.93	1.79	4.58e-06	0.000333	85706482	85745338	38857	2247	chr11
201	4.77	5.9	2.47	3.43	4.69e-06	0.000339	138754483	138757753	3271	11313	chr5
202	7.34	8.19	6.26	1.93	4.73e-06	0.00034	32128618	32138995	10378	10481	chr5
203	6.62	7.78	4.13	3.65	4.93e-06	0.000353	119078957	119084977	6021	2767	chr11
204	4.02	-0.9	4.74	-5.64	5.02e-06	0.000357	193589777	193591416	1640	896	chr1
205	7.36	8.19	6.31	1.87	5.35e-06	0.000379	58209082	58217912	8831	2973	chr12
206	4.83	5.88	3.02	2.87	5.63e-06	0.000397	118512509	118515934	3426	11007	chr5
207	3.74	4.89	1.27	3.62	5.7e-06	0.0004	60565128	60567371	2244	8684	chr3
208	3.69	4.89	0.77	4.13	5.79e-06	0.000404	30675819	30678352	2534	7465	chr2
209	7.29	8.13	6.2	1.93	5.97e-06	0.000415	119387671	119397116	9446	2773	chr11
210	3.77	-0.2	4.47	-4.67	6.02e-06	0.000416	93794364	93796446	2083	1340	chr10
211	4.1	5.25	1.68	3.57	6.11e-06	0.000419	44328023	44331881	3859	2915	chr12
212	7.08	7.95	5.93	2.02	6.12e-06	0.000419	111618168	111631956	13789	1396	chr10
213	4.2	1.28	4.85	-3.57	6.26e-06	0.000427	64881945	64883655	1711	12654	chr7
214	6.01	4.26	6.57	-2.3	6.3e-06	0.000427	67342921	67350265	7345	4315	chr14
215	8.63	9.43	7.65	1.78	6.59e-06	0.000445	109651968	109667147	15180	9562	chr4
216	5.57	6.53	4.14	2.38	6.71e-06	0.000451	82400016	82404839	4824	11774	chr6
217	3.3	4.52	0.23	4.29	6.92e-06	0.000463	32314613	32316763	2151	6903	chr19
218	5.69	6.64	4.3	2.35	7.09e-06	0.000472	73090412	73098266	7855	5444	chr16
219	4.68	5.95	0.7	5.24	7.24e-06	0.00048	79972830	79976304	3475	2147	chr11
220	7.81	8.58	6.89	1.69	7.42e-06	0.000489	80928958	80939927	10970	1240	chr10
221	4.93	2.45	5.56	-3.1	7.54e-06	0.000495	42787181	42791206	4026	14466	chr9
222	7.46	8.32	6.34	1.98	7.73e-06	0.000505	63444358	63465742	21385	1939	chr11
223	4.57	2.04	5.21	-3.16	7.82e-06	0.000509	132139188	132141702	2515	9045	chr3
224	4.36	1.48	5.02	-3.54	7.94e-06	0.000515	128597963	128600209	2247	12119	chr6
225	6.68	7.53	5.57	1.96	8.43e-06	0.000544	130832120	130842985	10866	13084	chr7
226	6.29	7.2	5.03	2.17	8.5e-06	0.000546	116230498	116240660	10163	14048	chr8
227	4.09	5.27	1.4	3.87	8.63e-06	0.00055	19565847	19569738	3892	6838	chr19
228	5.61	6.82	2.62	4.2	8.64e-06	0.00055	115850669	115855766	5098	7877	chr2
229	4.84	5.82	3.34	2.48	8.75e-06	0.00055	32964242	32969950	5709	1666	chr11
230	3.56	4.77	0.59	4.18	8.75e-06	0.00055	9831515	9833249	1735	8533	chr3
231	4.87	2.85	5.45	-2.6	8.77e-06	0.00055	57497836	57501279	3444	5418	chr16
232	8.13	8.96	7.09	1.86	8.79e-06	0.00055	29653180	29672130	18951	5336	chr16
233	6.02	6.97	4.62	2.34	8.86e-06	0.000552	100597115	100605865	8751	5084	chr15
234	6.47	7.33	5.35	1.98	9.09e-06	0.000564	114655269	114660650	5382	10955	chr5
235	2.8	4.05	-0.86	4.92	9.2e-06	0.000568	80800638	80802263	1626	8740	chr3
236	4.86	6.13	0.84	5.29	9.63e-06	0.000592	84412168	84416808	4641	10707	chr5
237	3.71	-0.43	4.42	-4.85	9.67e-06	0.000592	20916810	20918847	2038	1618	chr11
238	3.75	-0.9	4.46	-5.35	9.79e-06	0.000597	13712823	13714868	2046	9183	chr4
239	5.35	3.16	5.95	-2.79	9.9e-06	0.000599	37811025	37816185	5161	8631	chr3
240	3.77	-0.9	4.49	-5.38	9.91e-06	0.000599	56447009	56449112	2104	3613	chr13
241	7.68	8.51	6.61	1.9	9.98e-06	0.000601	86406046	86425287	19242	4952	chr15
242	4.08	0.98	4.75	-3.77	1.01e-05	0.000604	30853658	30856834	3177	12467	chr7
243	7.49	8.31	6.45	1.86	1.02e-05	0.000609	105657696	105675567	17872	7846	chr2
244	5.7	6.59	4.49	2.1	1.03e-05	0.000611	4204185	4207830	3646	13336	chr8
245	6.62	7.44	5.59	1.85	1.04e-05	0.000617	89341761	89348089	6329	1318	chr10
246	5.86	6.82	4.42	2.4	1.08e-05	0.00064	115318811	115326733	7923	7875	chr2
247	5	2.5	5.63	-3.14	1.09e-05	0.000642	107465254	107470412	5159	15017	chr9
248	2.91	4.14	-0.43	4.58	1.1e-05	0.000645	44702213	44703874	1662	4646	chr15
249	10.55	11.3	9.67	1.63	1.14e-05	0.000663	98309242	98354889	45648	2431	chr11
250	6.91	7.73	5.89	1.85	1.14e-05	0.000663	113028230	113036654	8425	3904	chr13
251	3.22	4.42	0.34	4.08	1.15e-05	0.000663	23785130	23786425	1296	9217	chr4
252	6.55	7.52	5.09	2.42	1.16e-05	0.000669	81336708	81351126	14419	10703	chr5
253	5.45	6.42	3.99	2.44	1.19e-05	0.000685	38288638	38297264	8627	11618	chr6
254	4.52	1.77	5.17	-3.4	1.2e-05	0.000687	116958946	116961277	2332	10986	chr5
255	3.76	-0.9	4.47	-5.36	1.21e-05	0.000689	34141588	34143506	1919	4112	chr14
256	6.57	7.46	5.39	2.07	1.24e-05	0.0007	105477563	105487008	9446	4460	chr14
257	3.81	0.2	4.5	-4.3	1.24e-05	0.0007	28478130	28480038	1909	10446	chr5
258	6.25	7.1	5.15	1.95	1.28e-05	0.000718	30118328	30128785	10458	5350	chr16
259	5.7	6.68	4.22	2.46	1.29e-05	0.000724	79814009	79822562	8554	6203	chr17
260	8.41	9.23	7.37	1.86	1.33e-05	0.000743	74990565	75019243	28679	10662	chr5
261	4.41	2.08	5.03	-2.95	1.35e-05	0.000749	59431690	59434287	2598	3630	chr13
262	7.18	7.98	6.18	1.8	1.36e-05	0.000753	102126102	102132560	6459	3141	chr12
263	6.74	7.59	5.62	1.97	1.37e-05	0.000753	142336072	142344448	8377	8045	chr2
264	4.68	2.47	5.29	-2.81	1.39e-05	0.000765	67272227	67276867	4641	6562	chr18
265	8.66	9.44	7.71	1.73	1.4e-05	0.000766	139521284	139555796	34513	13200	chr7
266	4.99	5.99	3.43	2.56	1.44e-05	0.000785	34832718	34837050	4333	2895	chr12
267	5.76	6.74	4.27	2.46	1.45e-05	0.000787	3319693	3325166	5474	6676	chr19
268	7.61	8.41	6.62	1.8	1.47e-05	0.000794	18177051	18195672	18622	8552	chr3
269	4.5	5.6	2.41	3.19	1.47e-05	0.000796	25554220	25559458	5239	5709	chr17
270	3.48	4.68	0.5	4.19	1.48e-05	0.000797	12339477	12343108	3632	3961	chr14
271	6.23	7.09	5.11	1.98	1.53e-05	0.000821	28570152	28579470	9319	6888	chr19
272	6.34	7.16	5.3	1.87	1.58e-05	0.000841	81593332	81602697	9366	1272	chr10
273	6.35	7.18	5.32	1.86	1.6e-05	0.000848	17622014	17629622	7609	2854	chr12
274	8.48	9.24	7.6	1.64	1.6e-05	0.000848	18616215	18630495	14281	5273	chr16
275	3.77	4.93	1.25	3.68	1.62e-05	0.000857	59586534	59589492	2959	6124	chr17
276	5.69	6.62	4.35	2.28	1.7e-05	0.000896	172499290	172503471	4182	708	chr1
277	3.76	4.92	1.26	3.66	1.73e-05	0.000906	156562078	156564211	2134	9131	chr3
278	5.68	6.6	4.37	2.23	1.75e-05	0.000913	75669154	75674279	5126	287	chr1
279	4.26	1.63	4.9	-3.27	1.77e-05	0.000919	93780169	93781838	1670	1337	chr10
280	6.48	7.35	5.34	2	1.8e-05	0.000933	114378409	114390982	12574	7874	chr2
281	5.94	6.9	4.52	2.38	1.82e-05	0.000941	118565873	118575541	9669	3934	chr13
282	5.76	6.64	4.56	2.09	1.88e-05	0.000966	89276758	89282432	5675	8804	chr3
283	6.43	7.24	5.4	1.84	1.91e-05	0.000976	19971089	19982386	11298	51	chr1
284	6.69	7.58	5.46	2.12	1.91e-05	0.000976	12964488	12978323	13836	7285	chr2
285	5.7	6.9	2.75	4.16	1.92e-05	0.000976	97751427	97757092	5666	9494	chr4
286	3.75	0.44	4.43	-3.99	1.92e-05	0.000976	46759660	46762954	3295	14557	chr9
287	3.28	4.47	0.55	3.92	1.94e-05	0.000979	78579177	78580799	1623	12733	chr7
288	5.73	6.62	4.52	2.1	1.96e-05	0.000985	80474357	80480374	6018	2151	chr11
289	6.1	6.99	4.87	2.12	1.97e-05	0.000991	49244716	49249916	5201	12624	chr7
290	3.65	-0.9	4.36	-5.26	2e-05	0.000998	122662119	122664024	1906	14162	chr8
291	4.13	5.19	2.25	2.94	2.01e-05	0.000998	57533654	57535983	2330	4228	chr14
292	5.41	6.41	3.82	2.59	2.01e-05	0.000998	131170340	131174587	4248	8010	chr2
293	3.52	4.68	1.01	3.67	2.02e-05	0.000999	4100447	4103007	2561	7252	chr2
294	3.39	4.61	0.29	4.32	2.02e-05	0.000999	15009462	15011479	2018	13429	chr8
295	3.71	-0.2	4.41	-4.61	2.06e-05	0.00101	166444896	166447346	2451	8350	chr2
296	4	5.15	1.57	3.58	2.08e-05	0.00102	85189500	85192481	2982	11815	chr6
297	6.79	5.06	7.34	-2.28	2.09e-05	0.00102	180851557	180861971	10415	8498	chr2
298	4.39	5.48	2.34	3.14	2.15e-05	0.00105	39728228	39730529	2302	116	chr1
299	3.79	-0.9	4.5	-5.4	2.2e-05	0.00107	98035873	98037851	1979	11926	chr6
300	8.71	9.48	7.78	1.7	2.2e-05	0.00107	29709422	29737722	28301	5338	chr16
301	5.38	6.34	3.93	2.42	2.23e-05	0.00108	88666654	88674268	7615	6273	chr17
302	3.6	-0.9	4.31	-5.21	2.26e-05	0.00109	125642671	125644345	1675	9788	chr4
303	6.77	7.61	5.7	1.91	2.29e-05	0.0011	81505174	81515536	10363	6648	chr18
304	4.19	1.37	4.84	-3.47	2.3e-05	0.0011	67351079	67354211	3133	4316	chr14
305	3.63	-0.9	4.34	-5.23	2.31e-05	0.0011	67301112	67302719	1608	4309	chr14
306	4.38	5.5	2.14	3.36	2.31e-05	0.0011	45636957	45640861	3905	10594	chr5
307	5.67	6.58	4.39	2.19	2.34e-05	0.00111	31634919	31638070	3152	5821	chr17
308	6.51	7.31	5.54	1.77	2.36e-05	0.00111	135408460	135413490	5031	13134	chr7
309	5.62	6.57	4.19	2.38	2.37e-05	0.00111	84283501	84292343	8843	9447	chr4
310	5.17	6.21	3.41	2.81	2.37e-05	0.00111	91073557	91079250	5694	6281	chr17
311	3.1	4.29	0.31	3.97	2.44e-05	0.00114	80878008	80879094	1087	13679	chr8
312	6.03	6.89	4.9	1.99	2.47e-05	0.00115	88500904	88505576	4673	8797	chr3
313	5.96	6.81	4.83	1.99	2.48e-05	0.00115	44555800	44560691	4892	7592	chr2
314	6.63	7.49	5.48	2.01	2.49e-05	0.00115	42902983	42915810	12828	8645	chr3
315	5.56	6.56	3.98	2.58	2.5e-05	0.00115	26329656	26335189	5534	8560	chr3
316	7.43	5.95	7.94	-1.99	2.6e-05	0.00119	67606442	67620540	14099	4332	chr14
317	5.97	6.87	4.73	2.14	2.64e-05	0.00121	92134905	92144083	9179	13806	chr8
318	4.9	2.68	5.51	-2.83	2.71e-05	0.00124	68265102	68268010	2909	224	chr1
319	7.3	8.13	6.24	1.89	2.72e-05	0.00124	90123847	90142313	18467	3121	chr12
320	3.52	-0.9	4.23	-5.13	2.75e-05	0.00125	151280435	151283925	3491	10229	chr4
321	6.78	7.59	5.78	1.81	2.78e-05	0.00126	21083330	21095641	12312	965	chr10
322	6.95	7.74	5.99	1.75	2.81e-05	0.00127	11146847	11153429	6583	2832	chr12
323	6.09	6.93	5	1.94	2.85e-05	0.00128	135567533	135574756	7224	9976	chr4
324	7.38	8.17	6.44	1.72	2.85e-05	0.00128	23978415	23987685	9271	5314	chr16
325	4.28	5.36	2.3	3.06	2.87e-05	0.00128	30173783	30175982	2200	4606	chr15
326	3.56	-0.9	4.27	-5.16	2.87e-05	0.00128	126704730	126706270	1541	11143	chr5
327	4	0.98	4.67	-3.69	2.89e-05	0.00128	49925229	49928086	2858	14596	chr9
328	5.11	6.01	3.86	2.15	2.89e-05	0.00128	55887825	55893728	5904	160	chr1
329	6.2	7.04	5.14	1.9	2.92e-05	0.00129	34674814	34680252	5439	74	chr1
330	7.16	8	6.07	1.93	2.94e-05	0.00129	70587199	70600876	13678	4700	chr15
331	6.28	7.15	5.12	2.03	3.02e-05	0.00132	36789241	36799582	10342	2900	chr12
332	5.07	6.04	3.63	2.41	3.07e-05	0.00134	105703277	105707792	4516	8942	chr3
333	6.06	6.98	4.75	2.23	3.12e-05	0.00136	100042338	100051091	8754	11942	chr6
334	4.23	1.44	4.89	-3.45	3.15e-05	0.00136	54704550	54706411	1862	149	chr1
335	7.19	7.99	6.2	1.78	3.15e-05	0.00136	121087623	121108402	20780	469	chr1
336	3.78	4.92	1.46	3.45	3.17e-05	0.00137	47878412	47882424	4013	6056	chr17
337	5.06	5.95	3.82	2.13	3.18e-05	0.00137	80091103	80093535	2433	4865	chr15
338	7.03	7.81	6.07	1.74	3.26e-05	0.0014	45541062	45548938	7877	5999	chr17
339	4.18	5.24	2.35	2.89	3.35e-05	0.00144	81289584	81291835	2252	1254	chr10
340	3.54	-0.08	4.23	-4.31	3.54e-05	0.00151	56421381	56423232	1852	9373	chr4
341	3.88	0.82	4.54	-3.72	3.65e-05	0.00155	54461949	54463722	1774	11707	chr6
342	3.76	4.91	1.36	3.55	3.67e-05	0.00156	88236727	88240064	3338	2280	chr11
343	4.52	2.01	5.15	-3.15	3.69e-05	0.00156	117493631	117496338	2708	2725	chr11
344	5.23	3.61	5.77	-2.16	3.72e-05	0.00157	67368492	67373430	4939	4320	chr14
345	5.91	4.01	6.48	-2.47	3.77e-05	0.00159	67354534	67360479	5946	4317	chr14
346	6.82	7.68	5.71	1.96	3.78e-05	0.00159	12308323	12319579	11257	13400	chr8
347	4	5.12	1.76	3.37	3.8e-05	0.00159	90546785	90551056	4272	3122	chr12
348	3.92	5.03	1.76	3.27	3.81e-05	0.00159	41937391	41940563	3173	122	chr1
349	6.02	7.24	2.89	4.34	3.87e-05	0.00161	30840824	30847771	6948	995	chr10
350	3.45	-0.43	4.14	-4.57	3.99e-05	0.00165	127053400	127055320	1921	13042	chr7
351	5.66	6.53	4.51	2.01	3.99e-05	0.00165	15767007	15774019	7013	14281	chr9
352	7.48	8.22	6.62	1.6	4e-05	0.00165	16944664	16950277	5614	12265	chr7
353	5.31	6.28	3.84	2.44	4.03e-05	0.00166	115187413	115192922	5510	12944	chr7
354	6.9	7.73	5.85	1.88	4.05e-05	0.00166	36318384	36326206	7823	6390	chr18
355	4	0.82	4.67	-3.85	4.06e-05	0.00166	25459355	25461221	1867	13461	chr8
356	5.37	6.33	3.93	2.4	4.08e-05	0.00166	86834840	86845579	10740	4428	chr14
357	9.49	10.22	8.65	1.56	4.1e-05	0.00167	41165236	41209761	44526	6948	chr19
358	3.56	-0.9	4.27	-5.17	4.26e-05	0.00173	121947376	121949049	1674	1464	chr10
359	5.74	6.62	4.54	2.08	4.28e-05	0.00173	11829345	11838635	9291	1569	chr11
360	4.09	5.12	2.4	2.72	4.29e-05	0.00173	99436766	99438578	1813	14937	chr9
361	3.67	-0.9	4.38	-5.28	4.32e-05	0.00174	37647097	37648888	1792	10560	chr5
362	5.72	6.63	4.46	2.17	4.42e-05	0.00177	71589459	71595074	5616	6574	chr18
363	4.05	5.13	2.13	2.99	4.52e-05	0.00181	18465522	18468708	3187	946	chr10
364	3.7	4.81	1.6	3.21	4.55e-05	0.00182	19622803	19624744	1942	3344	chr13
365	6.57	7.38	5.56	1.82	4.64e-05	0.00184	49993598	50004026	10429	13562	chr8
366	6.92	7.73	5.9	1.83	4.84e-05	0.00192	111831554	111842839	11286	10883	chr5
367	6.66	7.55	5.44	2.11	4.85e-05	0.00192	24433669	24449699	16031	7329	chr2
368	6.72	7.52	5.76	1.76	4.87e-05	0.00192	57271870	57277383	5514	6123	chr17
369	7.44	8.25	6.42	1.84	4.87e-05	0.00192	90717623	90735569	17947	6280	chr17
370	4.02	5.12	1.94	3.18	4.88e-05	0.00192	118326908	118329782	2875	11005	chr5
371	3.45	-0.9	4.16	-5.05	5.02e-05	0.00196	122353014	122357175	4162	7936	chr2
372	3.85	0.62	4.53	-3.91	5.06e-05	0.00197	54706984	54709094	2111	150	chr1
373	4	5.1	1.92	3.18	5.11e-05	0.00199	5009735	5012067	2333	10374	chr5
374	5.58	6.5	4.29	2.21	5.13e-05	0.00199	142080290	142084692	4403	13261	chr7
375	3.49	-0.9	4.19	-5.09	5.17e-05	0.002	114599071	114601030	1960	10948	chr5
376	5.46	6.4	4.1	2.3	5.29e-05	0.00204	35887400	35892664	5265	6380	chr18
377	4.37	5.43	2.52	2.9	5.33e-05	0.00205	48514240	48518880	4641	4171	chr14
378	6.64	7.41	5.72	1.69	5.46e-05	0.0021	87743270	87748891	5622	6266	chr17
379	3.99	1.12	4.65	-3.53	5.55e-05	0.00212	6416956	6419035	2080	5193	chr16
380	7.75	8.48	6.92	1.56	5.56e-05	0.00212	57498615	57507477	8863	14664	chr9
381	7.48	8.26	6.54	1.72	5.64e-05	0.00214	94170512	94187272	16761	5522	chr16
382	4.56	5.63	2.61	3.02	5.65e-05	0.00214	32957503	32963064	5562	1665	chr11
383	6.34	7.19	5.23	1.96	5.65e-05	0.00214	105449175	105456166	6992	8939	chr3
384	3.37	-0.9	4.07	-4.97	5.75e-05	0.00217	49934595	49936309	1715	14598	chr9
385	7.62	8.41	6.65	1.76	5.78e-05	0.00218	81662425	81681352	18928	10705	chr5
386	3.68	0.64	4.34	-3.7	5.96e-05	0.00224	30671116	30673015	1900	11586	chr6
387	5.04	6.02	3.55	2.47	5.98e-05	0.00224	58336802	58340853	4052	7176	chr19
388	2.72	3.97	-0.86	4.84	6.24e-05	0.00233	84303562	84304795	1234	8759	chr3
389	6.67	7.49	5.64	1.85	6.28e-05	0.00233	85009367	85017363	7997	1294	chr10
390	6.31	7.15	5.25	1.9	6.28e-05	0.00233	34381132	34392904	11773	3403	chr13
391	5.32	6.27	3.93	2.34	6.29e-05	0.00233	75732973	75740451	7479	3022	chr12
392	3.49	-0.08	4.18	-4.26	6.3e-05	0.00233	114604969	114606694	1726	10950	chr5
393	4.6	5.67	2.73	2.94	6.34e-05	0.00234	86075661	86078481	2821	3097	chr12
394	5.17	6.18	3.58	2.59	6.36e-05	0.00234	69320088	69328101	8014	10635	chr5
395	4.49	5.49	2.9	2.59	6.37e-05	0.00234	44659816	44663587	3772	6457	chr18
396	3.39	-0.43	4.08	-4.52	6.44e-05	0.00236	87946701	87949830	3130	8782	chr3
397	4.57	2.15	5.19	-3.05	6.56e-05	0.00239	13717414	13720524	3111	9184	chr4
398	4.51	2.4	5.1	-2.7	6.56e-05	0.00239	37856898	37860544	3647	8634	chr3
399	3.57	0.2	4.25	-4.04	6.61e-05	0.00241	47504959	47506726	1768	6476	chr18
400	3.45	-0.9	4.15	-5.05	6.9e-05	0.0025	34144235	34145701	1467	4113	chr14
401	8.36	9.08	7.54	1.54	6.9e-05	0.0025	121136950	121161422	24473	472	chr1
402	5.71	6.56	4.62	1.94	7.07e-05	0.00255	134705930	134711418	5489	535	chr1
403	6.86	7.66	5.88	1.77	7.14e-05	0.00257	86702019	86715552	13534	8773	chr3
404	4.37	2.14	4.98	-2.84	7.31e-05	0.00262	103814930	103817371	2442	13875	chr8
405	4.43	5.5	2.54	2.96	7.32e-05	0.00262	115340450	115346887	6438	7876	chr2
406	3.33	-0.9	4.04	-4.93	7.41e-05	0.00265	134011500	134013531	2032	9937	chr4
407	3.31	-0.9	4.01	-4.91	7.51e-05	0.00268	114601503	114603654	2152	10949	chr5
408	5.49	6.47	4.02	2.45	7.54e-05	0.00268	29690079	29697739	7661	2873	chr12
409	5.91	6.8	4.69	2.11	7.55e-05	0.00268	85613151	85618935	5785	4936	chr15
410	7	7.78	6.06	1.71	7.68e-05	0.00272	86687117	86701097	13981	8772	chr3
411	6.76	5.53	7.23	-1.7	7.87e-05	0.00277	104582034	104594080	12047	3161	chr12
412	6.53	7.37	5.45	1.92	7.88e-05	0.00277	69493046	69505382	12337	237	chr1
413	4.18	1.48	4.82	-3.35	7.89e-05	0.00277	67654333	67657335	3003	9424	chr4
414	6.46	7.29	5.4	1.89	8.15e-05	0.00286	116650976	116655941	4966	2705	chr11
415	4.85	5.83	3.33	2.5	8.23e-05	0.00287	6157978	6162675	4698	11483	chr6
416	5.58	6.52	4.23	2.29	8.24e-05	0.00287	91519656	91529689	10034	13780	chr8
417	4.52	5.51	2.97	2.54	8.27e-05	0.00288	37046571	37049995	3425	5972	chr17
418	6.72	5.48	7.19	-1.71	8.33e-05	0.00289	107407540	107418735	11196	15009	chr9
419	7.11	7.88	6.19	1.69	8.36e-05	0.0029	139089967	139095307	5341	10071	chr4
420	7.42	8.19	6.51	1.68	8.4e-05	0.0029	89843512	89862455	18944	358	chr1
421	3.34	-0.9	4.05	-4.94	8.42e-05	0.0029	12234101	12235549	1449	1576	chr11
422	6.24	7.05	5.23	1.82	8.5e-05	0.00292	57718353	57723656	5304	10614	chr5
423	6.66	7.43	5.76	1.67	8.56e-05	0.00294	118972160	118978826	6667	7900	chr2
424	4.62	5.57	3.22	2.35	8.66e-05	0.00296	66042645	66045137	2493	7662	chr2
425	5.28	3.47	5.85	-2.38	8.7e-05	0.00297	8264972	8269330	4359	8523	chr3
426	5.26	6.14	4.08	2.06	8.8e-05	0.003	106521063	106527131	6069	11969	chr6
427	6.19	7	5.16	1.84	8.96e-05	0.00305	102208704	102217027	8324	14965	chr9
428	3.35	-0.9	4.06	-4.95	9.05e-05	0.00307	117491415	117492765	1351	2724	chr11
429	5.83	6.67	4.74	1.93	9.09e-05	0.00308	60909890	60914054	4165	6506	chr18
430	6.23	7.45	3.15	4.3	9.4e-05	0.00317	153163027	153173028	10002	8169	chr2
431	3.91	1.2	4.56	-3.35	9.49e-05	0.0032	13304492	13306242	1751	9180	chr4
432	8.72	9.44	7.92	1.51	9.67e-05	0.00324	101161282	101180834	19553	2508	chr11
433	3.18	4.36	0.5	3.86	9.68e-05	0.00324	65298330	65301066	2737	9416	chr4
434	6.15	6.97	5.12	1.85	9.75e-05	0.00326	94573087	94580070	6984	3794	chr13
435	4.46	5.53	2.54	2.99	9.84e-05	0.00328	111000368	111004048	3681	9566	chr4
436	6.12	6.92	5.14	1.78	9.89e-05	0.00329	70110547	70115184	4638	13594	chr8
437	6.51	5.14	7	-1.86	9.97e-05	0.00331	117483276	117489363	6088	2723	chr11
438	3.12	4.25	0.82	3.43	0.0001	0.00333	117412294	117414250	1957	9623	chr4
439	3.79	0.98	4.44	-3.46	0.000101	0.00333	64270482	64272086	1605	11730	chr6
440	5.81	7.04	2.4	4.64	0.000101	0.00333	48136100	48145335	9236	10599	chr5
441	7.09	7.87	6.16	1.71	0.000101	0.00334	127478681	127486470	7790	7969	chr2
442	5.51	3.95	6.04	-2.09	0.000104	0.0034	62870510	62876321	5812	9400	chr4
443	4.19	1.68	4.82	-3.14	0.000105	0.00344	120473319	120478967	5649	1443	chr10
444	7.34	8.1	6.45	1.65	0.000105	0.00344	70551441	70559283	7843	4374	chr14
445	4.75	5.72	3.29	2.43	0.000106	0.00345	170152940	170155800	2861	8409	chr2
446	6.19	7.04	5.11	1.92	0.000106	0.00345	152337048	152342136	5089	10263	chr4
447	4.8	5.78	3.31	2.47	0.000109	0.00353	84907896	84910995	3100	1292	chr10
448	4.88	5.77	3.63	2.14	0.00011	0.00358	153972517	153975759	3243	9125	chr3
449	6.54	7.31	5.61	1.7	0.000111	0.00358	37141315	37147533	6219	6405	chr18
450	3.27	-0.43	3.96	-4.39	0.000111	0.00359	121372453	121374475	2023	12984	chr7
451	6.96	5.67	7.44	-1.77	0.000112	0.00361	117472106	117482568	10463	2722	chr11
452	6.13	7	4.98	2.02	0.000114	0.00366	86269970	86276185	6216	4950	chr15
453	5.73	6.57	4.67	1.9	0.000115	0.00368	42272848	42275837	2990	1019	chr10
454	5.35	6.18	4.3	1.89	0.000116	0.00371	94874142	94877346	3205	13844	chr8
455	7.83	8.54	7.02	1.52	0.000117	0.00372	91850700	91876833	26134	13795	chr8
456	7.04	7.81	6.13	1.68	0.000117	0.00372	25298158	25309889	11732	4034	chr14
457	9.24	9.93	8.48	1.45	0.000117	0.00372	127522714	127537540	14827	1492	chr10
458	6.23	7.06	5.2	1.85	0.000118	0.00373	78487022	78496620	9599	2140	chr11
459	3.4	4.59	0.68	3.91	0.000118	0.00373	99499369	99502312	2944	13862	chr8
460	3.5	4.63	1.17	3.46	0.000118	0.00373	102284671	102287605	2935	431	chr1
461	4.14	5.19	2.34	2.84	0.000119	0.00373	80777787	80779946	2160	2158	chr11
462	8.8	10.07	4.56	5.51	0.000119	0.00374	85641213	85677837	36625	4939	chr15
463	8.02	8.74	7.21	1.54	0.00012	0.00375	99050129	99063555	13427	5063	chr15
464	4.03	5.12	2.02	3.1	0.000121	0.00377	115791985	115795400	3416	1412	chr10
465	3.27	-0.9	3.97	-4.87	0.000122	0.0038	99958805	99960471	1667	14947	chr9
466	4.15	5.2	2.34	2.86	0.000123	0.00383	29883938	29888557	4620	5806	chr17
467	4.31	5.29	2.82	2.46	0.000124	0.00384	23378559	23383176	4618	4030	chr14
468	4.64	5.61	3.18	2.43	0.000124	0.00384	64083334	64086219	2886	14745	chr9
469	5.98	2.68	6.66	-3.98	0.000125	0.00386	17617617	17625319	7703	8544	chr3
470	8.83	9.54	8.04	1.5	0.000125	0.00386	109176708	109190858	14151	12887	chr7
471	4.07	5.14	2.18	2.96	0.000126	0.00387	186702599	186705133	2535	802	chr1
472	6.62	7.41	5.68	1.73	0.000126	0.00387	63886687	63897763	11077	1946	chr11
473	7.11	7.9	6.16	1.74	0.000127	0.00389	63128359	63135328	6970	1934	chr11
474	3.34	4.47	1.11	3.36	0.000129	0.00395	97534125	97536376	2252	13859	chr8
475	4.17	5.26	2.16	3.1	0.000131	0.004	78574621	78579408	4788	3763	chr13
476	3.45	-0.9	4.16	-5.06	0.000132	0.00402	141766712	141767756	1045	11370	chr5
477	3.23	-0.9	3.94	-4.83	0.000132	0.00403	120419518	120421279	1762	1442	chr10
478	5.34	3.41	5.92	-2.5	0.000134	0.00406	66262651	66266950	4300	4691	chr15
479	3.21	-0.9	3.91	-4.8	0.000134	0.00406	88963281	88964985	1705	6672	chr18
480	3.73	0.82	4.39	-3.57	0.000136	0.00411	57942322	57943889	1568	3620	chr13
481	4	5.09	1.97	3.12	0.000137	0.00414	62337685	62340941	3257	8687	chr3
482	2.84	4.01	0.28	3.73	0.000138	0.00414	101606923	101608354	1432	4439	chr14
483	7.85	8.57	7.02	1.55	0.000138	0.00414	47420068	47437753	17686	9354	chr4
484	4.09	1.7	4.71	-3.01	0.000138	0.00414	45885630	45888115	2486	1061	chr10
485	4.27	5.29	2.59	2.71	0.000141	0.00422	51922217	51924769	2553	3512	chr13
486	2.91	4.07	0.4	3.67	0.000141	0.00422	73371692	73373712	2021	12716	chr7
487	3.18	-0.9	3.88	-4.77	0.000142	0.00422	12455841	12457426	1586	1579	chr11
488	3.25	-0.9	3.95	-4.85	0.000144	0.00428	52682109	52683678	1570	11686	chr6
489	3.68	4.84	1.14	3.7	0.000147	0.00437	105480860	105483023	2164	12872	chr7
490	5.73	6.63	4.47	2.16	0.000149	0.0044	104688944	104694270	5327	8926	chr3
491	5.93	6.75	4.9	1.86	0.000149	0.0044	130694538	130699844	5307	8003	chr2
492	3.1	4.29	0.34	3.95	0.000149	0.0044	155308890	155310919	2030	608	chr1
493	4.57	5.6	2.89	2.7	0.00015	0.0044	52496875	52500948	4074	136	chr1
494	5.94	6.78	4.88	1.9	0.000151	0.00444	71735892	71747536	11645	15387	chrX
495	3.53	0.62	4.19	-3.57	0.000154	0.00451	122654087	122655545	1459	15136	chr9
496	6.83	8.12	1.97	6.15	0.000155	0.00453	120263672	120273343	9672	9658	chr4
497	7.91	8.69	6.97	1.72	0.000157	0.00457	22699692	22730807	31116	4022	chr14
498	4.7	2.73	5.28	-2.55	0.000157	0.00457	86004475	86007981	3507	2257	chr11
499	7.62	8.35	6.78	1.58	0.000158	0.00459	124465904	124484925	19022	9726	chr4
500	5.67	6.51	4.61	1.9	0.000159	0.00462	106513580	106519796	6217	11968	chr6
501	6.12	7	4.95	2.04	0.00016	0.00464	8338498	8343036	4539	5590	chr17
502	4.71	5.68	3.25	2.43	0.000162	0.0047	22358893	22363777	4885	4006	chr14
503	4.06	1.94	4.66	-2.72	0.000163	0.0047	28896004	28899044	3041	11558	chr6
504	6.6	7.34	5.75	1.59	0.000164	0.00471	45824419	45833589	9171	9315	chr4
505	5.2	1.68	5.88	-4.21	0.000164	0.00472	12551266	12555939	4674	11494	chr6
506	4.41	5.41	2.82	2.59	0.000166	0.00476	65617301	65619349	2049	13584	chr8
507	2.99	4.15	0.52	3.63	0.000166	0.00476	82073250	82074677	1428	8741	chr3
508	3.63	0.82	4.28	-3.46	0.000167	0.00476	6833582	6835329	1748	9149	chr4
509	4.9	5.83	3.58	2.24	0.000167	0.00476	78582573	78588120	5548	3764	chr13
510	5.72	6.48	4.8	1.68	0.00017	0.00483	117573654	117577101	3448	8978	chr3
511	4.28	5.27	2.71	2.56	0.00017	0.00483	53512512	53516815	4304	1074	chr10
512	5.79	6.58	4.83	1.74	0.00017	0.00483	118921343	118925385	4043	4513	chr14
513	6.18	7	5.17	1.83	0.000174	0.00492	73053832	73060323	6492	8736	chr3
514	8.95	9.65	8.18	1.47	0.000176	0.00498	61801754	61817668	15915	7636	chr2
515	3.79	1.28	4.42	-3.14	0.000177	0.00498	27852069	27853703	1635	8564	chr3
516	6.86	7.58	6.05	1.53	0.000177	0.00498	159835538	159850809	15272	9141	chr3
517	4.55	2.68	5.12	-2.43	0.000177	0.00498	23234154	23237120	2967	11529	chr6
518	5.77	6.67	4.53	2.13	0.000179	0.00501	104696280	104700997	4718	8927	chr3
519	7.8	8.5	7.02	1.47	0.000181	0.00506	35318443	35336539	18097	1687	chr11
520	4.83	5.74	3.58	2.15	0.000181	0.00506	12383138	12388058	4921	3964	chr14
521	3.56	4.65	1.52	3.13	0.000182	0.00507	5311932	5314469	2538	7259	chr2
522	6.04	6.83	5.07	1.76	0.000184	0.00512	3336142	3343405	7264	10371	chr5
523	6.07	6.89	5.03	1.86	0.000185	0.00512	151895834	151906582	10749	583	chr1
524	6.93	7.66	6.08	1.58	0.000186	0.00515	149951316	149958132	6817	10202	chr4
525	3.46	4.58	1.23	3.35	0.000186	0.00515	102423352	102426159	2808	11958	chr6
526	3.69	0.98	4.34	-3.36	0.000189	0.00521	106164704	106166671	1968	10802	chr5
527	4.36	5.34	2.84	2.5	0.00019	0.00523	77613709	77616757	3049	289	chr1
528	6.69	7.43	5.86	1.57	0.000192	0.00526	134232977	134237854	4878	524	chr1
529	5.6	6.43	4.53	1.9	0.000195	0.00533	159852422	159861246	8825	9142	chr3
530	4.53	5.52	3.01	2.51	0.000195	0.00533	38737544	38741993	4450	6442	chr18
531	6.55	7.28	5.73	1.55	0.000196	0.00536	180497839	180502955	5117	8482	chr2
532	4.46	5.52	2.62	2.9	0.000199	0.00544	105761632	105764717	3086	12873	chr7
533	6.52	7.25	5.68	1.57	0.0002	0.00544	21157118	21164230	7113	966	chr10
534	8.45	9.16	7.65	1.51	0.0002	0.00544	29506283	29527314	21032	14370	chr9
535	3.15	-0.9	3.86	-4.75	0.000203	0.0055	29945075	29946364	1290	5810	chr17
536	4.35	5.42	2.47	2.95	0.000203	0.0055	63453905	63458605	4701	9408	chr4
537	3.15	-0.9	3.85	-4.75	0.000204	0.00551	135308401	135310012	1612	11241	chr5
538	6.43	7.18	5.56	1.62	0.000205	0.00552	3325103	3330178	5076	5555	chr17
539	4.16	5.21	2.32	2.89	0.000205	0.00552	79531270	79534692	3423	3045	chr12
540	5.98	6.81	4.93	1.88	0.000206	0.00553	93659744	93665988	6245	7805	chr2
541	4.31	2.01	4.93	-2.92	0.000207	0.00554	29572852	29576201	3350	7451	chr2
542	3.09	-0.9	3.79	-4.68	0.000207	0.00554	38178566	38179890	1325	6432	chr18
543	3.08	-0.9	3.78	-4.67	0.000208	0.00555	101608870	101610257	1388	8900	chr3
544	5.89	6.68	4.91	1.77	0.000209	0.00557	53066237	53072498	6262	11699	chr6
545	6.4	7.17	5.49	1.68	0.00021	0.0056	34485892	34492507	6616	14411	chr9
546	3.96	5.03	2.09	2.93	0.000211	0.00561	28516140	28519024	2885	5786	chr17
547	2.56	3.75	-0.26	4.01	0.000217	0.00577	113137301	113138852	1552	10904	chr5
548	2.72	3.9	0.1	3.8	0.000219	0.0058	49795509	49797088	1580	14594	chr9
549	5.53	4.08	6.04	-1.96	0.00022	0.00581	27224477	27233602	9126	5745	chr17
550	3.97	5.08	1.86	3.21	0.000221	0.00582	115796834	115800235	3402	1413	chr10
551	5.93	4.49	6.44	-1.95	0.000221	0.00582	13420437	13425568	5132	30	chr1
552	5.87	6.68	4.89	1.79	0.000223	0.00587	115161140	115166347	5208	2668	chr11
553	2.48	3.69	-0.43	4.12	0.000226	0.00593	60273998	60275051	1054	14695	chr9
554	7.14	7.89	6.28	1.61	0.000227	0.00594	114784741	114794210	9470	2654	chr11
555	3.14	-0.9	3.84	-4.73	0.000227	0.00594	73865443	73866586	1144	4722	chr15
556	4.52	5.51	2.96	2.55	0.000231	0.00604	63460191	63464598	4408	9409	chr4
557	8.12	8.81	7.35	1.46	0.000233	0.00606	32402272	32418346	16075	14396	chr9
558	5.25	6.14	4.03	2.1	0.000233	0.00606	71236102	71241236	5135	4381	chr14
559	6.54	7.33	5.58	1.75	0.000234	0.00609	46196449	46208998	12550	10597	chr5
560	4.95	5.9	3.56	2.34	0.000241	0.00625	63182320	63185882	3563	7642	chr2
561	4.84	6.03	2.01	4.02	0.000242	0.00625	69197423	69201641	4219	6572	chr18
562	6.88	7.93	5.09	2.84	0.000242	0.00625	42040818	42057991	17174	14461	chr9
563	3.37	0.57	4.03	-3.46	0.000247	0.00637	107353389	107356079	2691	15000	chr9
564	4.61	5.53	3.32	2.21	0.00025	0.00643	49094476	49099359	4884	15301	chrX
565	5.71	6.51	4.72	1.79	0.000252	0.00645	23306669	23312401	5733	6344	chr18
566	5.84	6.7	4.73	1.97	0.000252	0.00645	52673298	52678674	5377	7601	chr2
567	3.09	-0.9	3.79	-4.69	0.000252	0.00645	67122444	67124328	1885	6149	chr17
568	3.95	5.03	2.03	2.99	0.000253	0.00646	119331846	119335170	3325	12961	chr7
569	6.92	7.6	6.17	1.43	0.000253	0.00646	79709056	79714960	5905	2146	chr11
570	6.78	7.83	4.96	2.87	0.000254	0.00647	86042326	86049486	7161	328	chr1
571	3.02	-0.9	3.72	-4.62	0.000256	0.00651	125648452	125649907	1456	9790	chr4
572	6.38	7.18	5.4	1.78	0.000257	0.00652	22339951	22350315	10365	6342	chr18
573	6.99	7.69	6.19	1.5	0.000258	0.00654	15060582	15069352	8771	6320	chr18
574	5.43	6.32	4.22	2.1	0.00026	0.00657	35932743	35938167	5425	6382	chr18
575	2.96	4.09	0.68	3.41	0.000262	0.00663	88158891	88160968	2078	6270	chr17
576	5.36	6.19	4.3	1.89	0.000264	0.00664	115202890	115206899	4010	10961	chr5
577	5.31	6.15	4.22	1.93	0.000265	0.00665	77618227	77624080	5854	290	chr1
578	7.57	8.26	6.81	1.45	0.000265	0.00665	143251602	143257969	6368	11384	chr5
579	3.49	4.64	1.06	3.58	0.000266	0.00667	91409366	91411451	2086	11880	chr6
580	6.55	5.06	7.06	-2	0.000267	0.00667	193408860	193419961	11102	888	chr1
581	8.34	9.06	7.53	1.53	0.000271	0.00677	15974200	15997247	23048	10396	chr5
582	3.61	1.24	4.24	-3	0.000272	0.00677	151161089	151162909	1821	10221	chr4
583	4.52	5.45	3.18	2.27	0.000273	0.00678	45559969	45562239	2271	6462	chr18
584	3.81	4.89	1.81	3.09	0.000273	0.00678	9199020	9200822	1803	15168	chrX
585	3.54	0.64	4.19	-3.55	0.000274	0.0068	67366371	67367763	1393	4319	chr14
586	8.48	9.16	7.73	1.42	0.000274	0.0068	140043358	140057561	14204	13218	chr7
587	3.87	1.37	4.5	-3.13	0.000282	0.00697	119009806	119012975	3170	11020	chr5
588	4.09	5.15	2.22	2.94	0.000287	0.00708	24532913	24534859	1947	12331	chr7
589	3.14	-0.9	3.84	-4.74	0.000288	0.00709	125633027	125634014	988	9787	chr4
590	5.44	6.28	4.37	1.91	0.000291	0.00715	28818191	28823906	5716	2869	chr12
591	6.29	7.05	5.39	1.66	0.000294	0.00721	77542866	77549552	6687	10690	chr5
592	4.54	5.47	3.22	2.25	0.000296	0.00725	75359943	75362733	2791	6585	chr18
593	6.25	7.03	5.33	1.71	0.000298	0.00729	135066852	135077824	10973	15939	chrX
594	5.33	6.25	4.04	2.21	0.000302	0.00738	154548782	154552729	3948	8176	chr2
595	7.58	3.48	8.29	-4.8	0.000303	0.00738	107437212	107458911	21700	15014	chr9
596	2.68	3.86	0.04	3.82	0.000303	0.00738	5473425	5474918	1494	6741	chr19
597	4.51	5.49	2.97	2.53	0.000304	0.00738	36407956	36412177	4222	6920	chr19
598	5.46	6.33	4.31	2.02	0.000304	0.00738	132657648	132664372	6725	13123	chr7
599	5.55	6.39	4.48	1.91	0.000305	0.00739	117368779	117377693	8915	9619	chr4
600	6.17	6.94	5.25	1.69	0.000309	0.00748	120298715	120309786	11072	11074	chr5
601	6.62	7.39	5.71	1.68	0.000313	0.00755	63703326	63714747	11422	1944	chr11
602	6.19	4.93	6.67	-1.74	0.000315	0.0076	71328814	71335847	7034	3685	chr13
603	3.02	4.15	0.72	3.43	0.000317	0.00763	29902257	29903761	1505	5339	chr16
604	5.14	6.02	3.95	2.07	0.000321	0.00772	149586561	149589419	2859	10190	chr4
605	5.46	6.26	4.48	1.79	0.000324	0.00777	8764729	8770765	6037	8525	chr3
606	6.26	7.41	3.87	3.54	0.000326	0.0078	192851345	192858778	7434	878	chr1
607	3	-0.9	3.69	-4.59	0.000327	0.00781	166349257	166351877	2621	8344	chr2
608	5.17	6.01	4.09	1.92	0.000327	0.00782	75930124	75933746	3623	1176	chr10
609	4.45	5.5	2.68	2.81	0.000331	0.00789	30379032	30383744	4713	5816	chr17
610	6.13	6.95	5.09	1.86	0.000334	0.00795	164995254	165000082	4829	8319	chr2
611	6.45	7.17	5.63	1.54	0.000336	0.00797	19106642	19112479	5838	6836	chr19
612	3.18	4.28	1.09	3.19	0.000338	0.00802	38336340	38339925	3586	7582	chr2
613	7.02	7.72	6.24	1.48	0.000341	0.00808	118604791	118613220	8430	15091	chr9
614	6.95	7.67	6.13	1.54	0.000342	0.00808	39114626	39121262	6637	11625	chr6
615	5.33	6.47	2.93	3.54	0.000344	0.00811	57597896	57607573	9678	3618	chr13
616	5.32	6.11	4.35	1.77	0.000344	0.00811	54754084	54757930	3847	8669	chr3
617	8.53	9.22	7.77	1.45	0.000359	0.00845	165831872	165852555	20684	642	chr1
618	4.05	5.13	2.07	3.06	0.00036	0.00845	40838534	40841490	2957	2910	chr12
619	3.56	4.64	1.61	3.04	0.000362	0.00849	182569731	182572154	2424	766	chr1
620	4.34	5.31	2.85	2.46	0.000363	0.0085	110977679	110981336	3658	10878	chr5
621	4.86	5.76	3.62	2.14	0.000364	0.00851	90542652	90547618	4967	2306	chr11
622	5.32	6.14	4.28	1.86	0.000368	0.00858	122804897	122808491	3595	14175	chr8
623	6.99	7.7	6.2	1.49	0.000369	0.00859	31932782	31938856	6075	5365	chr16
624	2.64	3.8	0.17	3.63	0.000373	0.00867	58672477	58674225	1749	9388	chr4
625	2.96	-0.9	3.65	-4.55	0.000373	0.00867	37819543	37821134	1592	8633	chr3
626	8.1	8.81	7.31	1.5	0.000374	0.00868	33673895	33695450	21556	1674	chr11
627	5.07	3.4	5.62	-2.22	0.000375	0.00869	72259891	72264268	4378	3706	chr13
628	7.22	7.92	6.44	1.47	0.000378	0.00873	21242690	21251404	8715	5288	chr16
629	4.54	5.56	2.87	2.69	0.000379	0.00875	115098889	115103076	4188	3910	chr13
630	5.6	6.48	4.41	2.07	0.000384	0.00885	56221628	56230241	8614	3605	chr13
631	2.93	-0.9	3.62	-4.52	0.000388	0.00891	107383811	107384919	1109	13909	chr8
632	4.28	2.47	4.84	-2.37	0.000388	0.00892	81494593	81498873	4281	12765	chr7
633	4.3	5.31	2.68	2.63	0.00039	0.00894	19560377	19564286	3910	6837	chr19
634	6.52	7.26	5.66	1.6	0.000391	0.00894	62424214	62437980	13767	189	chr1
635	5.8	6.57	4.88	1.69	0.000392	0.00894	28810754	28816889	6136	2868	chr12
636	5.04	3.55	5.55	-2.01	0.000392	0.00894	193484226	193487911	3686	892	chr1
637	3.04	-0.9	3.74	-4.63	0.000392	0.00894	28288731	28290070	1340	7420	chr2
638	4.46	5.41	3.04	2.37	0.000398	0.00906	88033797	88035633	1837	9462	chr4
639	6.72	7.42	5.95	1.48	0.0004	0.00907	83544242	83550085	5844	6219	chr17
640	6.32	7.12	5.35	1.76	0.0004	0.00907	52544029	52557892	13864	15338	chrX
641	6.3	7.04	5.46	1.58	0.000401	0.00907	112574414	112579503	5090	10898	chr5
642	4.31	5.33	2.64	2.69	0.000401	0.00907	18917425	18921009	3585	1599	chr11
643	3.85	4.88	2.15	2.73	0.000402	0.00907	29889061	29891150	2090	5807	chr17
644	3.9	5.01	1.77	3.24	0.000402	0.00907	13856754	13860500	3747	33	chr1
645	7.67	8.33	6.96	1.37	0.000408	0.00918	115185225	115196783	11559	10960	chr5
646	5.02	5.87	3.9	1.97	0.000412	0.00926	30645356	30648242	2887	4607	chr15
647	5.29	6.11	4.28	1.82	0.000414	0.00928	80943121	80947110	3990	6206	chr17
648	4.61	5.62	3.01	2.61	0.000414	0.00928	57406787	57411610	4824	13571	chr8
649	5.57	6.41	4.5	1.91	0.000425	0.0095	28580677	28586312	5636	6889	chr19
650	3.34	4.43	1.34	3.08	0.000431	0.00962	54430742	54434125	3384	4198	chr14
651	7.14	7.81	6.41	1.4	0.000431	0.00962	77792689	77797668	4980	6622	chr18
652	5.79	6.89	3.66	3.23	0.000432	0.00962	131581743	131592016	10274	11210	chr5
653	3.3	0.2	3.97	-3.76	0.000435	0.00966	107464119	107465205	1087	15016	chr9
654	6.88	7.57	6.12	1.46	0.000437	0.0097	85470891	85478201	7311	3090	chr12
655	8.19	8.88	7.43	1.45	0.00044	0.00975	6859900	6877292	17393	4549	chr15
656	3.14	4.25	1.01	3.25	0.000447	0.00988	42873197	42875176	1980	5979	chr17
657	3.7	1.12	4.34	-3.22	0.000447	0.00988	149394554	149396152	1599	8103	chr2
658	5.39	6.23	4.32	1.91	0.00045	0.00991	54918473	54924513	6041	4663	chr15
659	8.72	9.42	7.93	1.49	0.00045	0.00991	91155814	91196155	40342	5480	chr16
660	5.96	6.8	4.87	1.93	0.000453	0.00996	109506590	109516201	9612	3207	chr12
661	7.81	8.48	7.07	1.41	0.000455	0.01	180932965	180945380	12416	754	chr1
662	3.61	4.68	1.68	3	0.000457	0.01	3837358	3839287	1930	6288	chr18
663	4.79	3.26	5.31	-2.05	0.000458	0.01	128419510	128423048	3539	11151	chr5
664	6.95	7.66	6.15	1.51	0.00046	0.0101	32583154	32591456	8303	11600	chr6
665	6.86	7.57	6.05	1.52	0.000461	0.0101	130632329	130639097	6769	8002	chr2
666	2.95	-0.43	3.63	-4.06	0.000463	0.0101	48774297	48775922	1626	13550	chr8
667	4.16	5.2	2.38	2.82	0.000464	0.0101	63269658	63272256	2599	3638	chr13
668	5.95	6.75	4.98	1.77	0.000467	0.0101	92123857	92133108	9252	13805	chr8
669	3.26	4.38	1.02	3.36	0.000469	0.0102	17788107	17790838	2732	14285	chr9
670	5.96	6.72	5.06	1.66	0.000474	0.0103	181350752	181354898	4147	760	chr1
671	7.29	7.97	6.56	1.41	0.000476	0.0103	127673857	127680785	6929	486	chr1
672	3.87	1.37	4.5	-3.13	0.000478	0.0103	47341407	47343234	1828	1787	chr11
673	6.41	7.11	5.64	1.48	0.000481	0.0104	36192585	36199343	6759	6386	chr18
674	4.34	5.26	3.04	2.22	0.000487	0.0105	4788445	4790453	2009	12213	chr7
675	3.46	0.82	4.11	-3.29	0.000491	0.0105	137272770	137275470	2701	13180	chr7
676	6.82	7.52	6.06	1.47	0.000493	0.0106	70106457	70116090	9634	2981	chr12
677	5.24	3.55	5.78	-2.24	0.000494	0.0106	86920268	86925630	5363	13737	chr8
678	3.07	-0.2	3.74	-3.94	0.000497	0.0106	101068825	101070641	1817	5097	chr15
679	4.57	5.47	3.32	2.15	0.000497	0.0106	32385527	32388379	2853	6905	chr19
680	4.73	5.62	3.53	2.09	0.000498	0.0106	128895719	128898223	2505	1506	chr10
681	5.22	6.11	4.01	2.1	0.000501	0.0107	97137786	97141244	3459	2406	chr11
682	8.66	9.29	8	1.3	0.000504	0.0107	79500517	79518815	18299	4853	chr15
683	4.94	5.84	3.7	2.13	0.00051	0.0108	156776219	156783647	7429	614	chr1
684	6.41	7.16	5.53	1.64	0.000518	0.011	120709163	120714911	5749	11094	chr5
685	8.96	9.62	8.28	1.34	0.000524	0.0111	121162750	121186612	23863	473	chr1
686	3.7	4.73	2.01	2.72	0.000528	0.0112	67938379	67941617	3239	14777	chr9
687	4.49	5.42	3.19	2.23	0.000532	0.0112	132666653	132671151	4499	13124	chr7
688	4.15	1.93	4.75	-2.82	0.000534	0.0113	22823822	22825947	2126	14347	chr9
689	7.17	7.82	6.47	1.35	0.000535	0.0113	45539650	45549977	10328	7051	chr19
690	4.09	2.07	4.68	-2.61	0.000541	0.0114	127267311	127270062	2752	9838	chr4
691	5.18	6.06	3.97	2.1	0.000542	0.0114	89002962	89009352	6391	13768	chr8
692	3.87	4.95	1.9	3.05	0.000543	0.0114	50679925	50683245	3321	11661	chr6
693	4.52	5.54	2.86	2.68	0.000554	0.0116	172785827	172790642	4816	8435	chr2
694	6.78	7.49	6	1.49	0.000556	0.0116	168598340	168604301	5962	8391	chr2
695	5.41	6.24	4.38	1.85	0.000558	0.0116	97545281	97549657	4377	2415	chr11
696	4.64	5.58	3.27	2.31	0.000558	0.0116	119324201	119329787	5587	12960	chr7
697	3.35	4.43	1.37	3.06	0.00056	0.0116	114675729	114676964	1236	2651	chr11
698	3.49	1.15	4.11	-2.96	0.00056	0.0116	121066342	121070166	3825	11101	chr5
699	4.17	5.22	2.34	2.88	0.000564	0.0117	36527054	36530822	3769	2898	chr12
700	7.75	8.4	7.06	1.34	0.000572	0.0118	37525962	37533627	7666	14435	chr9
701	2.7	3.84	0.32	3.52	0.000572	0.0118	55825900	55827299	1400	4219	chr14
702	4.67	5.53	3.54	1.98	0.000575	0.0119	38349082	38352407	3326	6938	chr19
703	6.18	6.98	5.2	1.78	0.000576	0.0119	35579734	35584667	4934	7570	chr2
704	5.34	6.14	4.34	1.8	0.000576	0.0119	106709942	106716093	6152	439	chr1
705	2.93	-0.9	3.63	-4.53	0.000578	0.0119	125631530	125632346	817	9786	chr4
706	5.97	7.08	3.81	3.27	0.000581	0.0119	40651935	40659230	7296	4640	chr15
707	5.21	6.08	4.03	2.06	0.000584	0.012	57522534	57527091	4558	4227	chr14
708	4.24	5.28	2.5	2.78	0.000584	0.012	42651193	42654909	3717	7589	chr2
709	8.01	8.71	7.23	1.49	0.000586	0.012	29029379	29046354	16976	4067	chr14
710	4.9	5.74	3.8	1.95	0.00059	0.012	76546022	76549708	3687	3032	chr12
711	7.04	7.72	6.31	1.41	0.00059	0.012	112950177	112957705	7529	12923	chr7
712	4.45	5.42	2.99	2.44	0.000599	0.0122	29905417	29909921	4505	5340	chr16
713	6.76	7.5	5.91	1.59	0.000599	0.0122	102973282	102980688	7407	9525	chr4
714	6.3	7.04	5.45	1.6	0.0006	0.0122	23005109	23014498	9390	14349	chr9
715	3	-0.9	3.69	-4.59	0.000601	0.0122	29776498	29777685	1188	14376	chr9
716	3.26	0.2	3.92	-3.72	0.000603	0.0122	114910953	114913128	2176	14027	chr8
717	2.47	3.64	-0.14	3.78	0.000609	0.0123	126038821	126040263	1443	11140	chr5
718	9.5	10.16	8.78	1.38	0.00061	0.0123	91285790	91333988	48199	5484	chr16
719	3.9	4.95	2.13	2.81	0.000616	0.0124	118596963	118599120	2158	12957	chr7
720	4.23	5.17	2.85	2.32	0.000619	0.0125	54600575	54602735	2161	3566	chr13
721	6.52	7.25	5.69	1.55	0.000631	0.0127	42927807	42940254	12448	6990	chr19
722	4.24	5.17	2.89	2.29	0.000631	0.0127	36505433	36508576	3144	12494	chr7
723	7.72	8.35	7.06	1.29	0.000632	0.0127	69799494	69808008	8515	2004	chr11
724	2.88	-0.9	3.57	-4.47	0.000638	0.0128	143184278	143185254	977	11382	chr5
725	7.45	8.53	5.48	3.05	0.00065	0.013	105410582	105430393	19812	1376	chr10
726	8.26	8.96	7.48	1.48	0.000654	0.0131	58114416	58138333	23918	6498	chr18
727	2.86	-0.9	3.55	-4.45	0.000656	0.0131	99639297	99640454	1158	8894	chr3
728	3.05	-0.08	3.72	-3.8	0.000657	0.0131	88228944	88230194	1251	11841	chr6
729	2.93	-0.2	3.6	-3.8	0.00066	0.0131	51743366	51744209	844	14610	chr9
730	7.04	7.74	6.25	1.48	0.000661	0.0131	79713724	79721996	8273	14870	chr9
731	6.66	7.4	5.81	1.58	0.000661	0.0131	119104879	119109829	4951	12041	chr6
732	5.77	6.57	4.79	1.77	0.000662	0.0131	56146839	56155526	8688	1861	chr11
733	4.29	2.15	4.89	-2.75	0.000665	0.0132	110273711	110275529	1819	13997	chr8
734	4.97	5.84	3.81	2.03	0.000672	0.0133	119981796	119984657	2862	15101	chr9
735	3.95	2.06	4.52	-2.46	0.000679	0.0134	46870671	46872776	2106	9341	chr4
736	5.29	6.15	4.17	1.98	0.000689	0.0136	63294457	63298043	3587	8689	chr3
737	8.04	8.72	7.32	1.4	0.000697	0.0137	79763085	79776277	13193	4416	chr14
738	5.49	6.3	4.49	1.8	0.000699	0.0138	132152946	132156284	3339	13119	chr7
739	9.28	9.88	8.66	1.22	0.000702	0.0138	26195550	26208846	13297	7371	chr2
740	5.22	6.05	4.15	1.9	0.000715	0.014	17768932	17773542	4611	6328	chr18
741	6.35	7.11	5.47	1.64	0.000719	0.0141	163033648	163046221	12574	16504	chrX
742	9.17	8.07	9.6	-1.53	0.000721	0.0141	122612848	122651542	38695	15135	chr9
743	5.6	6.4	4.62	1.78	0.000721	0.0141	90549237	90554709	5473	2307	chr11
744	2.87	-0.9	3.56	-4.46	0.000722	0.0141	71434961	71435856	896	1161	chr10
745	7.39	8.06	6.67	1.39	0.000724	0.0141	116247933	116256597	8665	8975	chr3
746	2.81	-0.9	3.5	-4.4	0.000724	0.0141	181481380	181482985	1606	8511	chr2
747	6.39	7.15	5.5	1.65	0.000725	0.0141	128988418	128998070	9653	12120	chr6
748	4.46	5.41	3.07	2.34	0.000729	0.0141	4473819	4476049	2231	2817	chr12
749	5.44	6.23	4.48	1.75	0.00073	0.0141	102905025	102908535	3511	11961	chr6
750	5.77	6.56	4.82	1.74	0.000735	0.0142	84910968	84914568	3601	13723	chr8
751	5.48	6.64	2.95	3.69	0.000737	0.0142	66745234	66749157	3924	10626	chr5
752	7.49	8.17	6.75	1.42	0.000743	0.0143	35150407	35159013	8607	5378	chr16
753	2.78	-0.9	3.47	-4.37	0.000746	0.0144	120832882	120834175	1294	14098	chr8
754	7.22	7.92	6.45	1.47	0.000749	0.0144	133976490	133989472	12983	11221	chr5
755	3.9	4.92	2.22	2.7	0.00075	0.0144	84000215	84003038	2824	13697	chr8
756	6.23	5.12	6.67	-1.54	0.000751	0.0144	114472177	114481027	8851	10941	chr5
757	5.11	3.71	5.61	-1.9	0.000756	0.0145	104594932	104598584	3653	3162	chr12
758	6.68	7.35	5.97	1.38	0.00076	0.0146	178525910	178532006	6097	728	chr1
759	5.41	6.2	4.45	1.76	0.000764	0.0146	138181059	138188597	7539	8034	chr2
760	3.73	4.75	2.08	2.67	0.000765	0.0146	79635991	79638858	2868	7762	chr2
761	2.91	-0.43	3.58	-4.01	0.000765	0.0146	107920954	107922299	1346	3879	chr13
762	3.06	4.14	1.09	3.05	0.000765	0.0146	173338272	173339724	1453	8444	chr2
763	4.05	5.07	2.38	2.69	0.000768	0.0146	43576359	43578289	1931	1040	chr10
764	3.6	4.68	1.63	3.05	0.000769	0.0146	49778043	49781084	3042	1065	chr10
765	4.39	5.38	2.8	2.58	0.000779	0.0148	45378707	45381325	2619	8648	chr3
766	5.65	6.43	4.71	1.71	0.000781	0.0148	9795482	9800351	4870	13	chr1
767	3.28	0.44	3.94	-3.5	0.000781	0.0148	67633268	67634312	1045	4335	chr14
768	6.33	7.06	5.49	1.56	0.000791	0.015	91987841	91997080	9240	13796	chr8
769	7.57	8.2	6.9	1.3	0.000793	0.015	150685394	150693543	8150	8109	chr2
770	5.13	6.04	3.89	2.15	0.000796	0.015	28787358	28793268	5911	10449	chr5
771	4.01	2.1	4.58	-2.47	0.000796	0.015	121185921	121188332	2412	12978	chr7
772	3.54	4.58	1.75	2.84	0.000798	0.015	48030127	48032468	2342	6064	chr17
773	4.21	5.2	2.67	2.53	0.000803	0.0151	35658153	35660684	2532	5382	chr16
774	6.55	7.29	5.71	1.57	0.000806	0.0151	39485256	39490777	5522	6446	chr18
775	3.44	4.56	1.27	3.29	0.000808	0.0151	101940266	101942386	2121	11957	chr6
776	5.95	6.66	5.14	1.52	0.000808	0.0151	55596625	55601946	5322	1857	chr11
777	5.36	6.16	4.38	1.78	0.000812	0.0152	127160759	127164479	3721	9024	chr3
778	6.01	7.21	3.13	4.08	0.000814	0.0152	75557978	75562915	4938	1168	chr10
779	6.85	7.54	6.1	1.44	0.00082	0.0153	95522328	95528145	5818	3818	chr13
780	3.62	0.9	4.27	-3.36	0.000822	0.0153	108001324	108003287	1964	3189	chr12
781	5.2	6.06	4.08	1.97	0.000822	0.0153	100828375	100834881	6507	3136	chr12
782	6.77	7.5	5.93	1.57	0.000824	0.0153	37148184	37158051	9868	1712	chr11
783	8.55	9.23	7.83	1.4	0.000827	0.0153	103303598	103329996	26399	13870	chr8
784	7.81	8.45	7.13	1.33	0.00083	0.0154	103189989	103201184	11196	2559	chr11
785	3.69	4.68	2.18	2.5	0.000833	0.0154	25818432	25820569	2138	5318	chr16
786	2.73	-0.9	3.42	-4.32	0.000834	0.0154	151355172	151357197	2026	10236	chr4
787	2.74	-0.9	3.43	-4.33	0.000837	0.0154	45401539	45402974	1436	14534	chr9
788	7.67	8.31	7	1.31	0.000842	0.0155	127660506	127670180	9675	1495	chr10
789	5.69	6.87	2.97	3.9	0.000846	0.0156	24230850	24238793	7944	57	chr1
790	9.32	9.96	8.66	1.3	0.000847	0.0156	121042022	121070189	28168	466	chr1
791	5.83	4.49	6.32	-1.83	0.000854	0.0157	56406242	56410914	4673	9371	chr4
792	3.83	4.89	1.94	2.95	0.000855	0.0157	106646726	106649199	2474	7854	chr2
793	5.32	6.13	4.31	1.82	0.000855	0.0157	39874856	39882590	7735	3436	chr13
794	5.49	6.32	4.42	1.91	0.000857	0.0157	102255003	102259465	4463	5130	chr15
795	4.32	5.33	2.66	2.68	0.000858	0.0157	120298996	120303970	4975	14087	chr8
796	4.76	5.63	3.58	2.05	0.000859	0.0157	59310354	59314991	4638	171	chr1
797	9.02	9.68	8.32	1.36	0.000861	0.0157	12320946	12354946	34001	13401	chr8
798	5.42	6.28	4.31	1.97	0.000865	0.0157	77296537	77305252	8716	12731	chr7
799	8.19	8.87	7.46	1.41	0.000869	0.0158	146944751	146963873	19123	8085	chr2
800	7.06	7.75	6.3	1.45	0.00087	0.0158	20723178	20730769	7592	14299	chr9
801	3.89	1.7	4.49	-2.79	0.00087	0.0158	57494433	57496075	1643	5417	chr16
802	5.21	6.06	4.12	1.94	0.000875	0.0158	112117346	112122823	5478	15055	chr9
803	4.57	2.55	5.16	-2.61	0.000878	0.0159	67616801	67620392	3592	1145	chr10
804	2.76	-0.9	3.45	-4.34	0.00088	0.0159	70497230	70498249	1020	1159	chr10
805	5.47	6.57	3.38	3.2	0.000888	0.016	47334304	47338671	4368	6029	chr17
806	2.71	-0.9	3.4	-4.3	0.000889	0.016	180424460	180425803	1344	8480	chr2
807	6.95	7.62	6.22	1.41	0.000892	0.016	67340787	67346449	5663	6564	chr18
808	7.27	7.93	6.57	1.36	0.000894	0.0161	76290637	76298253	7617	4776	chr15
809	6.37	7.11	5.51	1.6	0.000904	0.0162	127786225	127792219	5995	9029	chr3
810	5.17	5.96	4.2	1.76	0.000907	0.0163	99569640	99572997	3358	9502	chr4
811	5.57	6.34	4.65	1.69	0.000911	0.0163	35917322	35921791	4470	6381	chr18
812	5.76	6.49	4.93	1.56	0.000912	0.0163	145113271	145116805	3535	11416	chr5
813	3.23	4.36	0.92	3.44	0.000912	0.0163	131953265	131956508	3244	11215	chr5
814	3.28	4.36	1.32	3.04	0.000912	0.0163	84190542	84191972	1431	8757	chr3
815	5.81	6.57	4.9	1.67	0.000924	0.0165	85484492	85491933	7442	14882	chr9
816	4.61	3.15	5.12	-1.97	0.000928	0.0165	67609058	67612428	3371	1143	chr10
817	5.05	5.92	3.89	2.03	0.000947	0.0168	93517323	93522162	4840	5001	chr15
818	6.45	7.15	5.66	1.49	0.000947	0.0168	89495232	89501850	6619	4984	chr15
819	6.41	7.08	5.67	1.42	0.000952	0.0169	92057316	92062633	5318	7792	chr2
820	4.81	5.69	3.64	2.05	0.000958	0.017	30007712	30011137	3426	4074	chr14
821	7.52	8.14	6.87	1.27	0.000961	0.017	139848234	139856677	8444	10083	chr4
822	5.06	6.23	2.43	3.8	0.000963	0.017	59962019	59969364	7346	4242	chr14
823	5.44	6.22	4.52	1.7	0.000963	0.017	193781402	193786281	4880	898	chr1
824	5.19	6.02	4.15	1.87	0.000969	0.0171	15027559	15030310	2752	13430	chr8
825	7.06	7.74	6.33	1.41	0.00097	0.0171	64382924	64389815	6892	14747	chr9
826	3.57	1.33	4.18	-2.86	0.000972	0.0171	67278648	67280433	1786	4305	chr14
827	3.02	0.2	3.67	-3.47	0.000972	0.0171	43958340	43959612	1273	3460	chr13
828	3.93	4.88	2.53	2.35	0.000973	0.0171	22075356	22079745	4390	10404	chr5
829	7.26	7.92	6.55	1.37	0.000981	0.0172	116279582	116293518	13937	10975	chr5
830	6.91	7.61	6.13	1.48	0.000983	0.0172	130358095	130366392	8298	7998	chr2
831	5.89	6.62	5.05	1.57	0.000983	0.0172	24709873	24713581	3709	982	chr10
832	3.05	0.2	3.7	-3.5	0.000989	0.0172	48367866	48369692	1827	4162	chr14
833	7.69	8.31	7.06	1.25	0.000992	0.0173	141289794	141296459	6666	13243	chr7
834	6.49	7.16	5.78	1.38	0.00101	0.0175	30350611	30356091	5481	4077	chr14
835	5.39	6.54	2.97	3.57	0.00101	0.0175	131593235	131601001	7767	11211	chr5
836	6.33	7.52	3.53	3.99	0.00101	0.0175	85620665	85631048	10384	4937	chr15
837	5.84	6.61	4.94	1.67	0.00101	0.0175	51913868	51921628	7761	1071	chr10
838	8.05	8.67	7.4	1.28	0.00101	0.0175	5051197	5059305	8109	12220	chr7
839	5.72	6.51	4.77	1.74	0.00102	0.0177	77243595	77248299	4705	11767	chr6
840	5.65	6.44	4.69	1.75	0.00103	0.0177	27905402	27910390	4989	6882	chr19
841	2.48	3.63	0.04	3.59	0.00104	0.018	74067526	74068843	1318	247	chr1
842	5.7	6.46	4.8	1.66	0.00104	0.018	94941466	94946787	5322	1349	chr10
843	5.61	6.45	4.56	1.89	0.00105	0.018	59640599	59646220	5622	4682	chr15
844	3.85	4.86	2.23	2.63	0.00105	0.0181	144451760	144453842	2083	12178	chr6
845	2.68	-0.9	3.37	-4.26	0.00106	0.0181	151417911	151420527	2617	10240	chr4
846	2.93	4.03	0.84	3.19	0.00106	0.0181	84723515	84725853	2339	1289	chr10
847	8.35	8.94	7.75	1.2	0.00107	0.0183	111419738	111432985	13248	3232	chr12
848	3.67	4.7	1.97	2.73	0.00107	0.0183	84814705	84816870	2166	10709	chr5
849	6.81	5.66	7.26	-1.6	0.00107	0.0183	71351652	71360573	8922	3688	chr13
850	7.41	8.03	6.76	1.28	0.00107	0.0183	114062326	114070676	8351	2633	chr11
851	6.69	7.35	5.98	1.37	0.00108	0.0184	135101195	135107673	6479	541	chr1
852	3.5	4.62	1.3	3.32	0.00108	0.0184	6169661	6173058	3398	11485	chr6
853	5.02	5.91	3.8	2.11	0.00108	0.0184	136288303	136291654	3352	9991	chr4
854	3.68	1.25	4.31	-3.06	0.00108	0.0184	67613316	67614951	1636	1144	chr10
855	4.47	5.39	3.16	2.23	0.00108	0.0184	84764325	84767857	3533	6661	chr18
856	6.54	7.22	5.8	1.42	0.00108	0.0184	115972845	115978620	5776	2683	chr11
857	2.68	-0.9	3.37	-4.26	0.00108	0.0184	96089741	96090825	1085	5537	chr16
858	9.44	10.07	8.78	1.29	0.00109	0.0184	116295020	116330736	35717	10976	chr5
859	4.93	5.78	3.83	1.95	0.00109	0.0184	31560759	31566318	5560	11596	chr6
860	5.61	6.42	4.59	1.83	0.00109	0.0184	34436085	34442312	6228	8604	chr3
861	6.99	7.64	6.3	1.34	0.0011	0.0185	97437864	97444129	6266	2411	chr11
862	8.09	8.72	7.42	1.3	0.0011	0.0185	74525005	74542600	17596	4733	chr15
863	2.66	-0.9	3.34	-4.24	0.00111	0.0186	78363879	78365639	1761	4818	chr15
864	3.57	1.49	4.16	-2.67	0.00111	0.0187	37790650	37792543	1894	10567	chr5
865	6	6.75	5.11	1.64	0.00111	0.0187	84445486	84449535	4050	4423	chr14
866	6.15	6.89	5.29	1.6	0.00112	0.0188	71504767	71516489	11723	3694	chr13
867	6.19	6.95	5.29	1.66	0.00112	0.0188	89619608	89625489	5882	14894	chr9
868	2.78	-0.43	3.46	-3.89	0.00112	0.0188	43955063	43955764	702	3459	chr13
869	5.2	6	4.24	1.75	0.00113	0.0188	28885603	28888759	3157	3390	chr13
870	5.5	6.27	4.57	1.7	0.00113	0.0189	69570512	69575275	4764	1153	chr10
871	2.72	-0.9	3.41	-4.31	0.00113	0.0189	56444440	56445715	1276	3612	chr13
872	2.71	-0.9	3.39	-4.29	0.00114	0.0189	135509113	135510397	1285	548	chr1
873	1.88	3.07	-0.86	3.93	0.00114	0.019	13578462	13578975	514	14269	chr9
874	7.63	8.27	6.95	1.31	0.00114	0.019	63401687	63419041	17355	1937	chr11
875	5.13	5.91	4.17	1.74	0.00115	0.019	88191890	88195023	3134	2278	chr11
876	4.84	5.75	3.56	2.19	0.00115	0.019	11935647	11940374	4728	1570	chr11
877	2.79	-0.9	3.49	-4.38	0.00115	0.019	186777179	186778391	1213	804	chr1
878	5.35	6.2	4.24	1.96	0.00115	0.019	69132931	69140057	7127	14788	chr9
879	1.86	3.04	-0.86	3.91	0.00116	0.0191	50951689	50952460	772	7112	chr19
880	3.46	4.5	1.71	2.79	0.00117	0.0193	87974050	87975937	1888	13753	chr8
881	3.41	0.76	4.06	-3.3	0.00117	0.0193	57603088	57603998	911	1867	chr11
882	5.26	6.03	4.35	1.68	0.00117	0.0193	48437202	48440474	3273	11649	chr6
883	5.13	5.94	4.12	1.81	0.00118	0.0193	71655774	71659510	3737	10638	chr5
884	7.24	7.9	6.54	1.36	0.00119	0.0195	24650786	24657077	6292	6348	chr18
885	6.44	7.14	5.67	1.48	0.00119	0.0196	144890887	144896924	6038	10131	chr4
886	3.57	1.25	4.18	-2.93	0.0012	0.0196	62976253	62977837	1585	9404	chr4
887	6.13	6.83	5.35	1.48	0.0012	0.0197	84088072	84093209	5138	6659	chr18
888	4.78	5.73	3.38	2.36	0.0012	0.0197	102203269	102207438	4170	14964	chr9
889	4.71	5.62	3.44	2.18	0.00121	0.0197	17574670	17577637	2968	5256	chr16
890	5.89	6.95	4.03	2.92	0.00121	0.0197	36345101	36351440	6340	6919	chr19
891	3.42	4.53	1.32	3.21	0.00121	0.0197	15747874	15750853	2980	14280	chr9
892	4.02	1.93	4.62	-2.69	0.00121	0.0197	118927379	118932101	4723	11015	chr5
893	2.67	-0.9	3.35	-4.25	0.00122	0.0198	41654683	41655428	746	6951	chr19
894	4.47	2.83	5.01	-2.18	0.00122	0.0198	28159959	28162812	2854	4051	chr14
895	6.16	6.87	5.36	1.51	0.00122	0.0198	13199414	13204852	5439	13418	chr8
896	3.57	4.6	1.86	2.74	0.00123	0.02	46726640	46728691	2052	6470	chr18
897	6.67	7.35	5.95	1.4	0.00124	0.0201	65525102	65535289	10188	6538	chr18
898	6.79	7.43	6.11	1.32	0.00124	0.0201	87262169	87270578	8410	340	chr1
899	5.15	5.92	4.23	1.68	0.00125	0.0201	49067068	49072628	5561	12621	chr7
900	2.88	3.98	0.81	3.18	0.00125	0.0201	16075609	16076926	1318	14284	chr9
901	6.47	7.14	5.74	1.4	0.00125	0.0202	92021400	92026226	4827	7790	chr2
902	6.23	6.94	5.42	1.52	0.00126	0.0204	28978175	28984343	6169	11559	chr6
903	5.71	6.46	4.84	1.62	0.00127	0.0204	89521366	89526159	4794	4985	chr15
904	2.28	3.42	-0.03	3.44	0.00127	0.0204	185000385	185001178	794	799	chr1
905	4.12	2.08	4.71	-2.63	0.00127	0.0204	85594888	85598001	3114	6245	chr17
906	5.2	5.99	4.22	1.77	0.00128	0.0204	37105330	37110577	5248	1710	chr11
907	6.76	7.42	6.06	1.36	0.00128	0.0205	105761957	105768334	6378	15893	chrX
908	6.28	7	5.45	1.55	0.00128	0.0205	15728088	15735914	7827	9198	chr4
909	3.12	0.57	3.75	-3.18	0.00129	0.0206	111937939	111939287	1349	3239	chr12
910	6.05	6.8	5.16	1.64	0.0013	0.0207	92939888	92946916	7029	11905	chr6
911	6.27	7	5.43	1.57	0.0013	0.0207	22734336	22745141	10806	4023	chr14
912	6.34	7.02	5.6	1.42	0.0013	0.0207	120291633	120296296	4664	12046	chr6
913	5.7	6.47	4.78	1.69	0.0013	0.0207	94497352	94501234	3883	2316	chr11
914	5.37	3.87	5.88	-2.02	0.00131	0.0207	25643532	25647118	3587	4589	chr15
915	4.57	5.42	3.47	1.95	0.00131	0.0208	173333316	173336720	3405	8443	chr2
916	2.71	-0.9	3.39	-4.29	0.00131	0.0208	93793403	93794132	730	1339	chr10
917	5.12	5.97	4.01	1.96	0.00131	0.0208	57768581	57775165	6585	13573	chr8
918	4.18	2.47	4.73	-2.25	0.00132	0.0209	114691536	114696035	4500	10957	chr5
919	4.3	5.28	2.79	2.49	0.00134	0.0212	37815792	37818114	2323	6421	chr18
920	7.22	7.85	6.57	1.28	0.00134	0.0212	152140269	152146989	6721	8137	chr2
921	4.96	5.76	3.99	1.76	0.00135	0.0212	74501853	74507458	5606	12724	chr7
922	3.43	4.46	1.73	2.72	0.00136	0.0214	148128973	148131121	2149	10141	chr4
923	4.37	5.33	2.9	2.43	0.00136	0.0214	50238501	50243970	5470	14599	chr9
924	7.97	8.65	7.22	1.42	0.00136	0.0214	58626031	58652348	26318	4234	chr14
925	5.01	5.81	4.05	1.75	0.00137	0.0215	66401353	66405510	4158	9423	chr4
926	5.6	6.38	4.66	1.72	0.00137	0.0215	86277196	86285034	7839	4951	chr15
927	4.43	2.51	5.01	-2.49	0.00137	0.0215	93764519	93766831	2313	1334	chr10
928	8.16	8.75	7.56	1.19	0.00138	0.0215	34544610	34554690	10081	6373	chr18
929	4.21	5.16	2.78	2.38	0.00138	0.0216	47983637	47986726	3090	10598	chr5
930	4.28	2.65	4.82	-2.17	0.0014	0.0218	17793599	17796400	2802	8546	chr3
931	5.43	6.27	4.34	1.92	0.0014	0.0218	81149787	81155851	6065	2163	chr11
932	5.6	6.35	4.71	1.64	0.0014	0.0218	57938241	57943220	4980	14672	chr9
933	5.28	6.06	4.32	1.74	0.0014	0.0218	111005445	111010298	4854	9567	chr4
934	2.68	-0.9	3.37	-4.26	0.0014	0.0218	8860479	8862087	1609	6780	chr19
935	7.38	8.01	6.73	1.29	0.0014	0.0218	70224180	70232560	8381	2016	chr11
936	3	0.2	3.65	-3.44	0.00141	0.0219	98114615	98116066	1452	3832	chr13
937	2.6	-0.9	3.29	-4.18	0.00142	0.022	107434601	107435498	898	15013	chr9
938	3.73	4.74	2.07	2.68	0.00142	0.022	126324253	126326250	1998	9815	chr4
939	4.94	5.81	3.79	2.02	0.00143	0.022	18892438	18894937	2500	12269	chr7
940	3.37	0.64	4.02	-3.37	0.00143	0.022	166181508	166182628	1121	8340	chr2
941	5.81	6.54	4.95	1.59	0.00143	0.022	129980225	129989553	9329	9868	chr4
942	5.36	6.14	4.4	1.75	0.00144	0.0222	88355663	88358755	3093	1315	chr10
943	6.85	7.99	4.52	3.48	0.00145	0.0222	64401206	64418051	16846	4283	chr14
944	2.63	-0.9	3.32	-4.22	0.00145	0.0223	54695515	54696536	1022	147	chr1
945	6.92	7.58	6.22	1.37	0.00145	0.0223	57779227	57785457	6231	9382	chr4
946	3.32	4.38	1.46	2.92	0.00145	0.0223	97452297	97453719	1423	12808	chr7
947	2.58	-0.9	3.26	-4.16	0.00146	0.0225	46123501	46125864	2364	4148	chr14
948	2.67	-0.9	3.36	-4.25	0.00147	0.0225	120199989	120201247	1259	2787	chr11
949	5.77	6.55	4.83	1.72	0.00148	0.0226	146657253	146664491	7239	8072	chr2
950	5.54	6.32	4.62	1.7	0.00148	0.0226	109719886	109723471	3586	2611	chr11
951	6.26	6.96	5.49	1.47	0.00149	0.0227	86194066	86199464	5399	11824	chr6
952	6.15	6.84	5.39	1.45	0.00151	0.0231	20732558	20736512	3955	5285	chr16
953	8.23	8.83	7.61	1.22	0.00152	0.0231	48045310	48055093	9784	9356	chr4
954	2.56	-0.9	3.24	-4.14	0.00152	0.0231	105255098	105256706	1609	7842	chr2
955	5.92	6.63	5.11	1.52	0.00152	0.0231	27331812	27339665	7854	3389	chr13
956	4.09	5.01	2.78	2.23	0.00152	0.0231	88139518	88141360	1843	8791	chr3
957	2.91	-0.2	3.57	-3.77	0.00153	0.0232	84450346	84451542	1197	3775	chr13
958	4.05	5.26	1.08	4.18	0.00154	0.0233	120533866	120537148	3283	14091	chr8
959	5.95	6.67	5.12	1.55	0.00154	0.0234	75650609	75656982	6374	2091	chr11
960	6.18	6.86	5.45	1.4	0.00156	0.0236	55434677	55439414	4738	7605	chr2
961	6.35	7.04	5.58	1.46	0.00156	0.0236	39723431	39732502	9072	12508	chr7
962	6.16	6.87	5.36	1.5	0.00156	0.0236	60261669	60269803	8135	6125	chr17
963	5.82	6.53	5.02	1.51	0.00157	0.0236	95262128	95266852	4725	1355	chr10
964	5.01	3.61	5.51	-1.9	0.00157	0.0236	72266039	72269809	3771	3708	chr13
965	3.03	0.57	3.66	-3.09	0.00158	0.0238	88993006	88994816	1811	11859	chr6
966	7.11	7.83	6.3	1.53	0.00159	0.0238	11994421	12009361	14941	15211	chrX
967	6.35	5.23	6.79	-1.57	0.00159	0.0239	125584420	125595212	10793	9783	chr4
968	7.24	7.92	6.5	1.42	0.0016	0.0239	124991075	125002484	11410	12076	chr6
969	5.67	6.44	4.74	1.71	0.0016	0.0239	34668256	34677677	9422	3407	chr13
970	2.92	4.05	0.68	3.37	0.0016	0.0239	145066028	145067792	1765	574	chr1
971	4.57	5.54	3.12	2.41	0.00161	0.024	36373213	36376932	3720	4623	chr15
972	4.06	2.01	4.65	-2.65	0.00161	0.024	88986819	88989013	2195	11857	chr6
973	4.15	5.15	2.56	2.59	0.00161	0.024	77824928	77829999	5072	2129	chr11
974	5.46	6.24	4.53	1.7	0.00161	0.024	7609094	7614707	5614	6776	chr19
975	5.15	5.95	4.17	1.78	0.00161	0.024	82222878	82226258	3381	4890	chr15
976	5.69	6.41	4.86	1.55	0.00162	0.0241	14929658	14933293	3636	9194	chr4
977	8.16	8.81	7.47	1.34	0.00162	0.0241	18048263	18063400	15138	8549	chr3
978	5.2	5.97	4.3	1.67	0.00163	0.0241	60519481	60523146	3666	14697	chr9
979	4.27	2.61	4.81	-2.21	0.00163	0.0241	67389478	67391805	2328	4323	chr14
980	4.9	3.65	5.37	-1.72	0.00164	0.0242	25638388	25641886	3499	4588	chr15
981	6.37	7.05	5.64	1.4	0.00164	0.0243	150591712	150596638	4927	11461	chr5
982	3.12	4.25	0.9	3.34	0.00165	0.0244	83032803	83035319	2517	4897	chr15
983	5.79	6.49	5.02	1.47	0.00165	0.0244	122950638	122954045	3408	11119	chr5
984	7.36	8.35	5.82	2.53	0.00166	0.0245	22004854	22022623	17770	13442	chr8
985	4.36	5.31	2.95	2.36	0.00167	0.0245	71414684	71419037	4354	4384	chr14
986	7.44	8.04	6.82	1.22	0.00167	0.0245	172542760	172552591	9832	8431	chr2
987	3.25	0.9	3.87	-2.96	0.00167	0.0246	101199382	101200486	1105	10767	chr5
988	6.05	4.87	6.51	-1.63	0.00167	0.0246	44003893	44014692	10800	1739	chr11
989	5.08	5.91	4.03	1.88	0.00168	0.0247	48211763	48218173	6411	13546	chr8
990	3.63	1.37	4.24	-2.87	0.00168	0.0247	25635370	25637396	2027	4587	chr15
991	10.16	10.79	9.51	1.29	0.00169	0.0248	86536233	86586681	50449	8771	chr3
992	2.91	-0.08	3.57	-3.65	0.00171	0.025	128595329	128596115	787	12118	chr6
993	3.7	4.74	1.93	2.81	0.00171	0.025	17279677	17282455	2779	11510	chr6
994	2.2	3.39	-0.63	4.02	0.00171	0.025	49145931	49146757	827	3499	chr13
995	7.43	8.04	6.8	1.24	0.00172	0.0251	37105199	37113692	8494	2901	chr12
996	3.85	4.88	2.13	2.75	0.00173	0.0251	83665381	83668971	3591	14880	chr9
997	5.75	6.51	4.84	1.68	0.00173	0.0251	99547690	99561476	13787	15602	chrX
998	8.48	9.11	7.84	1.27	0.00174	0.0253	55744498	55769392	24895	8676	chr3
999	6.37	7.06	5.61	1.45	0.00174	0.0253	72116580	72128150	11571	3705	chr13
1000	4.88	6.12	1.51	4.61	0.00175	0.0254	84257250	84261812	4563	8758	chr3
1001	2.61	3.74	0.4	3.34	0.00176	0.0255	59740221	59741480	1260	4239	chr14
1002	4.51	5.34	3.45	1.89	0.00177	0.0256	69414904	69420086	5183	7671	chr2
1003	5.47	4.3	5.92	-1.62	0.00177	0.0256	17612447	17616121	3675	8543	chr3
1004	3.6	1.37	4.21	-2.84	0.00178	0.0257	25279682	25282361	2680	6864	chr19
1005	5.58	6.37	4.62	1.75	0.00178	0.0258	51049403	51058124	8722	4190	chr14
1006	2.58	-0.9	3.26	-4.16	0.00179	0.0258	105257152	105258200	1049	8936	chr3
1007	3.71	1.58	4.31	-2.73	0.00179	0.0258	80481003	80482461	1459	4874	chr15
1008	6.72	7.36	6.06	1.29	0.00179	0.0258	63647301	63652520	5220	10617	chr5
1009	3.94	4.85	2.67	2.18	0.00179	0.0258	79356183	79357886	1704	4845	chr15
1010	6.17	6.91	5.32	1.59	0.0018	0.0258	102241393	102247218	5826	5128	chr15
1011	5.21	6.07	4.08	1.99	0.0018	0.0258	48019208	48025205	5998	6478	chr18
1012	2.61	-0.9	3.3	-4.19	0.00181	0.0259	193488049	193489039	991	893	chr1
1013	7.62	8.23	7	1.24	0.00181	0.0259	36277798	36287309	9512	6389	chr18
1014	2.79	-0.08	3.44	-3.52	0.00182	0.026	120831013	120832708	1696	12050	chr6
1015	5.65	6.37	4.84	1.53	0.00183	0.0261	139495684	139501941	6258	13199	chr7
1016	2.53	-0.9	3.22	-4.11	0.00183	0.0261	136670391	136672710	2320	11269	chr5
1017	4.93	5.71	3.99	1.72	0.00183	0.0261	34498738	34503279	4542	8606	chr3
1018	2.79	-0.08	3.45	-3.53	0.00184	0.0262	106695604	106697468	1865	9537	chr4
1019	6.23	6.94	5.43	1.5	0.00184	0.0262	86016547	86022659	6113	327	chr1
1020	4.55	2.96	5.08	-2.12	0.00185	0.0263	6422444	6425069	2626	5194	chr16
1021	4.02	5.01	2.48	2.53	0.00185	0.0263	30400908	30404821	3914	993	chr10
1022	4.99	5.82	3.94	1.88	0.00185	0.0263	17197815	17203139	5325	11509	chr6
1023	3.72	1.48	4.33	-2.85	0.00186	0.0264	46869090	46870627	1538	9340	chr4
1024	6.24	6.93	5.48	1.45	0.00187	0.0264	40256058	40260030	3973	6449	chr18
1025	3.57	4.6	1.82	2.79	0.00187	0.0265	53942319	53945847	3529	144	chr1
1026	9.07	9.67	8.46	1.21	0.00188	0.0266	80703101	80721307	18207	6636	chr18
1027	5.1	5.9	4.09	1.81	0.00188	0.0266	71596443	71601066	4624	6575	chr18
1028	3.82	4.82	2.25	2.57	0.00189	0.0267	12333462	12336462	3001	3960	chr14
1029	2.71	3.83	0.52	3.3	0.00189	0.0267	58883385	58884571	1187	1087	chr10
1030	4.83	5.61	3.88	1.73	0.0019	0.0267	50697723	50700574	2852	14601	chr9
1031	6.26	6.94	5.53	1.41	0.00191	0.0269	90452305	90457909	5605	6277	chr17
1032	9.09	9.72	8.41	1.31	0.00191	0.0269	63837253	63865900	28648	6528	chr18
1033	5.52	6.27	4.66	1.6	0.00191	0.0269	5711590	5714176	2587	7261	chr2
1034	4.65	5.49	3.57	1.92	0.00192	0.027	85818737	85822854	4118	4944	chr15
1035	6.07	6.76	5.32	1.44	0.00193	0.0271	44330609	44335277	4669	5402	chr16
1036	3.44	1.12	4.06	-2.94	0.00195	0.0274	67375660	67377337	1678	4321	chr14
1037	3.47	4.52	1.67	2.84	0.00196	0.0274	84168008	84169775	1768	4911	chr15
1038	4.65	5.59	3.3	2.29	0.00196	0.0274	7452171	7456343	4173	2824	chr12
1039	4.27	5.23	2.81	2.43	0.00196	0.0274	69909707	69913145	3439	4350	chr14
1040	6.92	7.56	6.25	1.32	0.00197	0.0275	29015689	29022104	6416	12417	chr7
1041	6.44	7.12	5.69	1.43	0.00197	0.0275	61396654	61404105	7452	6510	chr18
1042	6.53	7.18	5.84	1.34	0.00197	0.0275	47737066	47740948	3883	6049	chr17
1043	7.14	6.06	7.57	-1.51	0.00197	0.0275	84595052	84610925	15874	2220	chr11
1044	5.7	6.42	4.88	1.54	0.00198	0.0275	29212969	29216666	3698	11563	chr6
1045	4.57	5.44	3.4	2.04	0.00198	0.0275	117871287	117874303	3017	15086	chr9
1046	5.19	5.97	4.26	1.7	0.00198	0.0275	43300246	43303138	2893	3455	chr13
1047	8.62	9.24	7.98	1.26	0.002	0.0277	22145855	22171479	25625	3997	chr14
1048	5.54	6.27	4.72	1.55	0.00201	0.0278	90693697	90698735	5039	14903	chr9
1049	7.08	7.7	6.44	1.26	0.00202	0.0279	108028240	108034608	6369	9551	chr4
1050	6.66	7.31	5.96	1.35	0.00202	0.0279	51590317	51595946	5630	2923	chr12
1051	3.71	1.89	4.27	-2.38	0.00202	0.0279	60429330	60431137	1808	1093	chr10
1052	6.81	7.45	6.13	1.32	0.00202	0.0279	125906749	125915583	8835	483	chr1
1053	7.42	8.04	6.78	1.26	0.00203	0.0279	146581290	146592045	10756	11419	chr5
1054	4.92	5.7	3.98	1.72	0.00203	0.0279	49482967	49488327	5361	12626	chr7
1055	3.66	1.64	4.24	-2.6	0.00203	0.0279	55949815	55953087	3273	6085	chr17
1056	2.61	-0.9	3.3	-4.19	0.00203	0.0279	126127752	126129442	1691	14244	chr8
1057	7.94	8.57	7.28	1.29	0.00204	0.028	81018215	81034855	16641	10699	chr5
1058	3.75	4.73	2.27	2.46	0.00204	0.028	105788013	105791127	3115	12874	chr7
1059	3.67	1.48	4.28	-2.8	0.00205	0.0281	104276443	104278227	1785	4450	chr14
1060	6.76	7.4	6.09	1.31	0.00206	0.0281	119326798	119333780	6983	12042	chr6
1061	3.11	0.44	3.75	-3.32	0.00206	0.0281	64277390	64277968	579	11731	chr6
1062	4.13	5.09	2.71	2.38	0.00206	0.0281	79637867	79640394	2528	1203	chr10
1063	9.2	9.8	8.59	1.2	0.00206	0.0282	36720603	36736251	15649	3414	chr13
1064	4.01	4.93	2.72	2.2	0.00207	0.0282	120047565	120049163	1599	2784	chr11
1065	4.9	5.69	3.92	1.77	0.00208	0.0283	54161622	54165256	3635	2932	chr12
1066	2.95	-0.2	3.62	-3.82	0.00208	0.0284	151473411	151476599	3189	10242	chr4
1067	2.66	-0.43	3.33	-3.76	0.00209	0.0284	107843705	107845428	1724	13922	chr8
1068	5.55	6.34	4.58	1.76	0.0021	0.0285	46274769	46281174	6406	9321	chr4
1069	2.89	0.27	3.53	-3.26	0.00211	0.0286	138383595	138385167	1573	10036	chr4
1070	7.55	8.15	6.93	1.21	0.00211	0.0287	53816455	53824075	7621	11702	chr6
1071	3.43	4.52	1.42	3.1	0.00213	0.0288	67459053	67461008	1956	8718	chr3
1072	5.81	6.56	4.94	1.62	0.00213	0.0288	78408556	78411539	2984	4821	chr15
1073	2.09	3.23	-0.26	3.49	0.00213	0.0288	81687088	81687829	742	4422	chr14
1074	5.36	6.1	4.51	1.58	0.00213	0.0288	108340863	108344720	3858	2601	chr11
1075	2.04	3.19	-0.34	3.53	0.00214	0.0288	107698827	107699646	820	15024	chr9
1076	2.23	3.39	-0.26	3.64	0.00214	0.0289	120489645	120491255	1611	14089	chr8
1077	3.71	4.67	2.27	2.41	0.00214	0.0289	82960522	82963247	2726	4895	chr15
1078	4.84	5.64	3.85	1.79	0.00214	0.0289	96725227	96729476	4250	5544	chr16
1079	5.88	6.63	5	1.62	0.00215	0.0289	58310003	58314423	4421	14682	chr9
1080	5.97	6.67	5.18	1.49	0.00215	0.0289	16810057	16813732	3676	12260	chr7
1081	2.84	0.2	3.48	-3.28	0.00216	0.0289	45242160	45242994	835	3473	chr13
1082	7.91	8.5	7.31	1.2	0.00217	0.0291	36689068	36696830	7763	12497	chr7
1083	5.48	6.21	4.64	1.58	0.00217	0.0291	47364799	47370311	5513	14566	chr9
1084	6.58	7.23	5.9	1.33	0.00217	0.0291	57139030	57144585	5556	9375	chr4
1085	6.86	7.52	6.14	1.39	0.00217	0.0291	55602681	55610440	7760	1858	chr11
1086	6.51	7.16	5.83	1.33	0.00219	0.0293	29215882	29222630	6749	13484	chr8
1087	2.5	-0.9	3.18	-4.07	0.0022	0.0293	123698048	123698893	846	9693	chr4
1088	7.68	8.31	7.02	1.29	0.0022	0.0294	154631897	154645992	14096	10321	chr4
1089	5.63	6.32	4.85	1.47	0.0022	0.0294	89066263	89069586	3324	4977	chr15
1090	6.71	7.34	6.07	1.27	0.00221	0.0294	118842372	118855132	12761	3324	chr12
1091	6.93	7.57	6.26	1.31	0.00221	0.0294	78839945	78845738	5794	4831	chr15
1092	4.96	5.79	3.9	1.89	0.00221	0.0294	49231744	49235483	3740	13558	chr8
1093	5.76	6.85	3.75	3.09	0.00222	0.0294	68867825	68873195	5371	8732	chr3
1094	6.95	7.56	6.32	1.23	0.00222	0.0294	43019213	43024644	5432	1037	chr10
1095	6.55	7.69	4.16	3.53	0.00223	0.0295	38478434	38488401	9968	6939	chr19
1096	4.16	5.15	2.61	2.54	0.00224	0.0296	4993022	4995333	2312	12219	chr7
1097	5.14	5.97	4.08	1.89	0.00224	0.0296	37765703	37769095	3393	6420	chr18
1098	4.29	5.24	2.87	2.37	0.00224	0.0297	18358463	18361712	3250	10400	chr5
1099	7.47	8.07	6.87	1.2	0.00225	0.0297	69394666	69402303	7638	1152	chr10
1100	6.1	6.78	5.37	1.4	0.00226	0.0298	88997899	89001517	3619	2286	chr11
1101	4.27	5.13	3.14	1.99	0.00226	0.0298	53936950	53939752	2803	143	chr1
1102	7.06	7.66	6.44	1.23	0.00227	0.0299	66965516	66972955	7440	4693	chr15
1103	7.82	8.47	7.12	1.35	0.00227	0.0299	138888157	138904217	16061	8037	chr2
1104	7.18	7.81	6.53	1.28	0.00228	0.0299	76707441	76715352	7912	3034	chr12
1105	6.69	7.32	6.04	1.28	0.00228	0.0299	138248952	138253936	4985	10027	chr4
1106	7.28	7.9	6.65	1.24	0.00228	0.03	127088099	127093737	5639	1482	chr10
1107	5.92	6.66	5.06	1.6	0.00229	0.03	60958296	60965677	7382	7630	chr2
1108	2.58	-0.9	3.26	-4.16	0.00229	0.03	95984123	95985192	1070	3820	chr13
1109	6.07	6.74	5.34	1.4	0.0023	0.0301	103007052	103010466	3415	14975	chr9
1110	5.82	6.56	4.98	1.58	0.0023	0.0301	66292078	66298965	6888	12660	chr7
1111	6.38	7.04	5.68	1.36	0.00231	0.0302	46196704	46202686	5983	6465	chr18
1112	4.74	5.56	3.7	1.86	0.00232	0.0302	112395530	112398747	3218	12922	chr7
1113	5.29	6.04	4.41	1.62	0.00233	0.0303	58107801	58111530	3730	6497	chr18
1114	2.44	-0.9	3.11	-4.01	0.00234	0.0304	43198037	43199107	1071	1725	chr11
1115	8.98	9.55	8.41	1.14	0.00235	0.0306	16865209	16879612	14404	6827	chr19
1116	6.25	6.9	5.54	1.36	0.00235	0.0306	65654628	65662294	7667	8695	chr3
1117	5.54	6.77	2.38	4.39	0.00237	0.0308	13194204	13203528	9325	10390	chr5
1118	4.76	3.3	5.27	-1.96	0.00237	0.0308	41752611	41755994	3384	6964	chr19
1119	2.45	-0.9	3.13	-4.03	0.00238	0.0308	163989937	163991310	1374	8294	chr2
1120	3.75	4.68	2.41	2.27	0.00238	0.0308	7054935	7057432	2498	1554	chr11
1121	3.99	5.19	1.06	4.14	0.00238	0.0308	142607102	142609708	2607	11376	chr5
1122	5.93	6.62	5.17	1.45	0.00238	0.0308	90460137	90464329	4193	11872	chr6
1123	6.04	6.7	5.33	1.38	0.00239	0.0308	86790772	86795568	4797	11825	chr6
1124	3.49	1.25	4.1	-2.85	0.0024	0.031	46696730	46698340	1611	9333	chr4
1125	9.3	9.9	8.69	1.22	0.00241	0.0311	89730036	89758589	28554	355	chr1
1126	5.74	6.43	4.98	1.45	0.00242	0.0311	103100894	103105065	4172	8915	chr3
1127	2.64	3.75	0.5	3.25	0.00242	0.0312	97759367	97760440	1074	9495	chr4
1128	6.05	6.74	5.28	1.46	0.00243	0.0312	12474948	12485185	10238	13412	chr8
1129	2.92	3.96	1.12	2.84	0.00243	0.0312	6604894	6606347	1454	1553	chr11
1130	8.14	8.71	7.57	1.14	0.00244	0.0312	116104872	116113960	9089	2688	chr11
1131	6.16	6.83	5.45	1.38	0.00244	0.0312	94540958	94551420	10463	3792	chr13
1132	8.69	9.28	8.09	1.18	0.00244	0.0312	64580173	64597074	16902	4285	chr14
1133	4.52	5.4	3.35	2.05	0.00244	0.0313	193776334	193780242	3909	897	chr1
1134	2.87	0.2	3.51	-3.31	0.00245	0.0314	72264281	72265239	959	3707	chr13
1135	5.97	6.65	5.23	1.42	0.00246	0.0315	29841699	29850930	9232	8574	chr3
1136	3.08	4.13	1.25	2.89	0.00248	0.0316	61698191	61699911	1721	14720	chr9
1137	3.06	4.11	1.23	2.88	0.00248	0.0317	111417420	111421734	4315	10879	chr5
1138	4.6	2.98	5.13	-2.16	0.00248	0.0317	80845661	80850458	4798	2160	chr11
1139	3.31	4.36	1.54	2.82	0.00248	0.0317	55007188	55008707	1520	8673	chr3
1140	7.47	8.06	6.87	1.19	0.00249	0.0317	66521860	66530604	8745	1968	chr11
1141	3.7	4.71	2.08	2.62	0.0025	0.0318	58037949	58040583	2635	4232	chr14
1142	6.42	7.07	5.73	1.34	0.00251	0.0319	34451992	34462783	10792	6911	chr19
1143	6.54	7.26	5.74	1.52	0.00252	0.032	69930039	69940453	10415	4352	chr14
1144	3.44	4.43	1.92	2.51	0.00252	0.032	4096007	4098442	2436	7251	chr2
1145	2.43	-0.9	3.11	-4.01	0.00253	0.032	120268035	120269351	1317	7926	chr2
1146	4.12	5.11	2.59	2.51	0.00253	0.0321	37819875	37822955	3081	6422	chr18
1147	3.99	2.27	4.54	-2.27	0.00255	0.0322	139523106	139526960	3855	11327	chr5
1148	5.65	6.38	4.81	1.56	0.00255	0.0322	43174715	43179730	5016	1039	chr10
1149	6.94	7.57	6.3	1.26	0.00256	0.0323	15883204	15890567	7364	5242	chr16
1150	7.62	8.25	6.97	1.28	0.00256	0.0323	120392574	120404805	12232	11079	chr5
1151	3.18	4.23	1.36	2.87	0.00257	0.0324	35158037	35160031	1995	3411	chr13
1152	9.89	10.44	9.36	1.08	0.00258	0.0325	152114098	152136161	22064	10252	chr4
1153	5.92	6.59	5.19	1.4	0.00259	0.0326	86876637	86881175	4539	14888	chr9
1154	3.96	4.93	2.48	2.45	0.0026	0.0326	75608067	75610746	2680	7744	chr2
1155	5.67	6.42	4.79	1.63	0.0026	0.0327	78358597	78365092	6496	6196	chr17
1156	5.61	6.41	4.63	1.78	0.00261	0.0327	13059383	13064065	4683	936	chr10
1157	3.67	4.65	2.15	2.5	0.00261	0.0327	63118558	63121519	2962	7641	chr2
1158	3.06	0.44	3.7	-3.26	0.00262	0.0328	121205299	121206808	1510	12979	chr7
1159	2.45	-0.9	3.13	-4.02	0.00262	0.0328	122667443	122668255	813	15139	chr9
1160	8.76	9.34	8.18	1.16	0.00262	0.0328	37871462	37894731	23270	6933	chr19
1161	3.15	0.82	3.76	-2.94	0.00263	0.0328	120842545	120844214	1670	14101	chr8
1162	6.98	7.61	6.33	1.28	0.00263	0.0328	116332994	116346568	13575	10977	chr5
1163	6.08	6.74	5.37	1.38	0.00263	0.0328	118369309	118374793	5485	7887	chr2
1164	5.33	6.08	4.44	1.64	0.00264	0.0329	105470360	105474724	4365	13889	chr8
1165	2.68	-0.08	3.33	-3.4	0.00264	0.0329	171396628	171398481	1854	701	chr1
1166	6.32	6.98	5.62	1.37	0.00266	0.0331	35504041	35509850	5810	5935	chr17
1167	6.6	7.25	5.9	1.34	0.00267	0.0332	102347662	102354578	6917	14970	chr9
1168	3.39	4.44	1.6	2.83	0.00269	0.0333	75411472	75413731	2260	12729	chr7
1169	3.52	4.51	1.96	2.56	0.00269	0.0333	41049115	41051305	2191	3445	chr13
1170	9.6	10.18	9.01	1.17	0.00269	0.0333	19092324	19116983	24660	44	chr1
1171	5.84	6.53	5.08	1.45	0.00269	0.0333	29914701	29920783	6083	11582	chr6
1172	4.68	5.54	3.54	1.99	0.0027	0.0335	182960662	182964300	3639	772	chr1
1173	7.44	8.07	6.79	1.27	0.00274	0.0339	97664522	97681115	16594	14918	chr9
1174	5.92	6.61	5.17	1.44	0.00274	0.0339	99297037	99301785	4749	4436	chr14
1175	2.88	0.2	3.53	-3.33	0.00274	0.0339	60454326	60455709	1384	7229	chr19
1176	3.69	1.79	4.26	-2.47	0.00275	0.0339	23230546	23232761	2216	11528	chr6
1177	5.81	6.47	5.09	1.39	0.00277	0.0341	22809266	22815756	6491	4027	chr14
1178	2.92	0.44	3.55	-3.11	0.00277	0.0341	54906653	54907970	1318	3578	chr13
1179	8.42	9.01	7.83	1.18	0.00277	0.0341	19090602	19111323	20722	1602	chr11
1180	7.52	8.1	6.94	1.16	0.00277	0.0341	47407470	47415282	7813	13544	chr8
1181	2.8	0.2	3.44	-3.23	0.00278	0.0341	116364370	116365215	846	1419	chr10
1182	3.83	2.07	4.38	-2.32	0.00278	0.0342	29238691	29241463	2773	7444	chr2
1183	3.34	4.38	1.56	2.82	0.00279	0.0342	90552465	90554192	1728	3123	chr12
1184	6.63	4.71	7.21	-2.49	0.00281	0.0345	139800217	139809187	8971	12160	chr6
1185	2.43	-0.9	3.11	-4.01	0.00282	0.0345	108050556	108051865	1310	8958	chr3
1186	7.46	8.09	6.79	1.31	0.00282	0.0345	82049056	82065123	16068	12773	chr7
1187	8.15	8.73	7.56	1.17	0.00282	0.0345	134641230	134657327	16098	534	chr1
1188	2.99	4.04	1.19	2.86	0.00283	0.0345	83667316	83668591	1276	13686	chr8
1189	4.89	5.69	3.91	1.77	0.00283	0.0345	128355652	128358838	3187	14256	chr8
1190	6.29	6.94	5.59	1.35	0.00283	0.0345	6397871	6403101	5231	6757	chr19
1191	6.18	6.84	5.47	1.37	0.00283	0.0345	18842613	18847415	4803	949	chr10
1192	2.38	-0.9	3.06	-3.95	0.00283	0.0345	46839772	46840370	599	9338	chr4
1193	3.04	0.64	3.67	-3.02	0.00284	0.0345	113588302	113589374	1073	12927	chr7
1194	7.31	6.43	7.7	-1.26	0.00284	0.0345	166184008	166197548	13541	8341	chr2
1195	7.02	7.68	6.33	1.35	0.00285	0.0346	146685120	146700492	15373	8074	chr2
1196	5.14	5.93	4.19	1.74	0.00285	0.0346	28377664	28382497	4834	12398	chr7
1197	6.39	7.05	5.7	1.35	0.00286	0.0346	36386310	36391311	5002	11613	chr6
1198	4.19	5.13	2.79	2.35	0.00286	0.0347	9580481	9583275	2795	5600	chr17
1199	4.19	5.11	2.91	2.2	0.00286	0.0347	99664868	99668275	3408	11937	chr6
1200	5.06	3.67	5.56	-1.89	0.00287	0.0347	27201698	27206378	4681	4047	chr14
1201	6.91	7.55	6.25	1.29	0.00287	0.0347	14753150	14759914	6765	36	chr1
1202	5.14	5.9	4.24	1.65	0.00288	0.0348	58625260	58628484	3225	7612	chr2
1203	6.88	7.51	6.23	1.29	0.00289	0.0348	119624493	119630940	6448	11036	chr5
1204	6.2	6.86	5.5	1.35	0.00289	0.0348	74958437	74963404	4968	6580	chr18
1205	2.39	-0.9	3.07	-3.96	0.0029	0.0349	45550574	45552039	1466	1777	chr11
1206	7.68	8.23	7.13	1.11	0.00291	0.035	66423792	66430724	6933	12663	chr7
1207	3.57	4.59	1.9	2.68	0.00291	0.0351	69339258	69341422	2165	1999	chr11
1208	3.84	4.8	2.38	2.42	0.00292	0.0351	145503067	145505993	2927	16184	chrX
1209	4.33	5.28	2.92	2.36	0.00293	0.0351	75667048	75669673	2626	1171	chr10
1210	6.97	7.58	6.35	1.23	0.00293	0.0351	26199491	26206141	6651	5721	chr17
1211	2.42	-0.9	3.09	-3.99	0.00293	0.0351	126381422	126382984	1563	14252	chr8
1212	4.11	5.03	2.81	2.21	0.00293	0.0351	5220581	5224228	3648	8516	chr3
1213	5.72	6.42	4.95	1.48	0.00295	0.0353	54324209	54329372	5164	11705	chr6
1214	8.28	6.64	8.81	-2.18	0.00295	0.0353	46841344	46868603	27260	9339	chr4
1215	6.07	6.73	5.37	1.36	0.00295	0.0353	139245913	139250673	4761	13197	chr7
1216	6.72	7.37	6.04	1.33	0.00295	0.0353	38569735	38576778	7044	6438	chr18
1217	4.03	5.01	2.54	2.48	0.00297	0.0355	95159175	95162137	2963	8846	chr3
1218	5.37	4.14	5.83	-1.69	0.00298	0.0355	87053395	87058861	5467	3112	chr12
1219	9.63	10.22	9.05	1.17	0.00298	0.0355	118465896	118493504	27609	15090	chr9
1220	4.83	5.63	3.87	1.76	0.003	0.0356	118001167	118003880	2714	14061	chr8
1221	7.31	7.9	6.72	1.19	0.003	0.0356	118673429	118680138	6710	7891	chr2
1222	5.84	6.52	5.08	1.45	0.003	0.0356	25309032	25317773	8742	3386	chr13
1223	2.68	0.1	3.31	-3.21	0.00302	0.0358	104574311	104576126	1816	3159	chr12
1224	5.23	5.94	4.43	1.52	0.00302	0.0358	70453370	70458484	5115	7685	chr2
1225	5.13	3.71	5.64	-1.93	0.00302	0.0358	27855789	27859450	3662	8565	chr3
1226	4.37	5.21	3.29	1.92	0.00303	0.0359	113291399	113294690	3292	3906	chr13
1227	4.54	3.21	5.03	-1.82	0.00304	0.0359	37783990	37787139	3150	10566	chr5
1228	4.15	2.27	4.72	-2.45	0.00305	0.036	80484714	80487189	2476	4875	chr15
1229	3.43	4.47	1.63	2.85	0.00305	0.036	67932225	67934158	1934	14775	chr9
1230	6.48	5.38	6.92	-1.53	0.00305	0.036	43199505	43208483	8979	1726	chr11
1231	5.88	6.54	5.18	1.36	0.00306	0.036	3217185	3221581	4397	12193	chr7
1232	3.81	1.77	4.4	-2.63	0.00307	0.0362	64397846	64399897	2052	7654	chr2
1233	6.94	7.56	6.29	1.26	0.00307	0.0362	121638957	121645505	6549	15114	chr9
1234	5.39	6.49	3.34	3.14	0.00309	0.0364	17304459	17309752	5294	11511	chr6
1235	6.86	7.47	6.23	1.25	0.00311	0.0365	95690628	95694809	4182	3128	chr12
1236	4.35	5.29	2.97	2.32	0.00311	0.0365	137663253	137666549	3297	10019	chr4
1237	5.88	6.58	5.11	1.47	0.00311	0.0365	69337756	69342784	5029	10636	chr5
1238	3.99	2.08	4.57	-2.49	0.00312	0.0366	108055830	108058457	2628	3880	chr13
1239	2.1	3.21	-0.03	3.24	0.00316	0.037	141651332	141652109	778	9062	chr3
1240	3.2	1.15	3.79	-2.64	0.00317	0.037	95221782	95223344	1563	428	chr1
1241	6.42	7.05	5.77	1.27	0.00317	0.037	114965503	114972160	6658	12017	chr6
1242	7.14	7.74	6.53	1.21	0.00318	0.0372	76056038	76062795	6758	6589	chr18
1243	2.35	-0.9	3.03	-3.92	0.00318	0.0372	101196925	101197567	643	10766	chr5
1244	5.16	5.95	4.19	1.75	0.00319	0.0372	166720826	166727619	6794	16571	chrX
1245	2.98	4.02	1.2	2.82	0.00319	0.0372	63987196	63988981	1786	9413	chr4
1246	3.21	0.98	3.81	-2.84	0.0032	0.0372	106166757	106168403	1647	10803	chr5
1247	7.33	7.94	6.71	1.23	0.0032	0.0372	124268064	124282103	14040	9707	chr4
1248	5.2	3.92	5.68	-1.76	0.00323	0.0376	28468670	28472568	3899	4058	chr14
1249	5.33	6.05	4.53	1.52	0.00324	0.0376	75661806	75666917	5112	286	chr1
1250	4.47	5.27	3.48	1.79	0.00325	0.0377	88317752	88321005	3254	14892	chr9
1251	3.69	1.68	4.28	-2.6	0.00325	0.0377	88056118	88058320	2203	11833	chr6
1252	6.58	7.22	5.9	1.32	0.00327	0.0379	38469023	38473821	4799	4634	chr15
1253	4.88	5.72	3.79	1.93	0.00328	0.038	63775420	63781273	5854	1945	chr11
1254	6.06	6.71	5.38	1.33	0.00329	0.0381	102104662	102108101	3440	5125	chr15
1255	4.35	5.23	3.18	2.05	0.0033	0.0382	99501049	99506701	5653	15597	chrX
1256	3.48	1.69	4.04	-2.35	0.00331	0.0382	45529368	45531447	2080	12565	chr7
1257	3.79	4.66	2.62	2.04	0.00331	0.0383	86465135	86466847	1713	14884	chr9
1258	7.16	7.75	6.57	1.17	0.00334	0.0385	34860236	34867095	6860	6376	chr18
1259	2.45	-0.9	3.13	-4.03	0.00334	0.0385	133235346	133236658	1313	9920	chr4
1260	2.75	0.2	3.39	-3.18	0.00335	0.0386	120034071	120035476	1406	11062	chr5
1261	2.36	-0.9	3.04	-3.93	0.00336	0.0387	95380148	95381708	1561	3816	chr13
1262	5.53	6.19	4.82	1.37	0.00336	0.0387	13961982	13966792	4811	939	chr10
1263	6.3	6.93	5.63	1.3	0.00337	0.0387	53971789	53976414	4626	14618	chr9
1264	9.79	10.36	9.22	1.14	0.00337	0.0387	18673056	18706133	33078	7298	chr2
1265	3.35	0.98	3.97	-2.99	0.00337	0.0387	98663377	98664851	1475	2459	chr11
1266	3.88	2.24	4.42	-2.17	0.00338	0.0387	119590199	119593429	3231	2779	chr11
1267	2.51	-0.43	3.17	-3.6	0.00338	0.0387	43997641	43999036	1396	1737	chr11
1268	4.85	5.67	3.81	1.87	0.00338	0.0387	79525410	79529628	4219	7761	chr2
1269	3.67	4.59	2.34	2.25	0.00338	0.0387	91404753	91407385	2633	5490	chr16
1270	5.86	6.53	5.13	1.4	0.0034	0.0388	31056809	31061258	4450	5819	chr17
1271	5.58	4.5	6.01	-1.51	0.0034	0.0388	56762148	56768203	6056	14649	chr9
1272	3.03	4.07	1.3	2.76	0.0034	0.0388	84418068	84419334	1267	10708	chr5
1273	3.59	4.57	2.1	2.47	0.00341	0.0389	59451098	59454031	2934	7210	chr19
1274	2.37	-0.9	3.04	-3.94	0.00342	0.039	45095147	45096410	1264	14518	chr9
1275	4.22	2.7	4.74	-2.04	0.00342	0.039	119025805	119028749	2945	8984	chr3
1276	3.67	4.66	2.12	2.54	0.00343	0.039	3330790	3332928	2139	1511	chr11
1277	7.13	7.75	6.5	1.24	0.00344	0.0391	110478070	110492915	14846	10869	chr5
1278	4.8	5.56	3.88	1.68	0.00347	0.0394	15036063	15041590	5528	6319	chr18
1279	2.34	-0.9	3.02	-3.91	0.00349	0.0396	118374779	118376149	1371	442	chr1
1280	6.85	7.51	6.14	1.36	0.0035	0.0397	133192484	133205591	13108	511	chr1
1281	3.79	4.76	2.34	2.42	0.00352	0.0399	136276216	136278567	2352	15955	chrX
1282	2.87	0.44	3.49	-3.06	0.00353	0.0399	46872803	46874077	1275	9342	chr4
1283	8.44	9.03	7.86	1.17	0.00353	0.0399	29522284	29540235	17952	2872	chr12
1284	6.43	7.08	5.72	1.36	0.00354	0.04	152734971	152740525	5555	8146	chr2
1285	4.03	2.15	4.6	-2.45	0.00354	0.04	36010572	36013700	3129	78	chr1
1286	5.42	6.25	4.35	1.89	0.00355	0.0401	43500136	43508262	8127	127	chr1
1287	2.37	-0.9	3.04	-3.94	0.00355	0.0401	151173640	151174281	642	10223	chr4
1288	3.99	2.43	4.52	-2.09	0.00356	0.0401	68898097	68901057	2961	1985	chr11
1289	3.9	4.82	2.59	2.23	0.00356	0.0401	41542555	41544784	2230	11637	chr6
1290	2.25	3.33	0.26	3.07	0.00356	0.0401	166948903	166949985	1083	16587	chrX
1291	2.95	0.2	3.6	-3.4	0.00356	0.0401	119780582	119781188	607	9654	chr4
1292	4.63	5.44	3.63	1.8	0.00357	0.0401	192090268	192092412	2145	874	chr1
1293	5.57	6.25	4.83	1.42	0.00358	0.0402	121473461	121476776	3316	1462	chr10
1294	6.05	6.69	5.37	1.32	0.00358	0.0402	69933927	69939354	5428	2010	chr11
1295	8.15	8.72	7.58	1.13	0.00358	0.0402	137095416	137106905	11490	15962	chrX
1296	4.87	5.65	3.93	1.72	0.00359	0.0402	4716249	4719961	3713	7254	chr2
1297	6.06	6.7	5.38	1.32	0.00359	0.0402	75306220	75310950	4731	12728	chr7
1298	6.25	6.88	5.6	1.28	0.00359	0.0402	87183875	87188288	4414	337	chr1
1299	7.41	7.99	6.85	1.14	0.0036	0.0402	76529268	76536358	7091	3031	chr12
1300	3.8	4.76	2.35	2.41	0.00361	0.0403	5004798	5007513	2716	10373	chr5
1301	4.61	5.44	3.56	1.88	0.00361	0.0403	118662237	118664733	2497	7889	chr2
1302	2.86	3.9	1.09	2.81	0.00361	0.0403	105962981	105964601	1621	3178	chr12
1303	4.44	5.25	3.44	1.81	0.00362	0.0403	116585202	116589095	3894	3926	chr13
1304	4.06	4.96	2.84	2.12	0.00362	0.0403	60276757	60280153	3397	14696	chr9
1305	3.39	4.33	2.03	2.3	0.00363	0.0404	132035331	132037406	2076	9899	chr4
1306	6.42	7.08	5.71	1.37	0.00364	0.0405	36200382	36206716	6335	7578	chr2
1307	5.95	6.63	5.22	1.41	0.00364	0.0405	36512960	36517854	4895	6394	chr18
1308	2.33	-0.9	3	-3.89	0.00365	0.0405	16451979	16452805	827	13432	chr8
1309	5.5	6.28	4.56	1.73	0.00367	0.0407	29677812	29687712	9901	5337	chr16
1310	5.01	5.79	4.07	1.72	0.00367	0.0407	140080979	140084602	3624	13222	chr7
1311	4.63	5.53	3.4	2.13	0.00369	0.0408	11481859	11489377	7519	15188	chrX
1312	5.52	6.22	4.76	1.46	0.00369	0.0408	24637091	24640393	3303	3380	chr13
1313	9.32	9.9	8.75	1.15	0.00369	0.0408	138828155	138851824	23670	572	chr1
1314	4.27	5.13	3.12	2.01	0.00369	0.0408	32564574	32568137	3564	4611	chr15
1315	2.46	-0.43	3.11	-3.54	0.0037	0.0408	45403016	45404612	1597	14535	chr9
1316	3.25	4.26	1.64	2.62	0.0037	0.0408	63114184	63115445	1262	7640	chr2
1317	5.98	6.67	5.22	1.46	0.00373	0.0411	34676541	34681107	4567	4615	chr15
1318	4.91	5.65	4.03	1.62	0.00373	0.0411	83956142	83962137	5996	6226	chr17
1319	8.26	8.86	7.64	1.22	0.00374	0.0411	72499159	72521953	22795	5438	chr16
1320	4.39	2.95	4.89	-1.95	0.00376	0.0413	64131754	64134249	2496	1137	chr10
1321	3.76	4.68	2.45	2.22	0.00376	0.0413	32570889	32573482	2594	4612	chr15
1322	4.85	5.63	3.9	1.74	0.00377	0.0413	89519511	89523633	4123	8812	chr3
1323	2.31	-0.9	2.98	-3.88	0.00377	0.0413	80110367	80114603	4237	3048	chr12
1324	7.19	7.8	6.57	1.23	0.00377	0.0413	25393467	25401832	8366	7350	chr2
1325	5.49	6.23	4.63	1.6	0.00378	0.0415	105050965	105056780	5816	3873	chr13
1326	5.33	4.12	5.79	-1.67	0.00379	0.0415	63472192	63478027	5836	14733	chr9
1327	6.1	6.74	5.42	1.32	0.0038	0.0415	60174611	60179701	5091	4245	chr14
1328	7.35	7.94	6.77	1.17	0.0038	0.0415	22855485	22863943	8459	1625	chr11
1329	3.74	4.69	2.34	2.35	0.00381	0.0416	144552090	144554157	2068	11409	chr5
1330	1.89	3.02	-0.34	3.36	0.00381	0.0416	81631037	81631785	749	3769	chr13
1331	4.54	3.15	5.04	-1.89	0.00382	0.0416	65123360	65126220	2861	9415	chr4
1332	2.34	-0.9	3.01	-3.91	0.00382	0.0416	155595653	155596531	879	8188	chr2
1333	3.7	4.63	2.38	2.25	0.00383	0.0417	123797149	123799406	2258	1469	chr10
1334	7.68	8.25	7.11	1.15	0.00385	0.0419	56291543	56299607	8065	3610	chr13
1335	6.33	6.94	5.71	1.23	0.00386	0.0419	136659866	136664296	4431	12133	chr6
1336	9.05	9.59	8.53	1.06	0.00386	0.0419	118695887	118713817	17931	7892	chr2
1337	4.13	2.46	4.67	-2.21	0.00386	0.0419	95650002	95653278	3277	2349	chr11
1338	2.66	-0.08	3.31	-3.39	0.00387	0.0419	108063538	108064237	700	3882	chr13
1339	2.34	-0.9	3.02	-3.91	0.00387	0.042	139600004	139601358	1355	13205	chr7
1340	4.35	5.22	3.18	2.05	0.00388	0.0421	113320494	113323928	3435	4479	chr14
1341	3.53	1.37	4.14	-2.77	0.0039	0.0422	57427645	57428979	1335	13572	chr8
1342	6.31	7.47	3.84	3.63	0.0039	0.0422	33719200	33728655	9456	10503	chr5
1343	8.1	8.71	7.47	1.24	0.0039	0.0422	64906471	64926055	19585	218	chr1
1344	6.65	7.3	5.97	1.33	0.00392	0.0423	119090507	119096815	6309	15094	chr9
1345	5.37	4.36	5.79	-1.44	0.00392	0.0423	107828196	107833139	4944	13918	chr8
1346	9.32	9.86	8.81	1.05	0.00392	0.0423	45731385	45747266	15882	7058	chr19
1347	5.83	6.53	5.07	1.46	0.00392	0.0423	30231201	30238276	7076	5356	chr16
1348	8.51	9.09	7.94	1.16	0.00393	0.0424	136659927	136678869	18943	13160	chr7
1349	4.29	5.2	3.01	2.19	0.00394	0.0424	98949122	98954332	5211	11931	chr6
1350	3.51	1.48	4.1	-2.62	0.00394	0.0424	25328820	25330864	2045	5690	chr17
1351	7.41	8.07	6.72	1.34	0.00394	0.0424	34550547	34565879	15333	13502	chr8
1352	2.61	0.1	3.24	-3.14	0.00395	0.0424	25175169	25176798	1630	5679	chr17
1353	7.02	5.93	7.46	-1.53	0.00395	0.0424	37522735	37533993	11259	3420	chr13
1354	6.35	6.97	5.7	1.27	0.00397	0.0426	57297736	57303111	5376	9377	chr4
1355	6.19	6.84	5.5	1.34	0.00398	0.0426	52470653	52475607	4955	3518	chr13
1356	4	4.89	2.78	2.11	0.00398	0.0426	44948157	44951450	3294	6461	chr18
1357	2.28	-0.9	2.95	-3.85	0.00399	0.0426	27299789	27301100	1312	12369	chr7
1358	6.5	7.12	5.87	1.25	0.00401	0.0428	154723060	154728816	5757	602	chr1
1359	6.68	7.35	5.96	1.39	0.00403	0.0431	73312097	73322259	10163	11765	chr6
1360	8.3	8.88	7.73	1.15	0.00404	0.0431	149761751	149785269	23519	10197	chr4
1361	2.39	-0.9	3.07	-3.97	0.00404	0.0431	118299156	118299750	595	12953	chr7
1362	7.87	8.47	7.27	1.2	0.00404	0.0431	153215152	153234214	19063	10281	chr4
1363	4.62	5.39	3.7	1.69	0.00405	0.0431	17848288	17851196	2909	5622	chr17
1364	3.04	4.05	1.44	2.61	0.00405	0.0431	83763561	83764947	1387	3068	chr12
1365	5.21	5.93	4.4	1.52	0.00406	0.0432	85596983	85601354	4372	3093	chr12
1366	3.22	4.22	1.63	2.59	0.00407	0.0432	141184633	141187488	2856	12165	chr6
1367	6.82	7.45	6.17	1.28	0.00407	0.0432	83483543	83490927	7385	3067	chr12
1368	10.03	10.56	9.52	1.04	0.00407	0.0432	71674805	71706375	31571	13643	chr8
1369	5.6	6.3	4.81	1.49	0.00408	0.0433	21959568	21963776	4209	53	chr1
1370	4.54	5.31	3.63	1.68	0.00408	0.0433	10387395	10390875	3481	6793	chr19
1371	4.53	5.37	3.45	1.91	0.00409	0.0433	55404647	55408333	3687	159	chr1
1372	5.95	6.61	5.23	1.38	0.00409	0.0433	26815605	26819365	3761	10431	chr5
1373	4.85	5.61	3.97	1.64	0.00411	0.0434	52725982	52729357	3376	137	chr1
1374	7.28	7.87	6.69	1.18	0.00413	0.0436	128297441	128303039	5599	12117	chr6
1375	9.08	9.62	8.55	1.07	0.00414	0.0437	6922088	6937358	15271	6766	chr19
1376	2.95	0.76	3.55	-2.79	0.00415	0.0438	122525355	122526516	1162	15126	chr9
1377	5.08	5.85	4.16	1.68	0.00416	0.0438	78353121	78357321	4201	6195	chr17
1378	7.07	7.65	6.5	1.16	0.00418	0.044	136256706	136262566	5861	563	chr1
1379	3.57	1.52	4.16	-2.64	0.00418	0.044	151419659	151421028	1370	11467	chr5
1380	6.09	6.72	5.44	1.28	0.00421	0.0442	100418794	100428469	9676	11945	chr6
1381	3.5	1.48	4.09	-2.61	0.00421	0.0442	108538758	108540391	1634	13952	chr8
1382	3.14	4.14	1.58	2.55	0.00421	0.0443	35938353	35939802	1450	5384	chr16
1383	3.15	0.98	3.75	-2.78	0.00422	0.0443	180358296	180360437	2142	8475	chr2
1384	9.93	10.47	9.42	1.05	0.00422	0.0443	28901045	28930327	29283	7438	chr2
1385	7.44	8.03	6.84	1.2	0.00422	0.0443	129118527	129127635	9109	9854	chr4
1386	3.19	0.82	3.81	-2.99	0.00423	0.0443	99643166	99644278	1113	8895	chr3
1387	6.17	6.81	5.5	1.31	0.00424	0.0444	156034005	156037856	3852	10366	chr4
1388	3.22	1.24	3.8	-2.56	0.00425	0.0444	167000433	167002477	2045	8355	chr2
1389	3.55	4.48	2.21	2.27	0.00425	0.0444	74010766	74012757	1992	12718	chr7
1390	6.69	7.28	6.1	1.18	0.00427	0.0446	95675036	95681238	6203	13855	chr8
1391	7.28	7.87	6.69	1.18	0.00429	0.0447	29716832	29726117	9286	4072	chr14
1392	7.74	8.32	7.17	1.16	0.00432	0.0451	127764208	127772123	7916	12112	chr6
1393	2.43	3.48	0.59	2.89	0.00433	0.0451	157848490	157849702	1213	16318	chrX
1394	6.34	6.97	5.67	1.3	0.00433	0.0451	25672638	25676633	3996	12361	chr7
1395	5.22	6.02	4.23	1.8	0.00433	0.0451	70529335	70533475	4141	4370	chr14
1396	6.72	7.36	6.04	1.33	0.00434	0.0451	84999230	85007947	8718	1293	chr10
1397	8.05	8.61	7.51	1.11	0.00434	0.0451	139939533	139952419	12887	13217	chr7
1398	2.56	-0.08	3.2	-3.28	0.00435	0.0451	120732404	120734059	1656	2802	chr11
1399	5.92	6.55	5.27	1.28	0.00435	0.0451	64087169	64090205	3037	1134	chr10
1400	5.24	5.97	4.41	1.56	0.00436	0.0452	74062125	74067092	4968	6578	chr18
1401	2.86	0.44	3.48	-3.04	0.00437	0.0452	66477615	66478431	817	8701	chr3
1402	4.76	5.56	3.76	1.81	0.00441	0.0457	74013972	74017566	3595	12719	chr7
1403	4.47	5.28	3.47	1.81	0.00441	0.0457	37008515	37011296	2782	11615	chr6
1404	6.12	6.81	5.37	1.45	0.00442	0.0457	52559244	52570691	11448	15339	chrX
1405	2.29	-0.9	2.96	-3.86	0.00443	0.0458	88956165	88956997	833	6670	chr18
1406	5.34	6.06	4.53	1.53	0.00444	0.0458	41089531	41094917	5387	5400	chr16
1407	4.17	2.76	4.67	-1.91	0.00445	0.0459	84589566	84592142	2577	2219	chr11
1408	2.54	-0.43	3.2	-3.63	0.00446	0.046	132057245	132058231	987	9902	chr4
1409	4.2	2.48	4.75	-2.27	0.00446	0.046	27824842	27827958	3117	5773	chr17
1410	7.59	8.14	7.05	1.09	0.00448	0.0462	22972487	22980601	8115	13447	chr8
1411	3.4	1.44	3.98	-2.54	0.00449	0.0462	76217095	76219375	2281	4768	chr15
1412	9.11	9.65	8.59	1.06	0.00451	0.0463	21025433	21042156	16724	14315	chr9
1413	7.76	8.35	7.18	1.17	0.00453	0.0466	22148282	22163097	14816	970	chr10
1414	4.87	5.94	2.93	3.01	0.00454	0.0466	90690679	90695726	5048	6278	chr17
1415	4.21	2.33	4.78	-2.44	0.00454	0.0466	49255378	49258023	2646	14592	chr9
1416	7.02	7.61	6.43	1.18	0.00456	0.0466	45866236	45872280	6045	12584	chr7
1417	7.25	7.89	6.58	1.32	0.00456	0.0466	12149174	12161917	12744	15217	chrX
1418	4.14	5.09	2.76	2.33	0.00456	0.0466	91074972	91078798	3827	4992	chr15
1419	5.66	6.38	4.85	1.53	0.00456	0.0466	161715310	161721171	5862	16424	chrX
1420	7.9	8.44	7.37	1.07	0.00457	0.0466	31363376	31371372	7997	4610	chr15
1421	3.74	4.7	2.31	2.39	0.00457	0.0466	34485099	34487231	2133	8605	chr3
1422	3.69	4.71	2.07	2.64	0.00458	0.0467	121064434	121067890	3457	15109	chr9
1423	6.1	6.74	5.43	1.3	0.00458	0.0467	167687650	167692326	4677	8368	chr2
1424	7.06	7.68	6.43	1.25	0.00458	0.0467	74181998	74195613	13616	14852	chr9
1425	6.89	7.51	6.26	1.24	0.00459	0.0467	100842128	100848990	6863	10765	chr5
1426	10.73	11.26	10.21	1.05	0.00459	0.0467	74763691	74813074	49384	257	chr1
1427	2.47	-0.43	3.13	-3.56	0.0046	0.0467	94451394	94452247	854	14905	chr9
1428	4.35	2.9	4.85	-1.96	0.0046	0.0467	56770576	56773953	3378	14651	chr9
1429	5.26	6.36	3.17	3.19	0.0046	0.0467	22353305	22357705	4401	4005	chr14
1430	6.48	7.07	5.89	1.19	0.00462	0.0469	81668724	81674367	5644	6210	chr17
1431	9.71	10.25	9.18	1.08	0.00462	0.0469	105254447	105280306	25860	13884	chr8
1432	3.28	1.12	3.88	-2.76	0.00462	0.0469	45890139	45891374	1236	1062	chr10
1433	3.31	1.25	3.9	-2.65	0.00463	0.0469	87856514	87858018	1505	11830	chr6
1434	4.8	5.54	3.93	1.61	0.00465	0.0471	38710900	38714146	3247	5395	chr16
1435	2.88	3.98	0.79	3.19	0.00466	0.0471	41932578	41935522	2945	121	chr1
1436	3.49	4.42	2.15	2.27	0.00466	0.0471	19785262	19786668	1407	4576	chr15
1437	9.2	9.73	8.69	1.04	0.00467	0.0472	75993793	76007621	13829	4760	chr15
1438	2.87	3.96	0.84	3.11	0.00468	0.0472	145957277	145959704	2428	8066	chr2
1439	4.02	4.97	2.62	2.35	0.00469	0.0473	33529092	33532102	3011	6366	chr18
1440	7.26	7.94	6.54	1.4	0.0047	0.0474	37741933	37758912	16980	6418	chr18
1441	2.54	-0.2	3.19	-3.39	0.00471	0.0474	35030327	35031024	698	4128	chr14
1442	2.96	0.86	3.55	-2.69	0.00471	0.0474	24760579	24762793	2215	5658	chr17
1443	6.7	7.76	4.82	2.94	0.00471	0.0474	22489004	22501555	12552	9214	chr4
1444	4.23	5.1	3.07	2.03	0.00471	0.0474	25620652	25625480	4829	6872	chr19
1445	6.56	7.14	5.99	1.15	0.00472	0.0474	100956444	100960273	3830	2499	chr11
1446	5.15	5.9	4.26	1.64	0.00473	0.0474	27900393	27904056	3664	6881	chr19
1447	5.51	6.23	4.67	1.56	0.00473	0.0474	55550417	55555407	4991	7131	chr19
1448	4.09	5.07	2.57	2.5	0.00473	0.0474	23175212	23179033	3822	9216	chr4
1449	2.22	-0.9	2.89	-3.78	0.00474	0.0474	74220038	74221334	1297	4729	chr15
1450	4.25	5.13	3.08	2.06	0.00474	0.0474	133401899	133405266	3368	8022	chr2
1451	4.15	5.09	2.77	2.32	0.00476	0.0476	142647265	142653213	5949	16134	chrX
1452	7.85	8.41	7.31	1.11	0.00476	0.0476	62700988	62711112	10125	190	chr1
1453	3.74	4.68	2.38	2.3	0.00477	0.0476	123062279	123064635	2357	479	chr1
1454	4.99	5.73	4.13	1.6	0.00479	0.0477	7127863	7132053	4191	4550	chr15
1455	2.22	-0.9	2.89	-3.79	0.00479	0.0477	67016285	67016989	705	6148	chr17
1456	2.22	-0.9	2.89	-3.79	0.00479	0.0477	120099300	120100334	1035	11066	chr5
1457	7.38	7.94	6.83	1.11	0.0048	0.0478	75792368	75799064	6697	2093	chr11
1458	7.84	8.41	7.28	1.13	0.00483	0.0481	92600356	92616558	16203	5502	chr16
1459	4.14	4.98	3.06	1.92	0.00484	0.0481	55263933	55267113	3181	5411	chr16
1460	5.67	6.44	4.77	1.66	0.00485	0.0482	92601859	92612175	10317	1327	chr10
1461	4.55	5.38	3.47	1.91	0.00485	0.0482	152656439	152661883	5445	16292	chrX
1462	6.1	6.77	5.38	1.39	0.00485	0.0482	21985138	21989228	4091	11521	chr6
1463	6.58	7.18	5.97	1.21	0.00488	0.0484	43627568	43631565	3998	5980	chr17
1464	10.04	10.59	9.51	1.08	0.00488	0.0484	139808645	139846241	37597	10082	chr4
1465	6.98	7.58	6.38	1.2	0.00489	0.0484	48859948	48873229	13282	11652	chr6
1466	2.84	0.62	3.45	-2.83	0.0049	0.0485	45241156	45241760	605	3472	chr13
1467	2.9	0.64	3.51	-2.87	0.0049	0.0485	151177076	151178348	1273	10225	chr4
1468	4.93	5.67	4.08	1.59	0.00491	0.0485	74035369	74038682	3314	246	chr1
1469	2.69	3.74	0.9	2.84	0.00491	0.0485	99270393	99272134	1742	15569	chrX
1470	4.33	5.18	3.23	1.94	0.00492	0.0485	95318960	95321069	2110	13851	chr8
1471	5.17	5.89	4.35	1.55	0.00492	0.0485	91998359	92003707	5349	13797	chr8
1472	8.04	8.65	7.42	1.23	0.00492	0.0485	62256976	62271830	14855	6520	chr18
1473	7.15	7.75	6.55	1.2	0.00494	0.0486	52973725	52983889	10165	3525	chr13
1474	2.31	-0.9	2.98	-3.87	0.00495	0.0487	119271380	119273305	1926	11027	chr5
1475	2.7	-0.08	3.35	-3.43	0.00498	0.049	67661455	67662518	1064	4336	chr14
1476	2.61	3.66	0.84	2.81	0.00501	0.0492	21141545	21142768	1224	6339	chr18
1477	5.02	3.56	5.53	-1.97	0.00504	0.0495	43945501	43949779	4279	3458	chr13
1478	5.04	5.75	4.25	1.5	0.00504	0.0495	91517525	91520111	2587	10722	chr5
1479	2.68	0.2	3.3	-3.1	0.00505	0.0495	67603204	67604376	1173	4330	chr14
1480	4.44	5.24	3.46	1.78	0.00505	0.0495	77015644	77018353	2710	10681	chr5
1481	4.82	5.62	3.83	1.8	0.00505	0.0495	13127872	13133769	5898	1582	chr11
1482	6.31	6.91	5.69	1.22	0.00507	0.0496	23697316	23702303	4988	5638	chr17
1483	8.94	9.47	8.42	1.05	0.00507	0.0496	164386406	164411776	25371	8297	chr2
1484	3.45	1.69	4	-2.31	0.00507	0.0496	122718966	122720595	1630	15141	chr9
1485	7.34	7.94	6.72	1.23	0.00507	0.0496	95459410	95474989	15580	3127	chr12
1486	4.57	3.16	5.07	-1.9	0.00508	0.0496	118997539	119000413	2875	11017	chr5
1487	3.45	4.48	1.74	2.74	0.00508	0.0496	98295643	98298938	3296	2428	chr11
1488	6.62	7.26	5.95	1.31	0.00511	0.0498	128299268	128310470	11203	7982	chr2
1489	3.6	4.48	2.41	2.07	0.00511	0.0498	135062368	135064701	2334	15938	chrX
1490	4.51	5.32	3.5	1.82	0.00512	0.0498	80873750	80876352	2603	12759	chr7
1491	6.71	7.31	6.12	1.19	0.00512	0.0498	26436012	26441647	5636	5729	chr17
1492	8.22	8.78	7.68	1.1	0.00512	0.0498	82205063	82217605	12543	4889	chr15
1493	6.64	7.23	6.05	1.18	0.00512	0.0498	131241248	131246495	5248	492	chr1
1494	8.54	9.08	8.03	1.05	0.00513	0.0498	130574740	130585008	10269	8001	chr2
1495	6.22	5.3	6.61	-1.32	0.00515	0.05	119003188	119009461	6274	11019	chr5
1496	3.23	1.24	3.81	-2.58	0.00515	0.05	26035944	26038848	2905	7366	chr2
1497	3.36	1.36	3.94	-2.59	0.00516	0.05	107958480	107959415	936	13927	chr8
1498	3.02	0.9	3.62	-2.72	0.00516	0.05	87189481	87190903	1423	13742	chr8
1499	6.74	7.35	6.11	1.24	0.00517	0.05	63090924	63100486	9563	3636	chr13
1500	2.65	0.2	3.28	-3.08	0.00517	0.05	103615110	103616501	1392	2564	chr11
1501	8.01	8.56	7.49	1.07	0.00517	0.05	112868399	112881200	12802	3257	chr12
1502	4.84	5.6	3.96	1.64	0.00517	0.05	192831460	192834697	3238	877	chr1
1503	2.4	-0.9	3.07	-3.97	0.00517	0.05	27850623	27851333	711	8563	chr3
1504	6.27	6.93	5.56	1.37	0.00518	0.05	59007346	59017459	10114	7193	chr19
1505	6.52	7.14	5.87	1.27	0.00518	0.05	73094928	73103213	8286	1164	chr10

## Sheet: Data 4b
	seqnames	start	end	width	strand	Conc	Conc_E11	Conc_E14	Fold	p.value	FDR
1	chr6	23245269	23251196	5928	*	7.91	8.83	4.75	4.08	1.47e-12	2.6e-08
2	chr6	23252024	23254357	2334	*	5.86	6.79	2.57	4.22	2.56e-09	2.23e-05
3	chr9	35430504	35432614	2111	*	5.66	1.46	6.62	-5.17	3.78e-09	2.23e-05
4	chr16	77593982	77598965	4984	*	7.7	4.72	8.61	-3.89	2.49e-08	0.00011
5	chr15	86028016	86030672	2657	*	6.5	3.82	7.38	-3.55	2.09e-07	0.000666
6	chr8	84764591	84774257	9667	*	8.85	6.35	9.71	-3.36	2.26e-07	0.000666
7	chr19	44493416	44495434	2019	*	5.07	6.05	-0.17	6.22	2.71e-07	0.000685
8	chr4	134016990	134018558	1569	*	4.9	5.83	1.5	4.33	9.36e-07	0.00207
9	chr16	36783761	36784787	1027	*	4.75	-0.35	5.73	-6.07	1.36e-06	0.00221
10	chr12	117153577	117156415	2839	*	6.33	7.15	4.23	2.92	1.37e-06	0.00221
11	chr18	69515416	69526805	11390	*	9.19	4.58	10.16	-5.58	1.38e-06	0.00221
12	chr2	180890495	180892304	1810	*	5.55	6.41	3.1	3.31	3.35e-06	0.00493
13	chr18	69561090	69566832	5743	*	7.05	4.69	7.91	-3.22	3.67e-06	0.00498
14	chr11	98325467	98329607	4141	*	6.93	5.01	7.73	-2.72	4.13e-06	0.00521
15	chr9	45429968	45432083	2116	*	6.73	4.71	7.54	-2.83	7.57e-06	0.00891
16	chr6	55679864	55680747	884	*	4.24	0.23	5.2	-4.97	8.75e-06	0.00966
17	chr9	91378702	91379649	948	*	4.31	5.24	0.73	4.51	1.39e-05	0.0144
18	chr3	87998258	88001182	2925	*	7.03	5.09	7.82	-2.73	1.58e-05	0.0155
19	chr14	70554004	70555195	1192	*	5.39	3.41	6.19	-2.78	3.83e-05	0.0356
20	chr8	84704104	84708963	4860	*	7.84	6.08	8.61	-2.53	5.16e-05	0.0456
