# Supplementary material for: Selective translation of epigenetic modifiers affects the temporal pattern and differentiation of neural stem cells
Source: Nat Commun. 2022 Jan 25;13:470. doi: 10.1038/s41467-022-28097-y (PMC8789897; doi:10.1038/s41467-022-28097-y)
Supplement: Supplementary file 4 — Supplementary Dataset1-7 [file 41467_2022_28097_MOESM4_ESM.zip › Supplementary Data1-7/Supplementary Data 5.xlsx]

## Sheet: Data 5a
Supplementary Data 5. List of genes that associated with genomic regions that showed higher intensity of H3K27me3 peaks at E11 (a) and E14 (b). The top 10 GO term for these genes was shown in c and d. e, List of genes that associated with genomic regions that showed higher intensity of H3K4me3 peaks at E11 and E14. P-value computed using the Fisher exact test.
# GREAT version 4.0.4	Species assembly: mm10
1110032F04Rik	173 (+924)
1700003F12Rik	437 (+1868)
1700067K01Rik	270 (-77)
1700122O11Rik	186 (-379), 231 (+6995)
2810459M11Rik	224 (+43)
2900026A02Rik	62 (-91)
2900055J20Rik	882 (+1082)
3110082J24Rik	222 (-7654)
9030612E09Rik	801 (+2519)
AF529169	745 (+576)
Aatk	439 (-1294)
Abcg1	920 (+1336)
Actl10	437 (-1020)
Adamtsl3	474 (-53)
Adcy1	417 (-7305)
Adcy5	894 (-167)
Adcyap1r1	370 (+143)
Adgrb2	781 (-7179)
Adgrv1	130 (+1743)
Adora1	791 (+15)
Adprhl2	276 (-3549)
Aldh1a3	1102 (+259)
Alpk1	773 (-8695)
Ank1	1107 (+1662)
Ankrd33b	1112 (+352)
Ankrd63	1114 (-889)
Anxa2	423 (+907)
Arhgap23	962 (-9163)
Arhgap31	769 (+751)
Arhgdig	1044 (-1466)
Arhgef19	590 (+775)
Arhgef26	166 (+969)
Arpc1b	800 (+823)
Arsi	550 (+192)
Asic2	559 (+502)
Astn2	681 (+1179)
Asxl3	650 (+44)
Avp	1120 (+2680)
B3gnt2	1085 (+387)
B4galnt3	897 (+594)
BC067074	561 (-114)
Barhl1	1117 (+726)
Bcan	317 (+3066)
Bcl2	636 (+1256)
Bcl6	698 (+5802)
Bcl6b	1001 (+1369)
Bend7	705 (-40)
Bex3	361 (+7139)
Bhlhe22	963 (+1658)
Bmper	318 (+679)
Btbd17	768 (+6421)
C1ql4	554 (-3580)
Cabp1	934 (+3377)
Cacna1c	787 (+621)
Cacna1e	1033 (+418)
Cacna2d3	1077 (+389)
Cacnb3	555 (-2851)
Cacnb4	529 (+845)
Caly	706 (-283)
Camk1d	775 (+1632)
Capn8	184 (+5931)
Catsperz	1111 (-4343)
Cav1	164 (+771)
Cav2	245 (-119)
Cavin3	83 (+358)
Cbs	444 (+704)
Cbx4	90 (+4254)
Ccdc106	1008 (-901)
Ccdc60	935 (+2435)
Cd24a	273 (-1845)
Cd2ap	142 (+2237)
Cd63	482 (-4018)
Cdc20b	612 (-2937)
Cdc42ep1	988 (+195)
Cdk5r1	476 (+343)
Cdk6	669 (-4119)
Cdkn2c	647 (+7631)
Cdo1	258 (+676)
Cdpf1	560 (-9100)
Cebpb	998 (+1073)
Cebpd	1029 (-400)
Cer1	15 (-1766)
Chd3os	277 (-121)
Chd5	557 (+941)
Chdh	496 (+402)
Chrm2	958 (+727)
Chrnd	1015 (-4555)
Chst5	454 (+250)
Cidea	906 (+54)
Cldn6	485 (-86)
Clstn1	487 (+1352)
Cltb	187 (+3197), 399 (+9637)
Cnih3	743 (+197)
Coch	954 (-209)
Col12a1	854 (+658)
Cped1	926 (+1267)
Cpt1a	344 (-871)
Cpxm2	637 (+124)
Creb3l1	914 (+689)
Csmd1	212 (+1098)
Csrnp1	504 (-5892)
Ctnnd2	177 (+2290)
Ctsw	76 (-5674)
Cxcl14	1093 (+976)
Cygb	582 (+854)
Cyp46a1	19 (-6281)
Dchs1	347 (-1916)
Dhrs3	856 (+829)
Dlec1	974 (-8817)
Dnajc22	554 (-8015)
Dnase2a	688 (+4208)
Doc2b	1105 (+333)
Dok4	583 (+586)
Dok5	46 (+127)
Dopey1	502 (-1163)
Dpf3	1016 (+481)
Dram1	682 (-134)
Draxin	265 (+651)
Drd4	1031 (+1121)
Dscaml1	507 (+654)
Dtx1	751 (-110)
Dtx3l	313 (+73)
Dzip1	687 (-197)
E030030I06Rik	1086 (-6420)
Efemp2	76 (-578)
Efhd1	976 (+2011)
Efna1	481 (+50)
Egr1	1083 (+3843)
Eif4e3	440 (+199)
Elmod1	996 (+1199)
Emx1	99 (+3553)
Emx2	341 (-5807)
Enpp1	795 (+264)
Enpp2	568 (-1347)
Entpd2	1046 (+1776)
Eomes	1082 (+1356)
Epb41l4b	970 (+1629)
Epha5	255 (-1780), 12 (+2433)
Ephb1	966 (+3573)
Epn3	725 (+681)
Esam	961 (+1717)
Eva1c	285 (+165)
Exoc3l4	1060 (+8932)
F2rl1	888 (-10)
Fam184b	127 (+705)
Fam20a	716 (+577)
Fam20c	120 (+1604)
Fam212b	365 (+936)
Fam83h	1122 (+8791)
Fbxl8	1109 (+2729)
Fezf2	45 (+4551)
Fgf11	999 (-1894)
Fgf16	946 (+867)
Fgf18	175 (+1860)
Fgf8	1116 (+3547)
Fgfr2	101 (+4550)
Fgfr3	96 (+2137)
Fkbp5	207 (-58)
Flnc	381 (+484)
Flrt2	1032 (+493)
Fos	869 (+656)
Fosl2	547 (-1994)
Foxb2	1096 (+1419)
Foxg1	13 (+2042)
Foxi2	657 (+667)
Foxo3	575 (+2409)
Foxo6	1 (+2637)
Frzb	364 (+253)
Gab1	64 (+1968)
Gabbr1	314 (+2317)
Gabra4	629 (+666)
Gadd45b	719 (+4370)
Gas2l3	81 (+8599)
Gdf11	482 (-5253)
Gfod1	718 (+2480)
Glra1	923 (+1260), 825 (+8535)
Gm43517	13 (-249)
Gm9881	844 (-4584)
Gnai1	380 (+267)
Gp1bb	750 (-1989)
Gpat3	1040 (-571)
Gpr12	1028 (-1429)
Gpr176	932 (+1368)
Gpr25	1090 (+1237)
Gpr88	922 (+1238)
Grhl3	543 (+2485)
Gria2	21 (+1384)
Grik2	183 (+9202)
Grin2d	1078 (-2129)
Grtp1	835 (-1513)
Gse1	91 (+2003)
Gtf2a1l	359 (+1801)
Gucy1b3	94 (+721)
Has1	726 (+5446)
Hbegf	909 (+398)
Hey2	39 (-1497)
Hivep2	940 (-1992)
Hpca	1065 (-1045)
Hr	747 (+1675)
Hrasls5	717 (-654)
Hsf4	1109 (-2424)
Icam5	1115 (+1722)
Id1	952 (+1497)
Igfbpl1	779 (-2081)
Il10rb	421 (-166)
Il17d	493 (+36)
Impdh1	816 (+1546)
Inhbb	22 (+917)
Insl3	1121 (+1376)
Insm1	522 (-29)
Irgq	205 (+3197)
Itga1	271 (+981)
Itga9	850 (+2316)
Itgb4	896 (+1008)
Jazf1	659 (-737)
Jdp2	831 (+142)
Kbtbd11	40 (-554)
Kcnd3	536 (-415)
Kcnh7	394 (+177)
Kcnj3	915 (+1076)
Kcnj4	992 (-4425)
Kcnk4	1111 (+4792)
Kcnn3	693 (+1408)
Kcnq5	849 (+270)
Kcns3	676 (+235)
Kctd1	838 (-1385)
Kctd14	210 (+1685)
Kctd16	882 (-317)
Kctd8	867 (+1409)
Kdelr1	1078 (-3514)
Kdelr3	992 (-6742)
Kif26b	928 (-167)
Kirrel3	730 (+264)
Klf15	883 (-441)
Klf5	890 (+720)
Lancl3	172 (+19)
Ldlrad4	221 (-116)
Lefty1	902 (+4151)
Lekr1	948 (-7767)
Lgals12	717 (-4723)
Lgi3	639 (+584)
Lgr6	936 (+842)
Lhx3	1050 (+4377)
Lhx9	1092 (+2439)
Limch1	84 (+1351)
Lipg	959 (+342)
Lmna	517 (+95)
Loxl1	765 (+973)
Lrp1b	251 (+573)
Lrrc75b	58 (-117)
Lrrtm1	689 (+3250)
Lrrtm3	1018 (+1587)
Lrtm2	987 (+477)
Ltbp4	491 (+6099)
Lxn	171 (+3895)
Lyl1	3 (+4028)
Lypd1	978 (+1048)
Lyzl4	1030 (-665)
Lzts3	824 (+7090)
Maff	448 (+9494)
Mapk15	1122 (+6938)
Mapk4	802 (+320)
Mark1	119 (-1212)
Mcam	253 (-1909)
Mdga1	260 (-2224), 226 (+1634)
Mef2d	430 (-2133)
Megf11	907 (+744)
Meis2	35 (-9861)
Meox2	1035 (+906)
Mfsd6	757 (-208)
Mllt3	379 (-1351)
Mmd2	52 (+395)
Mme	527 (+378)
Mmp11	558 (+567)
Mmp14	174 (+822)
Mn1	220 (+2135)
Mocos	945 (+241)
Mpst	764 (+2944)
Mras	263 (-291)
Msc	1006 (-542)
Msx3	893 (-1372)
Myb	792 (+231)
Myo1c	808 (-2077)
Myo1d	229 (+1158)
Myt1l	1084 (+2876)
N4bp2l1	916 (+350)
Nab1	269 (+1767)
Nab2	984 (+1367)
Nacad	233 (+432)
Nav2	468 (+472)
Nbl1	721 (+356)
Ncam1	77 (+2573)
Ncan	649 (+8007)
Ncoa1	395 (+2248)
Ndrg1	1043 (+404)
Ndufa4l2	306 (-5132)
Negr1	88 (+1351)
Neurod2	760 (-2418)
Neurog2	132 (+2620)
Nfam1	134 (-755)
Nfatc1	1056 (+867)
Nfatc4	111 (+1805)
Nfic	16 (+866)
Nfil3	1067 (+2266)
Nin	862 (+2443)
Nipal2	873 (-118)
Nlgn1	303 (+37)
Npdc1	1046 (-5421)
Nptx2	389 (+7222)
Nr3c1	793 (+2657)
Nr4a2	452 (+8559)
Nr4a3	1051 (+5049)
Nrcam	102 (+969)
Nrg2	852 (+1416)
Nrn1	1061 (+6050)
Nrp1	665 (-2039)
Nrp2	1104 (+2348)
Nt5e	646 (-7818), 462 (+2707)
Ntrk3	68 (-1580)
Ntsr1	805 (+421)
Nwd2	1003 (+803)
Nxph4	875 (+4432)
Odf3l2	378 (+6607)
Olfm2	879 (+1255)
Osmr	878 (+6373)
Oxt	1120 (+3701)
Pag1	47 (+1297)
Pak6	596 (+182)
Panx2	866 (+8178)
Papln	293 (+620)
Parm1	842 (+1203)
Parp12	815 (+405)
Parp9	313 (+608)
Pax6	603 (-9496)
Pax7	1110 (+6085)
Pcdh10	304 (+1591)
Pcdh17	753 (+3948)
Pcdh7	624 (+3038)
Pcdh8	911 (+1631)
Pcdhac2	713 (+921)
Pcdhga10	921 (+3430)
Pcdhga11	921 (-5308)
Pcdhga12	588 (+1819)
Pcdhgc5	334 (-2560), 325 (+1902)
Pcgf5	209 (-38)
Perp	939 (-6)
Pglyrp1	511 (+9008)
Pianp	899 (+86)
Pigz	843 (+1968)
Pik3ip1	316 (+1458)
Pkdrej	560 (+937)
Plbd1	1047 (-153)
Plcd1	974 (-159)
Plcl1	570 (+569)
Plekhg2	692 (-7848)
Plekhg3	1099 (-567)
Plekhh3	832 (+293)
Plppr5	729 (+151)
Plxna4	834 (+887)
Plxnc1	744 (+708)
Pmp22	686 (+2862)
Pnmal2	770 (+2789)
Pnpla3	232 (+1076)
Podn	1027 (+666)
Podxl	541 (+442)
Pou3f2	206 (-6914)
Pou5f1	938 (+928)
Pou6f1	392 (-1506)
Ppargc1b	892 (+51)
Prdm16	1005 (-2079)
Prickle1	505 (-220)
Prkca	788 (+1136)
Prl8a2	827 (-9934)
Prmt8	1091 (+1306)
Prph	813 (+1668)
Prr15	858 (-92)
Prr18	500 (+361)
Prss56	1015 (+2769)
Pstpip2	910 (+634)
Ptger1	227 (+1276)
Ptpn3	1024 (+1413)
Ptprs	6 (+3107)
Pura	1036 (+1457)
Pwwp2b	949 (-194)
Raet1e	1086 (-2879)
Rai2	822 (+614)
Rap1gap	5 (+1259)
Rarg	569 (+283)
Rasgrp2	956 (+1146)
Rassf10	904 (-21)
Rassf3	901 (+1228)
Rassf5	1079 (+1386)
Rbpjl	1119 (-4103)
Rfx8	163 (-8382)
Rgma	87 (-2818)
Rgs11	1044 (-146)
Rgs7bp	777 (+1057)
Rhbdl3	20 (-1883)
Ric8b	340 (-8170)
Ripor2	872 (+94)
Rnase11	683 (-3601)
Rnase12	683 (+3478)
Rnd1	10 (+1299)
Rnf213	548 (-706)
Rpp25	798 (-980)
Rtn4r	338 (+706)
Rtn4rl2	515 (+1161)
Samd1	270 (+3955)
Sarm1	615 (+5637)
Sdk2	1009 (-283)
Sema3f	109 (+6319)
Sema6c	336 (+151)
Sema7a	755 (+618)
2021-09-05	750 (+6583)
Sertad4	106 (+694)
Sez6l	786 (+16)
Sfrp4	149 (+599)
Sgk3	710 (-226)
Sgpp1	393 (-983)
Sh2d5	1012 (+980)
Sh3rf3	282 (-358)
Shank3	847 (-1316)
Shc2	378 (-1213)
Shh	458 (-323057)
Shisa6	1069 (-268)
Shisa8	1106 (+1481)
Shmt2	875 (-7683)
Sidt1	889 (+253)
Slc16a13	1001 (-7376)
Slc24a4	634 (+157)
Slc25a33	1094 (+767)
Slc30a10	34 (+794)
Slc44a5	460 (+702)
Slc4a11	606 (+328)
Slc50a1	481 (-9025)
Slc7a4	447 (+567)
Slc9a3r1	642 (+403)
Slco2a1	918 (+757)
Slit2	377 (+2028)
Slitrk3	621 (-135)
Smad7	420 (-6191)
Smad9	660 (+425)
Smarca2	363 (+1513)
Smpd5	944 (+11)
Snap91	919 (+1533)
Sncaip	26 (+1037)
Socs3	201 (+2851)
Sp8	1021 (+2423)
Spag6	1098 (-9428)
Spata3	841 (-2339)
Spef1	296 (+2737)
Spsb1	785 (+319)
Sptb	1011 (-850)
Ssfa2	280 (+2073)
Sstr1	598 (+1693)
St8sia2	632 (-2095), 418 (+1912)
Stac3	306 (+8118)
Strip2	885 (+729)
Strn4	848 (-3994)
Sv2b	981 (+677)
Syngr1	463 (+975)
Syt2	544 (-626)
Syt7	736 (+45)
Tacr1	374 (-47)
Tagln2	413 (+1334)
Tbc1d4	80 (+1394)
Tbr1	859 (+5258)
Tcf15	1010 (+68)
Tcf19	938 (+9839)
Tdrd6	1059 (+732)
Tead4	1075 (+573)
Tekt2	276 (+436)
Tepp	546 (+8500)
Tfap2c	1052 (-3315)
Tfap2d	1080 (+1632)
Tgfa	864 (+1542)
Tgfb2	198 (+1834)
Tgfb3	204 (+1970)
Thegl	656 (+976)
Thpo	880 (-24)
Tiam2	762 (+1068)
Tifa	773 (-1582)
Timp3	208 (+639)
Tjp3	215 (+557)
Tle2	591 (-263)
Tle6	599 (+2885)
Tlr5	521 (+7693)
Tm9sf4	41 (+6725)
Tmc5	244 (+745)
Tmem102	999 (+1873)
Tmem151b	685 (+4677)
Tmem163	903 (+2227)
Tmem178	625 (+484)
Tmem190	433 (+6512)
Tmem238	433 (+207)
Tmem63a	902 (-3286)
Tmem91	997 (+530)
Tmtc2	237 (+3408)
Tnfrsf12a	485 (-1830)
Tnfrsf13c	654 (-232)
Tnfrsf18	990 (+9767)
Tnfrsf25	1108 (+9196)
Tns2	973 (+3394)
Tpm3-rs7	499 (+7603)
Tppp3	756 (-3132)
Trabd	866 (-8088)
Traf5	638 (+1219)
Trib1	585 (-4940)
Tril	1057 (+565)
Trim25	917 (+332)
Trim47	1097 (+830)
Trpv4	524 (+461)
Tshz3	1062 (-5169)
Ttyh2	179 (+916)
Ube2cbp	502 (-1041)
Ubox5	824 (-5675)
Unc5d	971 (+380)
Utf1	1103 (+2187)
Vav1	667 (-4473)
Vipr1	1030 (-485)
Vsig2	961 (-9460)
Vstm2a	281 (+1242)
Vsx1	993 (-109)
Wls	817 (+3502)
Wnk2	61 (+1670)
Wnt10a	1118 (-3133)
Wnt7a	100 (+954)
Wnt8a	1068 (+7337)
Ybx2	980 (+845)
Zadh2	857 (+2483)
Zc3hav1l	350 (+6308)
Zfhx4	438 (+3851)
Zfp36	692 (+172)
Zfp46	472 (+3912)
Zfp467	732 (+6987)
Zfp579	315 (+1162)
Zfp580	1008 (+3713)
Zfp703	27 (+2467)
Zfpm2	141 (+541)
Znrf4	295 (+435)

## Sheet: Data 5b
# GREAT version 4.0.4	Species assembly: mm10
Aggf1	130 (-5576)
Ap3b2	317 (-2808)
Arhgap30	194 (+8601)
Atp1a1	56 (-4880)
Atp6v1e1	180 (-9068)
BC003965	226 (-8577)
BC048679	317 (+1548)
Bcl11b	200 (+1296)
Bcl2l13	180 (-4377)
Brwd1	90 (-7855)
Cbr2	210 (-1118)
Cdr2	106 (+1701)
Cnbp	282 (-6160)
Cobl	48 (+8323)
Commd10	165 (-5211)
Crabp2	68 (-400)
Cst10	215 (-9896)
D17Wsu92e	324 (-5842)
Dnajb8	147 (+7301)
Ebi3	292 (-1172)
Ffar3	153 (+932)
Fignl2	127 (+8834)
Fxyd2	80 (-881), 177 (+676)
Gltp	325 (-2802)
Gm11733	363 (-7031), 360 (+1952), 37 (+7722)
Gm4894	159 (+986), 312 (+6170)
Gm884	235 (-1067)
Gsdma	244 (-237)
Gss	134 (-3282)
Gstm4	118 (-6317)
Hmga2	224 (+326)
Hs3st6	279 (+8683)
Hydin	273 (+7643)
Lin28a	39 (+6325)
Lin28b	190 (-2580)
Map3k6	113 (-4816)
Npy4r	34 (+7521), 19 (+9942)
Nsmce3	170 (-9803)
Ntng2	319 (+7963)
Pappa	359 (+616)
Plekha4	318 (+4078)
Prlhr	299 (+7763)
Rpl26	339 (-2058)
Rttn	46 (-7657)
Shh	84 (-11828)
Slc25a48	83 (+6723), 18 (+9706)
Sntb2	253 (+2423)
Spdye4b	70 (+3749)
Stau1	296 (-5190)
Tekt4	126 (+8038)
Ywhab	112 (-4336)
Zfp119b	292 (-6192)
Zfp36l1	139 (+528)
Zg16	64 (-1685)

## Sheet: Data 5c
Term	Overlap	P-value	Adjusted P-value	Old P-value	Old Adjusted P-value	Odds Ratio	Combined Score	Genes
regulation of transcription from RNA polymerase II promoter (GO:0006357)	79/1478	3.67214e-09	8.35045e-06	0	0	2.21233	42.969	BARHL1;CSRNP1;RARG;MYT1L;FOXI2;CHD5;MEOX2;NR3C1;LYL1;SHH;ZFP36;MYB;HEY2;INSL3;TCF19;TEAD4;NCOA1;EOMES;LEFTY1;TCF15;KCTD1;PAX6;FOS;PARP9;POU3F2;KLF15;UTF1;POU5F1;RGMA;SFRP4;RFX8;ZFPM2;JDP2;CEBPB;TSHZ3;FOXG1;WNT8A;FOXO6;TGFA;FOXO3;NEUROD2;NFIL3;PRDM16;HSF4;MEF2D;PPARGC1B;JAZF1;FOXB2;EGR1;TFAP2C;TGFB2;TFAP2D;CBX4;PCGF5;TGFB3;CAV1;WNT7A;SMAD9;NFATC1;GRHL3;SMARCA2;MEIS2;FOSL2;NFATC4;POU6F1;SMAD7;EFNA1…
nervous system development (GO:0007399)	36/455	9.42578e-09	1.07171e-05	0	0	3.24599	59.9854	CHRM2;BARHL1;NLGN1;MYT1L;PCDH10;NCAN;NAB2;CYP46A1;PCDH17;NEUROD2;SHH;ADORA1;NRCAM;ASIC2;EPHB1;PCDHAC2;KIRREL3;GDF11;PCDHGC5;ST8SIA2;PCDH8;PAX6;NAV2;POU3F2;PCDHGA10;BCAN;PCDHGA11;PCDHGA12;PMP22;DCHS1;DSCAML1;NBL1;SHANK3;SDK2;FGFR2;FGF11
axon guidance (GO:0007411)	19/158	5.60584e-08	4.24923e-05	0	0	5.0691	84.6381	EPHA5;NRP1;DRAXIN;GAB1;PRKCA;SEMA3F;SPTB;RAP1GAP;EFNA1;SHH;DOK4;DOK5;NCAM1;PLXNC1;SLIT2;EPHB1;SHANK3;PLXNA4;CDK5R1
axonogenesis (GO:0007409)	22/223	1.83264e-07	0.000104186	0	0	4.0694	63.1259	EPHA5;NRP1;DRAXIN;GAB1;WNT7A;PRKCA;SEMA3F;SPTB;RAP1GAP;EFNA1;SHH;DOK4;DOK5;SLITRK3;NRCAM;NCAM1;SLIT2;EPHB1;DSCAML1;SHANK3;FGFR2;CDK5R1
negative regulation of STAT cascade (GO:1904893)	9/41	1.1568e-06	0.000526111	0	0	10.2903	140.666	RTN4R;SOCS3;LRRTM3;FLRT2;LRTM2;LRRTM1;CAV1;RTN4RL2;PODN
negative regulation of JAK-STAT cascade (GO:0046426)	9/47	3.8957e-06	0.00147647	0	0	8.6628	107.901	RTN4R;SOCS3;LRRTM3;FLRT2;LRTM2;LRRTM1;CAV1;RTN4RL2;PODN
positive regulation of transcription from RNA polymerase II promoter (GO:0045944)	46/848	5.95529e-06	0.00193462	0	0	2.16631	26.0634	CSRNP1;RARG;CEBPB;FOXO3;MEOX2;NR3C1;SHH;MYB;PRDM16;HEY2;INSL3;MEF2D;PPARGC1B;TEAD4;NCOA1;EOMES;EGR1;TFAP2C;TGFB2;PCGF5;TGFB3;WNT7A;SMAD9;NFATC1;PAX6;GRHL3;FOS;SMARCA2;KLF15;UTF1;MEIS2;POU5F1;FOSL2;NFATC4;RGMA;SMAD7;NR4A2;KLF5;NR4A3;LHX3;NFIC;ASXL3;MAFF;F2RL1;ZFPM2;FGFR2
gland morphogenesis (GO:0022612)	_4/6	7.55076e-06	0.0021463	0	0	72.6045	856.287	SLC9A3R1;TGFB2;TGFB3;FGFR2
generation of neurons (GO:0048699)	14/130	1.14764e-05	0.00289971	0	0	4.43844	50.4882	NRP1;TGFB2;WNT10A;MYT1L;WNT8A;WNT7A;POU3F2;NR4A2;CDK6;ID1;NRCAM;MDGA1;MARK1;CDK5R1
neuron differentiation (GO:0030182)	14/139	2.46468e-05	0.00560468	0	0	4.11696	43.6845	EPHA5;TGFB2;WNT10A;MYT1L;WNT8A;WNT7A;PAX6;POU3F2;NR4A2;SHH;FGF8;ID1;VSX1;CDK5R1

## Sheet: Data 5d
Term	Overlap	P-value	Adjusted P-value	Old P-value	Old Adjusted P-value	Odds Ratio	Combined Score	Genes
potassium ion import across plasma membrane (GO:1990573)	_2/9	0.000254477	0.0465427	0	0	109.555	906.71	FXYD2;ATP1A1
import across plasma membrane (GO:0098739)	_2/11	0.00038744	0.0465427	0	0	85.2009	669.334	FXYD2;ATP1A1
T cell differentiation in thymus (GO:0033077)	_2/11	0.00038744	0.0465427	0	0	85.2009	669.334	SHH;ZFP36L1
sodium ion export from cell (GO:0036376)	_2/13	0.000547562	0.0465427	0	0	69.7028	523.47	FXYD2;ATP1A1
sodium ion export (GO:0071436)	_2/13	0.000547562	0.0465427	0	0	69.7028	523.47	FXYD2;ATP1A1
pre-miRNA processing (GO:0031054)	_2/13	0.000547562	0.0465427	0	0	69.7028	523.47	LIN28B;LIN28A
positive regulation of alpha-beta T cell activation (GO:0046635)	_2/15	0.000734556	0.047489	0	0	58.9734	425.566	SHH;EBI3
miRNA metabolic process (GO:0010586)	_2/16	0.000838041	0.047489	0	0	54.7582	387.932	LIN28B;LIN28A
regulation of stem cell proliferation (GO:0072091)	_2/16	0.000838041	0.047489	0	0	54.7582	387.932	HMGA2;ZFP36L1
ncRNA catabolic process (GO:0034661)	_2/22	0.00159658	0.0814255	0	0	38.3192	246.772	LIN28B;LIN28A

## Sheet: Data 5e
Gene	Stage
Bcan	E14_specific
Celsr1	E14_specific
Dscaml1	E14_specific
Gm11146	E14_specific
Hr	E14_specific
Lyl1	E14_specific
Neurod2	E14_specific
Neurod6	E14_specific
Nfix	E14_specific
Slc15a2	E14_specific
Fezf1	E11_specific
Lin28a	E11_specific
Wnt8b	E11_specific
