# Supplementary material for: Selective translation of epigenetic modifiers affects the temporal pattern and differentiation of neural stem cells
Source: Nat Commun. 2022 Jan 25;13:470. doi: 10.1038/s41467-022-28097-y (PMC8789897; doi:10.1038/s41467-022-28097-y)
Supplement: Supplementary file 4 — Supplementary Dataset1-7 [file 41467_2022_28097_MOESM4_ESM.zip › Supplementary Data1-7/Supplementary Data 6.xlsx]

## Sheet: Data 6a
Supplementary Data 6. a, List of genomic regions that changed their intensity of H3K27me3 peaks between between E14 Fbl∆/+ and DKO brains. P-value was calculated by a two-sided Wilcoxon ‘Mann-Whitney’ test. b-d Gene expression change after treatment of Gsk 343 , Gsk J4 and both inhibitors.The gene expression level in each sample was fitted with negative binormial model and p-value was calculated …
	Conc	Conc_Control	Conc_DKO	Fold	p.value	FDR	start	end	width	names	value
1	4.7	-0.21	5.99	-6.2	2.81e-16	4.35e-12	131646576	131659009	12434	11214	chr5
2	7.4	-0.07	8.71	-8.78	7.84e-15	6.07e-11	152165560	152229337	63778	16249	chrX
3	5.55	-0.44	6.86	-7.31	2.86e-12	1.48e-08	103802189	103822992	20804	15781	chrX
4	5.4	-0.54	6.71	-7.25	4.96e-11	1.92e-07	103723796	103742378	18583	15774	chrX
5	6.44	4.91	7.43	-2.51	1.03e-10	3.18e-07	131603725	131629208	25484	11212	chr5
6	5.23	-0.97	6.54	-7.51	1.92e-10	4.57e-07	105216223	105237958	21736	15871	chrX
7	4.12	0.9	5.34	-4.44	2.06e-10	4.57e-07	3330790	3332928	2139	1511	chr11
8	4.64	-0.36	5.93	-6.29	3.39e-10	6.56e-07	169870309	169884214	13906	16782	chrX
9	4.83	-0.97	6.13	-7.1	1.74e-09	3e-06	94262466	94280116	17651	15485	chrX
10	5.15	3.53	6.16	-2.63	3.61e-09	5.59e-06	192851345	192858778	7434	878	chr1
11	4.67	-0.54	5.97	-6.51	4.05e-09	5.71e-06	152011274	152021971	10698	16226	chrX
12	4.85	0.06	6.14	-6.08	6.83e-09	8.81e-06	140974578	140993460	18883	16062	chrX
13	4.75	-0.07	6.04	-6.1	8.28e-09	9.87e-06	152365875	152376065	10191	16265	chrX
14	4.53	-0.97	5.83	-6.8	9.83e-09	1.09e-05	99547690	99561476	13787	15602	chrX
15	4.48	-0.74	5.78	-6.52	1.13e-08	1.17e-05	94305352	94314660	9309	15492	chrX
16	5.2	3.49	6.23	-2.74	1.21e-08	1.17e-05	56509884	56514212	4329	6103	chr17
17	4.06	-0.54	5.34	-5.88	1.63e-08	1.49e-05	142678657	142684113	5457	16136	chrX
18	4.63	-0.07	5.92	-5.98	1.81e-08	1.55e-05	152057481	152069473	11993	16232	chrX
19	7.32	5.92	8.28	-2.36	2.2e-08	1.79e-05	85641213	85677837	36625	4939	chr15
20	3.83	-0.97	5.12	-6.09	3.59e-08	2.78e-05	103286359	103291720	5362	15743	chrX
21	4.3	-0.97	5.6	-6.56	3.88e-08	2.86e-05	103392204	103401083	8880	15755	chrX
22	4.2	-0.07	5.48	-5.55	6.43e-08	4.53e-05	141184355	141195557	11203	16070	chrX
23	4.17	-0.97	5.47	-6.44	7.99e-08	5.21e-05	105118780	105123312	4533	15855	chrX
24	3.48	-0.97	4.77	-5.73	8.08e-08	5.21e-05	131634613	131641828	7216	11213	chr5
25	4.15	-0.97	5.45	-6.41	9.29e-08	5.76e-05	13327325	13336136	8812	15251	chrX
26	6.05	4.84	6.94	-2.1	1.1e-07	6.57e-05	70861574	70865175	3602	13620	chr8
27	4.11	-0.97	5.41	-6.37	1.17e-07	6.57e-05	105179532	105187542	8011	15865	chrX
28	4.1	-0.97	5.4	-6.36	1.22e-07	6.57e-05	103383553	103391609	8057	15754	chrX
29	3.93	1.19	5.11	-3.92	1.23e-07	6.57e-05	82534799	82540053	5255	9440	chr4
30	5.45	4.27	6.33	-2.07	1.31e-07	6.75e-05	172051786	172056507	4722	705	chr1
31	5.07	3.59	6.05	-2.46	1.55e-07	7.73e-05	53971789	53976414	4626	14618	chr9
32	4.02	-0.97	5.31	-6.28	1.97e-07	9.09e-05	94096283	94107570	11288	15475	chrX
33	3.37	-0.06	4.61	-4.67	1.98e-07	9.09e-05	24532913	24534859	1947	12331	chr7
34	4.01	-0.97	5.31	-6.27	2.05e-07	9.09e-05	94069091	94075949	6859	15469	chrX
35	4.34	0.06	5.61	-5.55	2.05e-07	9.09e-05	169904945	169919494	14550	16785	chrX
36	4	-0.97	5.29	-6.26	2.23e-07	9.6e-05	152043863	152054385	10523	16231	chrX
37	3.3	-0.97	4.58	-5.55	2.57e-07	0.000108	166235664	166240748	5085	16550	chrX
38	7.21	5.99	8.11	-2.12	3.42e-07	0.000139	146213905	146229878	15974	8068	chr2
39	3.85	-0.97	5.14	-6.1	5.3e-07	0.000211	169933458	169941687	8230	16789	chrX
40	3.8	-0.97	5.09	-6.06	6.66e-07	0.000258	166436580	166441756	5177	16562	chrX
41	3.92	-0.36	5.2	-5.56	7.4e-07	0.000277	103768649	103775513	6865	15777	chrX
42	3.33	-0.97	4.61	-5.57	7.52e-07	0.000277	151899839	151905947	6109	16215	chrX
43	3.75	-0.97	5.04	-6.01	8.81e-07	0.000317	103418516	103425196	6681	15759	chrX
44	3.73	-0.97	5.02	-5.98	1.02e-06	0.000355	152036089	152042582	6494	16230	chrX
45	3.6	-0.97	4.89	-5.86	1.03e-06	0.000355	94023876	94028977	5102	15461	chrX
46	3.85	-0.36	5.12	-5.48	1.2e-06	0.000402	94389994	94397171	7178	15504	chrX
47	4.35	2.24	5.45	-3.21	1.22e-06	0.000402	12284646	12288719	4074	15221	chrX
48	3.67	-0.97	4.95	-5.92	1.43e-06	0.000461	152336246	152339416	3171	16259	chrX
49	4.02	1.82	5.13	-3.31	1.54e-06	0.000487	47646708	47651674	4967	11645	chr6
50	3.65	-0.97	4.93	-5.9	1.58e-06	0.000488	152383686	152389124	5439	16268	chrX
51	3.63	-0.97	4.91	-5.88	1.74e-06	0.000521	161835487	161843141	7655	16434	chrX
52	3.86	-0.21	5.13	-5.34	1.75e-06	0.000521	99212960	99218569	5610	15561	chrX
53	3.62	-0.97	4.9	-5.87	1.83e-06	0.000535	94057456	94062624	5169	15467	chrX
54	6.45	5.22	7.35	-2.13	1.89e-06	0.000537	105410582	105430393	19812	1376	chr10
55	3.65	1.28	4.79	-3.52	1.91e-06	0.000537	37819875	37822955	3081	6422	chr18
56	3.7	-0.49	4.97	-5.46	2.13e-06	0.000589	12044543	12049488	4946	15213	chrX
57	3.58	-0.97	4.87	-5.83	2.24e-06	0.000609	167807561	167816192	8632	16646	chrX
58	3.57	-0.97	4.86	-5.82	2.36e-06	0.00063	159856686	159865486	8801	16344	chrX
59	5.2	3.92	6.11	-2.18	2.48e-06	0.000647	85620665	85631048	10384	4937	chr15
60	4.94	3.53	5.89	-2.36	2.51e-06	0.000647	59007346	59017459	10114	7193	chr19
61	3.54	-0.97	4.83	-5.79	2.75e-06	0.000699	13514688	13520905	6218	15274	chrX
62	3.53	-0.97	4.81	-5.78	2.9e-06	0.000725	105203233	105211832	8600	15869	chrX
63	3.92	0.06	5.18	-5.12	2.98e-06	0.000732	94315354	94319431	4078	15493	chrX
64	3.68	-0.36	4.95	-5.32	3.18e-06	0.00077	103780684	103788182	7499	15779	chrX
65	4.5	2.96	5.49	-2.53	3.36e-06	0.000802	103330845	103343451	12607	10784	chr5
66	4.79	3.5	5.71	-2.21	3.45e-06	0.00081	11829345	11838635	9291	1569	chr11
67	4.57	3.17	5.52	-2.35	3.65e-06	0.000844	8764729	8770765	6037	8525	chr3
68	3.53	0.18	4.77	-4.59	3.73e-06	0.00085	99658269	99664190	5922	15612	chrX
69	3.04	-0.97	4.3	-5.27	4.1e-06	0.000921	140361300	140366384	5085	16013	chrX
70	5.36	5.87	3.89	1.99	4.37e-06	0.000967	107407540	107418735	11196	15009	chr9
71	3.58	-0.44	4.85	-5.29	4.47e-06	0.000973	105328330	105334827	6498	15875	chrX
72	5.14	3.92	6.03	-2.11	4.52e-06	0.000973	142336072	142344448	8377	8045	chr2
73	3.48	-0.74	4.75	-5.49	4.64e-06	0.000984	12671087	12674699	3613	15228	chrX
74	5.36	4.08	6.27	-2.19	5.01e-06	0.00105	115850669	115855766	5098	7877	chr2
75	3.42	-0.97	4.7	-5.66	5.24e-06	0.00108	152398665	152404241	5577	16270	chrX
76	2.98	-0.97	4.24	-5.21	5.68e-06	0.00116	50791089	50797768	6680	15314	chrX
77	3.4	-0.97	4.67	-5.64	5.85e-06	0.00116	105389113	105393829	4717	15883	chrX
78	3.4	-0.97	4.67	-5.64	5.85e-06	0.00116	162052618	162060887	8270	16461	chrX
79	3.37	-0.97	4.65	-5.62	6.55e-06	0.00128	94009308	94015808	6501	15458	chrX
80	3.7	-0.07	4.96	-5.03	7.07e-06	0.00135	103823708	103829548	5841	15782	chrX
81	3.37	1.08	4.5	-3.42	7.13e-06	0.00135	116411416	116413779	2364	2694	chr11
82	3.33	-0.36	4.58	-4.94	7.27e-06	0.00135	50714780	50719250	4471	15312	chrX
83	3.35	-0.97	4.63	-5.6	7.34e-06	0.00135	151878638	151884824	6187	16212	chrX
84	3.26	-0.49	4.52	-5.01	7.36e-06	0.00135	93987176	93990194	3019	15454	chrX
85	3.14	-0.97	4.42	-5.38	7.45e-06	0.00135	152378991	152383244	4254	16267	chrX
86	3.53	-0.36	4.79	-5.16	7.61e-06	0.00135	152028878	152034329	5452	16229	chrX
87	3.53	-0.36	4.79	-5.16	7.61e-06	0.00135	169719434	169726216	6783	16764	chrX
88	3.56	-0.17	4.81	-4.98	7.68e-06	0.00135	151915319	151919913	4595	16218	chrX
89	4.38	2.97	5.33	-2.37	7.92e-06	0.00137	47971891	47976384	4494	6061	chr17
90	5.19	4.15	6.01	-1.86	7.94e-06	0.00137	100042338	100051091	8754	11942	chr6
91	3.33	0.48	4.52	-4.04	8.04e-06	0.00137	125057694	125060193	2500	11133	chr5
92	3.33	-0.97	4.61	-5.57	8.23e-06	0.00139	105364465	105370866	6402	15880	chrX
93	3.36	-0.74	4.63	-5.37	8.76e-06	0.00146	143342466	143348389	5924	16157	chrX
94	4.59	3.3	5.5	-2.2	9.38e-06	0.00155	79536457	79545195	8739	3046	chr12
95	3.29	-0.97	4.57	-5.54	9.81e-06	0.0016	152656439	152661883	5445	16292	chrX
96	6.03	5.07	6.82	-1.74	1.01e-05	0.00163	30840824	30847771	6948	995	chr10
97	3.08	-0.97	4.35	-5.31	1.05e-05	0.00168	13430014	13433311	3298	15261	chrX
98	5.53	4.46	6.37	-1.91	1.06e-05	0.00168	85613151	85618935	5785	4936	chr15
99	3.63	-0.07	4.89	-4.95	1.08e-05	0.00169	152459128	152465334	6207	16276	chrX
100	3.39	-0.49	4.65	-5.14	1.16e-05	0.0018	152739273	152745090	5818	16298	chrX
101	3.26	-0.97	4.53	-5.5	1.17e-05	0.0018	160811120	160817960	6841	16389	chrX
102	3.25	-0.97	4.52	-5.49	1.24e-05	0.00189	105373495	105379806	6312	15881	chrX
103	3.35	-0.54	4.62	-5.16	1.3e-05	0.00196	169943577	169950806	7230	16790	chrX
104	4.06	4.68	1.72	2.96	1.32e-05	0.00196	67284231	67290446	6216	4307	chr14
105	3.11	-0.97	4.38	-5.35	1.37e-05	0.00202	161921538	161927004	5467	16441	chrX
106	3.22	-0.97	4.49	-5.46	1.4e-05	0.00203	94413684	94418145	4462	15509	chrX
107	3.22	-0.97	4.49	-5.46	1.4e-05	0.00203	134752088	134755841	3754	15927	chrX
108	4.95	3.64	5.88	-2.24	1.42e-05	0.00203	118599740	118604483	4744	2753	chr11
109	3.21	-0.97	4.48	-5.45	1.49e-05	0.00212	167786789	167793148	6360	16645	chrX
110	3.65	0.06	4.89	-4.83	1.55e-05	0.00218	94248119	94256023	7905	15483	chrX
111	3.2	-0.97	4.47	-5.44	1.59e-05	0.00219	167099055	167104644	5590	16599	chrX
112	3.2	-0.97	4.47	-5.44	1.59e-05	0.00219	168446958	168454040	7083	16690	chrX
113	5.91	4.98	6.68	-1.69	1.62e-05	0.00223	16256493	16261439	4947	1583	chr11
114	3.65	1.73	4.72	-3	1.67e-05	0.00225	86032094	86034558	2465	4945	chr15
115	3.07	-0.97	4.34	-5.31	1.67e-05	0.00225	152091275	152094135	2861	16237	chrX
116	3.71	0.34	4.94	-4.6	1.71e-05	0.00228	103680126	103687051	6926	15770	chrX
117	3.57	0.26	4.8	-4.54	1.85e-05	0.00244	105132720	105138504	5785	15857	chrX
118	4.49	3.06	5.45	-2.39	1.87e-05	0.00246	43500136	43508262	8127	127	chr1
119	3.04	-0.97	4.31	-5.28	1.92e-05	0.00248	94051589	94056659	5071	15466	chrX
120	4.95	5.48	3.42	2.06	1.92e-05	0.00248	11008519	11013547	5029	1564	chr11
121	3.53	-0.07	4.77	-4.84	1.97e-05	0.00252	99510370	99516548	6179	15598	chrX
122	3.13	-0.97	4.4	-5.37	2.17e-05	0.00276	134806380	134810081	3702	15928	chrX
123	5.24	4.05	6.13	-2.08	2.26e-05	0.00284	81423442	81429171	5730	1261	chr10
124	3.12	-0.97	4.39	-5.35	2.31e-05	0.00284	94434351	94441522	7172	15512	chrX
125	3.12	-0.97	4.39	-5.35	2.31e-05	0.00284	103717572	103722967	5396	15773	chrX
126	3.12	-0.97	4.39	-5.35	2.31e-05	0.00284	105153555	105159079	5525	15860	chrX
127	3.17	-0.74	4.43	-5.17	2.37e-05	0.00288	169751409	169755142	3734	16770	chrX
128	5.2	4.1	6.04	-1.94	2.38e-05	0.00288	55448693	55455549	6857	11719	chr6
129	3.36	0.06	4.59	-4.53	2.46e-05	0.00295	167159045	167167961	8917	16605	chrX
130	4.84	3.69	5.71	-2.03	2.51e-05	0.00299	103983440	103989314	5875	15798	chrX
131	3.57	1.46	4.67	-3.21	2.65e-05	0.00313	185453377	185457907	4531	800	chr1
132	2.97	-0.97	4.24	-5.2	2.72e-05	0.0032	99292368	99295908	3541	15572	chrX
133	3.08	-0.97	4.35	-5.31	2.81e-05	0.00327	93997008	94001052	4045	15456	chrX
134	5.66	4.58	6.5	-1.92	2.89e-05	0.00334	100597115	100605865	8751	5084	chr15
135	3.45	-0.07	4.7	-4.76	2.93e-05	0.00336	13529433	13533816	4384	15276	chrX
136	2.94	-0.97	4.2	-5.17	3.15e-05	0.00358	99449249	99452799	3551	15593	chrX
137	3.05	-0.97	4.32	-5.28	3.2e-05	0.00362	169858832	169864360	5529	16781	chrX
138	4.53	3.38	5.4	-2.02	3.26e-05	0.00366	154548782	154552729	3948	8176	chr2
139	3.26	-0.36	4.51	-4.87	3.39e-05	0.00377	94428033	94433581	5549	15511	chrX
140	3.25	-0.36	4.49	-4.86	3.61e-05	0.00399	94046809	94050562	3754	15465	chrX
141	4.65	3.46	5.54	-2.08	3.69e-05	0.00406	30645356	30648242	2887	4607	chr15
142	7.05	6.13	7.81	-1.68	3.79e-05	0.00411	98626011	98637815	11805	5052	chr15
143	4.44	3.11	5.37	-2.26	3.8e-05	0.00411	139608937	139613238	4302	15977	chrX
144	4.12	2.6	5.1	-2.5	3.82e-05	0.00411	72389533	72391490	1958	11757	chr6
145	6.96	6.15	7.68	-1.53	3.86e-05	0.00412	153025485	153035238	9754	8154	chr2
146	3.01	-0.97	4.27	-5.24	3.91e-05	0.00415	166676668	166681391	4724	16569	chrX
147	4.34	2.98	5.27	-2.29	3.94e-05	0.00415	105703277	105707792	4516	8942	chr3
148	3.31	-0.21	4.56	-4.76	3.97e-05	0.00415	94324993	94329284	4292	15495	chrX
149	3.37	0.44	4.57	-4.13	4.18e-05	0.00432	75872638	75876090	3453	15421	chrX
150	2.99	-0.97	4.26	-5.22	4.18e-05	0.00432	152317382	152321780	4399	16256	chrX
151	4.77	3.52	5.67	-2.15	4.37e-05	0.00448	115098889	115103076	4188	3910	chr13
152	2.98	-0.97	4.24	-5.21	4.48e-05	0.00453	101982111	101986546	4436	15698	chrX
153	2.98	-0.97	4.24	-5.21	4.48e-05	0.00453	104482548	104484630	2083	15818	chrX
154	2.81	0	4	-4	4.77e-05	0.0048	59539239	59540454	1216	14689	chr9
155	5.68	4.78	6.44	-1.66	4.9e-05	0.0049	70110547	70115184	4638	13594	chr8
156	3.1	-0.54	4.35	-4.88	5.01e-05	0.00497	166977049	166985149	8101	16589	chrX
157	4.4	3.09	5.33	-2.23	5.16e-05	0.00509	64607011	64612440	5430	14751	chr9
158	3.17	-0.36	4.42	-4.78	5.32e-05	0.00522	99205721	99211272	5552	15560	chrX
159	2.93	-0.97	4.2	-5.16	5.5e-05	0.00527	94290231	94293437	3207	15489	chrX
160	2.93	-0.97	4.2	-5.16	5.5e-05	0.00527	105160162	105163475	3314	15861	chrX
161	4.57	3.3	5.48	-2.18	5.51e-05	0.00527	127506738	127512931	6194	1490	chr10
162	2.63	-0.97	3.88	-4.85	5.55e-05	0.00527	99420551	99423099	2549	15588	chrX
163	3.05	0.58	4.21	-3.63	5.58e-05	0.00527	120510707	120516628	5922	14090	chr8
164	5.33	4.41	6.11	-1.69	5.6e-05	0.00527	56968683	56972486	3804	161	chr1
165	2.49	-0.97	3.73	-4.7	5.61e-05	0.00527	47878412	47882424	4013	6056	chr17
166	2.68	-0.74	3.92	-4.65	5.77e-05	0.00536	152438254	152440985	2732	16273	chrX
167	2.97	0.06	4.17	-4.11	5.8e-05	0.00536	166720826	166727619	6794	16571	chrX
168	3.05	0.15	4.25	-4.1	5.81e-05	0.00536	95195266	95199139	3874	15531	chrX
169	2.92	-0.97	4.18	-5.15	5.9e-05	0.00541	103776208	103779873	3666	15778	chrX
170	2.97	-0.74	4.23	-4.96	6.11e-05	0.00556	103687290	103690702	3413	15771	chrX
171	4.95	4	5.73	-1.73	6.15e-05	0.00556	104767981	104771950	3970	435	chr1
172	2.8	-0.97	4.06	-5.02	6.17e-05	0.00556	169767573	169769945	2373	16773	chrX
173	2.9	-0.97	4.16	-5.13	6.33e-05	0.00564	140953839	140958730	4892	16058	chrX
174	2.9	-0.97	4.16	-5.13	6.33e-05	0.00564	159881061	159885354	4294	16347	chrX
175	2.71	-0.74	3.95	-4.68	6.47e-05	0.00573	161803375	161808189	4815	16433	chrX
176	5.79	4.8	6.59	-1.79	6.57e-05	0.00577	89087911	89093410	5500	8798	chr3
177	3.04	-0.54	4.29	-4.83	6.6e-05	0.00577	93990502	93996163	5662	15455	chrX
178	2.78	-0.97	4.04	-5	6.67e-05	0.0058	99521549	99524006	2458	15599	chrX
179	2.89	-0.97	4.15	-5.11	6.8e-05	0.00585	94080703	94085862	5160	15470	chrX
180	2.89	-0.97	4.15	-5.11	6.8e-05	0.00585	94330966	94333817	2852	15496	chrX
181	3.08	0.39	4.26	-3.87	6.94e-05	0.00594	69604602	69605514	913	2002	chr11
182	3.77	1.87	4.84	-2.97	7.13e-05	0.00603	57597896	57607573	9678	3618	chr13
183	4.32	2.95	5.26	-2.31	7.13e-05	0.00603	20684126	20688141	4016	14296	chr9
184	2.77	-0.97	4.02	-4.99	7.21e-05	0.00603	152157716	152160121	2406	16247	chrX
185	2.69	-0.97	3.94	-4.9	7.21e-05	0.00603	94334558	94337048	2491	15497	chrX
186	4.38	3.07	5.3	-2.23	7.24e-05	0.00603	90336223	90344045	7823	3780	chr13
187	3.86	2.32	4.85	-2.53	7.47e-05	0.00619	75608067	75610746	2680	7744	chr2
188	3.83	2.11	4.86	-2.75	7.7e-05	0.00635	48037011	48040333	3323	6065	chr17
189	2.86	-0.97	4.12	-5.08	7.84e-05	0.00639	100432081	100436673	4593	15639	chrX
190	2.86	-0.97	4.12	-5.08	7.84e-05	0.00639	159704614	159710531	5918	16338	chrX
191	4.76	3.67	5.61	-1.94	7.93e-05	0.0064	104947043	104952559	5517	15848	chrX
192	3.09	-0.36	4.33	-4.69	7.95e-05	0.0064	167963590	167972339	8750	16657	chrX
193	4.24	0.81	5.48	-4.67	7.97e-05	0.0064	101999539	102007462	7924	15700	chrX
194	2.84	-0.97	4.1	-5.07	8.43e-05	0.0066	94407974	94412440	4467	15508	chrX
195	2.84	-0.97	4.1	-5.07	8.43e-05	0.0066	167065223	167069046	3824	16596	chrX
196	2.84	-0.97	4.1	-5.07	8.43e-05	0.0066	169926774	169932085	5312	16788	chrX
197	6.39	3.79	7.56	-3.77	8.44e-05	0.0066	12149174	12161917	12744	15217	chrX
198	3.32	0.24	4.53	-4.3	8.44e-05	0.0066	105007049	105012607	5559	15854	chrX
199	2.54	-0.49	3.76	-4.25	8.79e-05	0.00684	30600810	30602017	1208	7463	chr2
200	2.58	-0.97	3.83	-4.8	8.83e-05	0.00684	141395886	141399519	3634	16090	chrX
201	3.43	0.44	4.64	-4.2	8.9e-05	0.00686	104667877	104673742	5866	15828	chrX
202	2.82	-0.97	4.08	-5.05	9.06e-05	0.00695	151343558	151346501	2944	16200	chrX
203	3.24	-0.07	4.47	-4.54	9.16e-05	0.00699	105193433	105197810	4378	15867	chrX
204	2.97	-0.49	4.21	-4.7	9.7e-05	0.00737	152086808	152090280	3473	16236	chrX
205	5.66	4.86	6.37	-1.51	9.81e-05	0.00737	128299268	128310470	11203	7982	chr2
206	4.61	3.42	5.49	-2.07	9.85e-05	0.00737	105479443	105489378	9936	1377	chr10
207	3.79	1.8	4.87	-3.07	9.85e-05	0.00737	134855269	134867598	12330	537	chr1
208	7.4	6.48	8.17	-1.7	0.000101	0.00752	5738686	5758779	20094	6751	chr19
209	2.62	-0.74	3.85	-4.59	0.000103	0.00761	99322258	99325976	3719	15575	chrX
210	6.47	5.67	7.19	-1.51	0.000108	0.00797	97999634	98006420	6787	5040	chr15
211	2.85	-0.74	4.1	-4.83	0.000109	0.00801	105175441	105178907	3467	15864	chrX
212	4.3	3.09	5.19	-2.09	0.000111	0.00808	62035013	62038658	3646	4685	chr15
213	6.24	5.38	6.98	-1.6	0.000114	0.00827	18177051	18195672	18622	8552	chr3
214	2.44	-0.97	3.68	-4.65	0.000116	0.00838	82885996	82887831	1836	9442	chr4
215	5.56	4.69	6.31	-1.62	0.000116	0.00839	33719200	33728655	9456	10503	chr5
216	5.78	4.88	6.54	-1.67	0.000117	0.00839	49244716	49249916	5201	12624	chr7
217	2.83	-0.74	4.08	-4.82	0.000118	0.0084	94452751	94457092	4342	15514	chrX
218	5.44	4.64	6.15	-1.51	0.00012	0.00853	34436085	34442312	6228	8604	chr3
219	2.76	-0.97	4.01	-4.98	0.000122	0.00858	152023921	152027665	3745	16228	chrX
220	2.76	-0.97	4.01	-4.98	0.000122	0.00858	164418897	164421166	2270	16544	chrX
221	4.49	3.19	5.4	-2.21	0.000132	0.00928	80873750	80876352	2603	12759	chr7
222	3.16	-0.07	4.39	-4.46	0.000134	0.00937	94108773	94113270	4498	15476	chrX
223	3.07	-0.21	4.3	-4.51	0.000135	0.00941	167506579	167513052	6474	16620	chrX
224	2.8	-0.74	4.05	-4.78	0.000137	0.00946	169957528	169962806	5279	16791	chrX
225	5.26	4.45	5.98	-1.53	0.000138	0.00952	52608521	52615672	7152	15342	chrX
226	2.72	-0.97	3.98	-4.94	0.000142	0.00963	51504245	51507961	3717	15327	chrX
227	2.72	-0.97	3.98	-4.94	0.000142	0.00963	135741377	135744193	2817	15945	chrX
228	2.72	-0.97	3.98	-4.94	0.000142	0.00963	160994084	160996463	2380	16402	chrX
229	4.95	3.91	5.77	-1.86	0.000144	0.00975	116071910	116077905	5996	7883	chr2
230	2.53	-0.97	3.78	-4.75	0.000145	0.00978	99185318	99188562	3245	15557	chrX
231	2.98	0.8	4.1	-3.3	0.000148	0.00991	54312458	54313665	1208	2934	chr12
232	5.08	4.08	5.89	-1.8	0.000148	0.00991	75930124	75933746	3623	1176	chr10
233	2.67	-0.74	3.91	-4.65	0.000152	0.01	141216952	141222295	5344	16073	chrX
234	2.7	-0.97	3.96	-4.92	0.000153	0.01	94320784	94323899	3116	15494	chrX
235	2.7	-0.97	3.96	-4.92	0.000153	0.01	104544160	104548614	4455	15825	chrX
236	2.7	-0.97	3.96	-4.92	0.000153	0.01	161976285	161979654	3370	16448	chrX
237	3.3	0.34	4.51	-4.17	0.000158	0.0103	103298417	103302439	4023	15744	chrX
238	4.27	3.06	5.16	-2.1	0.000162	0.0105	153036639	153039759	3121	8155	chr2
239	2.69	-0.97	3.94	-4.9	0.000165	0.0106	13115466	13121025	5560	15239	chrX
240	2.69	-0.97	3.94	-4.9	0.000165	0.0106	13261666	13264038	2373	15248	chrX
241	2.69	-0.97	3.94	-4.9	0.000165	0.0106	104412455	104415025	2571	15814	chrX
242	3.66	4.3	1.07	3.23	0.000167	0.0107	12551266	12555939	4674	11494	chr6
243	5.18	4.37	5.9	-1.53	0.000169	0.0108	111287344	111293175	5832	11981	chr6
244	5.21	4.33	5.96	-1.63	0.000174	0.011	84229828	84233978	4151	4912	chr15
245	3	0.12	4.2	-4.08	0.000176	0.0111	104837595	104841106	3512	15837	chrX
246	2.67	-0.97	3.92	-4.89	0.000179	0.0112	103956016	103959983	3968	15795	chrX
247	2.67	-0.97	3.92	-4.89	0.000179	0.0112	150585479	150588838	3360	16191	chrX
248	5.39	5.86	4.17	1.69	0.000181	0.0113	67292737	67300286	7550	4308	chr14
249	3.41	4.05	0.77	3.28	0.000186	0.0116	53981619	53983940	2322	2929	chr12
250	5.36	4.55	6.07	-1.52	0.000188	0.0117	6787321	6790115	2795	911	chr10
251	6.1	5.26	6.83	-1.56	0.000189	0.0117	124572848	124577937	5090	9728	chr4
252	6.86	6	7.6	-1.59	0.000191	0.0117	103310715	103327616	16902	15746	chrX
253	5.96	5.01	6.74	-1.73	0.000193	0.0118	24433669	24449699	16031	7329	chr2
254	2.65	-0.97	3.9	-4.87	0.000193	0.0118	169712792	169716161	3370	16763	chrX
255	7.17	6.28	7.92	-1.64	0.000194	0.0118	84865212	84875615	10404	7770	chr2
256	4.51	3.47	5.34	-1.87	0.000197	0.0119	37457455	37464310	6856	14434	chr9
257	4.89	3.92	5.68	-1.76	0.000198	0.0119	144186073	144200636	14564	16176	chrX
258	2.33	-0.97	3.56	-4.53	0.000203	0.0122	152747149	152750779	3631	16299	chrX
259	3.17	3.86	-0.51	4.37	0.000204	0.0122	114601503	114603654	2152	10949	chr5
260	2.63	-0.97	3.88	-4.85	0.000209	0.0125	169897527	169903159	5633	16784	chrX
261	2.53	-0.97	3.77	-4.73	0.000211	0.0125	74084550	74086031	1482	15412	chrX
262	2.8	-0.54	4.03	-4.57	0.000212	0.0125	73965793	73968839	3047	15411	chrX
263	4.05	2.8	4.95	-2.14	0.000214	0.0126	187651018	187653710	2693	810	chr1
264	2.8	-0.49	4.03	-4.52	0.000217	0.0127	161738851	161742606	3756	16428	chrX
265	4.02	2.69	4.94	-2.25	0.000219	0.0128	17197815	17203139	5325	11509	chr6
266	4.26	3.16	5.11	-1.95	0.00022	0.0128	25141929	25146874	4946	983	chr10
267	5.95	5.1	6.68	-1.59	0.000224	0.013	35114006	35120942	6937	4132	chr14
268	6.9	7.31	5.93	1.38	0.000225	0.013	107437212	107458911	21700	15014	chr9
269	2.61	-0.97	3.86	-4.83	0.000226	0.013	161991931	161995824	3894	16452	chrX
270	3.13	3.82	-0.51	4.34	0.000227	0.013	137280789	137283841	3053	13183	chr7
271	5.47	4.7	6.17	-1.46	0.000229	0.0131	90123847	90142313	18467	3121	chr12
272	2.43	-0.97	3.67	-4.64	0.000231	0.0131	13089687	13093528	3842	15238	chrX
273	3.22	1.18	4.32	-3.14	0.000232	0.0131	58107801	58111530	3730	6497	chr18
274	5.27	4.45	5.99	-1.54	0.000233	0.0132	29483074	29494150	11077	7449	chr2
275	7.41	2.67	8.7	-6.03	0.000236	0.0132	12061235	12095963	34729	15214	chrX
276	5.54	4.76	6.24	-1.48	0.000236	0.0132	32880622	32886762	6141	13491	chr8
277	2.61	0.09	3.78	-3.69	0.00024	0.0134	131593235	131601001	7767	11211	chr5
278	5.43	4.55	6.18	-1.63	0.000241	0.0134	17304459	17309752	5294	11511	chr6
279	2.59	-0.97	3.84	-4.81	0.000245	0.0134	99244554	99248698	4145	15565	chrX
280	2.59	-0.97	3.84	-4.81	0.000245	0.0134	142957515	142961258	3744	16146	chrX
281	2.59	-0.97	3.84	-4.81	0.000245	0.0134	152468973	152472800	3828	16277	chrX
282	2.59	-0.97	3.84	-4.81	0.000245	0.0134	160501648	160502992	1345	16372	chrX
283	2.59	-0.97	3.84	-4.81	0.000245	0.0134	160789422	160792428	3007	16386	chrX
284	5.25	4.34	6.01	-1.68	0.000248	0.0135	167657373	167663409	6037	659	chr1
285	3.67	1.95	4.7	-2.75	0.000257	0.014	157816873	157820387	3515	16317	chrX
286	4.44	3.41	5.26	-1.85	0.000258	0.014	76546022	76549708	3687	3032	chr12
287	5.52	4.67	6.25	-1.58	0.000258	0.014	81282330	81286816	4487	1253	chr10
288	7.88	7.19	8.54	-1.35	0.00026	0.014	36720603	36736251	15649	3414	chr13
289	5.71	4.98	6.38	-1.39	0.000261	0.014	64471354	64481527	10174	14748	chr9
290	2.57	-0.97	3.82	-4.79	0.000266	0.0141	153036611	153037847	1237	16304	chrX
291	2.57	-0.97	3.82	-4.79	0.000266	0.0141	168376994	168380630	3637	16687	chrX
292	2.57	-0.97	3.82	-4.79	0.000266	0.0141	169629295	169631789	2495	16753	chrX
293	2.84	-0.36	4.06	-4.43	0.000267	0.0141	100493290	100495882	2593	15641	chrX
294	3.1	0.06	4.32	-4.26	0.000269	0.0141	141197781	141204697	6917	16071	chrX
295	3.26	1.38	4.32	-2.95	0.000269	0.0141	29792181	29793663	1483	12434	chr7
296	2.22	-0.97	3.45	-4.41	0.000271	0.0142	79709569	79711291	1723	12746	chr7
297	2.46	-0.97	3.7	-4.67	0.000275	0.0143	104908230	104910728	2499	15844	chrX
298	4.41	3.22	5.29	-2.08	0.00028	0.0145	115318811	115326733	7923	7875	chr2
299	2.92	0.83	4.02	-3.19	0.000283	0.0146	32864100	32865038	939	9222	chr4
300	3.08	0.73	4.23	-3.49	0.000284	0.0147	33695880	33703051	7172	10502	chr5
301	3.62	2.16	4.59	-2.43	0.000285	0.0147	55887825	55893728	5904	160	chr1
302	4.07	2.91	4.94	-2.02	0.000286	0.0147	58929731	58935007	5277	1088	chr10
303	2.55	-0.97	3.8	-4.77	0.000288	0.0147	141164858	141168225	3368	16066	chrX
304	4.61	3.58	5.43	-1.85	0.000289	0.0147	135582909	135585351	2443	549	chr1
305	7.37	6.74	7.99	-1.26	0.000294	0.0149	51618775	51633532	14758	12639	chr7
306	6.18	5.43	6.87	-1.44	0.000295	0.0149	13565249	13574173	8925	938	chr10
307	3.39	4.03	0.85	3.18	0.000297	0.015	137276247	137278367	2121	13181	chr7
308	2.81	-0.36	4.03	-4.39	0.00031	0.0156	100464684	100469872	5189	15640	chrX
309	2.54	-0.97	3.78	-4.75	0.000313	0.0156	100530671	100533713	3043	15644	chrX
310	2.54	-0.97	3.78	-4.75	0.000313	0.0156	101893923	101898983	5061	15689	chrX
311	2.54	-0.97	3.78	-4.75	0.000313	0.0156	103375410	103378378	2969	15752	chrX
312	3.42	1.59	4.48	-2.89	0.000313	0.0156	15804575	15808074	3500	6822	chr19
313	6.23	2.27	7.49	-5.22	0.000316	0.0156	11994421	12009361	14941	15211	chrX
314	5.53	4.7	6.26	-1.56	0.000316	0.0156	75557978	75562915	4938	1168	chr10
315	3.76	2.21	4.75	-2.54	0.000319	0.0157	120305396	120310499	5104	14088	chr8
316	4.24	2.94	5.16	-2.23	0.000322	0.0158	159413595	159417604	4010	16328	chrX
317	6.34	5.67	6.98	-1.31	0.000323	0.0158	38478434	38488401	9968	6939	chr19
318	3.64	2.17	4.61	-2.44	0.000329	0.016	153972517	153975759	3243	9125	chr3
319	2.42	-0.97	3.66	-4.62	0.000329	0.016	102414159	102417914	3756	15716	chrX
320	5.45	4.67	6.15	-1.49	0.000335	0.0162	55434677	55439414	4738	7605	chr2
321	2.69	-0.54	3.92	-4.46	0.000338	0.0163	103404782	103406766	1985	15757	chrX
322	5.36	4.53	6.09	-1.56	0.000338	0.0163	142080290	142084692	4403	13261	chr7
323	2.52	-0.97	3.76	-4.72	0.00034	0.0163	94294773	94297608	2836	15490	chrX
324	2.97	-0.07	4.18	-4.25	0.000343	0.0164	99000466	99005176	4711	15544	chrX
325	5.09	4.29	5.8	-1.51	0.000355	0.0169	94573087	94580070	6984	3794	chr13
326	4.56	3.35	5.45	-2.11	0.000361	0.0171	163759630	163767541	7912	16527	chrX
327	5.89	5	6.65	-1.65	0.000368	0.0175	6253492	6269833	16342	7265	chr2
328	4.12	3.03	4.97	-1.94	0.000376	0.0177	133651212	133655828	4617	11219	chr5
329	3.98	2.52	4.94	-2.42	0.000376	0.0177	111294739	111300561	5823	11982	chr6
330	5.82	5.11	6.49	-1.38	0.000378	0.0177	81514685	81532860	18176	6209	chr17
331	2.57	-0.74	3.8	-4.54	0.000384	0.018	152297795	152300469	2675	16253	chrX
332	2.66	-0.54	3.88	-4.42	0.000397	0.0185	140947439	140951594	4156	16057	chrX
333	2.74	-0.21	3.95	-4.15	0.000401	0.0186	161895307	161897905	2599	16438	chrX
334	2.47	-0.97	3.71	-4.68	0.000402	0.0186	99728679	99733145	4467	15616	chrX
335	2.47	-0.97	3.71	-4.68	0.000402	0.0186	140929234	140934024	4791	16054	chrX
336	6.05	5.3	6.73	-1.43	0.000405	0.0186	42902983	42915810	12828	8645	chr3
337	4.41	4.93	2.85	2.08	0.000406	0.0186	29937928	29943771	5844	5809	chr17
338	2.88	0	4.08	-4.08	0.000408	0.0187	101977177	101980586	3410	15697	chrX
339	4.2	3.03	5.07	-2.04	0.000409	0.0187	99414932	99418112	3181	13861	chr8
340	7.75	7.05	8.41	-1.36	0.00041	0.0187	109136893	109175296	38404	12886	chr7
341	3.98	2.68	4.89	-2.21	0.000411	0.0187	53472893	53475441	2549	15350	chrX
342	4.29	3.03	5.2	-2.16	0.000415	0.0188	140069147	140074032	4886	13221	chr7
343	2.55	-0.74	3.78	-4.51	0.000417	0.0188	152354235	152356697	2463	16262	chrX
344	2.66	-0.44	3.88	-4.33	0.000425	0.0191	151520277	151522732	2456	16202	chrX
345	4.23	3.18	5.05	-1.88	0.000429	0.0192	40530326	40532883	2558	14441	chr9
346	4.47	3.37	5.31	-1.94	0.00043	0.0192	134224056	134227353	3298	13129	chr7
347	2.45	-0.97	3.69	-4.66	0.000437	0.0193	11332238	11335019	2782	15177	chrX
348	2.45	-0.97	3.69	-4.66	0.000437	0.0193	99315535	99318838	3304	15574	chrX
349	2.45	-0.97	3.69	-4.66	0.000437	0.0193	140398321	140402334	4014	16017	chrX
350	2.45	-0.97	3.69	-4.66	0.000437	0.0193	160354094	160357222	3129	16367	chrX
351	7.02	6.25	7.73	-1.48	0.000445	0.0196	84880704	84890358	9655	7771	chr2
352	5.06	4.06	5.87	-1.81	0.000449	0.0198	111908064	111912329	4266	14009	chr8
353	2.71	0.49	3.84	-3.35	0.000455	0.02	99381072	99382329	1258	2473	chr11
354	2.81	0.39	3.97	-3.58	0.000458	0.02	164821058	164823767	2710	16548	chrX
355	4.98	3.99	5.78	-1.78	0.000462	0.0202	135066852	135077824	10973	15939	chrX
356	3.9	4.53	1.44	3.1	0.000463	0.0202	84589566	84592142	2577	2219	chr11
357	7.06	6.44	7.67	-1.22	0.000469	0.0203	29029379	29046354	16976	4067	chr14
358	5.03	5.47	3.94	1.54	0.00047	0.0203	11015565	11021655	6091	1565	chr11
359	2.43	-0.97	3.67	-4.64	0.000476	0.0204	13459987	13462180	2194	15269	chrX
360	2.43	-0.97	3.67	-4.64	0.000476	0.0204	99484764	99487860	3097	15595	chrX
361	2.43	-0.97	3.67	-4.64	0.000476	0.0204	152632698	152636326	3629	16288	chrX
362	4.69	3.77	5.46	-1.69	0.000482	0.0206	19533030	19537006	3977	13440	chr8
363	4.69	3.72	5.49	-1.77	0.000483	0.0206	41401418	41406213	4796	15294	chrX
364	2.92	0.78	4.04	-3.26	0.000488	0.0208	11007579	11008571	993	13356	chr8
365	2.51	-0.74	3.74	-4.47	0.000494	0.021	161614235	161618185	3951	16419	chrX
366	3.95	2.58	4.89	-2.31	0.000502	0.0213	156776219	156783647	7429	614	chr1
367	4.99	4.13	5.74	-1.62	0.000508	0.0214	59481731	59484913	3183	176	chr1
368	4.6	3.55	5.42	-1.87	0.00051	0.0214	57938241	57943220	4980	14672	chr9
369	4.16	3.02	5.02	-2	0.000519	0.0217	143298053	143300640	2588	10127	chr4
370	2.41	-0.97	3.65	-4.61	0.000519	0.0217	105346309	105349368	3060	15878	chrX
371	2.88	-0.07	4.08	-4.15	0.000523	0.0218	103650297	103654090	3794	15767	chrX
372	2.39	-0.74	3.61	-4.35	0.000528	0.0219	10991435	10993239	1805	15172	chrX
373	7.71	7.03	8.35	-1.32	0.000529	0.0219	61801754	61817668	15915	7636	chr2
374	4.46	3.39	5.29	-1.91	0.000532	0.0219	27905402	27910390	4989	6882	chr19
375	4.29	3.18	5.14	-1.96	0.000532	0.0219	47328630	47332689	4060	6028	chr17
376	5.34	4.46	6.1	-1.63	0.000533	0.0219	4897760	4901702	3943	12216	chr7
377	2.49	-0.74	3.71	-4.45	0.000538	0.0221	73341104	73343629	2526	15398	chrX
378	4.88	3.98	5.64	-1.66	0.00056	0.0229	96595141	96599010	3870	8871	chr3
379	2.39	-0.97	3.62	-4.59	0.000566	0.023	93982262	93984706	2445	15453	chrX
380	2.39	-0.97	3.62	-4.59	0.000566	0.023	167145636	167148154	2519	16602	chrX
381	2.39	-0.97	3.62	-4.59	0.000566	0.023	168568353	168571907	3555	16698	chrX
382	5.44	4.64	6.15	-1.51	0.000577	0.0234	45926374	45930490	4117	12586	chr7
383	4.61	3.73	5.37	-1.64	0.000581	0.0235	5220581	5224228	3648	8516	chr3
384	4.87	3.96	5.64	-1.67	0.000583	0.0235	23035073	23041559	6487	6343	chr18
385	4.38	3.18	5.27	-2.09	0.000585	0.0235	112574414	112579503	5090	10898	chr5
386	5.6	4.86	6.28	-1.42	0.000585	0.0235	58809496	58816703	7208	1086	chr10
387	3.99	2.7	4.9	-2.2	0.000588	0.0236	35917322	35921791	4470	6381	chr18
388	2.56	-0.54	3.78	-4.32	0.000598	0.0239	141227999	141231656	3658	16075	chrX
389	5.91	5.25	6.54	-1.29	0.0006	0.0239	81505174	81515536	10363	6648	chr18
390	4.57	3.6	5.36	-1.76	0.000604	0.024	46823288	46829400	6113	131	chr1
391	5.24	4.45	5.95	-1.5	0.000609	0.0241	50798219	50807929	9711	11662	chr6
392	2.98	3.67	-0.51	4.18	0.000613	0.0241	46872803	46874077	1275	9342	chr4
393	2.76	-0.13	3.96	-4.09	0.000615	0.0241	103379914	103383079	3166	15753	chrX
394	5.55	4.83	6.22	-1.39	0.000617	0.0241	20573454	20580477	7024	14295	chr9
395	2.37	-0.97	3.6	-4.57	0.000618	0.0241	13466107	13468589	2483	15271	chrX
396	2.37	-0.97	3.6	-4.57	0.000618	0.0241	152332089	152333848	1760	16258	chrX
397	2.37	-0.97	3.6	-4.57	0.000618	0.0241	169562869	169566955	4087	16746	chrX
398	4.42	3.3	5.28	-1.97	0.000627	0.0244	115859049	115862804	3756	7879	chr2
399	5.24	4.53	5.9	-1.37	0.000631	0.0244	71475157	71483419	8263	9430	chr4
400	3.81	2.51	4.73	-2.22	0.000633	0.0244	55032199	55034131	1933	1849	chr11
401	2.26	-0.97	3.49	-4.45	0.000633	0.0244	101867461	101870832	3372	15685	chrX
402	2.45	-0.74	3.67	-4.41	0.000639	0.0246	99431217	99434137	2921	15590	chrX
403	2.45	-0.74	3.67	-4.41	0.000639	0.0246	152083233	152085931	2699	16235	chrX
404	5.49	4.81	6.13	-1.32	0.000641	0.0246	105477563	105487008	9446	4460	chr14
405	4.73	3.88	5.47	-1.59	0.000647	0.0247	43475299	43478086	2788	12512	chr7
406	2.07	-0.97	3.28	-4.25	0.000653	0.0249	98575709	98577815	2107	3132	chr12
407	2.55	-0.49	3.76	-4.25	0.000657	0.025	151927534	151931773	4240	16222	chrX
408	4.69	3.86	5.42	-1.56	0.000662	0.0251	61533657	61538066	4410	6512	chr18
409	2.93	0.24	4.12	-3.88	0.000664	0.0252	51679404	51681697	2294	15330	chrX
410	2.05	-0.97	3.26	-4.23	0.000673	0.0253	138361112	138362488	1377	10033	chr4
411	2.34	-0.97	3.58	-4.54	0.000675	0.0253	99848278	99852117	3840	15621	chrX
412	2.34	-0.97	3.58	-4.54	0.000675	0.0253	152348588	152350313	1726	16261	chrX
413	2.34	-0.97	3.58	-4.54	0.000675	0.0253	169262001	169264379	2379	16735	chrX
414	6.44	5.77	7.08	-1.31	0.000696	0.026	22474395	22487721	13327	9213	chr4
415	2.24	-0.97	3.46	-4.43	0.000698	0.026	93839983	93842458	2476	15444	chrX
416	5.24	4.42	5.97	-1.55	0.0007	0.0261	38041003	38045327	4325	6934	chr19
417	4.55	3.61	5.33	-1.72	0.000702	0.0261	24637091	24640393	3303	3380	chr13
418	3.91	2.76	4.78	-2.02	0.000705	0.0261	115213291	115216831	3541	10962	chr5
419	2.75	0.49	3.88	-3.39	0.000705	0.0261	73481686	73485594	3909	15403	chrX
420	4.58	3.65	5.36	-1.71	0.000707	0.0261	173170639	173172768	2130	8442	chr2
421	3.61	1.89	4.64	-2.75	0.00071	0.0261	54976683	54983368	6686	13566	chr8
422	2.72	-0.21	3.92	-4.13	0.000713	0.0261	159684650	159690744	6095	16336	chrX
423	2.72	-0.21	3.92	-4.13	0.000713	0.0261	162520148	162523208	3061	16485	chrX
424	6.54	5.89	7.18	-1.29	0.000714	0.0261	37741933	37758912	16980	6418	chr18
425	2.67	-0.17	3.86	-4.03	0.000716	0.0261	169730710	169732832	2123	16765	chrX
426	3.48	2.1	4.43	-2.33	0.000718	0.0261	80943121	80947110	3990	6206	chr17
427	3.06	1.12	4.13	-3.01	0.000721	0.0262	79972830	79976304	3475	2147	chr11
428	5.98	5.31	6.62	-1.32	0.000728	0.0263	35318443	35336539	18097	1687	chr11
429	2.61	-0.36	3.82	-4.18	0.000735	0.0264	141171337	141177104	5768	16068	chrX
430	6.46	5.7	7.15	-1.44	0.000736	0.0264	73312097	73322259	10163	11765	chr6
431	2.32	-0.97	3.55	-4.52	0.000737	0.0264	94257930	94260861	2932	15484	chrX
432	2.32	-0.97	3.55	-4.52	0.000737	0.0264	105356484	105358638	2155	15879	chrX
433	2.32	-0.97	3.55	-4.52	0.000737	0.0264	152313540	152316714	3175	16255	chrX
434	4.71	3.88	5.44	-1.56	0.000744	0.0265	100155981	100160453	4473	10758	chr5
435	4.57	3.72	5.31	-1.6	0.00075	0.0267	102905025	102908535	3511	11961	chr6
436	6.6	5.99	7.2	-1.21	0.000754	0.0268	15974200	15997247	23048	10396	chr5
437	8.47	7.79	9.12	-1.33	0.000758	0.0269	127522714	127537540	14827	1492	chr10
438	2.83	0.18	4.01	-3.83	0.000761	0.0269	161915357	161920101	4745	16440	chrX
439	2.4	-0.74	3.62	-4.36	0.000761	0.0269	160833883	160836119	2237	16392	chrX
440	5.79	5.09	6.45	-1.37	0.000764	0.0269	97545281	97549657	4377	2415	chr11
441	2.52	0.24	3.66	-3.42	0.000772	0.0271	93505811	93507129	1319	8832	chr3
442	5.49	4.77	6.16	-1.39	0.000776	0.0272	118739719	118744207	4489	9642	chr4
443	5.61	4.92	6.26	-1.34	0.000783	0.0274	159835538	159850809	15272	9141	chr3
444	4.22	3.21	5.04	-1.83	0.000794	0.0277	28397901	28402035	4135	11550	chr6
445	5.62	4.93	6.27	-1.34	0.000802	0.0279	29215882	29222630	6749	13484	chr8
446	3.82	2.46	4.76	-2.29	0.000804	0.0279	27900393	27904056	3664	6881	chr19
447	2.3	-0.97	3.53	-4.49	0.000807	0.0279	94398266	94400561	2296	15505	chrX
448	2.3	-0.97	3.53	-4.49	0.000807	0.0279	105188841	105192255	3415	15866	chrX
449	9.69	9.01	10.33	-1.32	0.000815	0.0281	98309242	98354889	45648	2431	chr11
450	4.24	3.21	5.06	-1.86	0.000827	0.0284	71735892	71747536	11645	15387	chrX
451	3.48	2.09	4.43	-2.35	0.000828	0.0284	95903827	95905713	1887	8852	chr3
452	2.38	-0.74	3.6	-4.34	0.000832	0.0284	169708397	169710298	1902	16762	chrX
453	6.54	5.79	7.23	-1.44	0.000832	0.0284	45541062	45548938	7877	5999	chr17
454	3.88	2.57	4.8	-2.23	0.000834	0.0284	30130809	30135363	4555	5351	chr16
455	4.25	3.03	5.14	-2.11	0.000834	0.0284	135034143	135040234	6092	15936	chrX
456	6.21	5.42	6.92	-1.49	0.000851	0.0289	81571904	81578634	6731	1270	chr10
457	3.96	2.82	4.82	-2	0.000853	0.0289	46328576	46330586	2011	14544	chr9
458	6.78	6.06	7.45	-1.39	0.000856	0.0289	130358095	130366392	8298	7998	chr2
459	5.85	5.22	6.46	-1.25	0.000865	0.0292	127627193	127644316	17124	9028	chr3
460	4.6	3.69	5.37	-1.68	0.000871	0.0293	62424214	62437980	13767	189	chr1
461	2.27	-0.97	3.5	-4.47	0.000883	0.0295	101901023	101903687	2665	15690	chrX
462	2.27	-0.97	3.5	-4.47	0.000883	0.0295	143653658	143656883	3226	16170	chrX
463	2.27	-0.97	3.5	-4.47	0.000883	0.0295	161783781	161786791	3011	16432	chrX
464	2.27	-0.97	3.5	-4.47	0.000883	0.0295	167994008	167997024	3017	16659	chrX
465	4.4	3.4	5.21	-1.81	0.000886	0.0295	5226610	5232757	6148	8517	chr3
466	2.49	-0.44	3.69	-4.14	0.000888	0.0295	135008178	135009784	1607	15934	chrX
467	4.21	3.22	5.01	-1.79	0.000908	0.0301	118665562	118672239	6678	3935	chr13
468	6.15	4.65	7.13	-2.48	0.000926	0.0306	84701099	84709871	8773	13718	chr8
469	2.51	0.24	3.65	-3.41	0.000947	0.0313	64601486	64605128	3643	14750	chr9
470	1.98	-0.97	3.19	-4.15	0.000962	0.0316	141886145	141887683	1539	16103	chrX
471	2.25	-0.97	3.47	-4.44	0.000967	0.0316	102429006	102432441	3436	15717	chrX
472	2.25	-0.97	3.47	-4.44	0.000967	0.0316	161780388	161783296	2909	16431	chrX
473	2.25	-0.97	3.47	-4.44	0.000967	0.0316	167487176	167492204	5029	16618	chrX
474	2.47	-0.44	3.67	-4.11	0.000967	0.0316	142068327	142071945	3619	16115	chrX
475	5.24	5.67	4.2	1.46	0.00098	0.0319	67342921	67350265	7345	4315	chr14
476	6.6	5.91	7.26	-1.35	0.000982	0.0319	20723178	20730769	7592	14299	chr9
477	6.86	6.2	7.48	-1.28	0.000983	0.0319	25002553	25012527	9975	12343	chr7
478	4.19	3.17	5.01	-1.84	0.000985	0.0319	133888551	133892142	3592	520	chr1
479	2.62	0.53	3.72	-3.19	0.000987	0.0319	92901257	92902761	1505	419	chr1
480	7.07	5.83	7.97	-2.14	0.00101	0.0326	47902421	47924314	21894	6058	chr17
481	3.19	1.13	4.29	-3.15	0.00101	0.0326	113823422	113829764	6343	12929	chr7
482	5.56	4.94	6.18	-1.24	0.00102	0.0327	80393593	80405915	12323	7763	chr2
483	2.56	0.18	3.7	-3.52	0.00102	0.0327	120533866	120537148	3283	14091	chr8
484	2.53	-0.36	3.74	-4.1	0.00102	0.0327	103218021	103220175	2155	15737	chrX
485	4.82	3.96	5.56	-1.6	0.00102	0.0327	14620922	14624576	3655	12235	chr7
486	2.26	-0.17	3.41	-3.58	0.00104	0.033	81229198	81231030	1833	1249	chr10
487	3.15	1.43	4.18	-2.75	0.00104	0.033	66745234	66749157	3924	10626	chr5
488	1.98	-0.97	3.19	-4.15	0.00104	0.033	47897670	47899745	2076	6057	chr17
489	3.06	1.3	4.1	-2.79	0.00105	0.033	29289115	29290573	1459	12429	chr7
490	2.99	1.3	4.02	-2.72	0.00105	0.033	67617626	67619910	2285	5434	chr16
491	5.45	4.75	6.11	-1.36	0.00105	0.033	102182343	102190933	8591	14961	chr9
492	2.71	0.62	3.81	-3.19	0.00105	0.033	84186755	84187749	995	13705	chr8
493	2.22	-0.97	3.45	-4.42	0.00106	0.033	13546678	13548725	2048	15280	chrX
494	2.22	-0.97	3.45	-4.42	0.00106	0.033	93854636	93857238	2603	15446	chrX
495	2.22	-0.97	3.45	-4.42	0.00106	0.033	94284636	94285778	1143	15487	chrX
496	2.22	-0.97	3.45	-4.42	0.00106	0.033	103623107	103624445	1339	15763	chrX
497	2.22	-0.97	3.45	-4.42	0.00106	0.033	159867649	159869912	2264	16345	chrX
498	5.07	4.24	5.79	-1.55	0.00107	0.0331	37646110	37651762	5653	6407	chr18
499	4.46	3.59	5.21	-1.62	0.00107	0.0331	172325019	172328395	3377	707	chr1
500	2.26	-0.54	3.45	-3.99	0.00108	0.0335	161509534	161514117	4584	16413	chrX
501	7.09	6.4	7.74	-1.34	0.00108	0.0335	62700988	62711112	10125	190	chr1
502	2.42	-0.54	3.62	-4.16	0.00109	0.0335	142171882	142175169	3288	16120	chrX
503	4.06	3.03	4.87	-1.84	0.00109	0.0337	66417904	66421554	3651	6143	chr17
504	6.9	6.25	7.53	-1.28	0.00112	0.0343	61296423	61310906	14484	186	chr1
505	3.42	1.9	4.41	-2.51	0.00113	0.0346	104508701	104510390	1690	13878	chr8
506	2.75	0.59	3.87	-3.28	0.00115	0.035	24706477	24707533	1057	2861	chr12
507	3.99	2.9	4.83	-1.93	0.00115	0.035	95159175	95162137	2963	8846	chr3
508	4.62	3.79	5.34	-1.55	0.00115	0.035	76435906	76438708	2803	2099	chr11
509	3.94	2.81	4.8	-1.99	0.00115	0.035	124908911	124911128	2218	12075	chr6
510	5.35	4.66	6	-1.34	0.00115	0.035	57718353	57723656	5304	10614	chr5
511	2.2	-0.97	3.42	-4.39	0.00116	0.035	10766100	10768313	2214	15170	chrX
512	2.2	-0.97	3.42	-4.39	0.00116	0.035	13047283	13048970	1688	15237	chrX
513	2.2	-0.97	3.42	-4.39	0.00116	0.035	94374332	94375887	1556	15501	chrX
514	2.2	-0.97	3.42	-4.39	0.00116	0.035	105335975	105338187	2213	15876	chrX
515	2.2	-0.97	3.42	-4.39	0.00116	0.035	166370537	166374025	3489	16559	chrX
516	4.63	3.77	5.37	-1.61	0.00118	0.0354	127514190	127517879	3690	1491	chr10
517	6.38	5.66	7.04	-1.38	0.00119	0.0357	69734817	69742325	7509	3669	chr13
518	4.51	3.45	5.35	-1.9	0.00119	0.0357	136109315	136115134	5820	15950	chrX
519	2.49	-0.36	3.69	-4.06	0.00121	0.0359	94370550	94373219	2670	15500	chrX
520	2.49	-0.36	3.69	-4.06	0.00121	0.0359	153137081	153140644	3564	16305	chrX
521	6.73	6.1	7.34	-1.25	0.00121	0.0361	86406046	86425287	19242	4952	chr15
522	6.36	5.66	7.01	-1.35	0.00122	0.0361	111618168	111631956	13789	1396	chr10
523	5.91	5.24	6.55	-1.3	0.00122	0.0361	46452728	46457561	4834	6015	chr17
524	8.06	7.49	8.65	-1.16	0.00122	0.0361	57098450	57114508	16059	7608	chr2
525	1.94	-0.97	3.14	-4.11	0.00123	0.0363	108406436	108406929	494	9555	chr4
526	4.8	3.94	5.55	-1.61	0.00125	0.0368	118684360	118688387	4028	2757	chr11
527	4.76	3.93	5.49	-1.56	0.00126	0.037	118386936	118390861	3926	15088	chr9
528	3.73	2.55	4.6	-2.05	0.00127	0.0372	35893512	35894919	1408	10535	chr5
529	2.67	-0.07	3.86	-3.93	0.00127	0.0372	73227952	73229494	1543	15396	chrX
530	5.83	5.14	6.49	-1.35	0.00128	0.0372	101935120	101939616	4497	2528	chr11
531	2.17	-0.97	3.39	-4.36	0.00128	0.0372	105446330	105450377	4048	15890	chrX
532	2.17	-0.97	3.39	-4.36	0.00128	0.0372	161955570	161958450	2881	16446	chrX
533	4.88	4.07	5.59	-1.52	0.00128	0.0373	100334688	100340095	5408	11944	chr6
534	2.37	-0.54	3.58	-4.11	0.0013	0.0376	168299391	168303939	4549	16681	chrX
535	3.77	2.41	4.7	-2.29	0.0013	0.0376	71596443	71601066	4624	6575	chr18
536	2.94	0.74	4.06	-3.32	0.0013	0.0376	152099632	152102749	3118	16239	chrX
537	2.27	-0.74	3.47	-4.21	0.00131	0.0376	99497562	99500594	3033	15596	chrX
538	2.27	-0.74	3.47	-4.21	0.00131	0.0376	105339248	105342009	2762	15877	chrX
539	2.27	-0.74	3.47	-4.21	0.00131	0.0376	140967481	140969787	2307	16061	chrX
540	4.78	0.15	6.07	-5.92	0.00133	0.038	13343421	13352441	9021	15253	chrX
541	3.89	2.83	4.72	-1.89	0.00133	0.038	33841736	33845013	3278	1676	chr11
542	7.24	6.64	7.83	-1.19	0.00133	0.0381	29653180	29672130	18951	5336	chr16
543	4.71	3.9	5.43	-1.53	0.00134	0.0381	54285705	54287858	2154	14620	chr9
544	4.11	3.08	4.93	-1.85	0.00134	0.0381	97551065	97553887	2823	2416	chr11
545	2.57	-0.21	3.76	-3.97	0.00134	0.0381	100685366	100688364	2999	15647	chrX
546	4.52	3.63	5.28	-1.65	0.00134	0.0381	44555800	44560691	4892	7592	chr2
547	6.94	4.27	8.12	-3.85	0.00135	0.0383	12121483	12142225	20743	15215	chrX
548	6.02	5.37	6.65	-1.28	0.00136	0.0386	183381218	183387981	6764	783	chr1
549	5.71	5.03	6.36	-1.32	0.00137	0.0387	63703326	63714747	11422	1944	chr11
550	5.88	6.27	4.99	1.28	0.00138	0.0389	94437205	94448982	11778	1347	chr10
551	2.15	-0.97	3.37	-4.33	0.0014	0.0394	99646873	99651080	4208	15611	chrX
552	2.15	-0.97	3.37	-4.33	0.0014	0.0394	167783776	167786035	2260	16644	chrX
553	2.05	-0.97	3.27	-4.23	0.00141	0.0395	11375071	11376725	1655	15181	chrX
554	2.05	-0.97	3.27	-4.23	0.00141	0.0395	136200520	136202928	2409	15953	chrX
555	6.05	5.37	6.7	-1.33	0.00141	0.0395	180329171	180334877	5707	746	chr1
556	2.35	-0.54	3.55	-4.09	0.00142	0.0395	152408202	152410046	1845	16272	chrX
557	2.67	0.09	3.84	-3.75	0.00142	0.0395	142895696	142898659	2964	16142	chrX
558	2.45	-0.36	3.65	-4.01	0.00143	0.0397	145461578	145464575	2998	16183	chrX
559	4	2.76	4.9	-2.14	0.00144	0.0397	30945849	30949588	3740	4083	chr14
560	2.16	-0.36	3.32	-3.69	0.00144	0.0397	97101501	97102291	791	11919	chr6
561	2.24	-0.74	3.45	-4.19	0.00144	0.0397	104759155	104761480	2326	15832	chrX
562	2.55	-0.13	3.74	-3.87	0.00145	0.04	94286965	94288720	1756	15488	chrX
563	2.55	-0.21	3.74	-3.94	0.00145	0.04	152450261	152453068	2808	16275	chrX
564	4.63	3.75	5.38	-1.62	0.00146	0.0401	107515993	107520384	4392	8955	chr3
565	4.65	2.49	5.76	-3.27	0.00148	0.0407	103876350	103885071	8722	15787	chrX
566	4.9	4.17	5.57	-1.39	0.00149	0.0407	14520922	14525451	4530	3340	chr13
567	1.94	-0.97	3.14	-4.11	0.00149	0.0408	163749333	163751504	2172	16525	chrX
568	5.68	4.9	6.38	-1.49	0.0015	0.0409	11856310	11866276	9967	15205	chrX
569	3.95	2.85	4.79	-1.94	0.0015	0.0409	42651193	42654909	3717	7589	chr2
570	2.12	-0.97	3.34	-4.31	0.00154	0.0416	11530867	11533104	2238	15192	chrX
571	2.12	-0.97	3.34	-4.31	0.00154	0.0416	99671643	99673582	1940	15613	chrX
572	2.12	-0.97	3.34	-4.31	0.00154	0.0416	103942997	103944510	1514	15794	chrX
573	2.12	-0.97	3.34	-4.31	0.00154	0.0416	104535269	104539241	3973	15824	chrX
574	2.12	-0.97	3.34	-4.31	0.00154	0.0416	105172447	105174802	2356	15863	chrX
575	2.12	-0.97	3.34	-4.31	0.00154	0.0416	140941833	140945338	3506	16056	chrX
576	3.96	2.82	4.83	-2.01	0.00155	0.0416	111507284	111511084	3801	1395	chr10
577	4.06	2.84	4.96	-2.11	0.00155	0.0416	43630919	43633146	2228	9265	chr4
578	2.33	-0.54	3.53	-4.06	0.00155	0.0416	134717853	134719415	1563	15923	chrX
579	2.33	-0.49	3.53	-4.02	0.00155	0.0416	95025542	95026902	1361	15527	chrX
580	2.43	-0.36	3.62	-3.99	0.00156	0.0416	167708457	167712674	4218	16636	chrX
581	2.43	-0.36	3.62	-3.99	0.00156	0.0416	168016662	168020693	4032	16661	chrX
582	2.22	-0.74	3.42	-4.16	0.00158	0.0419	169466616	169468993	2378	16741	chrX
583	2.53	-0.21	3.71	-3.92	0.00158	0.0419	141385775	141391177	5403	16088	chrX
584	4.62	3.62	5.42	-1.81	0.00158	0.042	22339951	22350315	10365	6342	chr18
585	3.53	2.03	4.51	-2.48	0.0016	0.0422	30675819	30678352	2534	7465	chr2
586	4.36	3.44	5.13	-1.69	0.0016	0.0422	113480764	113483118	2355	12000	chr6
587	6.17	0.57	7.47	-6.9	0.00161	0.0426	103691190	103717329	26140	15772	chrX
588	3.97	2.84	4.83	-1.99	0.00162	0.0426	93512357	93515945	3589	5000	chr15
589	5.02	4.21	5.74	-1.53	0.00162	0.0427	117948108	117951306	3199	2736	chr11
590	3.64	2.45	4.52	-2.07	0.00164	0.043	19117326	19118757	1432	12279	chr7
591	4.07	2.98	4.91	-1.93	0.00166	0.0434	85186548	85188860	2313	11814	chr6
592	5.01	4.33	5.66	-1.33	0.00167	0.0436	84837836	84840958	3123	7769	chr2
593	1.91	-0.97	3.11	-4.07	0.00168	0.044	139790281	139791424	1144	15981	chrX
594	4	0.75	5.23	-4.47	0.00169	0.0441	169698235	169706636	8402	16761	chrX
595	4.98	4.28	5.64	-1.36	0.0017	0.0441	124606771	124613181	6411	7947	chr2
596	5.5	4.88	6.11	-1.23	0.0017	0.0442	87960689	87963664	2976	13752	chr8
597	3.04	3.66	0.68	2.98	0.00171	0.0444	84619845	84622694	2850	2222	chr11
598	2.44	0.18	3.57	-3.4	0.00172	0.0444	12861489	12862795	1307	12229	chr7
599	7.77	7.21	8.33	-1.12	0.00173	0.0444	120149043	120171426	22384	12964	chr7
600	2.62	0.12	3.78	-3.66	0.00173	0.0444	13040560	13042610	2051	15235	chrX
601	2.1	-0.74	3.3	-4.03	0.00173	0.0444	103365061	103367040	1980	15751	chrX
602	4.53	3.66	5.28	-1.61	0.00173	0.0444	38336340	38339925	3586	7582	chr2
603	2.19	-0.74	3.39	-4.13	0.00173	0.0444	13455610	13458147	2538	15268	chrX
604	2.19	-0.74	3.39	-4.13	0.00173	0.0444	104844544	104847596	3053	15839	chrX
605	2.19	-0.74	3.39	-4.13	0.00173	0.0444	140190129	140192540	2412	15996	chrX
606	2	-0.97	3.2	-4.17	0.00174	0.0446	104841957	104844182	2226	15838	chrX
607	4.8	4.05	5.49	-1.44	0.00175	0.0446	111688534	111691447	2914	15054	chr9
608	6.74	6.16	7.33	-1.16	0.00175	0.0447	41728352	41734116	5765	9254	chr4
609	6.07	5.44	6.68	-1.24	0.00177	0.0451	180497839	180502955	5117	8482	chr2
610	4.72	3.93	5.43	-1.5	0.00178	0.0452	37765703	37769095	3393	6420	chr18
611	3.73	2.53	4.62	-2.09	0.00179	0.0453	65122450	65124075	1626	14758	chr9
612	2.1	-0.97	3.31	-4.28	0.0018	0.0453	152377007	152378699	1693	16266	chrX
613	2.1	-0.97	3.31	-4.28	0.0018	0.0453	160801555	160804398	2844	16388	chrX
614	2.1	-0.97	3.31	-4.28	0.0018	0.0453	167678373	167681099	2727	16631	chrX
615	2.33	-0.06	3.47	-3.54	0.00182	0.0457	131538887	131540182	1296	11209	chr5
616	2.32	0.09	3.45	-3.36	0.00182	0.0458	104747553	104748939	1387	15830	chrX
617	4.01	3	4.82	-1.82	0.00183	0.0459	30183107	30191793	8687	5353	chr16
618	3.44	1.87	4.44	-2.57	0.00183	0.0459	71047904	71051188	3285	15378	chrX
619	6.08	5.52	6.64	-1.13	0.00184	0.0461	102973282	102980688	7407	9525	chr4
620	1.92	-0.97	3.12	-4.09	0.00185	0.0462	101214225	101216213	1989	15659	chrX
621	2.02	-0.54	3.19	-3.72	0.00185	0.0462	49094476	49099359	4884	15301	chrX
622	3.51	2.11	4.45	-2.34	0.00186	0.0462	25100709	25101984	1276	2863	chr12
623	2.29	-0.49	3.47	-3.97	0.00186	0.0463	11525798	11528518	2721	15191	chrX
624	5.8	5.13	6.45	-1.32	0.00186	0.0463	16012701	16019183	6483	3342	chr13
625	2.07	-0.97	3.28	-4.25	0.00187	0.0463	73822701	73824174	1474	15409	chrX
626	2.07	-0.97	3.28	-4.25	0.00187	0.0463	94376768	94378544	1777	15502	chrX
627	2.07	-0.97	3.28	-4.25	0.00187	0.0463	162966166	162968578	2413	16501	chrX
628	3	1.47	3.98	-2.51	0.00188	0.0463	124673225	124675021	1797	9736	chr4
629	3.6	2.33	4.51	-2.18	0.00189	0.0465	54099985	54102411	2427	1848	chr11
630	5.7	5.02	6.34	-1.32	0.00189	0.0466	129580925	129585980	5056	11191	chr5
631	3.2	1.62	4.19	-2.58	0.0019	0.0466	113137301	113138852	1552	10904	chr5
632	1.88	-0.97	3.07	-4.04	0.0019	0.0466	162532532	162534260	1729	16488	chrX
633	2.17	-0.74	3.37	-4.1	0.00191	0.0466	105130398	105131846	1449	15856	chrX
634	4.3	3.31	5.11	-1.8	0.00194	0.0473	19158588	19160868	2281	12280	chr7
635	5.7	5.08	6.3	-1.22	0.00194	0.0474	44128639	44136667	8029	14493	chr9
636	4.49	3.62	5.24	-1.61	0.00195	0.0474	70243940	70246565	2626	2017	chr11
637	5.17	4.47	5.83	-1.36	0.00195	0.0475	10419048	10425253	6206	10387	chr5
638	5.58	4.77	6.3	-1.52	0.00197	0.0478	33786375	33794744	8370	7532	chr2
639	3.89	2.81	4.72	-1.91	0.00197	0.0478	3264209	3265547	1339	12194	chr7
640	3.07	1.61	4.04	-2.43	0.00197	0.0478	34432747	34434584	1838	8603	chr3
641	2.57	0.15	3.72	-3.57	0.00199	0.048	93944476	93947539	3064	15449	chrX
642	5.26	3.77	6.24	-2.47	0.002	0.0482	103444576	103453576	9001	15762	chrX
643	2.47	-0.21	3.65	-3.85	0.00202	0.0487	50848986	50852325	3340	15317	chrX
644	2.47	-0.21	3.65	-3.85	0.00202	0.0487	94281387	94284623	3237	15486	chrX
645	6.38	5.81	6.95	-1.14	0.00203	0.0487	107098751	107104699	5949	8945	chr3
646	2.26	-0.54	3.45	-3.99	0.00204	0.0487	166844257	166848282	4026	16581	chrX
647	4.64	3.65	5.44	-1.8	0.00204	0.0487	51911595	51920413	8819	3511	chr13
648	3.96	2.93	4.78	-1.85	0.00204	0.0487	70910041	70913082	3042	11747	chr6
649	6.98	6.39	7.57	-1.18	0.00204	0.0487	75273178	75283363	10186	272	chr1
650	4.27	3.37	5.04	-1.67	0.00204	0.0487	34688302	34690898	2597	13503	chr8
651	5.55	4.79	6.24	-1.45	0.00205	0.0487	8338498	8343036	4539	5590	chr17
652	4.69	3.88	5.41	-1.52	0.00206	0.0489	22551843	22558753	6911	6846	chr19
653	5.78	5.09	6.44	-1.35	0.00206	0.0489	132539369	132545844	6476	506	chr1
654	2.04	-0.97	3.25	-4.22	0.00207	0.0489	150558602	150561122	2521	16188	chrX
655	5.67	5.04	6.28	-1.24	0.00207	0.049	135684948	135689636	4689	550	chr1
656	3.49	2.27	4.39	-2.12	0.00208	0.0491	83548118	83550082	1965	14879	chr9
657	2.9	1.3	3.9	-2.6	0.00208	0.0491	41123742	41124726	985	8640	chr3
658	7.4	6.02	8.34	-2.32	0.00209	0.0491	84770152	84803710	33559	13720	chr8
659	3.2	1.38	4.25	-2.87	0.0021	0.0492	63460191	63464598	4408	9409	chr4
660	5.24	4.52	5.92	-1.4	0.00211	0.0495	136288303	136291654	3352	9991	chr4
661	4.12	3.11	4.93	-1.81	0.00211	0.0495	87484968	87487446	2479	1307	chr10
662	5.61	4.97	6.23	-1.25	0.00213	0.0497	133976490	133989472	12983	11221	chr5
663	5.01	4.34	5.65	-1.31	0.00214	0.0497	162829406	162836596	7191	629	chr1
664	2.54	0.07	3.69	-3.63	0.00214	0.0497	105167190	105170059	2870	15862	chrX
665	2.27	-0.44	3.45	-3.89	0.00214	0.0497	163719027	163723900	4874	16523	chrX
666	2.86	0.81	3.96	-3.15	0.00214	0.0497	13194204	13203528	9325	10390	chr5
667	3.26	1.82	4.22	-2.4	0.00215	0.0498	15829708	15831308	1601	5620	chr17
668	3.91	0.7	5.13	-4.43	0.00215	0.0499	103831412	103839819	8408	15783	chrX
669	3.1	3.74	0.59	3.15	0.00216	0.0499	119009806	119012975	3170	11020	chr5

## Sheet: Data 6b
rownames(tcc4$count)	Con_1	Con_2	Con_3	GSK_1	GSK_2	GSK_3	gene_id	a.value	m.value	p.value	q.value	rank	estimatedDEG
Plekhg3	13.8171	8.08506	11.485	60.5469	59.1844	60.8291	Plekhg3	4.69382	2.43512	1.59306e-23	8.47945e-21	44	1
F930015N05Rik	6.04499	11.117	4.17635	20.1823	14.3477	16.897	F930015N05Rik	3.46495	1.26908	0.00118149	0.0156596	1767	1
Aqp11	22.4528	15.1595	11.485	33.6372	27.7987	27.0352	Aqp11	4.45739	0.849563	0.00276452	0.0311599	2077	1
Btg3	95.8562	45.4785	5.22044	47.092	5.3804	2.25293	Btg3	4.89976	-1.42116	0.00198491	0.0238149	1952	1
Btg1	963.744	938.878	978.31	843.171	815.131	795.284	Btg1	9.79154	-0.231643	1.30786e-05	0.000348069	880	1
Gga3	597.59	533.614	560.675	495.588	477.062	485.506	Gga3	9.03221	-0.214481	0.00138076	0.0176417	1833	1
Sorbs1	746.124	731.698	771.581	681.713	643.855	683.764	Sorbs1	9.46895	-0.162826	0.0046213	0.0466311	2321	1
Sorbs3	99.3105	109.148	87.7033	149.125	155.135	161.084	Sorbs3	6.95124	0.651911	3.90132e-08	2.01698e-06	453	1
Sorbs2	1922.31	1948.5	1930.52	2310.87	2209.55	2313.76	Sorbs2	11.0354	0.236387	2.36651e-08	1.30676e-06	423	1
Tshz3	202.075	242.552	229.699	270.219	279.781	298.513	Tshz3	7.97809	0.331489	0.000264545	0.00457243	1355	1
Arhgef26	366.153	373.934	384.224	300.492	296.819	307.525	Arhgef26	8.39321	-0.313314	1.12504e-05	0.000305665	862	1
Efnb1	2709.02	2662.01	2665.56	2300.78	2186.24	2195.48	Efnb1	11.2543	-0.266194	1.3048e-10	1.05012e-08	291	1
Lmna	119.173	134.414	112.761	180.519	185.624	191.499	Lmna	7.23517	0.606125	1.20674e-08	7.17307e-07	394	1
Fndc3c1	71.6763	83.8825	62.6452	634.621	601.708	580.129	Fndc3c1	7.71326	3.05738	4.23194e-226	9.91121e-222	1	1
Gm3279	0	0	0	4.48495	4.48367	3.37939	Gm3279	-2.76939	3.83782	0.000658948	0.00968943	1592	1
Usp2	51.8142	43.4572	39.6753	63.9106	72.6354	65.335	Usp2	5.78184	0.581115	0.000957257	0.0131876	1700	1
Anp32e	4456.02	4600.4	4626.35	4173.25	4172.5	4051.89	Anp32e	12.084	-0.142294	0.000131218	0.0025314	1214	1
Fam13c	281.524	301.169	318.447	263.491	251.982	228.672	Fam13c	8.09256	-0.276164	0.00167679	0.0207231	1895	1
Fam13a	24.1799	39.4147	34.4549	57.1832	56.4942	52.9439	Fam13a	5.41297	0.76499	0.000166436	0.00309605	1259	1
Ptprz1	2987.09	2969.24	2995.49	2338.9	2399.66	2401.62	Ptprz1	11.3799	-0.326218	9.70131e-18	2.5245e-15	90	1
Pold1	661.494	621.539	645.246	530.346	555.078	508.036	Pold1	9.19056	-0.275152	1.51576e-05	0.000393559	902	1
Hdac7	297.068	270.85	272.507	347.584	353.313	328.928	Hdac7	8.27662	0.293209	0.000162171	0.00303673	1250	1
1110032F04Rik	47.4963	34.3615	55.3366	93.0628	74.4289	88.9907	1110032F04Rik	5.96643	0.902638	8.459e-07	3.17216e-05	624	1
Ikzf1	22.4528	16.1701	18.7936	71.7593	59.1844	68.7144	Ikzf1	5.15743	1.79799	6.06577e-17	1.43495e-14	99	1
H2afv	1652.01	1625.1	1580.75	1517.04	1435.67	1480.17	H2afv	10.5951	-0.132074	0.0040988	0.0423254	2268	1
H2afy	2854.96	2949.03	2832.61	2575.49	2633.71	2670.85	H2afy	11.4252	-0.13226	0.00111634	0.015017	1741	1
H2afz	4786.77	5001.62	4875.89	4391.89	4335.71	4136.38	H2afz	12.1606	-0.188969	3.9558e-06	0.000121581	762	1
Fgf10	0	0	5.22044	11.2124	8.96734	7.88525	Fgf10	2.01247	2.42653	0.000147569	0.00280982	1230	1
Fgf15	281.524	356.753	257.89	451.859	431.329	378.492	Fgf15	8.46941	0.493508	6.833e-06	0.000197323	811	1
Fgf14	153.715	129.361	176.451	216.399	233.151	224.167	Fgf14	7.53504	0.551991	5.99552e-07	2.33248e-05	602	1
Gcnt1	73.4034	86.9144	69.9539	48.2133	49.3203	27.0352	Gcnt1	5.81903	-0.886395	1.01346e-05	0.000279238	850	1
Tbc1d9	1202.09	1212.76	1148.5	1367.91	1334.34	1352.88	Tbc1d9	10.3073	0.186518	0.00010922	0.00215994	1184	1
Tbc1d2	6.90856	0	5.22044	20.1823	12.5543	12.3911	Tbc1d2	2.9632	1.89555	0.000109288	0.00215994	1185	1
Limd2	952.517	974.25	911.488	799.443	835.756	833.584	Limd2	9.78522	-0.201204	0.000213598	0.00381868	1310	1
Kcnip3	60.4499	51.5423	59.513	127.821	123.749	116.026	Kcnip3	6.38708	1.09987	3.15182e-15	5.85839e-13	126	1
Ltbp4	215.029	210.212	226.567	278.067	304.889	316.537	Ltbp4	7.99567	0.464667	6.63018e-08	3.19504e-06	486	1
Ltbp3	193.44	183.935	182.715	233.218	217.906	263.593	Ltbp3	7.72041	0.351713	0.000454271	0.00713581	1490	1
Chadl	22.4528	20.2127	19.8377	37.0009	52.9073	38.2998	Chadl	4.89914	1.03649	1.82285e-05	0.00045985	926	1
Cacna1b	391.197	399.2	431.208	458.587	468.095	499.024	Cacna1b	8.78105	0.222898	0.00219712	0.0259751	1981	1
Cacna1d	128.672	131.382	141.996	255.642	246.602	260.213	Cacna1d	7.52791	0.923282	3.67165e-22	1.62245e-19	53	1
Cacna1e	461.146	413.349	452.09	541.558	516.519	527.186	Cacna1e	8.91704	0.257005	0.000212289	0.00380107	1308	1
Cacna1g	397.242	394.147	405.106	690.683	648.338	646.591	Cacna1g	9.00502	0.73077	1.752e-29	1.36773e-26	30	1
Nfic	367.881	381.008	338.284	486.618	469.888	461.851	Nfic	8.69322	0.383638	7.58839e-08	3.6122e-06	492	1
Nfib	3962.92	3846.47	4755.82	4995.12	4854.02	5768.63	Nfib	12.1891	0.313754	0.000165306	0.00307747	1258	1
Nfia	1709	1729.19	1872.05	2039.53	2019.44	2227.02	Nfia	10.9113	0.243363	1.44458e-05	0.000378139	894	1
Cxcr7	152.852	179.893	194.2	237.703	210.732	214.028	Cxcr7	7.62164	0.330189	0.00206221	0.0246036	1963	1
Tnfrsf13c	3.45428	0	0	8.96991	3.58693	4.50586	Tnfrsf13c	1.35562	2.30439	0.00496257	0.0492889	2358	1
Gsn	132.99	167.765	112.761	243.309	289.645	310.904	Gsn	7.62137	1.02906	1.67454e-14	2.61452e-12	150	1
1190005I06Rik	17.2714	11.117	17.7495	31.3947	25.1085	27.0352	1190005I06Rik	4.37116	0.856489	0.00277819	0.0312548	2081	1
Zfp503	175.305	198.084	163.922	260.127	284.265	257.96	Zfp503	7.77389	0.57848	1.2557e-09	8.75251e-08	336	1
Aacs	782.394	873.187	818.565	905.961	927.222	994.669	Aacs	9.78414	0.192776	0.00153703	0.0193222	1863	1
Basp1	7629.64	7750.54	7500.72	8274.74	8386.25	8334.71	Basp1	12.9607	0.127536	5.32103e-05	0.00115817	1076	1
Efhd2	796.211	789.304	792.462	625.651	712.006	713.052	Efhd2	9.52375	-0.213612	0.000610051	0.00910675	1567	1
Efhd1	27.6342	45.4785	38.6312	78.4867	63.6681	73.2202	Efhd1	5.69242	0.946654	1.01852e-06	3.68114e-05	648	1
Dnaja4	50.9506	52.5529	44.8958	78.4867	80.706	91.2437	Dnaja4	6.00586	0.75496	3.01187e-06	9.55801e-05	738	1
Ccser1	272.888	259.733	343.505	372.251	361.384	392.01	Ccser1	8.3708	0.361542	0.000191204	0.00347132	1290	1
Stard8	28.4978	17.1808	17.7495	39.2434	41.2497	30.4146	Stard8	4.80517	0.806166	0.00174627	0.0214012	1911	1
Stard4	502.597	554.837	531.441	633.5	588.257	666.867	Stard4	9.17349	0.24933	0.000312806	0.00523854	1398	1
Hsd17b11	25.9071	31.3296	29.2344	54.9407	49.3203	54.0703	Hsd17b11	5.28551	0.872656	1.42417e-05	0.000374345	891	1
Dusp18	333.338	350.69	374.827	442.889	433.122	457.345	Dusp18	8.62961	0.332558	4.76797e-06	0.000143345	779	1
Dusp15	42.3149	41.4359	29.2344	69.5168	77.1191	69.8408	Dusp15	5.70407	0.938077	2.67107e-07	1.13739e-05	550	1
Dusp10	97.5833	77.8187	100.232	58.3044	52.9073	61.9556	Dusp10	6.18635	-0.67059	2.6918e-05	0.000636146	991	1
Srcin1	1094.14	1124.83	1064.97	1262.51	1210.59	1208.7	Srcin1	10.1787	0.164982	0.00099852	0.0136894	1708	1
Sptbn4	234.027	241.541	254.757	324.038	390.976	315.41	Sptbn4	8.17575	0.496626	2.01036e-07	8.83353e-06	533	1
Sptbn2	2467.22	2319.4	2309.52	2747.03	2734.14	2938.95	Sptbn2	11.3313	0.246806	5.40242e-07	2.1158e-05	598	1
Sptbn1	3409.37	3416.95	3275.3	3870.52	3859.54	3843.5	Sptbn1	11.8155	0.196245	1.30489e-07	5.91112e-06	517	1
Fnd3c2	0	0	0	20.1823	0	22.5293	Fnd3c2	-2.76939	5.62817	7.71794e-09	4.74708e-07	380	1
Cdk2ap1	1531.11	1470.47	1475.3	1277.09	1286.81	1333.73	Cdk2ap1	10.4434	-0.199892	1.73528e-05	0.000443188	917	1
Pcsk1n	353.2	322.392	283.992	484.375	494.1	490.012	Pcsk1n	8.62823	0.613851	1.11074e-14	1.80649e-12	144	1
Hif3a	222.801	247.605	243.272	321.796	319.237	364.975	Hif3a	8.14182	0.495295	1.13466e-08	6.79634e-07	391	1
Vps13a	303.113	352.711	371.695	436.162	449.263	420.171	Vps13a	8.59276	0.345545	2.31689e-05	0.000561713	966	1
Soga2	397.242	420.423	374.827	458.587	488.72	496.771	Soga2	8.77289	0.276168	0.000162509	0.00303748	1253	1
Gja1	1142.5	1193.56	1028.43	1707.65	1661.65	1472.29	Gja1	10.3938	0.525093	2.61945e-14	3.95791e-12	155	1
Gja3	0	0	0	4.48495	4.48367	4.50586	Gja3	-2.76939	3.96377	0.000334643	0.00553094	1417	1
Abcc1	182.213	151.595	162.878	196.217	217.906	235.431	Abcc1	7.56479	0.387117	0.000343669	0.00566412	1421	1
Ptk2b	34.5428	51.5423	39.6753	58.3044	58.2877	77.7261	Ptk2b	5.70344	0.627744	0.00178912	0.0218349	1919	1
Sqrdl	12.9535	5.05316	10.4409	23.546	27.7987	12.3911	Sqrdl	3.82717	1.1638	0.00212655	0.0252172	1975	1
Nt5dc2	1310.03	1377.49	1384.46	1139.18	1181.89	1198.56	Nt5dc2	10.3014	-0.210308	2.61631e-05	0.000623337	983	1
Masp1	439.557	442.657	496.986	572.953	553.285	547.462	Masp1	8.98426	0.279209	6.19329e-05	0.00132705	1093	1
Zyx	525.914	511.38	459.398	438.404	420.568	426.93	Zyx	8.8531	-0.218996	0.00252737	0.0290294	2039	1
2410066E13Rik	539.731	545.742	649.422	680.592	689.588	751.352	2410066E13Rik	9.3208	0.290258	0.000149326	0.00283346	1234	1
Plcd3	23.3164	32.3402	35.499	51.577	52.0105	73.2202	Plcd3	5.40319	0.955778	1.59721e-05	0.000411063	910	1
Plcd1	25.0435	18.1914	27.1463	74.0018	71.7387	76.5996	Plcd1	5.38191	1.65951	2.75541e-17	6.75549e-15	95	1
9930013L23Rik	171.85	175.85	178.539	192.853	217.906	283.869	9930013L23Rik	7.65487	0.400522	0.00206733	0.0246396	1965	1
Efr3b	1017.28	1010.63	1024.25	1270.36	1189.07	1227.85	Efr3b	10.127	0.272723	5.76189e-08	2.83495e-06	476	1
BC055324	252.162	266.807	259.978	214.157	214.319	201.637	BC055324	7.86746	-0.305914	0.000323803	0.00538216	1409	1
Galk1	202.939	257.711	231.787	300.492	278.884	316.537	Galk1	8.03641	0.371674	0.0001436	0.00274092	1227	1
Crym	32.8156	31.3296	29.2344	67.2743	62.7713	65.335	Crym	5.49263	1.06511	1.52379e-08	8.85539e-07	403	1
4930444P10Rik	6.90856	0	12.529	0	0	3.37939	4930444P10Rik	1.43381	-2.52401	0.00449431	0.0456052	2308	1
Bend6	234.027	220.318	259.978	320.674	328.204	373.986	Bend6	8.15445	0.517967	1.42666e-08	8.39509e-07	398	1
Bend4	288.432	274.892	290.256	374.494	331.791	310.904	Bend4	8.27892	0.252989	0.00289871	0.0323121	2101	1
Bean1	14.6807	14.1489	20.8817	29.1522	34.9726	25.9087	Bean1	4.47898	0.856889	0.00148725	0.018777	1855	1
Pnmal2	1262.54	1193.56	1256.04	1578.7	1544.18	1437.37	Pnmal2	10.4215	0.296864	1.77353e-08	1.00995e-06	411	1
Pnmal1	222.801	248.616	232.832	287.037	303.096	280.49	Pnmal1	8.02796	0.305964	0.00022591	0.00400213	1322	1
Fry	626.088	618.507	576.336	717.593	806.163	751.352	Fry	9.40613	0.321259	5.15511e-07	2.03254e-05	594	1
Btbd11	202.939	195.052	225.523	143.519	144.374	140.808	Btbd11	7.42909	-0.540451	1.68262e-07	7.4918e-06	526	1
Lmf2	315.203	300.158	308.006	264.612	255.569	260.213	Lmf2	8.14445	-0.242699	0.0017119	0.0210571	1904	1
Tmco4	6.90856	0	0	10.0911	7.17387	12.3911	Tmco4	2.25436	2.10187	0.00167868	0.0207355	1896	1
Ankrd45	162.351	138.457	177.495	207.429	199.075	229.799	Ankrd45	7.52271	0.41179	0.000220657	0.00393586	1313	1
Ankrd44	453.374	430.529	439.561	561.741	568.529	519.3	Ankrd44	8.94403	0.317771	2.93078e-06	9.35136e-05	734	1
Ankrd40	627.815	582.124	573.204	532.588	470.785	496.771	Ankrd40	9.09058	-0.249321	0.000308578	0.00517687	1396	1
Rnf165	1569.11	1625.1	1627.73	1799.59	1882.24	2002.85	Rnf165	10.7692	0.237468	3.94098e-06	0.000121285	761	1
Slc16a14	119.173	125.318	113.806	93.0628	97.744	82.2319	Slc16a14	6.70402	-0.392049	0.00239711	0.0278474	2016	1
Slc16a10	13.8171	26.2764	22.9699	39.2434	43.0432	36.0469	Slc16a10	4.84776	0.907981	0.000176093	0.00324732	1270	1
Slc16a13	89.8112	85.9038	73.0861	115.488	125.543	104.761	Slc16a13	6.61134	0.47491	0.000496898	0.00767635	1516	1
H2-Q4	21.5892	35.3721	37.5871	67.2743	52.0105	59.7026	H2-Q4	5.43839	0.920732	1.54687e-05	0.000400306	905	1
H2-Q7	0	0	0	8.96991	9.86407	10.1382	H2-Q7	-2.76939	5.06821	8.60163e-09	5.23247e-07	385	1
H2-Q1	6.04499	7.07443	0	11.2124	10.7608	16.897	H2-Q1	2.91215	1.56696	0.00164652	0.0204177	1888	1
Cars	656.313	675.103	699.539	537.073	557.768	503.53	Cars	9.2302	-0.345555	7.20928e-08	3.45986e-06	488	1
Scarf2	54.4049	63.6699	51.1603	104.275	96.8472	88.9907	Scarf2	6.20672	0.777588	2.57694e-07	1.10131e-05	548	1
Ccdc40	120.036	141.489	133.643	104.275	88.7766	83.3584	Ccdc40	6.78353	-0.515655	8.37793e-05	0.00172418	1138	1
Actl6b	731.443	682.177	716.244	848.778	801.68	827.952	Actl6b	9.58091	0.218653	0.000135132	0.00260048	1217	1
Mbp	245.254	238.509	231.787	337.493	357.797	301.893	Mbp	8.13735	0.478804	2.97429e-08	1.594e-06	437	1
Mcf2	0	0	7.30861	16.8186	14.3477	0	Mcf2	2.33079	2.09232	0.00277289	0.0312367	2079	1
C130074G19Rik	6.90856	6.0638	4.17635	15.6973	16.1412	15.7705	C130074G19Rik	3.25163	1.47314	0.000389228	0.00629104	1449	1
Fdft1	1816.09	1964.67	2081.91	2267.14	2184.44	2309.25	Fdft1	11.0352	0.205646	0.00023181	0.00407582	1332	1
Dhx38	669.266	656.911	718.332	607.711	571.219	624.062	Dhx38	9.3219	-0.181362	0.00433048	0.0441917	2295	1
Dlk1	146.807	148.563	133.643	193.974	221.493	183.614	Dlk1	7.40078	0.48173	9.29482e-06	0.000259457	839	1
Cops6	955.971	969.197	931.326	865.596	846.516	814.434	Cops6	9.80653	-0.177079	0.000857191	0.0119996	1673	1
Dhcr24	1462.89	1529.09	1405.34	1752.5	1681.38	1582.68	Dhcr24	10.6125	0.190074	0.000481832	0.0074834	1503	1
Cald1	379.971	332.498	366.475	553.892	573.013	620.682	Cald1	8.83831	0.695745	2.66553e-20	9.6041e-18	65	1
Gcnt4	0	3.0319	0	3.36372	4.48367	9.01172	Gcnt4	1.25288	2.47523	0.00472973	0.0473378	2340	1
Crtap	134.717	129.361	109.629	178.277	167.689	185.867	Crtap	7.21533	0.509065	5.76339e-06	0.000169146	798	1
Zfp580	180.486	201.116	179.583	202.944	253.776	233.178	Zfp580	7.69632	0.297907	0.00401781	0.0416174	2261	1
Adap1	347.155	327.445	290.256	423.828	409.807	382.998	Adap1	8.49646	0.334509	6.11972e-05	0.00131335	1091	1
Pcdha4	160.624	159.68	100.232	213.035	240.325	250.075	Pcdha4	7.50222	0.742187	4.9305e-07	1.96048e-05	589	1
Pcdha8	10.3628	70.7443	5.22044	5.60619	11.6575	6.75879	Pcdha8	3.92407	-1.84543	0.000445062	0.00703148	1482	1
Cacna2d2	373.062	327.445	337.24	495.588	520.105	506.909	Cacna2d2	8.71082	0.553084	1.16954e-14	1.87608e-12	146	1
Cacna2d1	1543.2	1475.52	1496.18	1762.59	1793.47	1841.77	Cacna2d1	10.6844	0.257684	1.1269e-08	6.76717e-07	390	1
Nol11	656.313	662.975	626.452	546.043	556.872	496.771	Nol11	9.19988	-0.282531	1.50087e-05	0.00039056	900	1
Otud1	75.1305	65.6911	67.8657	95.3053	104.918	85.6113	Otud1	6.34716	0.453837	0.00177221	0.0216639	1915	1
Lhpp	94.9926	91.9676	82.4829	108.76	131.82	131.796	Lhpp	6.72226	0.466781	0.000433342	0.00687127	1477	1
Endod1	69.0856	67.7124	63.6893	105.396	104.021	92.3701	Endod1	6.35742	0.590023	3.26594e-05	0.000756561	1011	1
Eif4e3	106.219	79.84	85.6152	151.367	137.2	143.061	Eif4e3	6.83473	0.667913	3.32008e-07	1.38111e-05	563	1
Camk2n1	476.69	476.008	513.691	618.924	599.915	618.429	Camk2n1	9.09574	0.325294	3.67995e-07	1.52001e-05	567	1
Hmgn5	692.583	708.453	697.45	592.014	602.605	643.211	Hmgn5	9.3545	-0.191346	0.00133345	0.0172634	1809	1
Hmgn3	575.137	582.124	561.719	492.224	486.926	530.565	Hmgn3	9.06874	-0.187277	0.00362521	0.0386623	2196	1
1190002N15Rik	338.519	339.573	341.417	378.979	440.296	375.113	1190002N15Rik	8.52289	0.228398	0.00455329	0.0460133	2317	1
Tgfbr2	166.669	154.627	178.539	254.521	214.319	230.925	Tgfbr2	7.62306	0.485421	2.63567e-06	8.55639e-05	721	1
Tgfbr1	1392.94	1510.9	1463.81	1642.61	1555.83	1678.43	Tgfbr1	10.5872	0.159103	0.00217243	0.0256961	1980	1
Rhobtb3	796.211	796.379	921.929	704.138	691.382	680.385	Rhobtb3	9.57283	-0.276542	3.77521e-05	0.000860071	1028	1
Tbca	648.541	683.188	708.935	770.291	776.571	797.537	Tbca	9.50995	0.20018	0.000511118	0.00787007	1521	1
Tmem44	409.332	425.476	481.324	372.251	358.693	389.757	Tmem44	8.66118	-0.231903	0.00361931	0.0386345	2194	1
Tmem47	252.162	287.02	242.228	377.857	344.346	340.192	Tmem47	8.24656	0.443169	2.53646e-07	1.08998e-05	545	1
Smtnl2	13.8171	12.1276	13.5731	21.3035	22.4183	34.9204	Smtnl2	4.21587	0.992801	0.00127427	0.0166536	1792	1
Lacc1	13.8171	15.1595	16.7054	31.3947	30.4889	21.4028	Lacc1	4.36182	0.866456	0.002104	0.0250003	1971	1
Scx	0	0	0	5.60619	8.0706	7.88525	Scx	-2.76939	4.64204	1.7747e-06	6.03245e-05	689	1
Cntn2	2547.53	2402.27	3140.62	1926.29	1973.71	2405	Cntn2	11.2172	-0.359718	0.00029173	0.00494737	1381	1
Fhod3	314.339	328.456	299.653	352.069	399.943	417.918	Fhod3	8.45128	0.311938	0.000198688	0.00357944	1300	1
Fat3	1219.36	1241.06	1352.09	1656.07	1459.88	1611.97	Fat3	10.4668	0.310465	4.57018e-07	1.83907e-05	582	1
Fat2	0	5.05316	6.26452	0	0	0	Fat2	-2.76939	-3.65776	0.00232472	0.0271105	2003.5	1
Fat1	1992.25	1867.65	1931.56	2251.45	2219.42	2034.4	Fat1	10.9986	0.167678	0.00142691	0.0181325	1843	1
Fat4	1921.44	1802.97	2076.69	2319.84	2179.06	2318.26	Fat4	11.0336	0.232846	5.36811e-05	0.00116624	1078	1
Tspan2	92.4019	112.18	97.1001	146.882	137.2	128.417	Tspan2	6.8776	0.451362	0.000250181	0.00434217	1349	1
Tspan4	56.132	48.5104	42.8076	70.638	78.0158	61.9556	Tspan4	5.87629	0.514345	0.00345487	0.0372014	2175	1
Itih5	261.662	255.69	273.551	393.555	348.829	305.272	Itih5	8.24519	0.405593	1.7315e-05	0.000442704	916	1
Plcl1	241.799	210.212	232.832	289.28	313.857	297.387	Plcl1	8.03216	0.394991	3.74041e-06	0.00011649	752	1
Sall1	1588.1	1622.07	1676.8	1349.97	1335.24	1439.62	Sall1	10.5475	-0.244607	8.3156e-07	3.12603e-05	623	1
Sall3	361.836	415.37	350.813	244.43	264.536	256.834	Sall3	8.27524	-0.558751	8.83107e-11	7.36028e-09	281	1
Mmp15	594.136	568.986	602.438	503.436	496.79	467.483	Mmp15	9.06767	-0.26656	3.83667e-05	0.000872377	1030	1
Mmp16	412.786	384.04	394.665	549.407	502.171	483.253	Mmp16	8.81625	0.365311	8.18522e-07	3.09981e-05	618	1
Shroom3	236.618	279.945	271.463	211.914	197.281	228.672	Shroom3	7.88464	-0.304986	0.00156034	0.0195522	1869	1
Sostdc1	3.45428	5.05316	0	11.2124	8.96734	9.01172	Sostdc1	2.39314	1.77875	0.00128289	0.0167383	1795	1
Gm14169	3.45428	4.04253	4.17635	0	0	0	Gm14169	-2.76939	-3.70237	0.00066413	0.00975167	1595	1
Rarb	51.8142	68.723	66.8216	90.8203	76.2223	100.255	Rarb	6.22102	0.512646	0.00207452	0.0247127	1966	1
Fignl1	368.744	374.945	371.695	308.341	299.509	297.387	Fignl1	8.38778	-0.301174	2.10779e-05	0.000522374	945	1
Dqx1	0	0	0	15.6973	4.48367	0	Dqx1	-2.76939	4.54654	2.68785e-05	0.000635853	989.5	1
Nrk	95.8562	70.7443	93.9679	214.157	184.727	216.281	Nrk	7.06021	1.23931	4.10462e-22	1.78019e-19	54	1
Rarg	82.9027	70.7443	86.6593	131.185	113.885	136.302	Rarg	6.65693	0.666326	1.01297e-06	3.66911e-05	646	1
Fbn2	391.197	330.477	332.02	616.681	551.491	548.588	Fbn2	8.80839	0.704234	2.28158e-17	5.68452e-15	94	1
Fbn1	338.519	330.477	315.314	413.737	377.525	447.207	Fbn1	8.52369	0.331372	5.98088e-05	0.00128507	1090	1
Wnt5a	140.762	132.393	115.894	198.459	212.526	211.775	Wnt5a	7.35821	0.678728	1.23694e-10	1.00239e-08	289	1
Qk	3778.12	3892.96	4007.21	3142.83	3165.47	3190.15	Qk	11.7775	-0.298064	4.6384e-14	6.69751e-12	162	1
Wwp1	422.285	368.881	410.326	477.648	474.372	473.115	Wwp1	8.76879	0.246271	0.000814115	0.0115415	1652	1
Usp29	544.912	531.593	526.22	662.652	628.61	649.97	Usp29	9.19957	0.276446	6.12876e-06	0.000178972	802	1
Ednra	80.312	75.7974	74.1302	142.397	141.684	120.532	Ednra	6.66873	0.813406	4.50494e-10	3.36006e-08	314	1
Nfix	304.84	299.147	315.314	660.41	633.094	733.329	Nfix	8.82974	1.14062	2.98763e-51	8.7463e-48	8	1
Camk2b	1326.44	1291.59	1176.69	1395.94	1450.91	1394.56	Camk2b	10.3851	0.160555	0.00372203	0.0394256	2211	1
Xkr7	110.537	108.138	105.453	167.065	150.651	152.073	Xkr7	7.02318	0.535451	2.26018e-06	7.48706e-05	707	1
Gusb	81.1755	83.8825	50.1162	113.245	96.8472	99.1289	Gusb	6.42597	0.523134	0.00292839	0.0325809	2105	1
Rtn4rl1	76.8577	72.7655	66.8216	104.275	125.543	113.773	Rtn4rl1	6.50624	0.666692	1.42782e-06	4.96872e-05	673	1
Rtn4rl2	152.852	138.457	156.613	206.308	206.249	227.546	Rtn4rl2	7.47967	0.515057	3.14426e-07	1.31733e-05	559	1
Fbxw4	148.534	114.201	119.026	161.458	191.004	189.246	Fbxw4	7.24399	0.504846	4.74562e-05	0.0010505	1058	1
Pard6g	571.683	584.146	581.557	511.285	504.861	493.392	Pard6g	9.07633	-0.202811	0.00117976	0.0156596	1764	1
Col4a6	66.4948	61.6486	62.6452	122.215	130.026	112.646	Col4a6	6.45861	0.935478	7.94968e-12	7.95647e-10	234	1
Col4a5	375.653	326.434	298.609	516.891	498.584	423.551	Col4a5	8.64387	0.524089	5.25493e-08	2.61005e-06	471	1
Col4a4	4.31785	0	0	8.96991	5.3804	6.75879	Col4a4	1.67009	2.28948	0.00162458	0.0201844	1885	1
Tubb4a	1482.75	1386.59	1371.93	1587.67	1549.56	1611.97	Tubb4a	10.5469	0.163189	0.000989722	0.0135949	1705	1
Islr2	8541.57	8532.77	8777.64	10414.1	10208.4	10695.8	Islr2	13.2114	0.276729	4.44776e-15	7.83206e-13	133	1
Kazn	788.439	816.591	834.226	708.623	692.278	698.408	Kazn	9.559	-0.216526	9.98657e-05	0.00199731	1171	1
1700012D14Rik	0	7.07443	9.39679	0	0	0	1700012D14Rik	-2.76939	-4.19912	0.000177692	0.00326909	1272.5	1
Crhr2	0	0	0	6.72743	8.0706	7.88525	Crhr2	-2.76939	4.71517	8.78521e-07	3.25553e-05	632	1
Rffl	145.08	179.893	149.305	114.366	128.233	108.141	Rffl	7.08696	-0.435328	0.000546923	0.00832985	1537	1
Mmp2	132.99	105.106	84.5711	181.641	153.341	173.476	Mmp2	7.07698	0.656084	1.10503e-05	0.000300577	861	1
Mmp3	0	0	0	0	0	12.3911	Mmp3	-2.76939	3.84285	0.00136152	0.0174609	1821.5	1
Susd4	136.444	111.17	128.423	149.125	173.07	186.993	Susd4	7.18843	0.437325	0.000329274	0.00545375	1414	1
Susd5	0	0	0	5.60619	4.48367	0	Susd5	-2.76939	3.54645	0.00401427	0.0415992	2250	1
Nfyb	813.482	781.219	860.328	663.773	751.463	746.846	Nfyb	9.5849	-0.183319	0.00489973	0.0487785	2352	1
Mxra7	22.4528	32.3402	30.2785	56.0619	45.7334	49.5645	Mxra7	5.24126	0.831233	8.85216e-05	0.00180433	1149	1
Gpr116	6.04499	0	0	11.2124	8.96734	7.88525	Gpr116	2.11826	2.21496	0.000496144	0.00766976	1515	1
Gabpb1	619.179	678.134	634.805	593.135	499.481	540.703	Gabpb1	9.20982	-0.242377	0.000740425	0.0106966	1621	1
Thra	2991.4	2998.55	3045.6	3311.02	3379.79	3371.51	Thra	11.6341	0.155277	2.21385e-05	0.000543483	954	1
Slc35c2	270.297	264.786	281.904	315.068	317.444	325.548	Slc35c2	8.20411	0.229804	0.00253105	0.0290575	2040	1
Tesk2	69.0856	63.6699	77.2625	106.518	84.293	93.4966	Tesk2	6.34788	0.436939	0.00426305	0.0436366	2288	1
Rftn2	96.7198	77.8187	105.453	171.55	106.711	177.981	Rftn2	6.89648	0.704418	0.00026363	0.00455997	1354	1
Rftn1	63.0406	72.7655	67.8657	108.76	104.021	119.405	Rftn1	6.43801	0.705747	3.77634e-07	1.55708e-05	568	1
Kif1a	6342.05	6158.8	6211.28	7330.66	7077.92	7156.43	Kif1a	12.7091	0.204719	2.88001e-09	1.90537e-07	354	1
Rgs8	314.339	329.466	347.681	448.495	460.921	417.918	Rgs8	8.57892	0.420867	1.67256e-08	9.64809e-07	406	1
Kif11	1615.74	1636.21	1706.04	1443.03	1437.46	1441.88	Kif11	10.5916	-0.197932	1.26937e-05	0.000339368	876	1
Lgals1	323.839	337.551	255.801	491.103	456.437	528.312	Lgals1	8.59924	0.686254	1.18448e-12	1.38702e-10	200	1
Lgals4	7.77213	0	7.30861	0	0	0	Lgals4	-2.76939	-4.07188	0.000291312	0.00494386	1377	1
Tcp11l2	88.0841	97.0207	120.07	136.791	123.749	145.314	Tcp11l2	6.87419	0.411326	0.00250199	0.0287944	2035	1
Gfpt2	69.9491	71.7549	76.2184	114.366	95.9505	119.405	Gfpt2	6.48143	0.597436	3.05045e-05	0.000712989	1002	1
Ch25h	5.18142	5.05316	3.13226	12.3336	11.6575	11.2646	Ch25h	2.85523	1.3992	0.00298937	0.0331179	2114	1
Zbtb8b	71.6763	63.6699	64.7334	96.4265	90.5701	93.4966	Zbtb8b	6.30316	0.487392	0.000830767	0.011742	1657	1
Esyt1	163.215	154.627	119.026	193.974	192.798	185.867	Esyt1	7.3813	0.39043	0.00103659	0.0141063	1721	1
1700048O20Rik	145.08	131.382	156.613	190.611	195.488	158.832	1700048O20Rik	7.33924	0.331454	0.00364777	0.0388145	2201	1
B3galt5	15.5443	25.2658	11.485	35.8796	31.3857	31.541	B3galt5	4.5826	0.91793	0.000834941	0.0117868	1659	1
Acaca	1522.47	1464.41	1596.41	1828.74	1741.46	1751.65	Acaca	10.685	0.215544	1.34693e-05	0.000356846	884	1
B3galt2	198.621	192.02	194.2	148.004	159.619	136.302	B3galt2	7.40807	-0.397732	0.000109495	0.00216038	1187	1
Wnk4	34.5428	43.4572	22.9699	51.577	53.804	73.2202	Wnk4	5.48423	0.822817	0.000347235	0.00570684	1425	1
Wwc2	213.302	204.148	196.288	260.127	251.085	257.96	Wwc2	7.83936	0.325686	0.0001575	0.0029681	1242	1
N28178	130.399	152.606	157.657	202.944	189.211	192.626	N28178	7.40268	0.408224	0.000106264	0.00210908	1180	1
Nr2e1	1346.3	1343.13	1361.49	1050.6	1016	1066.76	Nr2e1	10.2138	-0.37054	8.9283e-15	1.49358e-12	140	1
Snx16	217.62	253.669	240.14	253.4	287.851	327.801	Snx16	8.03397	0.288725	0.00471346	0.0472556	2336	1
Snx13	609.68	627.603	641.07	771.412	743.392	670.247	Snx13	9.39939	0.218199	0.000741275	0.0106966	1623	1
Gxylt2	12.9535	8.08506	11.485	15.6973	23.3151	23.6558	Gxylt2	3.91157	0.946248	0.00487416	0.0485756	2350	1
Grrp1	17.2714	11.117	9.39679	25.7885	26.902	28.1616	Grrp1	4.20352	1.09747	0.000336849	0.00556346	1418	1
Lhx1	20.7257	22.2339	16.7054	39.2434	29.5922	32.6675	Lhx1	4.69713	0.766567	0.00286734	0.0320561	2094	1
Lhx2	2098.47	2011.16	1915.9	2911.86	2964.6	3049.34	Lhx2	11.2554	0.566892	7.51206e-33	8.79662e-30	20	1
2610017I09Rik	809.165	824.676	916.709	636.864	657.306	667.994	2610017I09Rik	9.54245	-0.378363	2.34753e-09	1.56636e-07	351	1
Tnip1	141.625	135.425	107.541	155.852	173.07	158.832	Tnip1	7.17363	0.342826	0.00462619	0.0466436	2322	1
Fgfr2	752.169	749.889	832.138	460.829	494.1	494.518	Fgfr2	9.26004	-0.687423	4.40873e-25	2.45839e-22	42	1
Clip4	134.717	142.499	125.29	171.55	182.037	159.958	Clip4	7.24364	0.351477	0.00103265	0.0140626	1719	1
Dhfr	642.496	691.273	689.098	567.347	615.159	600.406	Dhfr	9.30614	-0.182165	0.00418857	0.0430436	2279	1
Gipr	28.4978	22.2339	41.7635	44.8495	55.5975	67.5879	Gipr	5.377	0.861311	0.000234625	0.00411296	1336	1
C130021I20Rik	25.9071	27.2871	35.499	57.1832	49.3203	64.2085	C130021I20Rik	5.35812	0.94467	5.26378e-06	0.00015585	791	1
Dcaf12l1	105.355	113.191	92.9238	133.427	139.89	150.946	Dcaf12l1	6.92092	0.445869	0.000245673	0.00428099	1344	1
Vstm2l	134.717	127.34	136.775	244.43	251.982	239.937	Vstm2l	7.49698	0.884609	1.44403e-20	5.28426e-18	64	1
Ticam2	2.59071	0	4.17635	6.72743	8.96734	9.01172	Ticam2	2.10771	1.86829	0.00309182	0.0340219	2128	1
Gatsl2	1003.47	906.537	972.045	870.081	816.028	842.596	Gatsl2	9.81357	-0.188697	0.00102231	0.0139687	1714	1
Sox10	7.77213	7.07443	7.30861	0	0	0	Sox10	-2.76939	-4.62682	8.67896e-07	3.2315e-05	629	1
Hspb8	18.135	30.319	15.6613	53.8195	46.6301	34.9204	Hspb8	4.95672	1.07817	3.65972e-05	0.000837628	1023	1
Pdp2	142.489	144.52	161.834	210.793	177.553	198.258	Pdp2	7.41819	0.386176	0.000392264	0.00632701	1452	1
Penk	81.1755	88.9357	91.8797	122.215	123.749	130.67	Penk	6.71023	0.523647	2.2171e-05	0.000543712	955	1
Kif16b	94.1291	108.138	106.497	142.397	132.717	131.796	Kif16b	6.8845	0.398208	0.000821898	0.0116448	1653	1
Acrbp	50.9506	46.4891	63.6893	31.3947	33.1791	36.0469	Acrbp	5.40747	-0.679289	0.000888118	0.0123882	1679	1
Tmem170b	875.659	921.697	949.076	1064.06	986.407	1064.51	Tmem170b	9.92921	0.181661	0.00138532	0.0176807	1835	1
Nmnat2	1268.58	1216.8	1256.04	1435.19	1406.08	1414.84	Nmnat2	10.3774	0.185946	6.42855e-05	0.0013687	1100	1
S1pr3	175.305	185.956	160.789	244.43	211.629	217.408	S1pr3	7.62679	0.367418	0.000302174	0.00509497	1389	1
S1pr5	7.77213	4.04253	4.17635	13.4549	15.2445	10.1382	S1pr5	3.05432	1.28019	0.00427381	0.0437277	2289	1
Ptpn3	38.8606	41.4359	48.028	71.7593	62.7713	58.5762	Ptpn3	5.71349	0.589601	0.00122541	0.0161594	1776	1
Rab15	264.252	268.828	268.33	396.918	357.797	393.136	Rab15	8.3206	0.518322	1.83933e-11	1.75825e-09	245	1
Ptpn5	461.146	409.306	382.136	695.168	590.947	624.062	Ptpn5	9.01013	0.608794	4.02752e-13	5.01726e-11	188	1
2510009E07Rik	934.382	1009.62	925.061	1084.24	1088.63	1036.35	2510009E07Rik	9.98222	0.161642	0.00315603	0.0346689	2132	1
Kcnn1	44.9056	48.5104	57.4248	93.0628	76.2223	107.014	Kcnn1	6.08852	0.873205	7.4368e-07	2.84591e-05	612	1
Kidins220	4763.45	4660.03	4877.98	5217.12	5311.35	5429.56	Kidins220	12.298	0.158122	2.87852e-05	0.000677537	995	1
Atad2	915.384	914.623	915.665	784.867	810.647	799.79	Atad2	9.73951	-0.19695	0.000160283	0.0030103	1247	1
Ptges3	1698.64	1786.8	1807.32	1624.67	1614.12	1573.67	Ptges3	10.7162	-0.137242	0.00306294	0.0337731	2124	1
Pcdhgb6	236.618	149.574	188.98	387.949	286.058	271.478	Pcdhgb6	7.94142	0.717062	7.26874e-06	0.00020811	818	1
Fbln2	204.666	198.084	166.01	290.401	270.814	238.811	Fbln2	7.81283	0.492225	2.65259e-06	8.58061e-05	724	1
Sqle	2444.77	2394.19	2573.68	2757.13	2700.06	2644.94	Sqle	11.335	0.128316	0.00420856	0.043211	2281	1
Cdkn1b	1453.39	1441.16	1591.19	1736.8	1721.73	1726.87	Cdkn1b	10.6507	0.209109	3.6513e-05	0.000836726	1022	1
Ptgir	0	0	0	4.48495	3.58693	4.50586	Ptgir	-2.76939	3.86442	0.00065591	0.00966735	1589	1
Map4k4	6260.01	6244.7	6252	5947.05	5683.5	5851.99	Map4k4	12.5594	-0.101493	0.00326022	0.0354642	2153	1
Fam217b	44.9056	40.4253	50.1162	63.9106	71.7387	66.4614	Fam217b	5.78533	0.577416	0.000808167	0.011485	1648	1
Dtx1	700.355	671.06	597.218	800.564	794.506	845.975	Dtx1	9.51317	0.310305	2.76942e-06	8.89711e-05	729	1
Rapgef4	75.1305	75.7974	57.4248	99.7902	94.157	94.6231	Rapgef4	6.35287	0.469894	0.00163842	0.0203456	1886	1
Rapgef3	42.3149	42.4466	35.499	59.4257	72.6354	50.6909	Rapgef3	5.62692	0.603725	0.0018664	0.0225897	1935	1
Nog	88.9477	110.159	102.321	65.0318	79.8093	70.9673	Nog	6.40967	-0.482058	0.00134197	0.0173354	1813	1
Rnf217	146.807	152.606	154.525	210.793	220.596	177.981	Rnf217	7.4538	0.424827	7.18461e-05	0.00150101	1121	1
Gse1	1308.31	1207.71	1338.52	1098.81	1117.33	1200.81	Gse1	10.2405	-0.173845	0.00268145	0.0303967	2066	1
Gprc5c	25.0435	32.3402	21.9258	51.577	46.6301	37.1733	Gprc5c	5.11019	0.771452	0.000611708	0.00911097	1572	1
Gprc5b	734.034	746.858	737.126	658.167	647.442	658.982	Gprc5b	9.44257	-0.175042	0.00170908	0.0210334	1903	1
Pmm1	411.059	411.327	425.988	300.492	349.726	333.434	Pmm1	8.52896	-0.343831	9.12509e-06	0.000255328	837	1
Rbms1	119.173	141.489	124.246	192.853	173.966	168.97	Rbms1	7.24198	0.477153	1.46576e-05	0.000383126	896	1
Rbms3	140.762	185.956	153.481	224.248	228.667	233.178	Rbms3	7.57991	0.514772	1.69972e-06	5.79438e-05	687	1
Chst11	334.201	361.806	359.166	428.313	382.008	416.792	Chst11	8.5672	0.217788	0.00471292	0.0472556	2335	1
Chst10	592.409	580.103	525.176	663.773	619.643	667.994	Chst10	9.24487	0.200946	0.00294369	0.0327201	2107	1
Bnc2	89.8112	75.7974	80.3947	168.186	157.825	136.302	Bnc2	6.81267	0.910192	3.12715e-12	3.36038e-10	217	1
Pnn	1569.97	1505.84	1428.31	1321.94	1345.1	1305.57	Pnn	10.4615	-0.181158	0.000340076	0.00560886	1420	1
Fbxo5	417.968	432.551	445.825	361.039	379.318	379.619	Fbxo5	8.64978	-0.210981	0.00287915	0.0321399	2098	1
Pla2g7	27.6342	27.2871	30.2785	38.1221	52.0105	59.7026	Pla2g7	5.23504	0.814455	0.000197005	0.00355988	1296	1
Pla2g5	6.04499	0	6.26452	0	0	0	Pla2g5	-2.76939	-3.77895	0.00136152	0.0174609	1821.5	1
Rbpms	14.6807	14.1489	18.7936	56.0619	43.0432	37.1733	Rbpms	4.74704	1.51682	4.03958e-09	2.61345e-07	362	1
Hapln4	8.63569	6.0638	10.4409	19.0611	22.4183	24.7822	Hapln4	3.76606	1.39817	5.20373e-05	0.00113792	1071	1
Slc22a15	62.177	61.6486	68.9098	102.033	84.293	87.8643	Slc22a15	6.25979	0.508554	0.000863764	0.01207	1676	1
Mfhas1	268.57	255.69	253.713	340.857	329.998	323.295	Mfhas1	8.19549	0.353743	4.72683e-06	0.000142474	777	1
Arhgef16	3.45428	0	0	11.2124	11.6575	9.01172	Arhgef16	1.80656	3.20627	1.02061e-06	3.683e-05	649	1
Arhgef17	500.007	446.7	475.06	563.983	534.453	613.923	Arhgef17	9.02266	0.268302	0.00030687	0.00515559	1394	1
Arhgef19	11.2264	8.08506	11.485	17.9398	24.2118	18.0234	Arhgef19	3.84293	0.966403	0.00359723	0.0384339	2192	1
Mab21l1	240.072	246.594	215.082	294.886	301.302	256.834	Mab21l1	8.01066	0.281629	0.00223008	0.0262983	1986	1
Dusp9	11.2264	10.1063	8.3527	29.1522	36.7661	27.0352	Dusp9	4.1301	1.64675	4.25972e-08	2.16405e-06	461	1
Dusp8	2009.53	1940.41	1921.12	2255.93	2192.51	2035.52	Dusp8	11.0061	0.143256	0.00481608	0.0480582	2347	1
Dusp4	1296.22	1275.42	1223.67	1601.13	1456.3	1456.52	Dusp4	10.4301	0.250172	4.23726e-06	0.000129552	766	1
Dusp6	174.441	172.818	163.922	234.339	227.77	252.328	Dusp6	7.65421	0.482973	2.51315e-07	1.08195e-05	544	1
Psd	902.43	871.165	843.623	991.175	944.26	1004.81	Psd	9.85281	0.167901	0.00230621	0.0270463	1997	1
Hspa12a	509.506	507.338	548.146	774.776	787.332	842.596	Hspa12a	9.33683	0.619706	3.78253e-23	1.88482e-20	47	1
Esr1	3.45428	6.0638	0	0	0	0	Esr1	-2.76939	-3.40792	0.00401427	0.0415992	2250	1
Fhdc1	52.6777	48.5104	41.7635	100.911	113.885	84.4849	Fhdc1	6.10741	1.06598	2.68176e-10	2.06138e-08	304	1
Mms22l	680.493	667.018	656.731	550.528	539.834	492.265	Mms22l	9.21351	-0.340735	8.93515e-08	4.18522e-06	500	1
Mt3	178.759	145.531	151.393	80.7292	95.9505	107.014	Mt3	6.93606	-0.745665	2.32993e-08	1.30232e-06	419	1
Llgl2	0	0	0	12.3336	10.7608	11.2646	Llgl2	-2.76939	5.31424	3.19274e-10	2.43563e-08	307	1
Llgl1	2061.34	2011.16	2079.82	1793.98	1785.4	1917.24	Llgl1	10.9207	-0.162586	0.000448331	0.00707065	1485	1
Arhgap44	221.074	212.233	194.2	263.491	262.743	229.799	Arhgap44	7.84293	0.268818	0.00389136	0.040868	2230	1
Slitrk2	156.306	151.595	140.952	205.187	181.14	170.096	Slitrk2	7.38011	0.30994	0.00466905	0.0469914	2327	1
Fabp7	5307.5	5238.11	4800.71	4109.34	4076.55	3987.69	Fabp7	12.1536	-0.33414	3.19514e-12	3.4169e-10	219	1
Fabp3	84.6298	97.0207	100.232	171.55	209.836	168.97	Fabp3	7.03662	0.965266	5.43896e-14	7.76709e-12	164	1
Nup50	1180.5	1202.65	1134.92	1068.54	996.271	973.266	Nup50	10.0898	-0.211628	0.000101338	0.00202503	1172	1
Slc10a4	15.5443	11.117	18.7936	31.3947	41.2497	39.4263	Slc10a4	4.57235	1.30191	9.67722e-07	3.52473e-05	643	1
Nynrin	915.384	909.569	837.358	1117.87	1040.21	1039.73	Nynrin	9.9257	0.264406	4.797e-06	0.000143849	781	1
P2rx2	11.2264	8.08506	0	22.4248	20.6249	16.897	P2rx2	3.50353	1.63422	8.21726e-05	0.00169409	1136	1
Klf13	924.883	858.027	975.178	790.473	798.093	795.284	Klf13	9.7393	-0.210375	0.000411684	0.00657683	1466	1
Klf11	152.852	140.478	134.687	176.034	192.798	221.914	Klf11	7.389	0.464869	5.01848e-05	0.00110192	1066	1
Klf15	28.4978	37.3934	28.1904	65.0318	57.3909	46.1851	Klf15	5.39172	0.841688	5.55409e-05	0.0012033	1081	1
Hps6	15.5443	21.2233	12.529	31.3947	36.7661	33.7939	Hps6	4.56264	1.04837	8.09478e-05	0.00167178	1134	1
Serpinb6a	132.99	130.372	122.158	173.792	190.108	190.373	Serpinb6a	7.26759	0.52379	4.4542e-07	1.79548e-05	581	1
Ldlr	632.996	661.964	623.32	747.866	734.425	702.914	Ldlr	9.41461	0.187955	0.00133976	0.0173163	1812	1
Pip4k2a	263.389	287.02	291.3	375.615	389.182	367.228	Pip4k2a	8.34597	0.427513	1.01496e-08	6.12638e-07	388	1
Prelid2	0	0	0	14.5761	8.0706	7.88525	Prelid2	-2.76939	5.14386	8.21492e-09	5.01025e-07	384	1
Gpd1l	610.544	613.454	561.719	707.502	677.931	667.994	Gpd1l	9.31809	0.20153	0.0012487	0.0163743	1786	1
Hat1	779.803	831.751	789.33	650.318	718.284	609.418	Hat1	9.50463	-0.279509	3.00802e-05	0.000703774	1001	1
Il11ra1	67.3584	70.7443	53.2485	106.518	86.9832	76.5996	Il11ra1	6.24375	0.497273	0.00329443	0.0357533	2158	1
Il11ra2	126.945	116.223	112.761	159.216	161.412	143.061	Il11ra2	7.08127	0.381568	0.000756301	0.0108733	1629	1
Mdga2	232.3	245.584	203.597	273.582	311.167	260.213	Mdga2	7.98267	0.310213	0.00157063	0.0196497	1872	1
Bgn	534.549	504.306	427.032	762.442	710.213	768.249	Bgn	9.23875	0.612307	2.92231e-15	5.47524e-13	125	1
Fkbp7	36.2699	37.3934	22.9699	52.6982	45.7334	50.6909	Fkbp7	5.32244	0.625907	0.00322724	0.0352364	2145	1
Fkbp9	395.515	401.221	359.166	504.557	514.725	522.68	Fkbp9	8.79772	0.415748	4.33112e-09	2.78667e-07	364	1
Ctsf	128.672	130.372	90.8356	144.64	156.032	163.337	Ctsf	7.0694	0.407296	0.00280334	0.031451	2087	1
Svop	666.676	683.188	720.42	729.926	794.506	836.963	Svop	9.52556	0.189811	0.00296944	0.0329281	2112	1
Scn2b	57.8592	66.7018	52.2044	100.911	107.608	84.4849	Scn2b	6.24527	0.729087	3.12026e-06	9.8752e-05	740	1
Gjd2	95.8562	111.17	114.85	151.367	159.619	120.532	Gjd2	6.95685	0.422917	0.00144944	0.0183293	1852	1
AW551984	200.348	229.414	202.553	296.007	278.884	241.064	AW551984	7.90346	0.367846	0.000181733	0.00333034	1278	1
Abca8a	14.6807	0	0	17.9398	11.6575	21.4028	Abca8a	3.18918	1.79658	0.00320435	0.0350191	2143	1
Prickle1	149.398	147.552	143.04	198.459	200.868	184.74	Prickle1	7.4007	0.408666	4.13548e-05	0.000932176	1039	1
Vcan	4076.05	4006.15	4080.29	4557.84	4415.52	4510.37	Vcan	12.0596	0.14878	2.31662e-05	0.000561713	965	1
Ptch2	57.8592	47.4997	59.513	28.031	40.353	25.9087	Ptch2	5.37718	-0.806128	0.000149881	0.00283997	1236	1
Tiam1	593.272	551.805	597.218	672.743	694.968	619.556	Tiam1	9.27671	0.189797	0.00372181	0.0394256	2210	1
Zfp9	218.483	242.552	211.95	255.642	267.227	297.387	Zfp9	7.95222	0.2855	0.00195819	0.0235304	1949	1
Reln	3894.7	3748.44	3369.27	5377.46	5360.67	4786.35	Reln	12.0896	0.495416	9.50445e-15	1.57868e-12	141	1
Rela	324.702	306.222	294.433	238.824	260.949	270.352	Rela	8.13644	-0.264917	0.00131668	0.017084	1805	1
Klk8	3.45428	7.07443	0	15.6973	17.0379	13.5176	Klk8	2.8789	2.13521	4.62228e-06	0.000139502	776	1
Gli2	574.274	566.965	565.895	476.526	442.986	483.253	Gli2	9.01075	-0.283302	1.31043e-05	0.000348357	881	1
Gli3	1847.18	1895.95	1867.87	1610.1	1588.12	1508.34	Gli3	10.7423	-0.253586	2.48957e-08	1.36228e-06	428	1
Gli1	149.398	130.372	123.202	96.4265	99.5374	95.7495	Gli1	6.83651	-0.466126	0.000184906	0.00337529	1283	1
Pdzd2	61.3134	60.638	70.9979	95.3053	108.505	86.7378	Pdzd2	6.30239	0.590554	8.71771e-05	0.00178313	1145	1
Pdzd8	786.712	783.24	816.476	884.657	931.706	848.228	Pdzd8	9.71521	0.159061	0.00472373	0.0473272	2337	1
E130114P18Rik	416.24	361.806	413.459	513.527	475.269	468.609	E130114P18Rik	8.77892	0.290617	0.000184538	0.00337119	1282	1
Arpc1b	96.7198	87.925	82.4829	128.942	140.787	105.888	Arpc1b	6.72229	0.491734	0.000457312	0.00717364	1493	1
Dab2	92.4019	80.8506	77.2625	136.791	122.852	138.555	Dab2	6.71809	0.668592	2.99474e-07	1.26373e-05	555	1
Rrbp1	672.721	662.975	577.38	723.199	751.463	768.249	Rrbp1	9.43145	0.229478	0.00060009	0.00902327	1557	1
Plxdc2	75.1305	54.5742	56.3807	103.154	81.6028	77.7261	Plxdc2	6.20299	0.496258	0.00495664	0.0492509	2357	1
Slc6a20a	0	4.04253	0	7.84867	10.7608	5.63232	Slc6a20a	1.72238	2.58417	0.000375126	0.00609678	1441	1
Glrx2	650.268	598.295	612.879	531.467	536.247	567.738	Glrx2	9.18388	-0.186731	0.00327486	0.0355738	2156	1
Glrx3	724.535	923.718	866.593	683.956	625.023	695.029	Glrx3	9.5475	-0.327582	9.77806e-05	0.00195896	1169	1
Peli2	970.652	936.856	1104.64	789.352	762.223	852.734	Peli2	9.80903	-0.325172	3.82858e-06	0.000118605	756	1
Sfrs18	1365.3	1229.94	1300.93	1148.15	1083.25	1198.56	Sfrs18	10.2509	-0.183867	0.00154834	0.0194226	1867	1
Ablim3	317.794	316.328	321.579	401.403	412.497	372.86	Ablim3	8.47165	0.312399	3.20176e-05	0.000744639	1007	1
Col9a3	82.0391	83.8825	90.8356	140.155	138.994	166.717	Col9a3	6.8174	0.796203	6.02687e-10	4.38352e-08	322	1
Rnf157	1318.67	1283.5	1345.83	1447.52	1435.67	1450.89	Rnf157	10.4292	0.134602	0.00311078	0.034188	2131	1
Cdyl	143.353	161.701	163.922	195.096	198.178	207.27	Cdyl	7.46678	0.356756	0.000358426	0.00584971	1435	1
Pear1	51.8142	58.6167	51.1603	69.5168	80.706	84.4849	Pear1	6.0205	0.538517	0.00084474	0.011875	1666	1
Rlbp1	310.885	300.158	308.006	209.672	216.113	242.19	Rlbp1	8.02886	-0.460349	4.21625e-08	2.15599e-06	458	1
Phf5a	630.406	664.996	652.555	565.104	588.257	537.324	Phf5a	9.24061	-0.204353	0.00123351	0.0162296	1780	1
Zfp932	172.714	182.925	193.156	124.457	138.994	123.911	Zfp932	7.26387	-0.502583	2.75358e-06	8.8668e-05	727	1
Spats2l	173.577	164.733	172.274	259.006	240.325	228.672	Spats2l	7.66694	0.511793	5.39225e-08	2.6699e-06	473	1
Ebp	79.4484	103.085	96.056	122.215	121.956	122.785	Ebp	6.73577	0.397467	0.0021585	0.025583	1976	1
Met	60.4499	62.6592	54.2925	97.5478	104.918	91.2437	Met	6.2496	0.727369	9.01698e-07	3.31519e-05	637	1
Me1	215.029	242.552	218.214	299.371	337.172	294.007	Me1	8.04623	0.461498	2.08268e-07	9.11708e-06	535	1
Clstn1	2512.12	2494.24	2356.51	3046.41	2983.43	2873.61	Clstn1	11.3981	0.274096	1.99228e-09	1.34078e-07	348	1
Tmem130	1154.59	1165.26	961.605	1372.4	1344.2	1186.17	Tmem130	10.2202	0.250161	0.00143459	0.0181808	1848	1
Mtss1	1476.7	1417.92	1478.43	1697.56	1685.86	1707.72	Mtss1	10.6191	0.219348	6.8152e-07	2.62089e-05	609	1
Arfgap2	835.935	789.304	786.198	708.623	713.8	673.626	Arfgap2	9.5496	-0.202221	0.000429012	0.00680722	1476	1
Med13l	1029.37	995.473	1014.85	1158.24	1094.91	1222.21	Med13l	10.0814	0.193235	0.000543224	0.00828814	1535	1
Lima1	721.08	724.624	681.789	530.346	508.448	491.139	Lima1	9.23213	-0.475686	1.90913e-14	2.94156e-12	152	1
Rgcc	126.081	122.287	104.409	68.3956	57.3909	54.0703	Rgcc	6.3917	-0.971905	4.29615e-11	3.8257e-09	263	1
Impact	361.836	338.562	351.857	424.949	457.334	396.516	Impact	8.59496	0.281305	0.000230121	0.0040522	1330	1
AI848285	14.6807	18.1914	10.4409	21.3035	34.9726	23.6558	AI848285	4.29375	0.883973	0.0037367	0.0395216	2213	1
Gfod1	184.804	202.127	221.347	239.945	247.498	268.099	Gfod1	7.82001	0.312784	0.000918309	0.0127485	1687	1
Srrt	2152.02	1988.92	1929.47	1850.04	1818.58	1792.21	Srrt	10.9063	-0.152676	0.00300639	0.0332749	2116	1
Sesn2	283.251	280.956	264.154	242.188	206.249	203.89	Sesn2	7.93682	-0.344665	0.000131041	0.00253008	1213	1
2900092D14Rik	557.002	517.444	577.38	435.041	486.03	407.78	2900092D14Rik	8.94794	-0.313883	6.31498e-05	0.00134697	1098	1
Mrps18c	275.479	268.828	291.3	225.369	228.667	224.167	Mrps18c	7.97116	-0.301109	0.000304692	0.00512268	1392	1
Eno2	572.547	603.348	589.909	707.502	708.419	782.893	Eno2	9.35935	0.316401	5.82144e-07	2.26852e-05	601	1
Nrgn	63.0406	63.6699	53.2485	87.4566	88.7766	82.2319	Nrgn	6.16771	0.522303	0.000589631	0.0089034	1551	1
Galnt16	537.14	505.316	509.515	583.044	630.404	607.165	Galnt16	9.13008	0.230322	0.000328297	0.00544141	1413	1
Galnt10	128.672	128.35	116.938	193.974	163.206	208.396	Galnt10	7.2602	0.596837	6.13646e-07	2.37547e-05	605	1
Chek1	426.603	429.519	443.737	363.281	368.557	384.125	Chek1	8.64914	-0.220066	0.00154448	0.0193846	1866	1
Ppfia3	598.454	575.05	606.615	672.743	701.246	675.879	Ppfia3	9.31457	0.203558	0.000592989	0.00894213	1553	1
Frmd4b	837.662	856.006	924.017	716.472	683.311	758.111	Frmd4b	9.62978	-0.278668	6.86388e-06	0.000197727	813	1
Zbtb7c	37.1335	35.3721	36.5431	68.3956	69.9452	51.8174	Zbtb7c	5.58498	0.802227	2.67595e-05	0.00063432	988	1
Cbx8	117.445	107.127	119.026	160.337	161.412	186.993	Cbx8	7.12272	0.566212	8.48095e-07	3.1729e-05	626	1
Cbx4	403.287	389.094	352.902	506.8	489.617	505.783	Cbx4	8.77221	0.391373	8.86179e-08	4.15918e-06	499	1
Cdc73	608.816	611.433	617.056	474.284	473.475	475.368	Cdc73	9.07415	-0.368526	2.55638e-09	1.70087e-07	352	1
Slc43a3	35.4063	30.319	29.2344	68.3956	55.5975	54.0703	Slc43a3	5.43778	0.907002	5.44598e-06	0.000160838	793	1
Slc43a1	28.4978	23.2446	22.9699	50.4557	51.1138	58.5762	Slc43a1	5.18829	1.09997	2.41643e-07	1.04438e-05	541	1
Ror2	220.21	243.562	238.052	287.037	302.199	316.537	Ror2	8.05402	0.368039	9.58529e-06	0.000265352	846	1
Slc44a1	164.078	156.648	138.864	200.702	197.281	197.131	Slc44a1	7.44565	0.37282	0.00024607	0.00428155	1346	1
Slc44a5	217.62	195.052	259.978	168.186	162.309	182.487	Slc44a5	7.61327	-0.390947	0.000843927	0.0118707	1665	1
Cd302	26.7707	39.4147	30.2785	51.577	53.804	40.5527	Cd302	5.30558	0.597253	0.0047045	0.0472229	2333	1
Anp32b	2195.19	2338.6	2191.54	1935.26	2004.2	1982.58	Anp32b	11.0387	-0.183513	6.33636e-05	0.0013503	1099	1
Kpnb1	6025.12	6031.46	6063.02	5584.89	5746.27	5634.58	Kpnb1	12.5128	-0.0949267	0.00321413	0.0351095	2144	1
Cdk18	5.18142	0	0	11.2124	8.96734	12.3911	Cdk18	2.11447	2.65216	2.23198e-05	0.00054596	956	1
Pbxip1	126.081	134.414	110.673	77.3655	103.124	100.255	Pbxip1	6.74956	-0.402813	0.00432216	0.044126	2294	1
Nudt11	349.746	361.806	357.078	428.313	417.878	402.148	Nudt11	8.58871	0.224247	0.00151787	0.0191224	1859	1
Nudt17	8.63569	0	5.22044	16.8186	23.3151	13.5176	Nudt17	3.18403	1.95309	2.13582e-05	0.000527646	948	1
Bok	147.67	158.669	167.054	222.005	271.71	232.052	Bok	7.61017	0.616467	6.52903e-09	4.0885e-07	374	1
Eef2k	433.512	476.008	418.679	526.982	556.872	475.368	Eef2k	8.90597	0.231355	0.0030232	0.0334294	2118	1
Arg2	115.718	123.297	119.026	172.671	155.135	161.084	Arg2	7.12371	0.449384	3.62847e-05	0.000833942	1019	1
Fasn	4719.41	4504.39	4386.21	5424.55	5140.97	5000.38	Fasn	12.2443	0.193721	4.37112e-05	0.000973424	1051	1
Lss	879.114	849.942	866.593	1056.21	1016.9	1058.88	Lss	9.89241	0.27098	1.46717e-07	6.59521e-06	521	1
Tmtc1	151.988	138.457	144.084	180.519	191.004	182.487	Tmtc1	7.35358	0.350462	0.000463154	0.00724104	1498	1
Nasp	4321.3	4463.96	4478.09	4119.43	4150.08	4086.81	Nasp	12.0591	-0.102196	0.00431459	0.0440679	2293	1
Prnp	1060.46	1059.14	1147.45	1256.91	1246.46	1339.37	Prnp	10.2059	0.234141	2.11622e-05	0.000523909	946	1
Prnd	2.59071	3.0319	7.30861	0	0	0	Prnd	-2.76939	-3.85004	0.000449231	0.00708008	1486	1
Ecel1	99.3105	100.053	93.9679	154.731	160.515	121.658	Ecel1	6.89882	0.574788	1.23413e-05	0.00033184	871	1
Nkx2-3	18.9985	14.1489	19.8377	52.6982	58.2877	72.0938	Nkx2-3	5.03696	1.78881	1.04821e-14	1.71672e-12	143	1
Pygo1	196.03	201.116	231.787	254.521	268.123	252.328	Pygo1	7.86242	0.301238	0.000789387	0.0113004	1636	1
Psd2	472.372	482.072	502.206	626.772	670.757	613.923	Psd2	9.11948	0.392015	1.42949e-09	9.81779e-08	341	1
Mgat4a	344.564	335.53	323.667	437.283	407.117	390.883	Mgat4a	8.53595	0.299426	8.0732e-05	0.00166879	1133	1
Uhrf1	1898.99	1901	1833.42	1657.19	1650.89	1648.02	Uhrf1	10.7824	-0.184804	1.38853e-05	0.000365797	889	1
Mmp24	784.985	758.985	736.082	1033.78	956.815	940.598	Mmp24	9.7511	0.362423	5.08719e-10	3.74509e-08	318	1
OTTMUSG00000016609	12.9535	0	0	0	0	0	OTTMUSG00000016609	-2.76939	-3.85252	0.000482171	0.0074834	1506.5	1
Tmem50b	419.695	466.912	476.104	567.347	543.421	597.026	Tmem50b	8.99013	0.325654	5.78598e-06	0.000169597	799	1
Tor3a	22.4528	20.2127	18.7936	28.031	30.4889	48.438	Tor3a	4.75626	0.799346	0.00335372	0.0363126	2163	1
Lrrtm4	71.6763	75.7974	78.3066	84.0929	110.298	109.267	Lrrtm4	6.44758	0.427529	0.00372524	0.0394417	2212	1
Lrrtm1	224.528	227.392	190.024	254.521	272.607	250.075	Lrrtm1	7.87926	0.275844	0.00306222	0.0337731	2123	1
Rpp30	283.251	286.009	271.463	239.945	239.428	228.672	Rpp30	8.00663	-0.247788	0.00234514	0.0273189	2010	1
Rprm	1427.48	1302.71	1377.15	1638.13	1533.41	1649.14	Rprm	10.5345	0.231036	1.58635e-05	0.000408789	908	1
Ripk4	18.135	14.1489	10.4409	43.7283	51.1138	59.7026	Ripk4	4.75948	1.85488	1.88423e-13	2.47914e-11	178	1
Wnt8b	28.4978	29.3083	29.2344	76.2442	65.4615	47.3115	Wnt8b	5.41803	1.11876	2.04204e-07	8.95592e-06	534	1
Gpr22	115.718	107.127	111.717	176.034	164.102	141.935	Gpr22	7.06466	0.52697	8.43004e-06	0.000237583	831	1
Gpr27	65.6313	67.7124	62.6452	90.8203	94.157	85.6113	Gpr27	6.26233	0.46533	0.00127168	0.0166291	1791	1
Rhov	52.6777	55.5848	61.6012	82.9717	71.7387	85.6113	Rhov	6.07357	0.500589	0.00170142	0.0209612	1901	1
Ctnna1	2085.52	2058.66	2045.37	1936.38	1823.96	1858.67	Ctnna1	10.9409	-0.13952	0.001294	0.0168391	1799	1
Mafk	113.128	100.053	115.894	150.246	150.651	148.693	Mafk	7.00241	0.4502	8.10813e-05	0.00167306	1135	1
Dbndd1	307.431	300.158	328.888	368.888	360.487	394.263	Dbndd1	8.41757	0.262862	0.000857828	0.0120014	1674	1
Tcf7l1	272.024	292.073	229.699	181.641	187.417	198.258	Tcf7l1	7.80535	-0.484617	2.3202e-06	7.67501e-05	708	1
Myt1l	1381.71	1341.11	1484.69	1862.38	1797.05	1875.56	Myt1l	10.6516	0.395614	9.97204e-15	1.64469e-12	142	1
Clmn	60.4499	55.5848	64.7334	91.9416	79.8093	85.6113	Clmn	6.16786	0.50966	0.000842901	0.0118634	1664	1
Npr2	277.206	228.403	299.653	333.008	335.378	334.56	Npr2	8.22671	0.316714	0.000649946	0.00960362	1585	1
Ccdc106	94.9926	82.8719	98.1442	180.519	179.347	156.579	Ccdc106	6.97556	0.9039	4.12498e-14	6.07591e-12	159	1
Epcam	7.77213	10.1063	0	14.5761	25.1085	16.897	Epcam	3.40624	1.66211	0.000271476	0.00466347	1362	1
Tor1aip2	956.835	995.473	988.751	859.99	896.734	895.54	Tor1aip2	9.8626	-0.149112	0.00444814	0.045229	2302	1
Nxph4	234.027	271.86	282.948	387.949	365.867	407.78	Nxph4	8.31777	0.558313	5.20098e-11	4.57921e-09	266	1
Ndnf	61.3134	63.6699	63.6893	144.64	161.412	163.337	Ndnf	6.63223	1.3149	2.37916e-24	1.29581e-21	43	1
Hfe	4.31785	0	0	8.96991	5.3804	9.01172	Hfe	1.74324	2.43578	0.000620979	0.009228	1576	1
Pcx	297.068	323.402	255.801	352.069	359.59	333.434	Pcx	8.31736	0.254181	0.00391044	0.0410133	2233	1
Sh3gl3	173.577	182.925	177.495	256.764	265.433	262.466	Sh3gl3	7.75335	0.555242	1.48566e-10	1.17152e-08	297	1
Mme	130.399	123.297	96.056	213.035	226.874	228.672	Mme	7.33261	0.93477	2.62904e-16	5.54704e-14	111	1
Adcy4	0	0	15.6613	28.031	18.8314	24.7822	Adcy4	3.481	2.19365	7.88076e-05	0.00163334	1130	1
Adcy5	539.731	489.146	503.25	691.804	651.925	620.682	Adcy5	9.17564	0.358561	1.03034e-07	4.77834e-06	505	1
Adcy7	21.5892	24.2552	30.2785	52.6982	43.9399	30.4146	Adcy7	5.03481	0.739024	0.0027539	0.0310677	2076	1
Adcy1	1073.42	1037.92	982.486	1328.67	1341.51	1261.64	Adcy1	10.1831	0.345807	1.23421e-10	1.00239e-08	288	1
Adcy2	163.215	153.616	153.481	186.126	205.352	209.522	Adcy2	7.46938	0.353748	0.000397899	0.00639588	1457	1
Adcy3	145.08	146.542	170.186	219.763	209.836	218.534	Adcy3	7.51068	0.488997	8.54087e-07	3.19023e-05	627	1
Slc7a5	957.699	1068.24	974.134	796.079	791.816	667.994	Slc7a5	9.76017	-0.411301	1.45862e-08	8.54023e-07	400	1
Slc7a1	645.086	670.049	649.422	611.075	555.975	564.359	Slc7a1	9.2639	-0.182259	0.00337221	0.0364622	2166	1
Itpripl2	90.6748	79.84	78.3066	143.519	134.51	117.152	Itpripl2	6.70771	0.667403	5.00803e-07	1.98535e-05	590	1
Pcdh17	297.931	345.636	305.918	455.223	421.465	372.86	Pcdh17	8.50413	0.396188	1.09336e-05	0.000298793	857	1
Abhd4	675.311	680.156	620.188	522.497	573.013	549.715	Abhd4	9.23113	-0.264046	5.91597e-05	0.00127463	1087	1
Napepld	193.44	176.861	191.068	122.215	140.787	119.405	Napepld	7.27092	-0.553837	2.84784e-07	1.20608e-05	553	1
Ube2ql1	1000.01	1026.8	1044.09	1218.79	1146.03	1261.64	Ube2ql1	10.1194	0.239896	1.00871e-05	0.000278487	847	1
Dach1	886.886	833.772	849.887	1082	1024.97	999.174	Dach1	9.87942	0.273047	7.96077e-07	3.02664e-05	616	1
Dach2	113.128	99.042	98.1442	149.125	130.026	148.693	Dach2	6.9243	0.463359	0.000189626	0.00344802	1288	1
Sdc2	220.21	255.69	232.832	302.734	337.172	316.537	Sdc2	8.10035	0.432439	4.08477e-07	1.66086e-05	576	1
Sdc3	2529.39	2578.12	2363.81	3123.77	3074	3018.93	Sdc3	11.4336	0.302885	6.1562e-11	5.30067e-09	272	1
Sdc4	44.042	59.6273	54.2925	82.9717	70.8419	88.9907	Sdc4	6.02858	0.620217	0.000268209	0.00462211	1359	1
Mapk12	25.9071	28.2977	15.6613	41.4858	50.2171	32.6675	Mapk12	4.95755	0.831978	0.000926635	0.0128185	1693	1
Nkd2	78.5848	103.085	65.7775	122.215	133.613	141.935	Nkd2	6.70841	0.68479	5.50218e-06	0.000162293	794	1
Pde1c	292.75	255.69	266.242	363.281	365.867	389.757	Pde1c	8.31402	0.457779	7.75958e-09	4.75731e-07	382	1
Gm16532	16.4078	17.1808	12.529	31.3947	43.9399	39.4263	Gm16532	4.5999	1.31524	3.84052e-07	1.57978e-05	569	1
Hpca	145.08	129.361	155.569	232.096	237.634	234.305	Hpca	7.5189	0.711279	3.66614e-13	4.64114e-11	185	1
Kif2c	725.398	720.581	727.729	596.499	643.855	626.315	Kif2c	9.39113	-0.219693	0.000179456	0.00329635	1275	1
Megf10	433.512	364.838	459.398	252.279	255.569	323.295	Megf10	8.41283	-0.597675	3.50208e-08	1.83078e-06	448	1
Megf11	59.5863	62.6592	61.6012	111.003	130.026	88.9907	Megf11	6.35942	0.844049	2.26124e-07	9.80707e-06	540	1
B930041F14Rik	94.9926	92.9782	73.0861	127.821	130.923	103.635	B930041F14Rik	6.67983	0.473135	0.00106498	0.0144255	1729	1
Rbpms2	37.1335	45.4785	42.8076	96.4265	84.293	87.8643	Rbpms2	5.93496	1.09861	1.77127e-11	1.70713e-09	243	1
Spag9	5164.15	5330.08	5557.68	4759.66	4875.54	4953.07	Spag9	12.3165	-0.137936	0.00108551	0.0146951	1730	1
Spag5	737.488	700.368	760.096	663.773	660.893	622.935	Spag5	9.42975	-0.174462	0.00374829	0.0395606	2219	1
Gpc1	3178.8	3132.96	3145.84	2808.7	2856.99	2721.54	Gpc1	11.5357	-0.173278	1.13325e-05	0.000307184	864	1
Gpc3	366.153	340.583	301.741	544.922	529.073	572.244	Gpc3	8.7465	0.706994	4.2662e-19	1.3502e-16	74	1
Gpc4	632.996	630.635	632.717	481.011	440.296	446.08	Gpc4	9.06814	-0.471802	1.64871e-13	2.19391e-11	176	1
Nr2f2	278.069	307.232	275.639	460.829	445.677	440.448	Nr2f2	8.48766	0.645714	1.08502e-17	2.79243e-15	91	1
Tenm3	1679.64	1603.87	1580.75	2055.23	2039.17	2058.05	Tenm3	10.8325	0.33894	1.39638e-14	2.20968e-12	148	1
Tenm2	444.738	449.732	428.076	569.589	502.171	544.083	Tenm2	8.92862	0.288969	4.99573e-05	0.00109859	1065	1
Tenm4	1228.86	1193.56	1337.48	1460.97	1393.52	1544.38	Tenm4	10.4047	0.226445	0.000123637	0.00240898	1202	1
Hmgcr	4231.49	4368.96	4417.53	5133.03	5166.08	4899	Hmgcr	12.1949	0.223385	2.76308e-08	1.49105e-06	434	1
Dennd5a	2678.79	2569.03	2898.39	2462.24	2398.76	2414.01	Dennd5a	11.3254	-0.163178	0.00172152	0.0211644	1905	1
Ppp1r9a	869.614	767.07	836.314	933.992	936.19	915.816	Ppp1r9a	9.77305	0.171933	0.00348417	0.0374653	2178	1
Tank	253.889	255.69	265.198	217.52	218.803	199.384	Tank	7.86997	-0.285419	0.000920084	0.0127531	1689	1
Rap1gap	207.257	228.403	191.068	270.219	282.471	284.996	Rap1gap	7.91602	0.41857	2.66936e-06	8.62294e-05	725	1
Tmem35	974.97	997.494	980.398	1087.6	1091.32	1088.17	Tmem35	10.0159	0.145893	0.00273899	0.0309441	2073	1
Rims4	42.3149	58.6167	33.4108	69.5168	73.5321	58.5762	Rims4	5.77769	0.585761	0.00323891	0.0353144	2148	1
Rims3	69.9491	70.7443	78.3066	118.851	108.505	113.773	Rims3	6.50952	0.639387	1.81849e-06	6.16338e-05	691	1
Rangap1	2390.36	2439.67	2290.73	2157.26	2149.47	2078.33	Rangap1	11.1342	-0.15733	0.00038867	0.00628636	1448	1
Slc25a1	694.31	683.188	665.084	810.656	845.62	821.193	Slc25a1	9.55045	0.278473	4.79761e-07	1.91414e-05	587	1
9430020K01Rik	199.485	183.935	170.186	267.976	251.085	253.455	9430020K01Rik	7.76811	0.480705	1.96682e-07	8.67475e-06	531	1
Ifitm2	146.807	140.478	98.1442	211.914	194.591	208.396	Ifitm2	7.3423	0.67389	2.20321e-07	9.59093e-06	538	1
Scd2	21260.2	22473.4	22918.8	25967.9	25287.9	25859.1	Scd2	14.5446	0.210352	1.29561e-07	5.88044e-06	516	1
Scd3	140.762	0	0	195.096	169.483	166.717	Scd3	6.51028	1.91626	9.3554e-06	0.000260218	842	1
BC052040	231.437	219.307	262.066	177.156	169.483	205.017	BC052040	7.70754	-0.369751	0.000454749	0.00713821	1492	1
Ptp4a1	1353.21	1404.78	1387.59	1541.7	1513.69	1494.82	Ptp4a1	10.4996	0.134357	0.0028006	0.031451	2085	1
Ptp4a3	151.988	170.797	160.789	224.248	191.901	230.925	Ptp4a3	7.54273	0.420192	8.70168e-05	0.00178141	1144	1
Igf2bp3	981.015	952.016	953.252	1082	1063.53	1082.53	Igf2bp3	9.99076	0.161452	0.00117758	0.0156431	1763	1
Sox21	793.62	729.677	717.288	658.167	682.414	630.82	Sox21	9.45237	-0.184654	0.00302659	0.0334511	2119	1
Magel2	297.068	263.775	239.096	364.403	349.726	369.481	Magel2	8.27773	0.437883	4.06969e-07	1.65794e-05	574	1
Smpdl3b	16.4078	17.1808	13.5731	37.0009	33.1791	42.8057	Smpdl3b	4.60481	1.26045	1.10618e-06	3.96127e-05	654	1
Smpdl3a	50.087	52.5529	68.9098	33.6372	42.1465	34.9204	Smpdl3a	5.52156	-0.631919	0.00237336	0.0275852	2015	1
A3galt2	2.59071	5.05316	6.26452	0	0	0	A3galt2	-2.76939	-3.95513	0.0001981	0.0035716	1299	1
Dcc	2343.73	2252.7	2433.77	3278.5	3211.2	3308.43	Dcc	11.4339	0.478942	1.22289e-27	8.18285e-25	35	1
Celf6	196.03	161.701	157.657	224.248	218.803	223.04	Celf6	7.60958	0.370058	0.000401698	0.00645252	1458	1
Celf4	2626.11	2513.44	2458.83	2955.59	2917.97	2994.14	Celf4	11.4179	0.222867	1.79986e-07	7.98347e-06	528	1
Celf1	3684.85	3583.7	3732.61	3315.5	3483.81	3365.88	Celf1	11.7834	-0.114019	0.00446156	0.0453122	2306	1
Fam131c	40.5878	54.5742	43.8517	84.0929	90.5701	84.4849	Fam131c	5.98339	0.898549	3.16001e-08	1.67817e-06	441	1
Aqp1	17.2714	21.2233	9.39679	53.8195	51.1138	66.4614	Aqp1	4.91648	1.83948	6.71864e-14	9.42219e-12	167	1
Neto1	136.444	126.329	101.276	96.4265	74.4289	93.4966	Neto1	6.69219	-0.461675	0.00193173	0.0232722	1944	1
Ppp2r2c	740.943	764.038	714.156	979.963	985.51	981.151	Ppp2r2c	9.73535	0.409064	1.43999e-14	2.26339e-12	149	1
Rab43	181.35	187.978	191.068	232.096	211.629	242.19	Rab43	7.69113	0.291586	0.00201921	0.0241645	1957	1
Kcnk1	62.177	53.5635	58.4689	98.669	88.7766	83.3584	Kcnk1	6.17793	0.636427	3.0931e-05	0.000721518	1004	1
Podxl	236.618	244.573	252.669	328.523	364.971	371.733	Podxl	8.20319	0.537583	3.33787e-11	3.05363e-09	256	1
Cmip	2475.85	2526.58	2455.69	2736.94	2696.48	2630.3	Cmip	11.336	0.112631	0.00496745	0.0493165	2359	1
Cdkn2c	157.17	171.808	161.834	208.55	216.113	220.787	Cdkn2c	7.55163	0.395139	3.06039e-05	0.0007146	1003	1
Cdkn2a	2.59071	0	0	11.2124	6.27713	10.1382	Cdkn2a	1.49573	3.4147	4.05414e-06	0.000124277	764	1
Ascl1	602.771	667.018	573.204	400.282	477.959	455.092	Ascl1	9.02937	-0.467013	7.72262e-09	4.74708e-07	381	1
Haghl	350.609	325.424	353.946	298.249	301.302	283.869	Haghl	8.31272	-0.221441	0.00355255	0.0380607	2186	1
Tceal3	178.759	167.765	181.671	230.975	211.629	234.305	Tceal3	7.63891	0.357891	0.000162279	0.00303673	1251	1
Tceal6	129.535	141.489	121.114	168.186	173.07	167.843	Tceal6	7.21855	0.376583	0.000357954	0.00584803	1433	1
Parp8	189.985	204.148	186.892	291.522	243.912	252.328	Parp8	7.81707	0.43916	6.43022e-06	0.000187308	804	1
Parp9	36.2699	39.4147	34.4549	75.123	80.706	85.6113	Parp9	5.76439	1.13234	6.83081e-11	5.8386e-09	274	1
Klhl36	43.1785	33.3509	51.1603	76.2442	66.3583	82.2319	Klhl36	5.81965	0.816222	9.38914e-06	0.000260847	843	1
Klhl33	0	0	0	7.84867	4.48367	6.75879	Klhl33	-2.76939	4.46645	7.1475e-06	0.000204889	817	1
Hmgcs1	7948.29	8287.19	8561.52	9857.93	9562.77	9785.6	Hmgcs1	13.131	0.236114	4.41703e-09	2.82668e-07	365	1
Tsc22d3	161.487	197.073	203.597	248.915	281.574	237.684	Tsc22d3	7.7751	0.450457	2.23242e-05	0.00054596	957	1
Tsc22d2	467.191	496.221	486.545	552.771	596.328	519.3	Tsc22d2	9.01806	0.202455	0.00373785	0.0395216	2215	1
Hirip3	601.044	633.667	606.615	541.558	528.176	528.312	Hirip3	9.15935	-0.204436	0.000887067	0.0123809	1678	1
Cercam	73.4034	70.7443	63.6893	87.4566	95.9505	98.0025	Cercam	6.33296	0.437219	0.00255223	0.029229	2045	1
Nr4a2	149.398	171.808	157.657	319.553	355.106	331.181	Nr4a2	7.85386	1.07072	2.8541e-32	2.90622e-29	23	1
Chrna4	67.3584	68.723	70.9979	150.246	168.586	211.775	Chrna4	6.78781	1.35746	2.5694e-19	8.51025e-17	70	1
Chrna3	54.4049	62.6592	48.028	108.76	110.298	123.911	Chrna3	6.30957	1.05481	1.23658e-12	1.4337e-10	202	1
Aff2	418.831	391.115	413.459	635.742	581.98	646.591	Aff2	8.97559	0.607743	3.32511e-18	9.27074e-16	84	1
Dzip1	567.365	603.348	632.717	711.987	704.833	691.649	Dzip1	9.34429	0.225452	0.000225886	0.00400213	1321	1
Fnip1	431.785	398.189	477.148	529.225	561.355	510.289	Fnip1	8.91345	0.292461	0.000138224	0.00264694	1223	1
Syndig1l	40.5878	49.521	43.8517	68.3956	81.6028	65.335	Syndig1l	5.82308	0.684764	7.06633e-05	0.00148292	1116	1
Emb	73.4034	57.6061	61.6012	102.033	122.852	122.785	Emb	6.4306	0.852031	7.935e-09	4.85216e-07	383	1
Sema5a	1734.91	1568.5	1949.31	1098.81	1032.14	1261.64	Sema5a	10.4585	-0.630677	8.84706e-14	1.22602e-11	169	1
Dlx1	775.485	728.666	671.348	538.195	521.002	478.748	Dlx1	9.252	-0.500344	1.69894e-12	1.93638e-10	205	1
Dlx2	443.875	455.795	414.503	274.703	285.161	278.237	Dlx2	8.4505	-0.648958	1.95012e-17	4.96434e-15	92	1
Nrip1	250.435	230.424	230.743	330.765	306.683	334.56	Nrip1	8.11491	0.449897	4.55455e-08	2.289e-06	466	1
Nrip3	223.664	213.243	181.671	281.431	290.542	257.96	Nrip3	7.89987	0.424037	8.83041e-06	0.000247971	834	1
Gne	258.207	231.435	279.815	327.402	330.895	325.548	Gne	8.18003	0.354589	2.03232e-05	0.000505811	941	1
Ckap4	740.943	715.528	661.951	820.747	797.196	849.355	Ckap4	9.57378	0.219942	0.00030717	0.00515694	1395	1
Cyp2j6	57.8592	56.5954	43.8517	71.7593	78.9126	69.8408	Cyp2j6	5.96068	0.478143	0.00425329	0.0435558	2287	1
Sdk1	201.212	154.627	159.745	217.52	242.118	214.028	Sdk1	7.61801	0.385828	0.000756054	0.0108733	1628	1
Sdk2	131.263	119.255	132.599	153.61	169.483	171.223	Sdk2	7.1805	0.367648	0.000653612	0.0096517	1586	1
Ddx39b	4362.75	4322.48	4228.55	3892.94	3880.17	3778.16	Ddx39b	11.9912	-0.16086	9.52888e-06	0.000264102	845	1
A930004D18Rik	156.306	112.18	149.305	297.128	279.781	291.754	A930004D18Rik	7.64968	1.05602	1.44673e-22	6.64363e-20	51	1
Akna	613.134	584.146	629.585	474.284	498.584	493.392	Akna	9.09158	-0.317229	8.31309e-07	3.12603e-05	622	1
Rbm46	2.59071	7.07443	5.22044	21.3035	21.5216	16.897	Rbm46	3.31306	2.00435	3.95813e-07	1.62062e-05	572	1
Dpp6	575.137	515.423	536.661	631.257	710.213	616.176	Dpp6	9.21659	0.26671	0.000210144	0.00376843	1306	1
Six3os1	64.7677	68.723	69.9539	111.003	80.706	91.2437	Six3os1	6.32149	0.475923	0.00289759	0.0323121	2100	1
Gpr149	18.135	15.1595	15.6613	30.2734	31.3857	24.7822	Gpr149	4.43857	0.820243	0.0031598	0.0346941	2133	1
Sipa1l2	1807.45	1822.17	1892.93	1475.55	1470.64	1566.91	Sipa1l2	10.7005	-0.291214	8.52056e-10	6.0654e-08	329	1
Bcan	114.855	104.095	80.3947	197.338	213.423	233.178	Bcan	7.19326	1.10512	2.13348e-18	6.16865e-16	81	1
Rps6kl1	155.443	147.552	159.745	187.247	195.488	194.878	Rps6kl1	7.42905	0.319901	0.00110165	0.0148707	1735	1
Morc4	84.6298	66.7018	80.3947	114.366	110.298	87.8643	Morc4	6.4871	0.431568	0.00404346	0.0418461	2263	1
Mlxipl	0	0	0	23.546	19.7281	24.7822	Mlxipl	-2.76939	6.30027	2.57997e-19	8.51025e-17	71	1
D630045J12Rik	1221.95	1151.11	1253.95	1373.52	1394.42	1510.59	D630045J12Rik	10.3588	0.238334	2.39414e-05	0.00057686	972	1
Yeats2	981.878	965.154	1059.75	888.021	895.837	900.046	Yeats2	9.8871	-0.163887	0.00308444	0.0339782	2126	1
Aldh18a1	971.516	1014.68	991.883	839.808	909.288	820.066	Aldh18a1	9.84866	-0.213082	0.000192665	0.00349242	1292	1
Hsf2	739.215	740.794	750.699	637.985	655.512	637.579	Hsf2	9.43428	-0.208097	0.000221571	0.00394616	1315	1
C330027C09Rik	975.833	908.559	957.428	792.716	843.826	787.399	C330027C09Rik	9.77291	-0.229461	5.02998e-05	0.00110302	1068	1
Pcdha1	17.2714	12.1276	6.26452	88.5779	17.9347	12.3911	Pcdha1	4.44005	1.73727	0.000406566	0.00652624	1459	1
Epha7	809.165	771.113	749.655	872.324	929.016	854.987	Epha7	9.69568	0.189145	0.00111556	0.0150152	1740	1
Lmo7	64.7677	63.6699	66.8216	105.396	91.4668	105.888	Lmo7	6.34065	0.632741	1.27456e-05	0.000340249	877	1
Dok1	24.1799	28.2977	24.014	57.1832	53.804	48.438	Dok1	5.20202	1.0595	3.21189e-07	1.34326e-05	560	1
Cyp4f13	7.77213	6.0638	0	0	0	0	Cyp4f13	-2.76939	-3.9476	0.000482171	0.0074834	1506.5	1
Timeless	662.358	666.007	673.436	546.043	563.149	522.68	Timeless	9.23473	-0.294771	1.32672e-06	4.65845e-05	667	1
Ephb2	1043.19	1014.68	1031.56	1310.73	1213.28	1293.18	Ephb2	10.1607	0.305173	4.19378e-09	2.70574e-07	363	1
Ephb1	499.143	469.944	474.016	571.832	552.388	537.324	Ephb1	9.01167	0.20335	0.00200314	0.0240089	1954	1
Ephb6	226.255	242.552	250.581	299.371	299.509	313.157	Ephb6	8.07682	0.342322	2.30285e-05	0.000560093	962	1
Slc48a1	355.791	332.498	343.505	405.888	429.535	423.551	Slc48a1	8.56952	0.287095	6.71932e-05	0.00142156	1107	1
Ube2c	1033.69	1072.28	1062.88	955.295	956.815	930.46	Ube2c	9.9664	-0.156766	0.00192173	0.0231636	1943	1
Kndc1	139.035	139.467	134.687	282.552	244.808	268.099	Kndc1	7.57819	0.944985	1.55719e-21	6.51238e-19	56	1
Phf11c	10.3628	8.08506	16.7054	4.48495	6.27713	0	Phf11c	2.69677	-1.7077	0.0018073	0.0219994	1924	1
Maged2	1404.16	1363.34	1257.08	1526.01	1532.52	1470.04	Maged2	10.4748	0.170211	0.00143886	0.0182152	1850	1
Foxp2	534.549	492.178	480.28	613.318	663.583	593.647	Foxp2	9.1284	0.311774	7.30422e-06	0.00020887	819	1
Foxp1	624.361	662.975	666.128	854.384	814.234	777.261	Foxp1	9.50902	0.324319	5.71363e-08	2.81712e-06	475	1
Scara3	99.3105	84.8931	65.7775	146.882	152.445	173.476	Scara3	6.84042	0.919419	1.32781e-10	1.05751e-08	293	1
Pmvk	474.1	460.848	465.663	572.953	562.252	559.853	Pmvk	9.00452	0.275278	1.4274e-05	0.000374772	892	1
Rplp2-ps1	139.035	127.34	113.806	82.9717	108.505	56.3232	Rplp2-ps1	6.67682	-0.617508	0.00110663	0.0149121	1738	1
Il31ra	0	0	0	4.48495	0	5.63232	Il31ra	-2.76939	3.55037	0.00401427	0.0415992	2250	1
Ndrg2	492.235	516.433	543.97	643.591	611.572	700.661	Ndrg2	9.18207	0.333056	1.99012e-06	6.66791e-05	699	1
H19	2095.02	2267.86	1651.75	2634.91	2666.89	2429.78	H19	11.1504	0.362289	7.62811e-05	0.00158378	1128	1
Lingo4	3.45428	5.05316	3.13226	12.3336	17.9347	6.75879	Lingo4	2.79078	1.66953	0.000732084	0.0106098	1616	1
Lingo3	35.4063	25.2658	26.1022	69.5168	60.9779	68.7144	Lingo3	5.45371	1.19894	1.22009e-09	8.53795e-08	334	1
Lingo1	448.193	464.891	407.194	593.135	550.594	574.497	Lingo1	8.9717	0.380079	8.2288e-08	3.87764e-06	497	1
Kcnc3	163.215	160.691	162.878	257.885	260.053	260.213	Kcnc3	7.68056	0.676772	1.77732e-14	2.75661e-12	151	1
Gria3	291.023	269.839	301.741	362.16	344.346	337.939	Gria3	8.30557	0.275968	0.000357834	0.00584803	1432	1
Gria1	1072.55	983.346	1055.57	1181.79	1157.68	1251.5	Gria1	10.1218	0.206777	0.000226985	0.00401324	1324	1
Foxo1	267.707	260.743	235.964	330.765	297.716	294.007	Foxo1	8.12884	0.271177	0.00165148	0.0204536	1891	1
Scd1	1006.92	1079.36	1032.6	1481.16	1382.76	1354.01	Scd1	10.2396	0.435507	1.56641e-15	3.03185e-13	121	1
Unc5a	169.26	160.691	184.803	226.49	230.461	253.455	Unc5a	7.65516	0.46476	1.66e-06	5.69212e-05	683	1
Cnnm3	310.885	316.328	293.389	233.218	264.536	254.581	Cnnm3	8.11587	-0.291201	0.000458139	0.00717787	1494	1
Cnnm2	97.5833	104.095	89.7915	145.761	121.956	144.188	Cnnm2	6.85172	0.498962	9.23482e-05	0.00186448	1160	1
Pcdha11	129.535	107.127	93.9679	197.338	169.483	129.543	Pcdha11	7.0772	0.58618	0.000312926	0.00523854	1399	1
Rnaset2a	94.9926	0	83.527	145.761	143.477	130.67	Rnaset2a	6.51197	1.23399	0.00370905	0.0393237	2209	1
Rnaset2b	186.531	300.158	196.288	137.912	172.173	154.326	Rnaset2b	7.55251	-0.556436	0.00109004	0.0147395	1732	1
Cystm1	38.8606	36.3828	28.1904	57.1832	43.9399	66.4614	Cystm1	5.45569	0.696182	0.00153393	0.0192936	1862	1
H2-D1	280.66	256.701	231.787	401.403	375.731	357.089	H2-D1	8.28234	0.560372	7.37941e-11	6.2392e-09	277	1
Nsg1	4073.46	4053.65	4101.18	4454.68	4478.29	4349.28	Nsg1	12.0526	0.119278	0.000522898	0.00802509	1526	1
Hbegf	24.1799	36.3828	54.2925	71.7593	74.4289	69.8408	Hbegf	5.71441	0.911408	3.49926e-05	0.000806621	1016	1
Gng12	257.344	323.402	285.036	451.859	411.601	388.63	Gng12	8.43903	0.532263	1.1812e-08	7.03912e-07	393	1
Lgr5	0	4.04253	0	13.4549	8.96734	0	Lgr5	1.66609	2.4716	0.00400147	0.0415992	2239	1
Epdr1	202.075	218.297	199.421	153.61	149.754	146.44	Epdr1	7.45944	-0.462487	2.86924e-06	9.16748e-05	733	1
Igsf8	761.668	745.847	792.462	879.051	876.109	947.357	Igsf8	9.69878	0.232684	4.96085e-05	0.00109195	1064	1
Igsf9	842.844	873.187	877.033	928.386	987.304	989.036	Igsf9	9.83735	0.163744	0.00217224	0.0256961	1979	1
Hk1	1179.64	1224.89	1204.88	1309.61	1377.38	1326.98	Hk1	10.3092	0.153269	0.00140936	0.017929	1841	1
Amigo2	19.8621	35.3721	26.1022	39.2434	62.7713	52.9439	Amigo2	5.22582	0.929909	0.000121263	0.00237257	1197	1
Pgm5	110.537	109.148	88.7474	181.641	182.037	141.935	Pgm5	7.04039	0.713076	9.92763e-08	4.63157e-06	502	1
Pgm2	205.53	210.212	276.683	291.522	293.232	309.778	Pgm2	8.03529	0.369476	0.000541094	0.0082649	1533	1
Pxn	430.921	409.306	394.665	468.678	484.236	465.23	Pxn	8.78502	0.199619	0.00455238	0.0460133	2316	1
Atp4a	0	8.08506	0	7.84867	20.6249	16.897	Atp4a	2.67451	2.48842	0.000165041	0.00307632	1256	1
Fam149a	70.8127	68.723	54.2925	113.245	119.266	102.508	Fam149a	6.4084	0.789464	5.06099e-08	2.52188e-06	470	1
Isoc2a	108.81	118.244	128.423	172.671	139.89	154.326	Isoc2a	7.08531	0.393319	0.00126632	0.0165682	1790	1
Tmem108	348.882	357.764	357.078	418.222	413.394	457.345	Tmem108	8.60849	0.277085	0.000156654	0.00295635	1241	1
Herc1	2243.55	2101.11	2267.76	2621.46	2568.24	2608.89	Herc1	11.225	0.238036	1.2396e-07	5.64815e-06	514	1
Herc3	326.429	307.232	336.196	387.949	405.324	415.666	Herc3	8.49561	0.317895	2.20943e-05	0.000542969	953	1
Pcid2	453.374	453.774	465.663	396.918	400.84	381.872	Pcid2	8.72856	-0.218799	0.00118709	0.015716	1769	1
Igf2	2324.73	2624.61	1902.33	3282.99	3297.29	2883.75	Igf2	11.3903	0.465999	8.92174e-07	3.29051e-05	635	1
Apod	158.033	145.531	112.761	235.46	202.662	254.581	Apod	7.48387	0.734524	2.44666e-08	1.34194e-06	427	1
Apoe	86.3569	66.7018	78.3066	113.245	130.026	119.405	Apoe	6.59332	0.648512	2.18985e-06	7.27465e-05	705	1
Antxr1	266.843	279.945	265.198	452.98	391.873	406.654	Antxr1	8.39242	0.624139	5.50327e-14	7.81131e-12	165	1
Tbc1d30	322.975	330.477	337.24	450.738	414.291	442.701	Tbc1d30	8.56761	0.400556	4.1922e-08	2.14839e-06	457	1
Tfrc	2233.19	2304.24	2400.36	1801.83	1879.55	1965.68	Tfrc	11.0268	-0.296975	3.30924e-09	2.15285e-07	360	1
Tnfrsf11a	4.31785	0	7.30861	14.5761	8.96734	9.01172	Tnfrsf11a	2.69711	1.48547	0.00437217	0.0445589	2298	1
Caln1	37.9971	32.3402	39.6753	54.9407	59.1844	48.438	Caln1	5.47823	0.563331	0.00322876	0.0352365	2146	1
Myh11	8.63569	0	6.26452	0	0	0	Myh11	-2.76939	-4.05451	0.000291312	0.00494386	1377	1
Alk	37.1335	32.3402	30.2785	51.577	56.4942	54.0703	Alk	5.40573	0.700832	0.000344569	0.00567472	1422	1
Fstl5	983.606	962.122	1057.66	923.901	877.005	796.411	Fstl5	9.86263	-0.209569	0.00117595	0.0156303	1762	1
Fstl1	1114.87	1252.17	1124.48	1696.43	1627.57	1550.02	Fstl1	10.4253	0.481256	2.01271e-16	4.40538e-14	107	1
Plk5	7.77213	5.05316	4.17635	30.2734	17.0379	20.2764	Plk5	3.49818	1.99109	8.25528e-07	3.11837e-05	620	1
Plk4	559.593	591.22	619.144	457.465	523.692	496.771	Plk4	9.07447	-0.260137	0.000301921	0.00509437	1388	1
Meis1	296.204	289.041	303.829	326.28	360.487	350.331	Meis1	8.32229	0.222176	0.00308708	0.0339912	2127	1
Nme4	76.8577	80.8506	84.5711	115.488	109.401	126.164	Nme4	6.60307	0.535018	4.84615e-05	0.00106972	1061	1
4632427E13Rik	3.45428	9.09569	6.26452	0	0	0	4632427E13Rik	-2.76939	-4.39102	9.33388e-06	0.000260218	840	1
Ece1	216.756	206.169	228.655	282.552	274.4	265.846	Ece1	7.93113	0.336596	7.83544e-05	0.00162539	1129	1
Sgms1	108.81	80.8506	77.2625	112.124	121.059	130.67	Sgms1	6.69878	0.446932	0.00286271	0.0320328	2093	1
Igfbp2	858.388	894.41	964.737	1105.54	1130.78	1288.68	Igfbp2	10.0108	0.375324	4.76204e-08	2.38816e-06	467	1
Dnajc6	859.252	833.772	804.991	1061.81	1035.73	1041.98	Dnajc6	9.86648	0.329762	2.93942e-10	2.24971e-08	306	1
Dnajc3	394.651	385.051	398.841	507.921	449.263	469.736	Dnajc3	8.75578	0.2759	0.000195431	0.00353436	1295	1
Grik2	424.013	420.423	441.649	546.043	538.04	576.75	Grik2	8.92827	0.368922	3.223e-08	1.7039e-06	443	1
Nbea	2961.18	2924.77	3226.23	3385.02	3362.75	3498.8	Nbea	11.6533	0.169273	0.000600727	0.00902327	1558	1
Chkb	108.81	57.6061	65.7775	66.1531	200.868	238.811	Chkb	6.83589	1.12333	0.0016038	0.0200005	1878	1
Dst	1837.68	1779.72	1861.61	2273.87	2205.07	2358.82	Dst	10.9945	0.319609	3.12793e-12	3.36038e-10	218	1
Dsp	88.9477	67.7124	64.7334	87.4566	96.8472	145.314	Dsp	6.4926	0.574182	0.0047256	0.0473272	2338	1
Chchd10	48.3599	50.5316	37.5871	76.2442	66.3583	58.5762	Chchd10	5.78747	0.559802	0.00240893	0.027957	2018	1
Pdha1	1443.89	1481.59	1498.27	1638.13	1652.68	1581.56	Pdha1	10.5958	0.139356	0.00197065	0.023668	1950	1
Oaf	101.038	104.095	87.7033	139.034	138.097	119.405	Oaf	6.82767	0.437358	0.000556023	0.00845039	1541	1
Il11	0	0	6.26452	10.0911	9.86407	10.1382	Il11	2.19433	2.26417	0.000163529	0.00305412	1254	1
E130012A19Rik	159.76	157.659	152.437	372.251	418.775	386.377	E130012A19Rik	7.95377	1.32532	4.20962e-52	1.40842e-48	7	1
Lpp	152.852	140.478	154.525	199.58	178.45	188.12	Lpp	7.391	0.338154	0.00118409	0.0156851	1768	1
Lpl	180.486	211.222	207.773	436.162	423.258	475.368	Lpl	8.22002	1.15482	7.92278e-42	1.1597e-38	16	1
Bex2	1705.55	1690.79	1585.97	1901.62	1790.78	1832.76	Bex2	10.7722	0.149201	0.00245438	0.028386	2025	1
Bex1	639.041	611.433	603.483	709.744	725.457	727.696	Bex1	9.38261	0.222358	0.000133613	0.00257336	1216	1
Aurka	523.323	522.497	510.559	477.648	440.296	430.31	Aurka	8.91546	-0.207102	0.00224899	0.0264813	1989	1
Prr18	190.849	178.882	177.495	271.34	270.814	290.628	Prr18	7.81393	0.605802	4.1762e-12	4.34696e-10	225	1
Aldh9a1	234.891	238.509	233.876	273.582	296.819	335.687	Aldh9a1	8.05986	0.357378	7.96301e-05	0.00164747	1132	1
Svep1	15.5443	20.2127	12.529	26.9097	26.0053	31.541	Svep1	4.41187	0.806597	0.00502582	0.0497905	2364	1
Tssc1	299.659	276.913	275.639	238.824	234.047	242.19	Tssc1	8.02353	-0.253144	0.0019143	0.023086	1942	1
Mef2c	1015.56	1032.87	1004.41	1362.31	1363.03	1259.39	Mef2c	10.1831	0.384331	1.80517e-13	2.38853e-11	177	1
Mef2b	0	6.0638	9.39679	0	0	0	Mef2b	-2.76939	-4.10777	0.000291312	0.00494386	1377	1
2610034M16Rik	121.763	111.17	107.541	47.092	38.5595	41.6792	2610034M16Rik	6.11696	-1.41896	6.4561e-20	2.29094e-17	66	1
Fam196b	23.3164	20.2127	15.6613	32.5159	34.0759	33.7939	Fam196b	4.68339	0.762121	0.00256805	0.0293241	2051	1
Trabd2b	53.5413	45.4785	38.6312	78.4867	76.2223	74.3467	Trabd2b	5.88725	0.734684	1.78979e-05	0.000454629	922	1
Ahdc1	563.047	564.944	562.763	623.409	657.306	687.144	Ahdc1	9.24797	0.218959	0.000420587	0.00669168	1472	1
Dsc2	0	0	0	5.60619	5.3804	6.75879	Dsc2	-2.76939	4.36099	2.41732e-05	0.000581847	973	1
Hsf5	4.31785	7.07443	5.22044	0	0	3.37939	Hsf5	1.32053	-2.29745	0.0037928	0.0399403	2224	1
Ctnnd1	2133.02	2111.21	2102.79	1962.17	1930.67	1877.82	Ctnnd1	10.9782	-0.137345	0.000959941	0.0132127	1701	1
Kctd12b	34.5428	42.4466	33.4108	68.3956	53.804	43.9321	Kctd12b	5.49643	0.589585	0.00453244	0.0459125	2312	1
Nxn	504.325	505.316	488.633	584.165	649.235	556.474	Nxn	9.0924	0.256557	0.000276691	0.00474038	1367	1
Epb4.1l3	1037.15	953.027	974.134	1088.72	1116.43	1102.81	Epb4.1l3	10.0276	0.158249	0.0028242	0.0316321	2091	1
Epb4.1l1	1262.54	1238.02	1267.52	1449.76	1398.01	1414.84	Epb4.1l1	10.3836	0.177905	0.000108059	0.00214106	1182	1
Nrbp2	252.162	253.669	230.743	329.644	348.829	299.64	Nrbp2	8.14431	0.40917	1.86023e-06	6.29575e-05	692	1
Sgk3	22.4528	33.3509	43.8517	81.8504	106.711	95.7495	Sgk3	5.81014	1.51245	4.66138e-14	6.69751e-12	163	1
Entpd3	7.77213	13.1382	4.17635	22.4248	25.1085	29.2881	Entpd3	3.87118	1.61459	2.45665e-06	8.03558e-05	716	1
Entpd1	69.0856	71.7549	59.513	50.4557	30.4889	23.6558	Entpd1	5.59261	-0.937658	2.36407e-05	0.000570201	971	1
Prdx6	859.252	937.867	929.238	711.987	772.088	724.317	Prdx6	9.67581	-0.303979	4.39183e-07	1.77339e-05	580	1
Panx2	99.3105	98.0314	79.3506	116.609	125.543	138.555	Panx2	6.75738	0.460396	0.000541347	0.0082649	1534	1
D8Ertd82e	353.2	371.913	319.491	523.618	502.171	492.265	D8Ertd82e	8.71341	0.539268	1.48524e-13	2.00767e-11	173	1
Rnf43	5.18142	0	0	14.5761	8.96734	13.5176	Rnf43	2.20763	2.83848	3.89993e-06	0.000120602	757	1
Zfp219	1193.45	1124.83	1035.73	910.446	925.429	937.219	Zfp219	9.98952	-0.274396	4.76781e-06	0.000143345	778	1
Ccnb1	1388.62	1444.19	1493.05	1262.51	1366.62	1258.26	Ccnb1	10.4167	-0.154182	0.004184	0.0430154	2278	1
Hck	0	0	0	0	8.0706	9.01172	Hck	-2.76939	4.30605	0.000109388	0.0021601	1186	1
Tmeff1	2144.24	2140.52	2196.76	2407.3	2325.23	2433.16	Tmeff1	11.1495	0.144774	0.000536849	0.00821764	1530	1
Slc7a14	174.441	141.489	146.172	187.247	217.01	227.546	Slc7a14	7.49274	0.451262	9.20201e-05	0.00186261	1157	1
Serpinh1	1231.45	1223.88	1096.29	1486.76	1430.29	1382.17	Serpinh1	10.3471	0.2756	2.11148e-06	7.03427e-05	703	1
Kcnk3	44.042	40.4253	42.8076	69.5168	64.5648	66.4614	Kcnk3	5.73482	0.655964	0.000164662	0.00307281	1255	1
Tjp3	53.5413	44.4678	44.8958	75.123	78.0158	75.4732	Tjp3	5.91287	0.677845	4.25416e-05	0.000952866	1041	1
Gbx1	0	0	0	3.36372	3.58693	3.37939	Gbx1	-2.76939	3.58039	0.00245155	0.0283673	2024	1
Senp2	830.754	818.612	800.815	775.897	717.387	678.132	Senp2	9.58658	-0.174252	0.00411217	0.042426	2270	1
4930506M07Rik	799.665	812.549	881.21	939.598	1010.62	1074.65	4930506M07Rik	9.83832	0.278742	1.13029e-05	0.000306738	863	1
Lin28b	72.5398	58.6167	61.6012	163.701	194.591	177.981	Lin28b	6.74377	1.47618	4.127e-29	3.11788e-26	31	1
Sardh	26.7707	27.2871	22.9699	48.2133	46.6301	37.1733	Sardh	5.07098	0.777273	0.000433821	0.00687422	1478	1
Mapre2	2304	2313.34	2330.4	2747.03	2613.08	2567.21	Mapre2	11.2725	0.19029	1.07168e-05	0.000293208	856	1
Tcf7	38.8606	26.2764	33.4108	50.4557	59.1844	50.6909	Tcf7	5.38887	0.702157	0.000520682	0.00799631	1525	1
Tcf3	2368.77	2382.06	2257.32	1975.62	2027.51	2036.65	Tcf3	11.0826	-0.214536	8.04704e-07	3.05448e-05	617	1
Col18a1	697.764	683.188	611.835	543.801	563.149	550.841	Col18a1	9.24285	-0.265526	6.50351e-05	0.00138214	1102	1
C1qtnf4	98.4469	113.191	96.056	144.64	154.238	154.326	C1qtnf4	6.95972	0.558664	1.58841e-06	5.46262e-05	681	1
Dmrtb1	25.0435	27.2871	24.014	38.1221	47.5269	38.2998	Dmrtb1	5.01906	0.699146	0.0018072	0.0219994	1923	1
Cbx6	1335.08	1304.73	1244.55	1518.16	1467.06	1361.9	Cbx6	10.4197	0.16238	0.00318486	0.0348875	2138	1
Arrdc2	56.9956	63.6699	65.7775	91.9416	83.3962	87.8643	Arrdc2	6.20635	0.497437	0.000906766	0.0126107	1684	1
Gsto1	208.984	199.095	193.156	324.038	322.824	306.398	Gsto1	7.97929	0.664942	7.96568e-16	1.60824e-13	116	1
Ddx43	0	0	0	0	0	12.3911	Ddx43	-2.76939	3.84285	0.00136152	0.0174609	1821.5	1
Osbpl1a	243.527	259.733	243.272	326.28	335.378	309.778	Osbpl1a	8.14906	0.379917	1.58062e-06	5.44386e-05	680	1
Ppm1e	1506.93	1517.97	1581.79	1842.2	1866.1	1912.74	Ppm1e	10.7281	0.287105	1.33205e-10	1.05751e-08	295	1
Ppm1m	51.8142	57.6061	57.4248	87.4566	96.8472	70.9673	Ppm1m	6.10416	0.613522	0.000178903	0.00328879	1274	1
Ppm1j	0	0	0	0	6.27713	9.01172	Ppm1j	-2.76939	4.14602	0.000291312	0.00494386	1377	1
Setd7	882.568	888.346	884.342	805.049	772.088	747.973	Setd7	9.6939	-0.191552	0.000412505	0.00658097	1468	1
Grip2	197.757	144.52	151.393	210.793	236.738	215.155	Grip2	7.57483	0.424775	0.00054641	0.00832985	1536	1
Vipr2	31.0885	30.319	35.499	62.7894	46.6301	49.5645	Vipr2	5.37067	0.714217	0.000595957	0.00897	1556	1
Bhlhe22	841.98	847.921	916.709	1212.06	1198.93	1365.28	Bhlhe22	10.0304	0.534786	5.7767e-17	1.38051e-14	98	1
3632451O06Rik	125.218	138.457	148.26	191.732	185.624	220.787	3632451O06Rik	7.37035	0.538074	1.13935e-06	4.06762e-05	656	1
Lamp2	640.769	642.762	618.1	792.716	731.735	723.191	Lamp2	9.42865	0.241174	6.54476e-05	0.00138965	1103	1
Tbx15	44.9056	47.4997	44.8958	84.0929	91.4668	98.0025	Tbx15	6.0135	0.994526	4.63705e-10	3.44761e-08	315	1
Tbx18	113.128	124.308	89.7915	197.338	191.901	205.017	Tbx18	7.19958	0.860792	1.44594e-13	1.96883e-11	172	1
Nav3	490.507	486.114	542.925	583.044	570.323	625.188	Nav3	9.098	0.227064	0.00110305	0.0148811	1736	1
Nav2	275.479	289.041	262.066	389.07	347.036	340.192	Nav2	8.29648	0.380842	3.23585e-06	0.000102134	742	1
Lig1	1367.89	1416.91	1358.36	1243.45	1238.39	1195.18	Lig1	10.3455	-0.172193	0.000323401	0.00538216	1407	1
Pea15a	4166.72	3980.88	3963.36	3092.38	3151.12	2998.65	Pea15a	11.7841	-0.390013	5.92248e-21	2.31174e-18	60	1
Hmcn1	69.9491	58.6167	59.513	100.911	92.3636	114.899	Hmcn1	6.32644	0.71241	3.29109e-06	0.000103599	744	1
Nrcam	2051.84	1952.54	2006.74	1772.68	1753.11	1863.17	Nrcam	10.8896	-0.157625	0.00057658	0.00872883	1547	1
Tox	323.839	277.924	313.226	191.732	202.662	211.775	Tox	7.95563	-0.594034	6.21992e-11	5.33592e-09	273	1
Klhdc8a	22.4528	35.3721	16.7054	41.4858	51.1138	33.7939	Klhdc8a	5.01581	0.762023	0.00427903	0.043762	2290	1
H2-Ke6	270.297	220.318	232.832	187.247	195.488	175.729	H2-Ke6	7.72707	-0.373424	0.000276288	0.00473695	1366	1
Rai14	1176.18	1082.39	1301.98	761.321	725.457	848.228	Rai14	9.90858	-0.608672	1.26732e-15	2.49417e-13	119	1
Wnt3a	10.3628	12.1276	7.30861	24.6673	22.4183	13.5176	Wnt3a	3.8243	1.02413	0.00318678	0.0348922	2139	1
Npl	31.0885	30.319	25.0581	68.3956	46.6301	48.438	Npl	5.30848	0.918772	4.38177e-05	0.000974559	1053	1
Slc9a3r2	102.765	105.106	79.3506	140.155	160.515	154.326	Slc9a3r2	6.9129	0.663691	2.22645e-07	9.67409e-06	539	1
Slc9a3r1	241.799	207.18	191.068	301.613	329.998	255.708	Slc9a3r1	7.97271	0.471274	2.95827e-05	0.000694214	998	1
Thsd7b	150.261	101.063	135.731	176.034	176.657	164.464	Thsd7b	7.22046	0.418055	0.00162336	0.02018	1884	1
Thsd7a	265.979	247.605	243.272	383.464	392.769	360.469	Thsd7a	8.27229	0.586762	3.98712e-14	5.91002e-12	158	1
Kcnh4	58.7227	46.4891	35.499	86.3354	67.255	82.2319	Kcnh4	5.92411	0.744967	0.000125033	0.00243212	1204	1
Kcnh6	6.04499	0	0	10.0911	10.7608	10.1382	Kcnh6	2.18978	2.358	0.000111817	0.00219695	1192	1
Kcnh3	53.5413	61.6486	65.7775	94.1841	82.4995	93.4966	Kcnh3	6.20372	0.578192	0.000161424	0.00302686	1249	1
Kcnh2	139.035	167.765	148.26	206.308	191.004	174.602	Kcnh2	7.40982	0.329742	0.00272796	0.0308641	2070	1
Sgce	212.438	215.265	210.906	264.612	277.091	256.834	Sgce	7.89504	0.322428	0.000101816	0.00203285	1173	1
Sgcb	188.258	203.137	157.657	279.188	266.33	233.178	Sgcb	7.7679	0.504117	3.1395e-06	9.9227e-05	741	1
Ipo5	3570	3639.29	3581.22	3369.32	3363.65	3253.23	Ipo5	11.7566	-0.111754	0.00258105	0.0294295	2054	1
Jph3	343.701	332.498	353.946	469.799	460.024	481.001	Jph3	8.65051	0.453691	5.69608e-11	4.97769e-09	268	1
Jph4	1428.34	1286.54	1447.11	1657.19	1628.47	1801.22	Jph4	10.5828	0.289508	1.47003e-06	5.0929e-05	676	1
Ccdc150	0	4.04253	8.3527	0	0	0	Ccdc150	-2.76939	-3.78896	0.00136152	0.0174609	1821.5	1
Fam211b	197.757	215.265	207.773	255.642	281.574	283.869	Fam211b	7.89472	0.403415	2.98716e-06	9.49244e-05	737	1
Kirrel2	0	0	0	0	10.7608	11.2646	Kirrel2	-2.76939	4.67272	1.0977e-05	0.000298932	859.5	1
D16Ertd472e	147.67	115.212	127.379	181.641	169.483	167.843	D16Ertd472e	7.22893	0.411202	0.000350012	0.00574441	1427	1
Slc15a2	225.392	216.275	235.964	167.065	182.934	191.499	Slc15a2	7.65762	-0.323545	0.000655467	0.0096669	1588	1
Acot7	841.98	833.772	784.11	984.448	947.847	880.896	Acot7	9.77621	0.19363	0.00117137	0.0155878	1759	1
Rasgrp1	286.705	321.381	263.11	405.888	423.258	361.595	Rasgrp1	8.40729	0.450791	7.70649e-07	2.93951e-05	614	1
Igfbpl1	2830.78	2757.01	3095.72	3501.63	3487.4	3716.21	Igfbpl1	11.6501	0.301967	2.11924e-08	1.19309e-06	416	1
H2-K1	94.9926	120.265	124.246	201.823	186.521	167.843	H2-K1	7.17839	0.71214	6.99387e-09	4.34473e-07	377	1
Leprel4	79.4484	87.925	79.3506	124.457	122.852	125.038	Leprel4	6.65867	0.593752	2.22488e-06	7.38054e-05	706	1
Leprel2	279.797	244.573	233.876	287.037	305.786	309.778	Leprel2	8.10727	0.251424	0.00472665	0.0473272	2339	1
Ccdc8	101.038	83.8825	88.7474	135.67	114.782	125.038	Ccdc8	6.73949	0.456348	0.000573386	0.0086861	1546	1
Prdm8	503.461	453.774	503.25	412.616	354.21	417.918	Prdm8	8.77633	-0.301872	0.000190502	0.00346126	1289	1
Prpf38a	690.856	716.539	658.819	580.802	601.708	588.015	Prpf38a	9.3164	-0.222812	0.000254122	0.00440527	1351	1
Slc25a23	1592.42	1556.37	1559.87	1427.34	1406.08	1476.8	Slc25a23	10.5524	-0.127559	0.00454939	0.0460133	2315	1
Slc25a24	95.8562	108.138	111.717	145.761	123.749	139.682	Slc25a24	6.90459	0.374172	0.0027301	0.0308734	2071	1
Ctdp1	419.695	432.551	439.561	392.434	365.867	357.089	Ctdp1	8.64429	-0.211841	0.0030004	0.0332243	2115	1
Frat2	262.525	275.903	267.286	196.217	221.493	239.937	Frat2	7.92268	-0.292955	0.00129679	0.016854	1802	1
Prrx1	341.11	376.966	356.034	692.926	700.349	695.029	Prrx1	8.96356	0.95919	1.05518e-49	2.24656e-46	11	1
Prrx2	31.9521	20.2127	16.7054	63.9106	50.2171	69.8408	Prrx2	5.2296	1.41751	3.32823e-09	2.1592e-07	361	1
Prkd1	232.3	231.435	286.08	192.853	202.662	199.384	Prkd1	7.79848	-0.33389	0.0013825	0.0176544	1834	1
Mtap7d3	0	0	0	10.0911	6.27713	0	Mtap7d3	-2.76939	4.24445	0.000177692	0.00326909	1272.5	1
A930011G23Rik	0	0	0	7.84867	8.96734	6.75879	A930011G23Rik	-2.76939	4.77079	4.63373e-07	1.85825e-05	584	1
Mecom	21.5892	20.2127	26.1022	66.1531	86.9832	67.5879	Mecom	5.3508	1.70067	6.99391e-16	1.42432e-13	115	1
Olfm2	348.882	359.785	365.431	479.89	452.85	504.656	Olfm2	8.69411	0.420333	4.41744e-09	2.82668e-07	366	1
Olfm1	2127.84	2098.07	2100.7	2590.06	2616.67	2514.27	Olfm1	11.1859	0.287354	1.0345e-12	1.21749e-10	199	1
Ncapg2	733.17	696.326	789.33	639.106	626.817	644.338	Ncapg2	9.4226	-0.216027	0.000532449	0.00816096	1528	1
Mdfi	50.9506	51.5423	40.7194	84.0929	86.9832	98.0025	Mdfi	6.03198	0.909872	2.34461e-08	1.30676e-06	420	1
Tnfrsf1a	128.672	121.276	113.806	161.458	161.412	212.902	Tnfrsf1a	7.20118	0.55866	2.08083e-05	0.000516788	943	1
Lepre1	185.667	189.999	168.098	229.854	218.803	227.546	Lepre1	7.65911	0.314474	0.00078089	0.0111993	1633	1
Tnfrsf19	1180.5	1272.39	1145.36	1463.22	1599.77	1400.2	Tnfrsf19	10.3835	0.310778	5.00999e-07	1.98535e-05	591	1
Armc10	798.802	768.081	880.166	663.773	702.142	708.546	Armc10	9.55271	-0.238305	0.000221324	0.00394476	1314	1
Nwd1	146.807	157.659	169.142	121.094	118.369	134.049	Nwd1	7.13132	-0.342538	0.0024929	0.0287039	2034	1
Jak1	1054.42	1033.88	981.442	1288.3	1229.42	1280.79	Jak1	10.1526	0.30732	2.92067e-09	1.92682e-07	355	1
Snx1	815.21	828.719	775.757	746.745	666.273	708.546	Snx1	9.5608	-0.189691	0.00162196	0.02018	1881	1
Snx9	85.4934	100.053	106.497	142.397	141.684	118.279	Snx9	6.83623	0.462307	0.000377431	0.00612573	1443	1
Spc25	588.091	587.178	585.733	496.709	486.03	505.783	Spc25	9.07596	-0.242516	9.3127e-05	0.00187858	1161	1
Pde4a	238.345	213.243	222.391	299.371	312.063	279.363	Pde4a	8.01279	0.402393	2.64585e-06	8.57065e-05	723	1
Nrtn	6.04499	7.07443	0	12.3336	15.2445	12.3911	Nrtn	2.93226	1.60719	0.000617841	0.00918963	1574	1
Cthrc1	111.4	99.042	87.7033	151.367	133.613	143.061	Cthrc1	6.89578	0.521733	4.10665e-05	0.000926568	1038	1
Arhgap23	542.322	546.752	496.986	617.803	596.328	642.085	Arhgap23	9.15973	0.226917	0.000579078	0.00876099	1548	1
Arhgap21	2031.98	2021.27	2151.86	1863.5	1814.09	1786.57	Arhgap21	10.9226	-0.183456	6.85615e-05	0.00144659	1110	1
2810417H13Rik	991.378	1051.06	1086.9	908.203	920.945	843.722	2810417H13Rik	9.91294	-0.227464	0.00010453	0.00208348	1175	1
Zc3hav1	0	0	5.22044	14.5761	7.17387	20.2764	Zc3hav1	2.30373	3.00905	1.3653e-05	0.000360894	886	1
Mthfsd	160.624	153.616	155.569	130.064	135.407	108.141	Mthfsd	7.1257	-0.330537	0.00408235	0.0421741	2267	1
Lrrn4	0	0	0	4.48495	2.6902	4.50586	Lrrn4	-2.76939	3.75771	0.00130473	0.0169477	1803	1
Rnf144b	3.45428	6.0638	11.485	17.9398	13.451	14.644	Rnf144b	3.37363	1.13213	0.00497203	0.0493411	2360	1
Zbtb8a	74.267	87.925	87.7033	142.397	138.097	132.923	Zbtb8a	6.74335	0.726274	5.19869e-09	3.30851e-07	368	1
Cmtm3	113.128	135.425	110.673	174.913	142.581	148.693	Cmtm3	7.09179	0.376019	0.00309277	0.0340219	2129	1
Ybx1	8000.11	8144.69	7897.48	7493.24	7598.92	7418.9	Ybx1	12.9209	-0.0949396	0.00347441	0.0373946	2176	1
Taf15	1414.53	1451.27	1392.81	1249.06	1274.26	1277.41	Taf15	10.3892	-0.164106	0.000369191	0.00600866	1439	1
Fam53c	890.34	901.484	875.989	781.503	761.327	798.664	Fam53c	9.70237	-0.188229	0.000394655	0.00635246	1455	1
Idi1	1112.28	1163.24	1268.57	1349.97	1337.03	1279.66	Idi1	10.2875	0.162515	0.00490076	0.0487785	2353	1
Myl9	25.9071	28.2977	13.5731	52.6982	45.7334	64.2085	Myl9	5.12918	1.2628	2.54589e-07	1.09203e-05	546	1
Adamts5	46.6328	48.5104	38.6312	100.911	107.608	84.4849	Adamts5	6.04426	1.13112	8.12993e-12	8.10225e-10	235	1
Adamts7	340.246	361.806	357.078	291.522	314.753	305.272	Adamts7	8.35546	-0.216491	0.00397751	0.0415992	2236	1
Adamts9	66.4948	75.7974	61.6012	116.609	108.505	146.44	Adamts9	6.51959	0.865757	3.13991e-08	1.67129e-06	440	1
Adamts8	15.5443	12.1276	15.6613	39.2434	38.5595	30.4146	Adamts8	4.51263	1.32039	9.08457e-07	3.33481e-05	638	1
Mmel1	9.49926	0	0	0	0	0	Mmel1	-2.76939	-3.40506	0.00401427	0.0415992	2250	1
Hecw1	1045.78	1114.73	1175.64	1401.55	1411.46	1477.92	Hecw1	10.3006	0.363105	6.03165e-11	5.21259e-09	271	1
1500009L16Rik	103.628	88.9357	103.365	130.064	125.543	146.44	1500009L16Rik	6.8452	0.442114	0.000511945	0.00787764	1522	1
Sik1	416.24	405.264	390.489	522.497	519.209	471.989	Sik1	8.81855	0.320693	7.71207e-06	0.000218664	826	1
Ctsl	509.506	520.476	501.162	592.014	609.779	619.556	Ctsl	9.12063	0.250397	5.22034e-05	0.00114049	1072	1
Ctse	0	6.0638	8.3527	0	0	0	Ctse	-2.76939	-4.0069	0.000482171	0.0074834	1506.5	1
Ctsz	139.898	135.425	147.216	183.883	203.559	179.108	Ctsz	7.34954	0.423117	3.38851e-05	0.000782632	1014	1
Micall1	633.86	612.443	625.408	748.987	755.946	734.455	Micall1	9.41455	0.258747	4.8366e-06	0.000144666	783	1
Micall2	22.4528	32.3402	21.9258	42.6071	48.4236	46.1851	Micall2	5.09594	0.838792	0.000158536	0.00298466	1244	1
Gabra4	170.987	176.861	136.775	296.007	277.987	247.822	Gabra4	7.71673	0.761954	3.07859e-12	3.35028e-10	215	1
Gabra3	373.062	381.008	358.122	466.435	467.198	469.736	Gabra3	8.70197	0.335488	6.80018e-07	2.61941e-05	608	1
Tac1	22.4528	36.3828	32.3667	72.8805	80.706	64.2085	Tac1	5.55395	1.25583	2.1787e-10	1.68958e-08	302	1
Trim67	1118.32	1114.73	1093.16	1400.43	1398.01	1405.83	Trim67	10.2837	0.337974	2.3582e-13	3.06828e-11	180	1
Incenp	1116.6	1146.06	1147.45	986.69	1008.83	1047.61	Incenp	10.0685	-0.164261	0.00112543	0.0151133	1744	1
Nol4	828.163	859.038	885.386	979.963	1019.59	1109.57	Nol4	9.88068	0.273285	5.2941e-06	0.00015655	792	1
Nol3	37.9971	34.3615	27.1463	67.2743	56.4942	63.082	Nol3	5.50626	0.909046	3.31198e-06	0.000103977	746	1
Gm15910	3.45428	12.1276	4.17635	0	0	0	Gm15910	-2.76939	-4.46163	2.30137e-05	0.000560093	961	1
Lars	1287.58	1272.39	1323.9	1094.33	1125.4	1123.09	Lars	10.2301	-0.216432	6.58896e-06	0.000191694	805	1
Chic1	215.892	223.35	197.333	253.4	275.297	236.558	Chic1	7.86203	0.26561	0.00379916	0.0399894	2225	1
Sp8	541.458	506.327	462.531	701.895	676.137	606.038	Sp8	9.17248	0.393613	2.1119e-07	9.22775e-06	536	1
Sp9	162.351	165.744	159.745	123.336	130.026	98.0025	Sp9	7.10858	-0.473438	6.61855e-05	0.0014015	1106	1
Alcam	1189.14	1152.12	1286.32	1402.67	1394.42	1452.01	Alcam	10.3539	0.228154	2.48494e-05	0.000595211	977	1
Col5a1	777.213	756.964	616.012	894.748	863.554	882.022	Col5a1	9.63341	0.296253	0.00012186	0.00237633	1201	1
Akr1c13	0	0	0	0	4.48367	9.01172	Akr1c13	-2.76939	3.96601	0.000806053	0.0114619	1643	1
Mroh1	389.47	374.945	367.519	433.919	423.258	461.851	Mroh1	8.66995	0.220686	0.00211627	0.0251206	1973	1
Rab3c	1712.46	1794.88	1839.68	2085.5	2058.9	2036.65	Rab3c	10.9041	0.209116	3.37594e-06	0.000105843	747	1
Osbpl5	266.843	275.903	242.228	344.22	304.889	340.192	Osbpl5	8.19842	0.333766	9.74562e-05	0.00195487	1167	1
Rab31	923.156	906.537	958.472	1034.9	1060.84	1030.72	Rab31	9.94274	0.165211	0.00120389	0.0158935	1774	1
Pja1	2393.81	2382.06	2459.87	2149.41	2285.77	2140.28	Pja1	11.1669	-0.138047	0.00225527	0.026542	1990	1
Sh3rf1	601.044	589.199	584.689	481.011	483.339	470.862	Sh3rf1	9.05534	-0.306499	8.80109e-07	3.25626e-05	633	1
Heg1	365.29	391.115	420.767	329.644	328.204	337.939	Heg1	8.49544	-0.241414	0.0022423	0.0264158	1988	1
Bin1	568.229	549.784	507.427	719.835	655.512	662.361	Bin1	9.24471	0.326118	1.30652e-06	4.60823e-05	664	1
Bin2	0	0	0	0	6.27713	4.50586	Bin2	-2.76939	3.6423	0.00232472	0.0271105	2003.5	1
Dlgap3	311.749	319.36	340.373	411.495	404.427	420.171	Dlgap3	8.51284	0.347529	2.349e-06	7.74838e-05	710	1
Matk	45.7692	34.3615	43.8517	75.123	82.4995	83.3584	Matk	5.84842	0.958784	2.14147e-08	1.20271e-06	417	1
Cacng2	106.219	93.9888	102.321	176.034	195.488	188.12	Cacng2	7.09968	0.887434	6.44213e-16	1.32346e-13	114	1
Fth1	2607.12	2728.71	2555.93	2870.37	2891.07	2882.62	Fth1	11.4268	0.131364	0.00172258	0.0211662	1906	1
2810011L19Rik	89.8112	90.9569	81.4388	111.003	126.439	120.532	2810011L19Rik	6.67417	0.449148	0.000417982	0.00666381	1469	1
Rac3	377.38	349.679	334.108	484.375	427.742	404.401	Rac3	8.62201	0.311076	0.000227565	0.00401324	1328	1
Gm766	0	0	0	3.36372	0	6.75879	Gm766	-2.76939	3.55111	0.00401427	0.0415992	2250	1
Ly6e	260.798	303.19	282.948	312.826	368.557	361.595	Ly6e	8.29134	0.300385	0.000591918	0.00893216	1552	1
Ly6h	792.757	753.932	692.23	848.778	868.038	865.125	Ly6h	9.64645	0.205654	0.00070808	0.0103194	1607	1
Spire2	170.123	182.925	162.878	207.429	212.526	229.799	Spire2	7.59242	0.332731	0.000572894	0.00868425	1545	1
Sfrp2	179.622	216.275	187.936	282.552	251.085	260.213	Sfrp2	7.82611	0.443311	3.96694e-06	0.000121764	763	1
Grk6	1121.78	1096.54	1098.38	957.538	1016	1004.81	Grk6	10.0329	-0.155235	0.00222178	0.0262137	1985	1
Erdr1	455.965	423.455	412.415	345.342	334.482	331.181	Erdr1	8.57343	-0.353633	1.45474e-06	5.04739e-05	675	1
Tmx4	1576.01	1429.03	1478.43	1756.98	1774.64	1587.19	Tmx4	10.641	0.191189	0.00108806	0.0147212	1731	1
Mlc1	275.479	275.903	242.228	198.459	205.352	190.373	Mlc1	7.83856	-0.41752	3.79525e-06	0.000117728	755	1
Pcdhga11	329.884	308.243	405.106	271.34	196.385	252.328	Pcdhga11	8.17444	-0.534886	1.85287e-05	0.000465103	933	1
Neurog2	1592.42	1633.18	1801.05	1334.27	1259.01	1411.46	Neurog2	10.5465	-0.327887	9.50677e-08	4.44408e-06	501	1
Neurog1	134.717	161.701	149.305	173.792	197.281	209.522	Neurog1	7.40573	0.381388	0.000610894	0.00910702	1571	1
Rbfox3	458.555	396.168	469.839	526.982	508.448	619.556	Rbfox3	8.94699	0.321303	0.000348587	0.00572505	1426	1
Rbfox1	455.101	487.125	502.206	532.588	548.801	626.315	Rbfox1	9.0321	0.241555	0.00149728	0.0188833	1857	1
Kdelr3	52.6777	58.6167	40.7194	77.3655	83.3962	65.335	Kdelr3	5.94946	0.572737	0.00116521	0.0155229	1758	1
Rab11fip2	602.771	586.167	576.336	688.441	723.664	718.685	Rab11fip2	9.33646	0.271495	4.32048e-06	0.000131581	769	1
Rab11fip1	31.9521	24.2552	25.0581	58.3044	67.255	72.0938	Rab11fip1	5.40074	1.28226	1.04874e-10	8.61803e-09	285	1
Rab11fip5	340.246	357.764	332.02	488.86	428.639	424.677	Rab11fip5	8.61445	0.381887	1.19886e-06	4.26706e-05	658	1
Rab11fip4	654.586	634.677	681.789	810.656	764.914	797.537	Rab11fip4	9.49369	0.267811	3.92205e-06	0.00012102	759	1
Ptbp1	2275.51	2252.7	2218.69	1995.8	2086.7	2000.6	Ptbp1	11.0603	-0.149415	0.000412391	0.00658097	1467	1
Chchd2	1927.49	1863.61	1842.81	1670.65	1701.1	1746.02	Chchd2	10.8056	-0.138621	0.00173933	0.0213385	1909	1
Chchd7	109.673	140.478	133.643	171.55	196.385	188.12	Chchd7	7.26667	0.534891	2.96717e-06	9.44172e-05	736	1
Lmo3	351.473	391.115	396.753	526.982	543.421	545.209	Lmo3	8.82096	0.503881	1.02734e-12	1.21517e-10	198	1
Ift140	474.1	436.593	467.751	374.494	372.144	434.815	Ift140	8.73262	-0.222478	0.0037715	0.0397876	2220	1
St8sia6	0	0	0	6.72743	2.6902	3.37939	St8sia6	-2.76939	3.88935	0.000747761	0.010777	1625	1
St8sia3	309.158	320.371	343.505	518.012	531.763	584.635	St8sia3	8.71549	0.74821	2.36957e-22	1.06722e-19	52	1
Ttc7	86.3569	101.063	124.246	178.277	175.76	201.637	Ttc7	7.11601	0.834235	1.32848e-10	1.05751e-08	294	1
Gm10653	0	0	0	0	5.3804	7.88525	Gm10653	-2.76939	3.94124	0.000806053	0.0114619	1643	1
Raver2	184.804	224.36	237.008	278.067	265.433	286.122	Raver2	7.93108	0.360536	0.000245136	0.00427483	1343	1
B2m	110.537	97.0207	91.8797	173.792	153.341	183.614	B2m	7.02633	0.770355	3.97671e-10	2.9982e-08	310	1
Arhgap11a	1002.6	1025.79	1092.12	904.84	877.902	949.61	Arhgap11a	9.92678	-0.191639	0.000712632	0.0103793	1608	1
Mien1	387.743	343.615	345.593	396.918	436.709	421.298	Mien1	8.5981	0.22065	0.00443902	0.0451812	2301	1
Wdfy2	113.128	117.233	112.761	93.0628	84.293	78.8525	Wdfy2	6.62691	-0.421406	0.00104267	0.0141643	1724	1
Wdfy1	706.4	692.283	672.392	796.079	829.479	793.031	Wdfy1	9.54309	0.223786	6.21879e-05	0.0013313	1094	1
0610010K14Rik	332.474	354.732	326.799	396.918	406.22	402.148	0610010K14Rik	8.52554	0.249311	0.000627032	0.00930614	1578	1
Tmem158	87.2205	116.223	101.276	136.791	147.961	120.532	Tmem158	6.8721	0.41145	0.00210761	0.0250306	1972	1
Tmem159	12.9535	7.07443	11.485	33.6372	28.6955	24.7822	Tmem159	4.1264	1.46697	1.93989e-06	6.52762e-05	696	1
Disc1	0	0	0	7.84867	9.86407	0	Disc1	-2.76939	4.35833	6.79394e-05	0.00143475	1108.5	1
Mcm7	2370.5	2627.64	2504.77	2168.48	2224.8	2186.47	Mcm7	11.1936	-0.189419	0.000121851	0.00237633	1200	1
Mcm6	2038.02	2167.81	2132.03	1921.8	1949.5	1761.79	Mcm6	10.9598	-0.170068	0.00123039	0.0161977	1779	1
Mcm3	1787.59	1728.18	1708.13	1579.83	1561.21	1475.67	Mcm3	10.6768	-0.178262	0.000175986	0.00324732	1269	1
Spry1	65.6313	69.7337	57.4248	94.1841	116.575	109.267	Spry1	6.3715	0.731163	7.22286e-07	2.76857e-05	611	1
Col2a1	216.756	200.105	183.759	497.83	483.339	563.232	Col2a1	8.32661	1.36252	1.27009e-50	2.97455e-47	10	1
Pde10a	744.397	664.996	652.555	814.019	837.549	769.376	Pde10a	9.54061	0.231562	0.000385296	0.00624473	1445	1
Fbxl14	693.446	675.103	689.098	577.438	606.192	568.865	Fbxl14	9.30602	-0.231585	0.000110711	0.00217908	1189	1
Lonrf2	957.699	899.463	925.061	1097.69	1126.3	1072.39	Lonrf2	9.97938	0.244647	2.5633e-06	8.33785e-05	720	1
Speg	164.078	177.871	157.657	216.399	226.874	247.822	Speg	7.61373	0.468091	1.96386e-06	6.58935e-05	698	1
Sptssb	0	4.04253	4.17635	10.0911	14.3477	5.63232	Sptssb	2.38966	1.87137	0.00139642	0.017803	1837	1
Tcfl5	7.77213	7.07443	0	29.1522	35.8693	22.5293	Tcfl5	3.58709	2.55999	2.66564e-11	2.5072e-09	249	1
Psat1	3398.15	3697.9	3478.9	2837.86	3039.93	2902.9	Psat1	11.6493	-0.268246	4.93895e-08	2.47159e-06	468	1
Rassf3	44.042	37.3934	29.2344	80.7292	71.7387	86.7378	Rassf3	5.76115	1.11199	1.95643e-09	1.32045e-07	347	1
Rcc2	3850.66	3781.79	3786.91	3427.63	3473.05	3540.48	Rcc2	11.8296	-0.129199	0.000320275	0.00533488	1406	1
Magoh	672.721	680.156	705.803	595.378	620.54	594.773	Magoh	9.32995	-0.185179	0.00198368	0.0238123	1951	1
Cbr1	374.789	353.721	342.461	386.827	444.78	440.448	Cbr1	8.60386	0.248241	0.0015695	0.0196475	1870	1
Cbr3	6.90856	0	0	15.6973	16.1412	21.4028	Cbr3	2.67647	2.94609	2.37137e-08	1.30676e-06	425	1
Lrrn3	922.292	983.346	934.458	835.323	777.468	795.284	Lrrn3	9.76773	-0.238059	1.92372e-05	0.000481857	935	1
Lrrn1	1338.53	1439.14	1233.07	1748.01	1816.78	1598.45	Lrrn1	10.5669	0.36441	3.04676e-08	1.62911e-06	438	1
Fam101b	33.6792	36.3828	33.4108	70.638	75.3256	61.9556	Fam101b	5.61153	1.00677	3.56481e-08	1.85942e-06	449	1
Cntf	19.8621	0	9.39679	0	0	0	Cntf	-2.76939	-5.02805	4.0318e-07	1.6479e-05	573	1
Chfr	972.379	943.931	1016.94	854.384	841.136	853.86	Chfr	9.83215	-0.202354	0.000153611	0.00290126	1240	1
Hsph1	1832.49	1818.13	1857.43	1717.74	1603.36	1572.55	Hsph1	10.757	-0.170634	0.00038679	0.00626461	1446	1
Palld	160.624	149.574	143.04	104.275	120.162	122.785	Palld	7.04696	-0.384408	0.000962138	0.0132315	1703	1
Xbp1	490.507	453.774	468.795	552.771	555.975	529.439	Xbp1	8.98629	0.213258	0.00132114	0.0171323	1806	1
Svil	392.924	383.03	335.152	467.557	476.166	396.516	Svil	8.66806	0.270493	0.00208286	0.0247994	1967	1
Pisd-ps3	1169.27	1129.89	1149.54	1029.3	1012.41	1069.02	Pisd-ps3	10.0925	-0.148802	0.0027779	0.0312548	2080	1
Shb	548.367	546.752	537.705	587.529	612.469	651.097	Shb	9.1787	0.18101	0.00450486	0.0456727	2310	1
She	0	0	0	13.4549	10.7608	14.644	She	-2.76939	5.49182	3.05274e-11	2.83711e-09	252	1
Lum	747.851	791.325	641.07	937.356	973.853	859.493	Lum	9.67819	0.34576	6.0997e-06	0.000178346	801	1
Trim43b	2.59071	3.0319	4.17635	0	0	0	Trim43b	-2.76939	-3.44988	0.00252148	0.028976	2038	1
Fblim1	245.254	214.254	211.95	358.796	303.993	342.445	Fblim1	8.09727	0.582164	5.44088e-10	3.96964e-08	321	1
Apc	4841.17	4858.11	5151.53	5369.61	5382.19	5458.85	Apc	12.3365	0.126401	0.00146507	0.018507	1854	1
Abcb4	14.6807	0	0	24.6673	26.902	29.2881	Abcb4	3.52161	2.46146	1.7727e-05	0.000450777	921	1
Itpr3	42.3149	28.2977	22.9699	63.9106	60.0811	61.9556	Itpr3	5.4585	0.990583	2.02653e-06	6.77051e-05	701	1
Gatm	55.2684	59.6273	82.4829	89.6991	95.0538	98.0025	Gatm	6.29915	0.518588	0.00118115	0.0156596	1766	1
Cdc25b	632.996	709.464	694.318	574.074	561.355	546.336	Cdc25b	9.26895	-0.276313	2.28543e-05	0.00055755	960	1
Grin1	304.84	335.53	297.565	384.585	409.807	360.469	Grin1	8.43846	0.300159	0.000233126	0.00409282	1334	1
Plce1	310.885	248.616	300.697	145.761	138.994	157.705	Plce1	7.684	-0.959122	1.87621e-18	5.4926e-16	80	1
Grina	911.929	864.091	855.108	1049.48	998.064	993.542	Grina	9.88096	0.208905	0.000121433	0.00237393	1198	1
Hdgf	3037.17	3208.76	3254.42	2842.34	2829.19	2794.76	Hdgf	11.5457	-0.166251	0.000116011	0.00227361	1195	1
Tmem229b	1069.96	1129.89	1074.37	1265.88	1255.43	1236.86	Tmem229b	10.1914	0.198879	4.84346e-05	0.00106972	1060	1
Glo1	2143.38	2296.16	2283.42	2051.87	2070.56	1989.34	Glo1	11.0612	-0.137507	0.00317837	0.0348334	2136	1
Cxcl14	56.9956	63.6699	70.9979	97.5478	85.1897	94.6231	Cxcl14	6.26406	0.533188	0.000410488	0.00656669	1464	1
Racgap1	1828.18	1776.69	1881.45	1641.49	1643.71	1672.8	Racgap1	10.7636	-0.146077	0.000998937	0.0136894	1709	1
Cnpy1	0	0	0	6.72743	8.0706	5.63232	Cnpy1	-2.76939	4.56426	3.40169e-06	0.000106507	748	1
Nes	4367.93	4184.02	4419.62	2858.04	2748.49	2847.7	Nes	11.7693	-0.617609	9.77025e-51	2.54244e-47	9	1
Egr1	33.6792	57.6061	43.8517	74.0018	67.255	61.9556	Egr1	5.7876	0.588566	0.00255216	0.029229	2044	1
Fam193b	740.079	701.379	736.082	618.924	681.517	624.062	Fam193b	9.41441	-0.178213	0.00398806	0.0415992	2238	1
Kalrn	1247.86	1201.64	1306.15	1398.18	1415.05	1439.62	Kalrn	10.3796	0.179367	0.000317501	0.00529998	1403	1
Tspan18	620.043	619.518	612.879	831.959	851	786.273	Tspan18	9.47757	0.414635	5.19705e-13	6.37251e-11	191	1
Nfatc1	16.4078	8.08506	19.8377	49.3345	33.1791	32.6675	Nfatc1	4.57403	1.37753	3.29736e-06	0.000103656	745	1
Nfatc4	141.625	141.489	133.643	343.099	319.237	319.916	Nfatc4	7.73654	1.23689	1.1378e-43	1.77649e-40	15	1
Tspan15	77.7213	78.8293	75.1743	117.73	108.505	105.888	Tspan15	6.53096	0.519303	9.72435e-05	0.00195321	1166	1
Tspan17	60.4499	55.5848	55.3366	69.5168	84.293	81.1055	Tspan17	6.06353	0.455015	0.00389819	0.040903	2232	1
Cux2	376.516	296.115	383.18	306.098	276.194	266.972	Cux2	8.30214	-0.314067	0.00189502	0.0229006	1938	1
Slc22a6	33.6792	29.3083	27.1463	14.5761	10.7608	13.5176	Slc22a6	4.30204	-1.21399	2.44802e-05	0.000587424	976	1
Slc22a8	4.31785	7.07443	0	0	0	0	Slc22a8	-2.76939	-3.66723	0.00232472	0.0271105	2003.5	1
4930506C21Rik	0	0	0	6.72743	5.3804	3.37939	4930506C21Rik	-2.76939	4.16462	9.56527e-05	0.00192291	1165	1
Stac2	45.7692	45.4785	53.2485	61.6681	78.9126	79.979	Stac2	5.89499	0.610138	0.000437453	0.00692708	1479	1
Nenf	120.036	118.244	81.4388	148.004	175.76	161.084	Nenf	7.03606	0.600727	2.44632e-05	0.000587424	975	1
Syngr1	790.166	787.283	772.625	958.659	921.842	962.001	Syngr1	9.75076	0.274456	2.17669e-07	9.49313e-06	537	1
Hnrnpa2b1	16888.8	16747.2	17376.7	16078.6	15944.8	15636.5	Hnrnpa2b1	14.0046	-0.0980842	0.00241216	0.0279667	2020	1
Slc6a13	14.6807	0	11.485	0	4.48367	0	Slc6a13	1.85218	-2.54492	0.00259662	0.0295495	2058	1
Slc6a15	404.151	460.848	414.503	546.043	482.443	520.427	Slc6a15	8.87424	0.275674	0.000337626	0.00557238	1419	1
Sdcbp2	0	0	0	13.4549	8.96734	0	Sdcbp2	-2.76939	4.69847	1.0977e-05	0.000298932	859.5	1
Rspo2	72.5398	82.8719	63.6893	145.761	132.717	102.508	Rspo2	6.58956	0.798141	4.89278e-07	1.94879e-05	588	1
Rspo1	42.3149	55.5848	42.8076	65.0318	82.4995	65.335	Rspo1	5.85022	0.597251	0.000894208	0.0124583	1681	1
Laptm4b	278.069	275.903	250.581	381.221	318.34	331.181	Laptm4b	8.24579	0.357424	7.21569e-05	0.00150482	1123	1
Dmrta2	563.911	567.976	506.382	668.258	721.87	642.085	Dmrta2	9.24843	0.31088	6.64096e-06	0.000192967	806	1
Myo5c	4.31785	4.04253	0	10.0911	8.96734	10.1382	Myo5c	2.38069	1.80416	0.00122648	0.0161601	1777	1
Myo5a	3387.78	3536.2	3512.31	3731.48	3794.08	3754.51	Myo5a	11.8204	0.112166	0.00259993	0.0295728	2059	1
Pkn1	658.04	649.837	637.937	549.407	503.068	547.462	Pkn1	9.20002	-0.282359	5.66948e-06	0.000166808	796	1
Rps6ka1	70.8127	75.7974	79.3506	116.609	139.89	145.314	Rps6ka1	6.65019	0.830453	7.19133e-10	5.18218e-08	325	1
Rps6ka4	50.087	45.4785	39.6753	88.5779	94.157	100.255	Rps6ka4	6.02704	1.06522	3.06879e-11	2.84075e-09	253	1
Thy1	73.4034	73.7762	65.7775	102.033	84.293	108.141	Thy1	6.38323	0.46754	0.00226633	0.026632	1993	1
Slc3a2	803.12	850.953	851.975	762.442	720.974	716.432	Slc3a2	9.61223	-0.18801	0.00101094	0.0138377	1711	1
1700084C01Rik	19.8621	24.2552	17.7495	40.3646	28.6955	33.7939	1700084C01Rik	4.73281	0.733362	0.00442215	0.045029	2300	1
Prkaa2	484.462	464.891	441.649	524.74	568.529	548.588	Prkaa2	8.97655	0.239204	0.000453838	0.00713581	1488	1
Pkdcc	625.224	701.379	653.599	496.709	465.405	485.506	Pkdcc	9.14049	-0.451965	1.51128e-11	1.47476e-09	240	1
Disp2	613.998	625.582	617.056	723.199	704.833	720.938	Disp2	9.37899	0.210954	0.000227545	0.00401324	1327	1
Il1r1	5.18142	0	4.17635	13.4549	11.6575	10.1382	Il1r1	2.59791	1.91341	0.000222337	0.00395679	1316	1
Limch1	719.353	757.974	773.669	849.899	859.967	860.619	Limch1	9.64712	0.191477	0.0004624	0.00723407	1497	1
Tradd	47.4963	47.4997	54.2925	76.2442	76.2223	94.6231	Tradd	6.00046	0.72693	1.58521e-05	0.000408789	907	1
Vps4b	639.041	640.741	703.715	577.438	556.872	595.9	Vps4b	9.27032	-0.1971	0.00225947	0.026578	1991	1
Spp1	10.3628	7.07443	10.4409	22.4248	22.4183	24.7822	Spp1	3.87634	1.32048	5.02026e-05	0.00110192	1067	1
Thbs2	11.2264	13.1382	9.39679	32.5159	31.3857	64.2085	Thbs2	4.45431	1.92394	5.77537e-08	2.83562e-06	477	1
Cdc14b	103.628	86.9144	96.056	158.095	192.798	175.729	Cdc14b	7.01679	0.877732	7.43615e-13	8.97705e-11	194	1
Cdc14a	201.212	236.488	237.008	172.671	194.591	166.717	Cdc14a	7.64442	-0.33748	0.00157487	0.0196922	1873	1
Thbs1	84.6298	92.9782	96.056	152.488	117.472	208.396	Thbs1	6.91414	0.80568	2.01147e-05	0.00050169	939	1
Fam163b	83.7662	67.7124	75.1743	119.973	99.5374	118.279	Fam163b	6.5272	0.575637	6.31176e-05	0.00134697	1097	1
Tub	1161.5	1113.72	1124.48	1567.49	1605.15	1641.26	Tub	10.3971	0.5018	9.1848e-27	5.51559e-24	39	1
AA543186	0	0	4.17635	4.48495	5.3804	9.01172	AA543186	1.56544	2.17632	0.00455418	0.0460133	2318	1
Piezo2	63.9041	45.4785	42.8076	104.275	112.092	104.761	Piezo2	6.20341	1.07727	1.82373e-11	1.75048e-09	244	1
Piezo1	81.1755	81.8612	59.513	113.245	139.89	149.82	Piezo1	6.64127	0.856492	2.9116e-08	1.56398e-06	436	1
Pald1	113.128	129.361	101.276	222.005	199.972	152.073	Pald1	7.21019	0.739753	3.84489e-07	1.57978e-05	570	1
Mrpl13	576.001	557.869	579.469	484.375	486.03	499.024	Mrpl13	9.04685	-0.221555	0.000427777	0.00679223	1475	1
Gucy1b2	27.6342	21.2233	34.4549	19.0611	0	0	Gucy1b2	3.73155	-2.1279	8.765e-05	0.00178812	1148	1
Gnai2	3676.22	3663.54	3559.29	3164.14	3235.41	3140.58	Gnai2	11.7309	-0.192121	3.06856e-07	1.29255e-05	556	1
Tmem56	158.033	134.414	152.437	195.096	186.521	199.384	Tmem56	7.40488	0.38511	0.000227498	0.00401324	1326	1
Tmem51	18.135	19.202	21.9258	33.6372	25.1085	42.8057	Tmem51	4.6926	0.777011	0.00464728	0.0467924	2326	1
Sez6l	604.499	621.539	629.585	818.504	858.174	921.448	Sez6l	9.51551	0.485569	1.84516e-15	3.48497e-13	124	1
Ankrd34a	89.8112	85.9038	84.5711	133.427	124.646	121.658	Ankrd34a	6.71143	0.544882	1.06773e-05	0.00029247	855	1
Ankrd34b	4.31785	13.1382	8.3527	20.1823	24.2118	19.1499	Ankrd34b	3.75477	1.29989	0.000203363	0.00365522	1303	1
Gata3	6.04499	0	5.22044	0	0	0	Gata3	-2.76939	-3.65108	0.00232472	0.0271105	2003.5	1
Robo1	1643.37	1728.18	1742.58	2018.23	1926.18	2083.96	Robo1	10.854	0.237278	1.36112e-06	4.75782e-05	670	1
Robo3	31.0885	34.3615	31.3226	93.0628	89.6734	78.8525	Robo3	5.72888	1.43463	3.25623e-16	6.79759e-14	112	1
Fam89a	0	0	0	7.84867	3.58693	0	Fam89a	-2.76939	3.72708	0.00232472	0.0271105	2003.5	1
Cramp1l	548.367	551.805	573.204	469.799	491.41	487.759	Cramp1l	9.01972	-0.207736	0.00129177	0.0168355	1797	1
Tonsl	208.12	204.148	230.743	177.156	179.347	167.843	Tonsl	7.59657	-0.294326	0.00256496	0.0293031	2050	1
Ace	30.2249	48.5104	30.2785	63.9106	73.5321	75.4732	Ace	5.66629	0.965773	1.08694e-06	3.90433e-05	652	1
Cygb	130.399	124.308	126.335	158.095	166.792	149.82	Cygb	7.14739	0.317089	0.0033472	0.0362592	2161	1
Drd2	12.9535	10.1063	5.22044	0	0	0	Drd2	-2.76939	-4.97897	1.96497e-08	1.11159e-06	414	1
Cpe	3683.99	3616.04	3366.14	3257.2	3164.57	3049.34	Cpe	11.7101	-0.171436	0.00042777	0.00679223	1474	1
Garnl3	135.58	131.382	151.393	182.762	174.863	186.993	Garnl3	7.31388	0.380516	0.000240741	0.00420758	1340	1
Nrsn1	63.0406	77.8187	70.9979	93.0628	95.9505	99.1289	Nrsn1	6.36383	0.443689	0.00195634	0.0235202	1948	1
Klhl5	583.773	601.326	633.761	420.465	497.687	487.759	Klhl5	9.05809	-0.37153	5.5702e-07	2.17786e-05	599	1
Phgdh	1110.55	1132.92	1059.75	882.415	848.31	763.743	Phgdh	9.90212	-0.40514	3.5644e-11	3.23596e-09	257	1
Cdc42se2	2283.28	2265.84	2299.08	1917.32	1989.85	1893.59	Cdc42se2	11.0368	-0.239483	1.21681e-08	7.21463e-07	395	1
Cdc42se1	1008.65	1128.88	1069.15	959.78	937.087	937.219	Cdc42se1	9.9728	-0.178193	0.00164529	0.0204177	1887	1
Wdr1	1398.98	1392.65	1352.09	1236.73	1224.94	1256.01	Wdr1	10.3535	-0.156529	0.000722728	0.0105132	1610	1
Pou3f3	2439.58	2386.1	2621.7	2007.02	1911.84	2000.6	Pou3f3	11.1119	-0.331271	4.53054e-11	4.01914e-09	264	1
Pou3f2	933.519	868.133	924.017	1140.3	1075.18	1162.51	Pou3f2	9.98221	0.309557	2.67843e-08	1.4487e-06	433	1
Kif15	821.255	841.857	847.799	716.472	744.289	700.661	Kif15	9.60092	-0.21623	0.00010231	0.00204098	1174	1
Ednrb	449.056	361.806	466.707	165.943	156.928	181.361	Ednrb	8.0636	-1.34124	6.31716e-35	8.21933e-32	18	1
Syt13	141.625	130.372	134.687	198.459	199.075	183.614	Syt13	7.3403	0.514996	3.67069e-07	1.51886e-05	566	1
Syt16	272.888	273.881	290.256	341.978	363.177	364.975	Syt16	8.30139	0.354442	2.36229e-06	7.77035e-05	712	1
Adamts19	12.09	8.08506	7.30861	28.031	29.5922	22.5293	Adamts19	3.96763	1.54417	1.32904e-06	4.6596e-05	668	1
L3mbtl3	308.294	291.062	279.815	348.705	356.9	343.572	L3mbtl3	8.32256	0.255041	0.000681039	0.00997494	1599	1
Gprasp1	3658.08	3670.62	3459.06	4017.4	4032.61	3786.05	Gprasp1	11.879	0.133793	0.00295984	0.0328528	2110	1
Ncoa7	257.344	244.573	264.154	272.461	318.34	322.169	Ncoa7	8.12292	0.25309	0.0037068	0.0393176	2208	1
Nefm	626.088	591.22	560.675	705.259	676.137	670.247	Nefm	9.31433	0.206538	0.00113406	0.0151942	1748	1
Hjurp	1163.23	1204.67	1159.98	986.69	1071.6	976.645	Hjurp	10.0911	-0.217139	7.20086e-05	0.00150307	1122	1
Inf2	82.9027	105.106	110.673	145.761	136.303	146.44	Inf2	6.89785	0.520703	3.88312e-05	0.000882082	1031	1
Camk1d	535.413	524.518	511.603	604.348	577.496	611.67	Camk1d	9.1283	0.190616	0.00260417	0.0295922	2061	1
Ripply3	5.18142	0	0	6.72743	8.0706	7.88525	Ripply3	1.85349	2.13021	0.00254495	0.0291742	2043	1
Ripply2	0	0	0	4.48495	0	7.88525	Ripply2	-2.76939	3.84041	0.00136152	0.0174609	1821.5	1
Mkx	20.7257	19.202	14.6172	40.3646	43.9399	32.6675	Mkx	4.73473	1.10065	1.17747e-05	0.000318065	867	1
Lynx1	23.3164	26.2764	18.7936	51.577	44.8367	47.3115	Lynx1	5.04644	1.07153	1.69186e-06	5.776e-05	686	1
Fam19a1	18.9985	14.1489	17.7495	42.6071	45.7334	41.6792	Fam19a1	4.76108	1.35308	1.76276e-08	1.00692e-06	410	1
Bambi	25.0435	27.2871	19.8377	53.8195	52.0105	24.7822	Bambi	5.01626	0.855854	0.0033561	0.0363216	2164	1
Tmem132e	58.7227	55.5848	46.9839	77.3655	74.4289	72.0938	Tmem132e	5.98512	0.473108	0.0037407	0.039534	2216	1
Tmem132c	262.525	277.924	216.126	339.735	360.487	317.663	Tmem132c	8.19239	0.42802	7.32092e-06	0.000209093	820	1
Tmem132b	362.699	360.796	358.122	533.71	549.698	537.324	Tmem132b	8.78574	0.583455	3.47037e-18	9.56188e-16	85	1
Ncaph	850.616	882.282	880.166	738.896	738.908	750.226	Ncaph	9.65158	-0.229974	1.82988e-05	0.00045985	931	1
Ncapg	811.755	841.857	817.52	709.744	685.104	728.823	Ncapg	9.57669	-0.218612	8.29637e-05	0.00170889	1137	1
Tgfb2	354.063	371.913	321.579	563.983	599.018	566.612	Tgfb2	8.80956	0.723423	1.98527e-23	1.03322e-20	45	1
Tgfbi	0	7.07443	4.17635	16.8186	22.4183	25.9087	Tgfbi	3.17381	2.53364	6.02443e-09	3.7928e-07	372	1
Tmem200c	26.7707	27.2871	29.2344	59.4257	56.4942	47.3115	Tmem200c	5.28048	0.970666	1.89223e-06	6.38558e-05	694	1
Cyp1b1	748.715	834.783	704.759	849.899	889.56	883.149	Cyp1b1	9.67345	0.196753	0.00254024	0.0291343	2042	1
Gm266	9.49926	7.07443	4.17635	19.0611	27.7987	20.2764	Gm266	3.63707	1.69398	2.50135e-06	8.14767e-05	719	1
Nap1l2	301.386	296.115	311.138	407.01	401.737	390.883	Nap1l2	8.44301	0.40081	5.82579e-08	2.84843e-06	479	1
Nap1l5	199.485	225.371	228.655	288.158	331.791	298.513	Nap1l5	8.01261	0.491011	5.46868e-08	2.70204e-06	474	1
Gmds	116.582	136.435	137.82	172.671	156.928	166.717	Gmds	7.19781	0.344692	0.001774	0.0216729	1917	1
Ret	16.4078	14.1489	21.9258	48.2133	43.9399	40.5527	Ret	4.79796	1.33832	4.23551e-08	2.16112e-06	459	1
Sprr1a	6.04499	4.04253	0	0	0	0	Sprr1a	-2.76939	-3.49175	0.00401427	0.0415992	2250	1
Sprr1b	11.2264	8.08506	6.26452	0	2.6902	0	Sprr1b	1.46725	-3.249	3.33245e-05	0.000771204	1012	1
Calcr	7.77213	7.07443	5.22044	19.0611	26.0053	11.2646	Calcr	3.48634	1.4891	0.000283665	0.00485276	1369	1
Dgkk	37.1335	53.5635	34.4549	97.5478	120.162	84.4849	Dgkk	6.01847	1.2718	7.28841e-11	6.18459e-09	276	1
Ogn	5.18142	7.07443	0	11.2124	14.3477	36.0469	Ogn	3.19525	2.32962	8.38988e-05	0.00172512	1139	1
B4galt4	211.575	214.254	190.024	263.491	228.667	265.846	B4galt4	7.83129	0.29962	0.00201107	0.0240916	1955	1
Aars	2241.83	2279.99	2275.07	2179.69	2015.86	2007.36	Aars	11.0797	-0.131929	0.00498701	0.0494571	2361	1
Ncam1	2941.32	3030.89	3029.94	3543.11	3510.71	3657.63	Ncam1	11.6765	0.250814	2.14064e-10	1.66557e-08	301	1
Ncam2	319.521	316.328	265.198	241.066	216.113	166.717	Ncam2	7.96535	-0.530297	1.02263e-05	0.000281435	851	1
Stmn4	2079.48	2036.42	1969.15	2356.84	2367.38	2160.56	Stmn4	11.0752	0.178142	0.000442492	0.00699741	1481	1
Stmn3	2243.55	2177.91	2043.28	2378.15	2462.43	2392.61	Stmn3	11.1544	0.162038	0.000754816	0.0108653	1627	1
Stmn2	4834.26	4926.83	4947.93	5981.81	5913.06	5984.91	Stmn2	12.4003	0.281627	2.88068e-18	8.12836e-16	83	1
Camkk1	174.441	158.669	174.363	205.187	204.455	218.534	Camkk1	7.55614	0.307838	0.00135764	0.0174609	1815	1
Cspg4	13.8171	8.08506	13.5731	29.1522	25.1085	29.2881	Cspg4	4.18168	1.2358	4.71124e-05	0.00104387	1057	1
Pitpnm3	74.267	52.5529	77.2625	100.911	110.298	98.0025	Pitpnm3	6.38777	0.599446	0.000104966	0.00209019	1176	1
Tbkbp1	299.659	265.796	257.89	316.189	356.003	330.054	Tbkbp1	8.24222	0.283669	0.000852814	0.0119527	1671	1
Ank1	177.895	169.786	162.878	259.006	260.949	238.811	Ank1	7.69676	0.571577	4.70312e-10	3.48566e-08	316	1
Ank3	1179.64	1149.09	1225.76	1466.58	1399.8	1447.51	Ank3	10.3501	0.279349	1.50512e-08	8.76866e-07	402	1
Col6a3	781.53	728.666	549.19	1068.54	1012.41	1005.93	Col6a3	9.71501	0.583938	2.17239e-09	1.45364e-07	350	1
Sez6l2	912.793	972.229	893.739	1142.54	1092.22	1075.77	Sez6l2	9.98158	0.252624	3.7761e-06	0.000117289	754	1
Plec	134.717	131.382	108.585	220.884	220.596	250.075	Plec	7.40665	0.88417	1.71351e-15	3.28938e-13	122	1
Ppp1r13b	385.152	392.125	352.902	487.739	467.198	478.748	Ppp1r13b	8.72896	0.343176	9.58533e-07	3.50216e-05	641	1
Pik3ip1	61.3134	82.8719	74.1302	117.73	102.228	92.3701	Pik3ip1	6.44363	0.516646	0.00072683	0.0105467	1614	1
Ptgdr	15.5443	13.1382	12.529	28.031	31.3857	21.4028	Ptgdr	4.26584	0.971655	0.000859213	0.0120136	1675	1
Ptgds	38.8606	60.638	73.0861	12.3336	20.6249	15.7705	Ptgds	4.93397	-1.82445	7.56503e-10	5.40162e-08	328	1
Mtbp	262.525	237.499	248.493	202.944	192.798	211.775	Mtbp	7.81237	-0.301109	0.000634391	0.00940345	1580	1
Anxa1	24.1799	25.2658	24.014	57.1832	46.6301	67.5879	Anxa1	5.2251	1.22235	2.37088e-08	1.30676e-06	424	1
Rbp4	0	7.07443	0	12.3336	11.6575	13.5176	Rbp4	2.44092	2.40654	2.19712e-05	0.000540509	952	1
Anxa4	22.4528	17.1808	21.9258	42.6071	35.8693	47.3115	Anxa4	4.87442	1.03094	1.98067e-05	0.000495061	937	1
Ezh2	2315.23	2410.36	2393.05	2138.2	2118.08	2116.63	Ezh2	11.1326	-0.159648	9.05814e-05	0.00183513	1156	1
Rcn3	304.84	284.998	281.904	340.857	327.308	390.883	Rcn3	8.32319	0.280794	0.00111158	0.0149702	1739	1
Rcn1	1061.33	1133.93	1016.94	985.569	929.913	948.483	Rcn1	9.98161	-0.165547	0.00362138	0.0386391	2195	1
Igf1r	958.562	1067.23	1021.12	1140.3	1131.68	1191.8	Igf1r	10.0807	0.185	0.000893821	0.0124583	1680	1
Plxnb1	1876.54	1775.68	1906.5	1603.37	1533.41	1529.74	Plxnb1	10.7294	-0.252404	1.49655e-07	6.70158e-06	523	1
Lhfpl2	421.422	450.742	347.681	569.589	530.866	470.862	Lhfpl2	8.85016	0.365277	0.00015753	0.0029681	1243	1
Fzd3	2975	2887.38	3120.78	3314.38	3332.26	3274.63	Fzd3	11.6197	0.143304	0.000927692	0.0128256	1694	1
Fzd6	31.9521	48.5104	40.7194	116.609	108.505	114.899	Fzd6	6.08028	1.48842	7.60703e-21	2.8735e-18	62	1
Fzd7	243.527	220.318	215.082	300.492	290.542	256.834	Fzd7	7.98244	0.320584	0.000480106	0.0074834	1501	1
Fzd8	728.853	795.368	813.344	419.343	445.677	424.677	Fzd8	9.17684	-0.857974	1.06993e-37	1.47398e-34	17	1
Fzd9	73.4034	71.7549	73.0861	119.973	130.923	104.761	Fzd9	6.53711	0.704541	2.95777e-07	1.25038e-05	554	1
Smad6	13.8171	11.117	20.8817	28.031	35.8693	31.541	Smad6	4.4622	1.05877	0.000110886	0.00218047	1191	1
Vegfc	26.7707	35.3721	19.8377	40.3646	43.9399	43.9321	Vegfc	5.09497	0.645457	0.00448489	0.0455293	2307	1
Atp6ap2	983.606	937.867	987.707	1107.78	1115.54	1032.97	Atp6ap2	10.0027	0.162616	0.00255772	0.0292489	2048	1
Poc5	326.429	325.424	339.328	269.097	298.612	272.605	Poc5	8.24893	-0.23822	0.00247098	0.0285357	2028	1
Lrrc1	394.651	364.838	399.885	327.402	332.688	335.687	Lrrc1	8.48444	-0.219454	0.00349256	0.037521	2180	1
Lrrc3	169.26	161.701	147.216	232.096	239.428	217.408	Lrrc3	7.57985	0.526816	5.91484e-08	2.88198e-06	480	1
Neurl1b	234.891	217.286	193.156	263.491	259.156	272.605	Neurl1b	7.89962	0.301367	0.000950593	0.0131112	1698	1
Nova1	558.729	557.869	621.232	781.503	772.088	759.237	Nova1	9.38429	0.412371	1.71077e-11	1.65563e-09	242	1
Gad1	849.752	756.964	809.168	930.628	961.298	863.999	Gad1	9.74837	0.189986	0.00244212	0.0282721	2023	1
Gad2	547.503	477.019	554.41	754.594	630.404	546.336	Gad2	9.18509	0.290648	0.00393137	0.0412143	2234	1
Numa1	2417.99	2278.98	2371.12	2051.87	2029.31	2223.64	Numa1	11.1197	-0.164867	0.00105602	0.0143374	1725	1
Lrp11	588.091	556.859	546.058	681.713	642.958	647.717	Lrp11	9.24973	0.222061	0.000392104	0.00632701	1451	1
2021-09-05	2159.79	2187.01	2160.22	2451.03	2453.46	2534.55	2021-09-05	11.1794	0.19312	1.44921e-06	5.03569e-05	674	1
Lrp1b	80.312	68.723	77.2625	102.033	109.401	95.7495	Lrp1b	6.45755	0.440881	0.00144269	0.0182538	1851	1
2021-09-04	25.0435	22.2339	17.7495	44.8495	34.9726	42.8057	2021-09-04	4.89559	0.915177	0.000168666	0.0031276	1263	1
Fbxo17	15.5443	25.2658	25.0581	38.1221	44.8367	36.0469	Fbxo17	4.88324	0.853377	0.000333556	0.00551687	1416	1
Clcf1	0	0	0	12.3336	9.86407	5.63232	Clcf1	-2.76939	5.01019	2.65218e-08	1.43783e-06	432	1
Insm1	943.018	930.793	1049.31	697.41	708.419	762.617	Insm1	9.71291	-0.430846	1.61606e-11	1.57046e-09	241	1
Zfp131	695.173	731.698	768.448	651.44	642.061	643.211	Zfp131	9.42484	-0.180821	0.00269214	0.0304884	2068	1
Tuft1	40.5878	40.4253	27.1463	65.0318	52.9073	51.8174	Tuft1	5.49721	0.650309	0.00166424	0.0205974	1892	1
Dzank1	139.035	145.531	129.467	155.852	189.211	184.74	Dzank1	7.28649	0.355712	0.00133933	0.0173163	1811	1
Gpr88	148.534	178.882	149.305	91.9416	75.3256	95.7495	Gpr88	6.88304	-0.857989	1.14627e-10	9.35386e-09	287	1
Gpr83	0	3.0319	3.13226	8.96991	7.17387	11.2646	Gpr83	2.11526	2.15264	0.000547024	0.00832985	1538	1
Gpr85	593.272	683.188	674.481	756.836	746.082	767.123	Gpr85	9.45427	0.218549	0.000606662	0.00907281	1566	1
Gfra1	292.75	304.2	245.361	492.224	494.1	459.598	Gfra1	8.52303	0.779564	1.13716e-20	4.22736e-18	63	1
Gfra3	7.77213	0	3.13226	0	0	0	Gfra3	-2.76939	-3.60409	0.00232472	0.0271105	2003.5	1
Gfra2	101.901	107.127	101.276	167.065	159.619	147.567	Gfra2	6.99856	0.611962	6.48261e-08	3.13036e-06	485	1
Cd200	968.925	960.101	961.605	1135.81	1088.63	1127.59	Cd200	10.019	0.213655	1.80731e-05	0.000458086	924	1
Pik3r1	1010.38	1053.08	1063.93	1384.73	1362.14	1234.61	Pik3r1	10.2	0.348348	1.07722e-09	7.64502e-08	330	1
Emx2	708.127	736.751	646.29	829.717	867.141	754.732	Emx2	9.55984	0.229408	0.000787343	0.0112849	1634	1
Emx1	681.356	604.358	617.056	931.749	857.277	894.413	Emx1	9.55691	0.495982	4.1107e-15	7.29337e-13	132	1
Adam15	210.711	217.286	220.302	254.521	257.363	265.846	Adam15	7.88686	0.262608	0.00151137	0.0190508	1858	1
Pnpla3	35.4063	41.4359	37.5871	53.8195	52.0105	61.9556	Pnpla3	5.52943	0.55216	0.0035264	0.0378498	2182	1
Mybl1	90.6748	123.297	104.409	72.8805	78.0158	83.3584	Mybl1	6.50831	-0.442675	0.00398728	0.0415992	2237	1
Ubtd1	77.7213	65.6911	68.9098	97.5478	97.744	92.3701	Ubtd1	6.36421	0.438119	0.00208997	0.0248589	1969	1
Eif1b	1204.68	1305.74	1317.64	1041.63	1057.25	1075.77	Eif1b	10.1824	-0.270012	5.14347e-07	2.03137e-05	593	1
Map7d2	245.254	276.913	262.066	310.583	296.819	332.307	Map7d2	8.16064	0.260932	0.00185723	0.022537	1930	1
Parvb	29.3614	34.3615	39.6753	49.3345	57.3909	50.6909	Parvb	5.41029	0.606375	0.00184804	0.0224487	1928	1
Parva	636.451	670.049	612.879	708.623	719.18	747.973	Parva	9.41191	0.18089	0.0025571	0.0292489	2047	1
Smpd3	830.754	843.878	864.504	954.174	896.734	1046.49	Smpd3	9.82037	0.190418	0.00268693	0.0304441	2067	1
Rnf208	177.895	206.169	183.759	235.46	213.423	270.352	Rnf208	7.73485	0.341019	0.00177123	0.0216639	1914	1
Rnf207	0	0	0	12.3336	8.0706	7.88525	Rnf207	-2.76939	5.03381	2.05793e-08	1.16137e-06	415	1
Cxxc1	739.215	700.368	649.422	596.499	613.366	633.073	Cxxc1	9.35323	-0.180809	0.00495053	0.0492111	2356	1
Cxxc5	576.001	554.837	508.471	590.893	642.061	649.97	Cxxc5	9.19385	0.199887	0.00362961	0.0386916	2197	1
Nr3c1	179.622	156.648	166.01	248.915	234.047	209.522	Nr3c1	7.61903	0.46329	5.60066e-06	0.000164991	795	1
Glra3	4.31785	0	5.22044	0	0	0	Glra3	-2.76939	-3.41098	0.00401427	0.0415992	2250	1
Tns3	469.782	413.349	430.164	525.861	503.068	523.806	Tns3	8.89482	0.241621	0.000746425	0.0107643	1624	1
Pml	41.4513	30.319	43.8517	60.5469	59.1844	61.9556	Pml	5.59433	0.652038	0.000594398	0.00895229	1555	1
Hook1	572.547	561.912	575.292	642.47	706.626	637.579	Hook1	9.26289	0.21657	0.000610146	0.00910675	1568	1
Larp6	31.0885	45.4785	43.8517	43.7283	82.4995	74.3467	Larp6	5.69499	0.736079	0.00231688	0.0271105	1998	1
Nipal3	163.215	140.478	179.583	200.702	201.765	210.649	Nipal3	7.5034	0.343313	0.00120175	0.0158922	1771	1
Slc6a11	162.351	131.382	124.246	222.005	240.325	200.511	Slc6a11	7.45494	0.665229	2.8489e-08	1.53382e-06	435	1
6530402F18Rik	286.705	283.988	311.138	353.19	357.797	402.148	6530402F18Rik	8.36742	0.336054	2.62644e-05	0.000625114	984	1
Slc6a17	1489.66	1462.39	1306.15	1730.07	1675.1	1535.37	Slc6a17	10.5783	0.214427	0.000707801	0.0103194	1606	1
Cped1	250.435	252.658	203.597	344.22	356.003	337.939	Cped1	8.15741	0.554883	3.98139e-10	2.9982e-08	311	1
Stat3	377.38	376.966	343.505	510.164	530.866	604.912	Stat3	8.80762	0.584231	5.68425e-13	6.9336e-11	192	1
Stat1	122.627	145.531	114.85	167.065	175.76	161.084	Stat1	7.19416	0.39579	0.000488715	0.00757492	1511	1
Kcnq1ot1	35.4063	38.404	41.7635	53.8195	53.804	74.3467	Kcnq1ot1	5.59515	0.654886	0.000921335	0.0127531	1691	1
Tmem150c	161.487	150.584	160.789	205.187	189.211	223.04	Tmem150c	7.49275	0.384876	0.00021175	0.00379433	1307	1
2010107G23Rik	271.161	251.648	249.537	329.644	302.199	312.031	2010107G23Rik	8.15281	0.289349	0.000382794	0.00620847	1444	1
Efna5	264.252	315.317	251.625	398.04	397.253	390.883	Efna5	8.37061	0.51306	1.22127e-09	8.53795e-08	335	1
Efna3	149.398	152.606	157.657	216.399	213.423	252.328	Efna3	7.54422	0.569521	3.78559e-08	1.96147e-06	452	1
Lpgat1	1512.11	1456.32	1526.46	1737.92	1684.07	1690.82	Lpgat1	10.642	0.185831	3.66239e-05	0.000837628	1024	1
Ass1	18.9985	0	9.39679	29.1522	34.0759	29.2881	Ass1	4.09464	1.70405	0.000804045	0.0114619	1638	1
Phactr1	751.305	737.762	817.52	929.507	882.386	920.322	Phactr1	9.70874	0.244311	2.82647e-05	0.000665955	994	1
Tmod2	3981.92	3909.13	4041.66	4373.95	4417.31	4232.13	Tmod2	12.0208	0.126184	0.000813137	0.0115346	1651	1
D430019H16Rik	2646.84	2647.86	2707.32	2970.16	2807.67	2932.19	D430019H16Rik	11.4423	0.122313	0.00341838	0.0369103	2169	1
Rnf182	246.981	257.711	258.934	316.189	345.242	332.307	Rnf182	8.18176	0.380001	1.20074e-06	4.26728e-05	659	1
Sema3f	223.664	198.084	198.377	297.128	285.161	315.41	Sema3f	7.95829	0.533674	1.80323e-09	1.22057e-07	346	1
Mycl1	993.968	949.995	1045.13	827.474	781.055	741.214	Mycl1	9.78693	-0.347206	8.81244e-09	5.34682e-07	386	1
Spon1	164.942	177.871	152.437	136.791	125.543	112.646	Spon1	7.16638	-0.401342	0.000450548	0.00709605	1487	1
Upp1	0	0	6.26452	22.4248	8.96734	13.5176	Upp1	2.48312	2.84175	2.12108e-05	0.000524558	947	1
Acadl	144.216	194.041	181.671	216.399	217.01	223.04	Acadl	7.60539	0.336368	0.00224	0.026402	1987	1
Jun	1063.92	1051.06	1057.66	949.689	893.147	900.046	Jun	9.94151	-0.20999	4.09963e-05	0.000925875	1037	1
Jup	385.152	384.04	327.843	457.465	423.258	456.218	Jup	8.6571	0.285326	0.000358073	0.00584803	1434	1
2610018G03Rik	17.2714	18.1914	16.7054	37.0009	51.1138	60.8291	2610018G03Rik	4.8769	1.51353	1.70104e-09	1.15809e-07	344	1
Lin7c	2526.8	2566	2641.54	2863.64	2977.16	2762.09	Lin7c	11.4089	0.153543	0.000647793	0.00958996	1582	1
Tenc1	64.7677	61.6486	58.4689	114.366	96.8472	111.52	Tenc1	6.34738	0.803714	3.61772e-08	1.88282e-06	450	1
Ccl17	0	0	0	4.48495	3.58693	3.37939	Ccl17	-2.76939	3.72905	0.00127994	0.0167091	1794	1
Gpm6a	6217.7	6262.89	6576.71	7251.05	7172.97	7132.78	Gpm6a	12.722	0.177799	1.95383e-06	6.5651e-05	697	1
Gpm6b	4386.93	4552.9	4678.56	4159.8	4102.56	4253.53	Gpm6b	12.0874	-0.121796	0.00283158	0.0316996	2092	1
Stradb	374.789	396.168	419.723	417.101	505.758	478.748	Stradb	8.75026	0.235295	0.00480395	0.0479781	2345	1
Nrn1	274.615	257.711	315.314	398.04	385.595	491.139	Nrn1	8.4367	0.588716	2.34974e-08	1.30676e-06	421	1
Cd82	46.6328	35.3721	35.499	58.3044	75.3256	47.3115	Cd82	5.60301	0.622816	0.00363222	0.0387018	2198	1
Tes	229.709	257.711	269.375	365.524	366.764	370.607	Tes	8.25046	0.54332	5.48541e-12	5.63457e-10	228	1
Slc8a1	1126.96	1014.68	1139.1	1287.18	1244.67	1292.06	Slc8a1	10.2054	0.221028	9.22371e-05	0.00186384	1159	1
Bmp7	150.261	115.212	126.335	226.49	225.977	214.028	Bmp7	7.41226	0.766449	2.49819e-12	2.75979e-10	212	1
Bmp6	63.0406	64.6805	49.0721	38.1221	32.2824	25.9087	Bmp6	5.44283	-0.876257	1.49017e-05	0.000388205	899	1
Bmp5	51.8142	57.6061	37.5871	116.609	127.336	123.911	Bmp5	6.27641	1.32325	2.59314e-18	7.40627e-16	82	1
Runx1t1	702.946	712.496	797.683	824.11	857.277	831.331	Runx1t1	9.61849	0.183165	0.00273811	0.0309441	2072	1
Pttg1	338.519	340.583	356.034	272.461	303.096	289.501	Pttg1	8.30117	-0.258951	0.000825852	0.0116867	1655	1
L1cam	2177.06	2089.99	2205.11	2468.97	2491.13	2462.45	L1cam	11.1739	0.197667	1.92519e-06	6.48747e-05	695	1
Lrrk2	69.9491	61.6486	49.0721	113.245	74.4289	88.9907	Lrrk2	6.21964	0.614783	0.00137326	0.0175713	1830	1
Sgpp1	260.798	207.18	230.743	267.976	298.612	304.146	Sgpp1	8.02237	0.317515	0.00111837	0.0150357	1742	1
Fam210b	535.413	572.018	553.366	639.106	657.306	700.661	Fam210b	9.2457	0.266011	2.66691e-05	0.00063346	986	1
Uap1l1	16.4078	19.202	12.529	32.5159	37.6628	42.8057	Uap1l1	4.61959	1.23085	1.55919e-06	5.37794e-05	679	1
Flnc	236.618	204.148	198.377	317.311	304.889	305.272	Flnc	8.00361	0.537166	1.08922e-09	7.70681e-08	331	1
Cyp26b1	78.5848	85.9038	76.2184	105.396	124.646	91.2437	Cyp26b1	6.53446	0.41658	0.00421981	0.0432887	2283	1
Peg3	1555.29	1527.07	1497.22	1944.23	1887.62	1855.29	Peg3	10.7323	0.312489	2.12772e-12	2.36167e-10	211	1
Dkk2	22.4528	13.1382	13.5731	49.3345	35.8693	68.7144	Dkk2	4.85782	1.64648	8.21374e-08	3.87764e-06	496	1
Faxc	2280.69	2401.26	2338.76	2556.42	2527.89	2561.58	Faxc	11.254	0.12307	0.00257421	0.0293801	2052	1
Itga9	77.7213	84.8931	68.9098	150.246	103.124	113.773	Itga9	6.60265	0.665181	5.74299e-05	0.00124308	1082	1
Ralgds	938.7	913.612	955.34	1064.06	1026.76	1076.9	Ralgds	9.95723	0.174079	0.000740866	0.0106966	1622	1
Itga3	118.309	101.063	106.497	174.913	151.548	198.258	Itga3	7.10681	0.687252	1.17141e-07	5.3793e-06	510	1
Itga5	102.765	81.8612	67.8657	148.004	147.961	176.855	Itga5	6.84766	0.905054	1.38962e-09	9.57204e-08	340	1
Itga6	509.506	463.88	487.589	431.677	416.084	410.033	Itga6	8.81974	-0.216035	0.00200123	0.0239983	1953	1
Schip1	610.544	586.167	673.436	459.708	484.236	414.539	Schip1	9.0534	-0.461155	2.12268e-09	1.42445e-07	349	1
Kcne4	5.18142	10.1063	3.13226	20.1823	14.3477	13.5176	Kcne4	3.30983	1.38319	0.00102361	0.0139785	1715	1
Dopey1	529.368	495.21	577.38	614.439	638.474	639.832	Dopey1	9.18098	0.240643	0.000363746	0.00592827	1437	1
Shroom2	462.01	491.167	461.487	558.377	622.333	531.691	Shroom2	9.01906	0.275562	0.00015911	0.00299085	1245	1
Shroom1	1.72714	0	0	12.3336	2.6902	9.01172	Shroom1	1.10278	3.79871	0.000197353	0.00356086	1298	1
Tdrkh	385.152	376.966	421.811	451.859	458.231	470.862	Tdrkh	8.73545	0.222081	0.00157959	0.0197301	1875	1
Lyrm5	91.5384	81.8612	79.3506	104.275	123.749	104.761	Lyrm5	6.59505	0.396881	0.00325241	0.0353957	2152	1
Camkv	619.179	594.252	674.481	725.441	725.457	758.111	Camkv	9.41092	0.226608	0.000294901	0.0049903	1384	1
Chaf1a	802.256	809.517	753.831	692.926	705.729	701.788	Chaf1a	9.53727	-0.171515	0.00247243	0.0285383	2029	1
Chaf1b	424.013	442.657	437.473	348.705	380.215	348.078	Chaf1b	8.62588	-0.276086	0.000143266	0.00273677	1226	1
Obscn	0	0	10.4409	0	0	0	Obscn	-2.76939	-3.54142	0.00401427	0.0415992	2250	1
Camk4	307.431	284.998	315.314	469.799	394.563	508.036	Camk4	8.53935	0.596342	5.10112e-10	3.74509e-08	319	1
Ptprt	253.889	268.828	283.992	427.192	355.106	349.204	Ptprt	8.315	0.488119	1.1231e-07	5.16756e-06	509	1
Ptprg	1163.23	1161.22	1117.17	1345.49	1339.72	1279.66	Ptprg	10.266	0.204187	3.23452e-05	0.000750025	1010	1
Ptprd	1524.2	1420.95	1510.79	1871.35	1657.16	1688.57	Ptprd	10.6503	0.227512	8.53754e-05	0.00175394	1140	1
Ptprn	529.368	505.316	412.415	742.26	644.751	619.556	Ptprn	9.14977	0.471566	3.87175e-07	1.58803e-05	571	1
Ptprm	139.035	158.669	126.335	196.217	178.45	179.108	Ptprm	7.33564	0.385104	0.000493588	0.00763529	1514	1
Col25a1	55.2684	55.5848	41.7635	72.8805	88.7766	90.1172	Col25a1	6.02992	0.722218	1.66081e-05	0.000426494	912	1
Akap10	316.066	317.339	308.006	291.522	257.363	247.822	Akap10	8.17333	-0.240775	0.00340682	0.0368025	2168	1
Tmc6	0	3.0319	0	13.4549	8.0706	0	Tmc6	1.42913	2.82775	0.0021625	0.0256045	1978	1
Tram1l1	290.159	299.147	294.433	358.796	332.688	335.687	Tram1l1	8.31101	0.216984	0.00389402	0.0408777	2231	1
Mlf1	21.5892	23.2446	22.9699	31.3947	43.0432	38.2998	Mlf1	4.8651	0.733534	0.00202768	0.0242411	1959	1
Filip1	93.2655	110.159	125.29	67.2743	76.2223	72.0938	Filip1	6.47146	-0.608544	5.78793e-05	0.00124819	1086	1
Col26a1	716.763	730.687	619.144	875.687	807.06	758.111	Col26a1	9.54814	0.240134	0.00120736	0.0159304	1775	1
Kif17	0	11.117	9.39679	19.0611	18.8314	15.7705	Kif17	3.46722	1.38734	0.000915391	0.0127156	1686	1
Trnp1	42.3149	57.6061	68.9098	89.6991	77.1191	91.2437	Trnp1	6.12054	0.612139	0.000604607	0.00905693	1563	1
Lrba	289.296	268.828	273.551	331.887	343.449	357.089	Lrba	8.27089	0.311945	4.67639e-05	0.00103713	1056	1
Cryl1	43.1785	47.4997	54.2925	72.8805	85.1897	58.5762	Cryl1	5.88445	0.57958	0.00139134	0.0177479	1836	1
Pbx3	1300.54	1228.93	1171.47	1450.88	1473.33	1426.1	Pbx3	10.3853	0.233234	7.45768e-06	0.00021248	822	1
C1ql2	3.45428	4.04253	3.13226	0	0	0	C1ql2	-2.76939	-3.56719	0.00129596	0.0168525	1801	1
Synpr	230.573	250.637	250.581	292.643	310.27	328.928	Synpr	8.10465	0.348652	2.43559e-05	0.000585642	974	1
Fosl2	375.653	389.094	329.932	575.195	573.013	470.862	Fosl2	8.79366	0.564659	6.25541e-10	4.52166e-08	324	1
Tm9sf4	694.31	703.4	653.599	829.717	749.669	747.973	Tm9sf4	9.50844	0.182149	0.00379045	0.0399336	2223	1
Pdlim5	133.853	120.265	120.07	169.307	148.858	164.464	Pdlim5	7.14623	0.367148	0.00117141	0.0155878	1760	1
Pdlim1	63.9041	67.7124	50.1162	118.851	112.988	78.8525	Pdlim1	6.30755	0.773668	1.82554e-05	0.00045985	929	1
Bzrap1	639.041	588.188	606.615	676.107	747.876	826.825	Bzrap1	9.40348	0.295572	6.49411e-05	0.0013814	1101	1
Pcsk9	12.09	11.117	7.30861	31.3947	26.0053	25.9087	Pcsk9	4.07097	1.44892	3.45159e-06	0.000107926	749	1
Pcsk2	199.485	184.946	162.878	270.219	275.297	246.696	Pcsk2	7.77801	0.533533	4.18058e-08	2.14713e-06	456	1
Card10	12.09	15.1595	16.7054	38.1221	38.5595	38.2998	Card10	4.56664	1.38731	5.80934e-08	2.84633e-06	478	1
Pcsk6	25.9071	33.3509	27.1463	51.577	65.4615	46.1851	Pcsk6	5.30691	0.917676	1.43383e-05	0.00037604	893	1
Phka1	146.807	142.499	147.216	117.73	110.298	122.785	Phka1	7.02727	-0.315353	0.00450746	0.0456792	2311	1
Lmnb1	4643.41	4747.95	4656.63	4361.62	4260.38	4143.14	Lmnb1	12.124	-0.138155	0.00023396	0.00410437	1335	1
Naprt1	8.63569	0	0	12.3336	19.7281	11.2646	Naprt1	2.68878	2.32686	0.000539079	0.00824639	1531	1
Colec12	515.551	524.518	456.266	440.647	435.812	411.16	Colec12	8.85389	-0.216728	0.00373763	0.0395216	2214	1
Mamdc2	0	0	0	7.84867	0	6.75879	Mamdc2	-2.76939	4.08025	0.000482171	0.0074834	1506.5	1
Cttnbp2	714.172	690.262	745.478	865.596	841.136	901.172	Cttnbp2	9.62441	0.278613	1.26613e-06	4.48604e-05	661	1
Chrdl1	33.6792	36.3828	30.2785	47.092	43.9399	68.7144	Chrdl1	5.39924	0.670878	0.00290902	0.0323962	2103	1
Rmst	13.8171	13.1382	18.7936	25.7885	47.5269	34.9204	Rmst	4.55189	1.24237	1.92593e-05	0.000481895	936	1
Jakmip1	107.946	130.372	126.335	164.822	170.379	185.867	Jakmip1	7.18289	0.51495	4.41407e-06	0.00013385	772	1
Tfpi	56.9956	50.5316	40.7194	77.3655	77.1191	65.335	Tfpi	5.91105	0.56832	0.00115522	0.0154337	1753	1
Tbc1d16	3639.08	3588.76	3695.03	4020.76	4018.26	4014.72	Tbc1d16	11.9012	0.14213	3.93021e-05	0.000891914	1032	1
Dlg2	575.137	576.061	543.97	783.746	794.506	776.134	Dlg2	9.37921	0.473923	2.34615e-16	5.04099e-14	109	1
Dlg5	1291.9	1279.46	1225.76	1380.24	1417.74	1386.68	Dlg5	10.3758	0.140205	0.00317163	0.0347914	2135	1
Rgs7bp	379.971	357.764	356.034	464.193	440.296	414.539	Rgs7bp	8.64521	0.270168	0.000242411	0.0042336	1341	1
Igdcc4	592.409	545.742	533.529	657.046	677.034	702.914	Igdcc4	9.26469	0.285144	9.42526e-06	0.00026154	844	1
Cyp7b1	22.4528	24.2552	21.9258	45.9708	52.9073	46.1851	Cyp7b1	5.05573	1.07969	8.19291e-07	3.09981e-05	619	1
Cwc22	2934.41	2692.33	2943.28	2468.97	2477.67	2513.14	Cwc22	11.38	-0.200164	2.88885e-05	0.000679285	996	1
Cnr1	1633.01	1647.33	1790.61	2380.39	2333.3	2650.57	Cnr1	10.9922	0.538285	5.51338e-19	1.72165e-16	75	1
Abcb1a	0	11.117	0	0	0	0	Abcb1a	-2.76939	-3.63194	0.00232472	0.0271105	2003.5	1
Gm14391	0	4.04253	2.08817	0	27.7987	0	Gm14391	2.12154	2.18089	0.00234579	0.0273189	2011	1
Col8a2	71.6763	44.4678	51.1603	117.73	75.3256	112.646	Col8a2	6.23619	0.869652	6.57708e-05	0.00139525	1104	1
Gpnmb	0	0	0	11.2124	8.0706	0	Gpnmb	-2.76939	4.48087	4.25576e-05	0.000952866	1044	1
Rtn1	5108.01	5025.88	5135.87	5655.53	5584.86	5683.02	Rtn1	12.3876	0.148342	5.01461e-06	0.000149228	787	1
Pkp3	7.77213	0	4.17635	0	0	0	Pkp3	-2.76939	-3.736	0.00136152	0.0174609	1821.5	1
Pkp2	8.63569	0	9.39679	16.8186	23.3151	22.5293	Pkp2	3.48607	1.79701	1.05102e-05	0.000288569	853	1
Xpr1	3190.89	3299.72	3503.96	4120.55	4138.43	4218.61	Xpr1	11.862	0.320124	1.21679e-12	1.41777e-10	201	1
Clic4	2748.74	2914.66	2845.14	2613.61	2585.28	2590.87	Clic4	11.4061	-0.127334	0.00206391	0.0246114	1964	1
Srebf1	1036.28	1062.17	1084.81	1256.91	1237.49	1182.79	Srebf1	10.1554	0.208096	3.59651e-05	0.000827409	1018	1
BC064078	3.45428	0	0	8.96991	3.58693	5.63232	BC064078	1.40173	2.39662	0.00286753	0.0320561	2095	1
Dbf4	620.043	623.56	672.392	576.317	555.975	515.921	Dbf4	9.21032	-0.217192	0.00110631	0.0149121	1737	1
Slc30a4	389.47	400.211	446.869	472.041	495.894	466.356	Slc30a4	8.79415	0.214018	0.0037458	0.0395521	2218	1
Slc30a3	6.04499	0	6.26452	34.7584	36.7661	42.8057	Slc30a3	3.64442	3.21536	2.34867e-19	7.97185e-17	69	1
Msi1	1174.45	1195.58	1147.45	1028.18	992.684	1079.15	Msi1	10.1042	-0.18227	0.000458194	0.00717787	1495	1
Erbb2	215.892	200.105	186.892	260.127	234.944	244.443	Erbb2	7.79813	0.294685	0.00162331	0.02018	1883	1
Tpx2	1998.3	1909.09	2014.04	1736.8	1745.04	1767.42	Tpx2	10.8599	-0.17383	7.07984e-05	0.00148442	1117	1
Man1a	101.901	81.8612	64.7334	146.882	123.749	132.923	Man1a	6.72189	0.699541	6.68316e-06	0.000193712	808	1
Myrf	9.49926	19.202	17.7495	28.031	32.2824	32.6675	Myrf	4.45328	1.00123	0.000346928	0.0057058	1424	1
Pnldc1	0	10.1063	10.4409	0	0	0	Pnldc1	-2.76939	-4.51812	2.68785e-05	0.000635853	989.5	1
Scn9a	34.5428	40.4253	36.5431	45.9708	57.3909	63.082	Scn9a	5.50501	0.577847	0.00298835	0.0331179	2113	1
Sco2	0	11.117	0	23.546	15.2445	22.5293	Sco2	3.12152	2.46359	5.35975e-05	0.00116551	1077	1
Ugp2	601.044	551.805	583.645	683.956	668.963	635.326	Ugp2	9.27466	0.195318	0.00189666	0.0229086	1939	1
Dock10	42.3149	40.4253	42.8076	70.638	67.255	51.8174	Dock10	5.68491	0.595562	0.00114628	0.0153406	1750	1
Bcor	689.992	690.262	725.641	884.657	985.51	1000.3	Bcor	9.67868	0.446853	4.20052e-13	5.20509e-11	189	1
Gm13298	31.9521	22.2339	42.8076	45.9708	51.1138	51.8174	Gm13298	5.32406	0.618402	0.00468447	0.0471062	2329	1
Psip1	4196.08	4235.56	4332.96	3781.94	3960.87	3729.73	Psip1	11.9779	-0.153965	0.000143139	0.00273658	1225	1
Cand2	673.584	721.592	723.553	633.5	613.366	625.188	Cand2	9.37473	-0.178577	0.00289258	0.0322745	2099	1
Cartpt	4.31785	6.0638	8.3527	17.9398	10.7608	18.0234	Cartpt	3.30189	1.31848	0.0013349	0.0172725	1810	1
Diras1	383.425	422.444	374.827	604.348	554.181	544.083	Diras1	8.88452	0.528111	7.68988e-13	9.23574e-11	195	1
Slc41a2	60.4499	58.6167	72.042	75.123	90.5701	92.3701	Slc41a2	6.20995	0.433332	0.00467887	0.0470701	2328	1
Cep170b	1143.37	1157.17	1063.93	1397.06	1404.28	1276.28	Cep170b	10.2699	0.277355	1.32429e-06	4.65845e-05	665	1
2610203C20Rik	753.033	616.486	679.701	592.014	555.078	563.232	2610203C20Rik	9.28549	-0.260804	0.000492587	0.00762988	1512	1
Timp2	1130.41	1250.15	1094.2	1373.52	1352.27	1312.33	Timp2	10.2861	0.216768	0.000187013	0.0034111	1284	1
Stx3	95.8562	89.9463	87.7033	122.215	136.303	114.899	Stx3	6.73508	0.449219	0.000421021	0.00669404	1473	1
Ctnnb1	12452.7	12203.4	12718	11660.9	11488.1	11758	Ctnnb1	13.5555	-0.098523	0.00263839	0.0299375	2064	1
D430041D05Rik	632.133	617.497	626.452	843.171	772.984	786.273	D430041D05Rik	9.46693	0.356771	1.38722e-09	9.57204e-08	339	1
Sox2ot	231.437	265.796	240.14	152.488	136.303	126.164	Sox2ot	7.52657	-0.829436	3.32418e-15	6.1301e-13	127	1
Wnt9a	34.5428	34.3615	32.3667	44.8495	60.0811	50.6909	Wnt9a	5.38703	0.619821	0.00183973	0.0223593	1927	1
Asxl3	524.187	571.007	567.984	626.772	641.164	654.476	Asxl3	9.21925	0.208976	0.000798602	0.0114253	1637	1
2610035D17Rik	75.1305	86.9144	100.232	52.6982	65.4615	64.2085	2610035D17Rik	6.18787	-0.524238	0.00152918	0.0192442	1861	1
Scrt1	1075.14	1066.22	1079.59	1188.51	1221.35	1260.51	Scrt1	10.1625	0.188444	0.000125445	0.00243811	1205	1
Dnase2a	22.4528	13.1382	17.7495	42.6071	32.2824	33.7939	Dnase2a	4.66561	1.02683	0.000107261	0.00212705	1181	1
Ttll6	0	0	0	0	9.86407	0	Ttll6	-2.76939	3.5138	0.00401427	0.0415992	2250	1
Dagla	187.395	191.01	183.759	280.31	240.325	259.087	Dagla	7.78587	0.471968	4.1587e-07	1.68798e-05	577	1
Slc16a9	9.49926	7.07443	5.22044	16.8186	19.7281	13.5176	Slc16a9	3.46083	1.19984	0.00230396	0.0270335	1996	1
Slc16a1	315.203	324.413	318.447	417.101	465.405	410.033	Slc16a1	8.53502	0.432016	1.77668e-08	1.00995e-06	412	1
Ccdc136	324.702	293.083	332.02	383.464	349.726	432.563	Ccdc136	8.4543	0.295557	0.00139779	0.0178108	1838	1
Rufy3	2561.35	2557.91	2614.4	2833.37	2822.92	2760.97	Rufy3	11.3931	0.122199	0.00149111	0.0188156	1856	1
2700081O15Rik	3223.7	2985.41	3163.59	2785.16	2777.18	2840.94	2700081O15Rik	11.5305	-0.157511	0.000377429	0.00612573	1442	1
Acot3	0	0	0	0	5.3804	4.50586	Acot3	-2.76939	3.51704	0.00401427	0.0415992	2250	1
Ppil2	847.162	810.527	864.504	677.228	736.218	770.502	Ppil2	9.61163	-0.20774	0.000725973	0.0105408	1613	1
Cplx1	421.422	474.997	406.15	658.167	606.192	708.546	Cplx1	9.06166	0.598962	3.87596e-14	5.78184e-12	157	1
Stc2	38.8606	37.3934	45.9398	56.0619	52.9073	73.2202	Stc2	5.6362	0.576267	0.00356362	0.0381619	2187	1
Ccnd1	2028.52	2048.55	2035.97	2248.08	2255.28	2157.18	Ccnd1	11.0546	0.123749	0.00290686	0.0323876	2102	1
Ccnd2	8443.12	8645.96	8870.57	8050.49	7948.65	8018.18	Ccnd2	13.0229	-0.112196	0.00120251	0.0158932	1772	1
Tex15	56.132	49.521	64.7334	90.8203	77.1191	87.8643	Tex15	6.12082	0.586227	0.000271604	0.00466347	1364	1
Tgfb1i1	46.6328	33.3509	35.499	68.3956	59.1844	72.0938	Tgfb1i1	5.66155	0.789969	4.31282e-05	0.000963656	1048	1
Pbk	889.477	958.08	957.428	800.564	802.577	794.158	Pbk	9.75552	-0.226583	4.31629e-05	0.000963656	1049	1
Cav1	25.9071	28.2977	21.9258	65.0318	76.2223	61.9556	Cav1	5.37365	1.41642	1.32601e-12	1.52981e-10	203	1
Scarb1	228.846	244.573	235.964	306.098	315.65	294.007	Scarb1	8.06966	0.368399	4.57026e-06	0.000138289	774	1
Epha10	26.7707	27.2871	29.2344	81.8504	88.7766	67.5879	Epha10	5.55315	1.51601	3.89932e-15	7.02477e-13	130	1
Trim9	352.336	350.69	359.166	409.252	418.775	414.539	Trim9	8.58101	0.226278	0.00118077	0.0156596	1765	1
Trim2	2608.84	2597.33	2771.01	3048.65	3043.51	3043.71	Trim2	11.4745	0.195664	3.90333e-06	0.000120602	758	1
Col5a2	1406.75	1356.27	1168.33	1814.16	1696.62	1716.73	Col5a2	10.5614	0.411098	6.04671e-10	4.38434e-08	323	1
Gadd45g	375.653	373.934	429.12	278.067	259.156	349.204	Gadd45g	8.41246	-0.411131	8.98919e-05	0.00182432	1154	1
Knstrn	675.311	723.613	732.949	631.257	636.681	612.797	Knstrn	9.38253	-0.180825	0.00294316	0.0327201	2106	1
Neurod1	335.065	316.328	360.21	463.072	425.052	446.08	Neurod1	8.59713	0.399335	1.32911e-07	6.00923e-06	518	1
Grm4	51.8142	63.6699	63.6893	52.6982	30.4889	34.9204	Grm4	5.59962	-0.601255	0.0041305	0.0425868	2271	1
Grm2	134.717	142.499	140.952	170.428	184.727	179.108	Grm2	7.29971	0.353469	0.000471629	0.0073637	1500	1
Avpr1a	0	0	0	5.60619	4.48367	0	Avpr1a	-2.76939	3.54645	0.00401427	0.0415992	2250	1
Nsmaf	283.251	283.988	292.344	345.342	358.693	349.204	Nsmaf	8.30909	0.293124	5.4777e-05	0.00118895	1079	1
Spint2	138.171	150.584	130.511	171.55	163.206	186.993	Spint2	7.2845	0.315487	0.00365406	0.0388638	2202	1
Spint1	6.04499	0	0	10.0911	9.86407	13.5176	Spint1	2.24537	2.46918	5.2544e-05	0.00114579	1074	1
Eva1a	3.45428	5.05316	0	6.72743	12.5543	7.88525	Eva1a	2.34129	1.67506	0.00335888	0.0363349	2165	1
Eva1b	18.9985	17.1808	27.1463	34.7584	47.5269	34.9204	Eva1b	4.84384	0.888183	0.000293283	0.00496651	1383	1
Gsx2	62.177	50.5316	40.7194	25.7885	28.6955	16.897	Gsx2	5.12448	-1.10395	5.17406e-06	0.000153582	789	1
Acat2	3253.07	3265.35	3247.11	3712.42	3550.17	3441.35	Acat2	11.7347	0.132371	0.00158541	0.0197923	1876	1
Acat3	622.634	602.337	627.497	746.745	694.968	689.397	Acat3	9.37135	0.202157	0.000848257	0.0118959	1670	1
Ermn	26.7707	28.2977	22.9699	14.5761	9.86407	15.7705	Ermn	4.22285	-0.956603	0.00120114	0.0158922	1770	1
Ptx3	196.894	198.084	201.509	91.9416	95.0538	100.255	Ptx3	7.10829	-1.05418	6.16038e-23	2.94441e-20	49	1
Sez6	1912.81	1687.76	1953.49	2445.42	2378.14	2528.91	Sez6	11.0567	0.404689	6.67059e-12	6.763e-10	231	1
Jam2	360.108	366.86	325.755	287.037	265.433	289.501	Jam2	8.29381	-0.322283	4.91466e-05	0.0010828	1063	1
Rhbdf2	15.5443	13.1382	0	39.2434	29.5922	29.2881	Rhbdf2	4.14435	1.77443	0.000227414	0.00401324	1325	1
Arhgap5	1291.9	1349.19	1456.5	1161.6	1198.93	1235.73	Arhgap5	10.3215	-0.188277	0.00103278	0.0140626	1720	1
Marcks	10407.7	10268	10895.1	9277.13	9238.15	9074.8	Marcks	13.2641	-0.194442	1.83449e-07	8.12171e-06	529	1
St6galnac4	132.126	137.446	123.202	161.458	195.488	173.476	St6galnac4	7.24931	0.433439	9.84589e-05	0.00197086	1170	1
St6galnac3	143.353	142.499	150.349	165.943	193.694	177.981	St6galnac3	7.33468	0.301594	0.00352961	0.037867	2183	1
Pde2a	332.474	347.658	340.373	531.467	529.97	537.324	Pde2a	8.73394	0.647671	2.99017e-21	1.20741e-18	58	1
Rspo3	209.847	172.818	234.92	288.158	276.194	304.146	Rspo3	7.93147	0.491884	2.35286e-06	7.75021e-05	711	1
Bmpr1b	165.805	189.999	163.922	128.942	126.439	119.405	Bmpr1b	7.20081	-0.47168	2.02396e-05	0.000504267	940	1
Rian	1658.92	1650.36	1510.79	2165.11	2226.59	2088.47	Rian	10.8634	0.426976	1.62676e-16	3.66333e-14	104	1
Fgfr4	0	7.07443	0	0	12.5543	21.4028	Fgfr4	2.36917	2.26303	0.00124398	0.0163417	1782	1
Tubb6	107.946	93.9888	96.056	130.064	135.407	119.405	Tubb6	6.81872	0.369124	0.00276474	0.0311599	2078	1
Gng2	5418.9	5558.48	5666.26	6586.16	6497.73	6533.5	Gng2	12.5563	0.237162	7.88805e-12	7.92867e-10	233	1
Gpd2	438.693	411.327	482.368	503.436	520.105	518.174	Gpd2	8.9001	0.210521	0.00364105	0.0387692	2199	1
Ppp1r14b	1645.1	1665.52	1699.77	1548.43	1520.86	1522.98	Ppp1r14b	10.6429	-0.125717	0.00384248	0.040409	2227	1
Ppp1r14c	481.872	439.625	525.176	376.736	356.003	425.804	Ppp1r14c	8.75335	-0.320427	0.000256422	0.00444187	1352	1
Hmgb2	2853.23	2904.56	2698.97	2458.88	2556.59	2427.53	Hmgb2	11.3688	-0.184221	6.99442e-05	0.00147046	1114	1
Syt12	10.3628	16.1701	8.3527	19.0611	23.3151	29.2881	Syt12	4.05891	1.03862	0.00113367	0.0151942	1747	1
Slc5a3	332.474	348.668	285.036	381.221	414.291	371.733	Slc5a3	8.46756	0.272747	0.0017626	0.0215787	1913	1
Adamts16	15.5443	16.1701	14.6172	30.2734	34.9726	21.4028	Adamts16	4.40055	0.903185	0.0013098	0.0170042	1804	1
Dctd	92.4019	114.201	99.1883	122.215	130.923	137.429	Dctd	6.84795	0.35302	0.00462652	0.0466436	2323	1
Grasp	52.6777	77.8187	56.3807	91.9416	109.401	100.255	Grasp	6.30625	0.690539	2.18857e-05	0.000538974	951	1
Cited2	703.809	702.39	695.362	548.286	527.279	562.106	Cited2	9.27238	-0.359816	1.19009e-09	8.36992e-08	333	1
Cited1	19.8621	28.2977	19.8377	40.3646	44.8367	28.1616	Cited1	4.87114	0.737395	0.0032451	0.0353489	2150	1
Mta2	2281.55	2314.35	2242.7	1883.68	1922.6	1971.31	Mta2	11.0329	-0.243233	7.69942e-09	4.74708e-07	379	1
Slc6a6	2163.24	2068.76	2023.44	2375.9	2235.56	2364.45	Slc6a6	11.1046	0.157269	0.000992405	0.0136238	1706	1
Hax1	443.011	445.689	422.855	389.07	380.215	355.963	Hax1	8.66158	-0.221036	0.00179741	0.0219018	1922	1
4930422G04Rik	207.257	225.371	230.743	182.762	181.14	164.464	4930422G04Rik	7.62457	-0.328279	0.000731157	0.0106029	1615	1
Fezf1	28.4978	35.3721	24.014	48.2133	41.2497	45.0586	Fezf1	5.17965	0.614166	0.00479473	0.0479269	2343	1
Fezf2	539.731	544.731	573.204	863.354	851.897	887.654	Fezf2	9.43546	0.650969	4.14374e-30	3.46594e-27	28	1
Lef1	234.027	248.616	234.92	322.917	347.933	351.457	Lef1	8.15732	0.510651	1.46291e-10	1.15748e-08	296	1
Cntnap5a	39.7242	62.6592	54.2925	29.1522	29.5922	30.4146	Cntnap5a	5.30001	-0.813332	0.00026794	0.00462087	1358	1
Irx5	7.77213	0	0	11.2124	17.0379	10.1382	Irx5	2.52549	2.30429	0.000484465	0.00751402	1510	1
Igf2r	1107.96	1124.83	1005.46	1205.33	1261.7	1167.02	Igf2r	10.1592	0.166365	0.00430613	0.0440007	2292	1
Galnt9	75.1305	72.7655	89.7915	154.731	138.994	155.452	Galnt9	6.76707	0.918217	8.90288e-13	1.0584e-10	197	1
Galnt4	68.222	61.6486	58.4689	97.5478	86.0864	73.2202	Galnt4	6.19604	0.447615	0.00498794	0.0494571	2362	1
Galnt7	272.888	302.179	313.226	346.463	364.971	379.619	Galnt7	8.35824	0.296612	0.000149416	0.00283346	1235	1
Hydin	0	0	0	0	8.96734	10.1382	Hydin	-2.76939	4.46753	4.25576e-05	0.000952866	1044	1
Dohh	339.383	344.626	336.196	285.916	304.889	280.49	Dohh	8.29587	-0.227625	0.002588	0.02948	2056	1
Prdm12	30.2249	40.4253	38.6312	66.1531	61.8746	50.6909	Prdm12	5.54176	0.709641	0.000285189	0.00487527	1370	1
2021-09-06	780.667	748.879	737.126	898.112	892.25	816.687	2021-09-06	9.66232	0.201843	0.00060076	0.00902327	1559	1
Tacc3	983.606	982.335	1014.85	912.688	888.663	822.319	Tacc3	9.86446	-0.18411	0.00102869	0.0140232	1718	1
Scgn	66.4948	69.7337	52.2044	29.1522	31.3857	36.0469	Scgn	5.49085	-0.964183	1.16852e-06	4.1654e-05	657	1
Tns1	226.255	171.808	193.156	285.916	270.814	263.593	Tns1	7.85884	0.472498	3.272e-06	0.000103136	743	1
Vwa5a	107.946	116.223	117.982	163.701	134.51	140.808	Vwa5a	7.01335	0.359651	0.00287201	0.0320909	2096	1
3110035E14Rik	182.213	191.01	231.787	248.915	275.297	308.651	3110035E14Rik	7.88641	0.461121	2.30303e-05	0.000560093	963	1
Hs3st3b1	54.4049	43.4572	57.4248	81.8504	66.3583	78.8525	Hs3st3b1	5.9679	0.548146	0.00162192	0.02018	1880	1
Vps8	467.191	447.71	477.148	555.013	592.741	588.015	Vps8	9.01721	0.318364	1.13599e-06	4.06181e-05	655	1
Icam1	11.2264	6.0638	5.22044	11.2124	18.8314	31.541	Icam1	3.63356	1.45197	0.000919788	0.0127531	1688	1
Tpm2	41.4513	35.3721	30.2785	84.0929	91.4668	95.7495	Tpm2	5.82836	1.34095	5.9932e-15	1.03206e-12	136	1
Tpm1	744.397	699.358	669.26	834.202	798.093	902.298	Tpm1	9.59135	0.262451	5.78122e-05	0.00124789	1085	1
Efemp1	45.7692	45.4785	44.8958	71.7593	76.2223	65.335	Efemp1	5.82796	0.647869	0.000133391	0.00257122	1215	1
Pou2f2	52.6777	43.4572	35.499	91.9416	58.2877	63.082	Pou2f2	5.80364	0.696429	0.00166485	0.0205974	1893	1
Fbxo44	104.492	111.17	90.8356	132.306	137.2	141.935	Fbxo44	6.88717	0.424812	0.00040984	0.0065608	1463	1
Dbi	951.654	954.037	941.767	796.079	807.06	830.205	Dbi	9.77713	-0.226734	1.25159e-05	0.000334997	875	1
Dmxl2	1230.59	1143.03	1212.19	1398.18	1371.11	1476.8	Dmxl2	10.345	0.243839	4.3559e-06	0.000132487	770	1
Cyld	305.704	316.328	306.962	376.736	362.28	340.192	Cyld	8.38268	0.216234	0.00343889	0.0370719	2172	1
C1ql1	9.49926	11.117	2.08817	29.1522	17.0379	20.2764	C1ql1	3.69477	1.54966	7.17561e-05	0.00150047	1120	1
Nbr1	2210.74	2200.15	2240.61	2488.03	2468.71	2598.75	Nbr1	11.2064	0.183846	1.13879e-05	0.00030833	865	1
Ppp2r1b	783.257	814.57	835.27	710.865	694.968	692.776	Ppp2r1b	9.55694	-0.21336	0.000147741	0.00280996	1231	1
Eya4	60.4499	73.7762	88.7474	180.519	171.276	145.314	Eya4	6.79411	1.15669	1.32521e-15	2.58636e-13	120	1
Eya1	103.628	128.35	98.1442	285.916	240.325	250.075	Eya1	7.39872	1.23364	2.99673e-25	1.75459e-22	40	1
Eya2	34.5428	35.3721	33.4108	56.0619	69.9452	68.7144	Eya2	5.5632	0.914213	8.82049e-07	3.25829e-05	634	1
Kif21a	2109.7	2157.7	2200.94	1971.14	1912.73	1990.46	Kif21a	11.0047	-0.13897	0.00117384	0.0156113	1761	1
Kif21b	4791.08	4702.47	5319.63	5527.71	5425.24	5964.63	Kif21b	12.3655	0.191641	0.000920295	0.0127531	1690	1
Vwa5b2	67.3584	63.6699	51.1603	86.3354	79.8093	92.3701	Vwa5b2	6.17673	0.504814	0.00143381	0.0181808	1846	1
Tmem63a	18.9985	21.2233	14.6172	41.4858	31.3857	28.1616	Tmem63a	4.63295	0.881553	0.000837183	0.0118029	1661	1
Mpped1	1759.95	1733.23	1902.33	1371.27	1276.95	1465.53	Mpped1	10.6169	-0.391306	8.18556e-11	6.84663e-09	280	1
0610007N19Rik	56.132	66.7018	79.3506	50.4557	38.5595	39.4263	0610007N19Rik	5.74729	-0.65456	0.00077564	0.0111308	1632	1
Agrn	3291.06	3247.16	3272.17	3018.37	2989.71	3030.19	Agrn	11.616	-0.118264	0.000995205	0.0136542	1707	1
Mars	1107.96	1053.08	1057.66	969.871	911.978	943.978	Mars	9.9734	-0.187805	0.000316533	0.00528759	1402	1
Fam213a	317.794	370.902	372.739	451.859	414.291	429.183	Fam213a	8.61049	0.287307	0.000326661	0.00541813	1412	1
Lrr1	94.9926	100.053	93.9679	86.3354	60.9779	66.4614	Lrr1	6.37251	-0.435044	0.00368666	0.0391749	2204	1
Dtd1	136.444	138.457	134.687	163.701	173.07	175.729	Dtd1	7.25475	0.323376	0.0017061	0.0210078	1902	1
Stt3b	1550.11	1508.87	1564.04	1728.95	1767.46	1693.08	Stt3b	10.673	0.166755	0.000170514	0.00315686	1265	1
Nptx1	127.808	148.563	125.29	248.915	208.939	225.293	Nptx1	7.44798	0.766215	4.89959e-12	5.07737e-10	226	1
Nptxr	650.268	656.911	669.26	949.689	981.026	683.764	Nptxr	9.56554	0.40362	0.000105045	0.00209019	1177	1
Fmnl1	43.1785	35.3721	31.3226	59.4257	71.7387	77.7261	Fmnl1	5.65819	0.926906	1.29418e-06	4.5716e-05	663	1
Grm5	446.465	449.732	446.869	574.074	556.872	556.474	Grm5	8.971	0.329288	2.62818e-07	1.12117e-05	549	1
Grm3	44.9056	48.5104	43.8517	112.124	110.298	93.4966	Grm3	6.11717	1.20256	1.15984e-14	1.87335e-12	145	1
Ptprn2	511.233	489.146	504.294	593.135	610.676	553.094	Ptprn2	9.08207	0.223586	0.000657334	0.00968224	1590	1
Arap3	0	0	0	14.5761	12.5543	0	Arap3	-2.76939	4.97345	1.32638e-06	4.65845e-05	666	1
Osgepl1	95.8562	115.212	104.409	75.123	80.706	84.4849	Osgepl1	6.52012	-0.392615	0.00493766	0.049104	2355	1
Plxna2	4260.85	4199.18	5008.49	3806.61	3612.04	4162.29	Plxna2	12.0234	-0.217839	0.00278283	0.0312885	2083	1
Mvd	411.059	476.008	423.9	598.741	531.763	558.727	Mvd	8.95432	0.365736	1.66976e-06	5.71721e-05	684	1
Psmc1	1655.46	1745.36	1659.05	1533.85	1571.97	1480.17	Psmc1	10.649	-0.141866	0.00310563	0.0341474	2130	1
Casp8	15.5443	12.1276	18.7936	28.031	37.6628	39.4263	Casp8	4.54203	1.17781	1.36328e-05	0.000360769	885	1
Crip1	0	9.09569	4.17635	15.6973	10.7608	11.2646	Crip1	2.89888	1.50705	0.00280026	0.031451	2084	1
Fxyd1	0	0	0	5.60619	4.48367	0	Fxyd1	-2.76939	3.54645	0.00401427	0.0415992	2250	1
B4galnt1	391.197	376.966	389.445	486.618	499.481	477.621	B4galnt1	8.76121	0.338493	8.4654e-07	3.17216e-05	625	1
Alyref	896.385	908.559	855.108	798.322	798.093	753.605	Alyref	9.70289	-0.178781	0.00132505	0.0171641	1808	1
Hrk	151.988	178.882	153.481	353.19	317.444	294.007	Hrk	7.83192	0.993939	3.18024e-23	1.61916e-20	46	1
Rgl1	212.438	205.158	224.479	273.582	278.884	265.846	Rgl1	7.91659	0.349909	3.36882e-05	0.000778853	1013	1
Rgl3	7.77213	9.09569	9.39679	0	0	0	Rgl3	-2.76939	-4.8723	6.23315e-08	3.02237e-06	483	1
Smarca5	2387.77	2422.49	2606.04	2263.78	2263.36	2220.26	Smarca5	11.2033	-0.136368	0.00418029	0.0429962	2277	1
Cpsf7	1431.8	1419.94	1391.77	1218.79	1317.3	1250.38	Cpsf7	10.3839	-0.164405	0.000854533	0.0119696	1672	1
Fndc3a	991.378	1067.23	1142.23	1170.57	1220.45	1210.95	Fndc3a	10.1444	0.17034	0.00366268	0.0389378	2203	1
En2	0	0	0	6.72743	4.48367	6.75879	En2	-2.76939	4.37913	1.33088e-05	0.000353392	882	1
Fxyd6	1364.44	1318.88	1288.4	1526.01	1591.7	1556.77	Fxyd6	10.4881	0.235043	5.58823e-07	2.18127e-05	600	1
Rgs13	20.7257	31.3296	24.014	14.5761	17.0379	9.01172	Rgs13	4.21182	-0.904919	0.00395798	0.0414746	2235	1
Rgs10	39.7242	47.4997	34.4549	67.2743	96.8472	91.2437	Rgs10	5.87671	1.06948	1.7255e-08	9.8805e-07	409	1
Sema4a	123.49	107.127	139.908	153.61	185.624	193.752	Sema4a	7.21073	0.524525	3.49359e-05	0.000806107	1015	1
Sema4f	231.437	231.435	186.892	284.795	264.536	257.96	Sema4f	7.9154	0.313176	0.00146371	0.0184998	1853	1
Mllt10	614.861	648.826	707.891	748.987	784.642	786.273	Mllt10	9.47753	0.234712	0.000189506	0.00344802	1287	1
Six3	165.805	156.648	113.806	223.126	250.189	243.316	Six3	7.5421	0.716047	7.55662e-09	4.68191e-07	378	1
Sox8	144.216	140.478	138.864	77.3655	81.6028	73.2202	Sox8	6.70782	-0.867262	2.68732e-12	2.95479e-10	213	1
Cables1	85.4934	67.7124	73.0861	100.911	95.0538	104.761	Cables1	6.44221	0.410267	0.00444876	0.045229	2303	1
Bcl11b	2202.97	2283.02	2551.75	2744.79	2632.81	2962.6	Bcl11b	11.3184	0.244972	0.00013627	0.0026138	1221	1
St14	0	0	0	10.0911	8.0706	5.63232	St14	-2.76939	4.78415	5.18468e-07	2.04076e-05	595	1
St18	443.011	451.753	482.368	694.047	702.142	785.146	St18	9.17426	0.663544	1.11918e-21	4.76568e-19	55	1
Kif5c	7616.68	7625.22	8070.8	8491.14	8485.79	8539.73	Kif5c	12.989	0.130323	0.000539772	0.00825161	1532	1
Eps8l1	0	0	0	10.0911	4.48367	7.88525	Eps8l1	-2.76939	4.70091	1.25403e-06	4.44992e-05	660	1
Orc2	646.814	694.305	707.891	586.408	603.502	591.394	Orc2	9.31475	-0.201993	0.00115471	0.0154337	1752	1
Acta2	0	0	0	0	0	15.7705	Acta2	-2.76939	4.19077	0.000291312	0.00494386	1377	1
Eif5a2	227.119	221.329	217.17	296.007	279.781	260.213	Eif5a2	7.95799	0.328812	0.000126335	0.00245134	1207	1
Socs2	301.386	293.083	296.521	468.678	456.437	462.977	Socs2	8.53411	0.639622	2.29879e-19	7.91729e-17	68	1
Dhrs3	3.45428	3.0319	0	5.60619	9.86407	7.88525	Dhrs3	2.03657	1.84832	0.00343968	0.0370719	2173	1
Neil3	108.81	120.265	104.409	160.337	157.825	163.337	Neil3	7.06147	0.529918	1.76423e-06	6.00555e-05	688	1
Sbno2	239.209	230.424	238.052	181.641	195.488	199.384	Sbno2	7.73412	-0.295754	0.000969117	0.0133197	1704	1
Mpv17l	119.173	109.148	84.5711	153.61	147.064	147.567	Mpv17l	6.96386	0.51861	5.76565e-05	0.00124568	1084	1
Coch	40.5878	51.5423	44.8958	69.5168	81.6028	63.082	Coch	5.8356	0.644522	0.000304693	0.00512268	1393	1
Cbfa2t3	394.651	385.051	389.445	446.253	451.057	461.851	Cbfa2t3	8.71491	0.21726	0.00120355	0.0158935	1773	1
Mycbp2	2147.7	2079.88	2220.77	2578.85	2414.9	2549.19	Mycbp2	11.1829	0.226197	1.64946e-06	5.66428e-05	682	1
AI118078	37.1335	31.3296	34.4549	42.6071	58.2877	69.8408	AI118078	5.46552	0.730269	0.000693165	0.0101335	1602	1
2021-09-11	4581.24	4584.23	4658.72	3886.21	3837.12	3929.11	2021-09-11	12.0467	-0.246561	4.69196e-13	5.78345e-11	190	1
Bach2	1401.57	1357.28	1474.25	1585.43	1524.45	1645.77	Bach2	10.5465	0.167925	0.00124765	0.0163697	1785	1
Bach1	1008.65	1029.83	1055.57	1147.03	1106.57	1167.02	Bach1	10.0827	0.144756	0.00435005	0.044372	2296	1
Cbln2	339.383	383.03	366.475	288.158	276.194	272.605	Cbln2	8.31386	-0.37963	1.3748e-06	4.79314e-05	671	1
Cbln1	283.251	280.956	246.405	375.615	327.308	352.584	Cbln1	8.26833	0.380853	9.20973e-06	0.000257389	838	1
Sox2	1924.9	1948.5	1886.67	1635.89	1679.58	1572.55	Sox2	10.7885	-0.236836	1.87437e-07	8.28259e-06	530	1
Car12	38.8606	43.4572	59.513	75.123	60.0811	73.2202	Car12	5.84074	0.555353	0.00354362	0.0379998	2184	1
Car14	5.18142	16.1701	13.5731	28.031	25.1085	38.2998	Car14	4.2355	1.38857	1.82373e-05	0.00045985	928	1
Enpp5	429.194	483.082	469.839	531.467	530.866	529.439	Enpp5	8.94958	0.203755	0.00280194	0.031451	2086	1
Etl4	548.367	528.561	589.909	476.526	448.367	512.542	Etl4	9.01113	-0.213616	0.00317844	0.0348334	2137	1
Sirpa	659.767	673.081	643.158	769.17	793.609	713.052	Sirpa	9.46531	0.203806	0.000699152	0.0102083	1604	1
Actb	19491.6	19934.7	19320.8	18359.2	18166.9	17666.3	Actb	14.1991	-0.116428	0.000390702	0.00631051	1450	1
Peg12	304.84	308.243	310.094	271.34	258.259	248.949	Peg12	8.14259	-0.245822	0.00172698	0.0212091	1907	1
Peg10	2313.5	2287.06	2048.5	5001.85	4958.04	4759.31	Peg10	11.6872	1.14648	1.42397e-104	1.11164e-100	3	1
Fut9	829.89	727.655	840.49	947.447	985.51	933.839	Fut9	9.77147	0.257586	4.27297e-05	0.000955807	1047	1
Lamc2	12.9535	10.1063	9.39679	28.031	22.4183	27.0352	Lamc2	4.06318	1.25539	7.01157e-05	0.00147274	1115	1
Srl	348.018	335.53	375.871	291.522	306.683	294.007	Srl	8.34019	-0.247816	0.00136094	0.0174609	1816	1
Lox	437.83	487.125	357.078	624.53	621.436	550.841	Lox	8.98276	0.487003	4.2481e-07	1.72129e-05	578	1
Sypl2	6.90856	10.1063	11.485	43.7283	31.3857	45.0586	Sypl2	4.28596	2.07608	3.83242e-12	4.03916e-10	222	1
Ets2	158.033	148.563	151.393	181.641	206.249	183.614	Ets2	7.41393	0.319449	0.00177233	0.0216639	1916	1
Itgb5	134.717	134.414	102.321	153.61	147.961	193.752	Itgb5	7.15967	0.415195	0.00374316	0.0395421	2217	1
Itgb8	138.171	144.52	143.04	97.5478	113.885	120.532	Itgb8	6.96938	-0.358914	0.00245857	0.0284204	2026	1
Pnma2	217.62	222.339	204.641	274.703	277.091	274.857	Pnma2	7.92674	0.358876	1.76958e-05	0.000450472	920	1
Kitl	1202.95	1256.22	1248.73	1089.84	1057.25	1067.89	Kitl	10.1685	-0.205791	2.59107e-05	0.000618582	981	1
Lpcat3	228.846	252.658	229.699	320.674	296.819	275.984	Lpcat3	8.05374	0.329169	0.000165112	0.00307632	1257	1
Lrig3	38.8606	41.4359	35.499	67.2743	64.5648	59.7026	Lrig3	5.63351	0.726079	7.09734e-05	0.00148543	1119	1
Kcnb1	229.709	201.116	224.479	255.642	271.71	279.363	Kcnb1	7.92101	0.299896	0.000680898	0.00997494	1598	1
Tanc2	1151.14	1067.23	1126.57	1244.57	1239.29	1308.95	Tanc2	10.2134	0.181289	0.000555375	0.00844603	1540	1
Atl1	448.193	434.572	435.384	561.741	496.79	522.68	Atl1	8.91059	0.262516	0.000212536	0.00380259	1309	1
Sc5d	492.235	525.529	528.308	632.379	595.431	562.106	Sc5d	9.11507	0.211284	0.00173535	0.0213008	1908	1
Klhl40	0	0	0	0	5.3804	6.75879	Klhl40	-2.76939	3.81322	0.00136152	0.0174609	1821.5	1
Obsl1	320.384	351.7	325.755	448.495	436.709	457.345	Obsl1	8.59175	0.428095	2.93783e-09	1.93131e-07	356	1
Golim4	663.221	623.56	691.186	563.983	563.149	577.877	Golim4	9.25772	-0.21424	0.000646803	0.00958136	1581	1
Als2	611.407	630.635	683.877	731.048	771.191	759.237	Als2	9.44223	0.231717	0.000139536	0.00266988	1224	1
Krtdap	20.7257	12.1276	12.529	8.96991	0	0	Krtdap	2.74961	-2.33896	0.000270025	0.00464657	1361	1
Mgll	85.4934	84.8931	87.7033	125.579	132.717	138.555	Mgll	6.73713	0.620722	4.33324e-07	1.75275e-05	579	1
Plekhh3	106.219	115.212	113.806	164.822	177.553	166.717	Plekhh3	7.10545	0.602747	2.36271e-08	1.30676e-06	422	1
Sost	0	0	0	4.48495	3.58693	3.37939	Sost	-2.76939	3.72905	0.00127948	0.0167091	1793	1
Cdk5r1	2961.18	2880.3	3057.09	3282.99	3201.34	3220.56	Cdk5r1	11.597	0.125138	0.00232558	0.0271105	2009	1
Cdk5r2	151.125	156.648	146.172	367.766	389.182	349.204	Cdk5r2	7.88389	1.28496	2.19339e-48	3.66922e-45	14	1
Eid2b	331.611	315.317	278.771	374.494	356.003	354.836	Eid2b	8.3842	0.229523	0.004504	0.0456727	2309	1
Mlec	1778.09	1820.15	1747.8	2013.74	2111.81	1971.31	Mlec	10.8941	0.189597	3.6705e-05	0.000838664	1025	1
Hivep2	667.539	600.316	719.376	796.079	756.843	791.905	Hivep2	9.49094	0.238722	0.000418901	0.00667392	1470	1
Zfp704	1932.67	1866.64	1905.46	2167.35	2127.05	2236.03	Zfp704	10.9905	0.195012	6.69863e-06	0.000193921	809	1
Notch1	1529.38	1433.08	1587.01	1327.55	1247.36	1289.8	Notch1	10.4489	-0.235341	1.03496e-05	0.000284491	852	1
Isyna1	313.476	307.232	293.389	348.705	382.008	378.492	Isyna1	8.39079	0.279109	0.000175983	0.00324732	1268	1
Tmem59l	238.345	214.254	224.479	316.189	306.683	278.237	Tmem59l	8.02441	0.412379	2.01833e-06	6.75276e-05	700	1
Dscam	480.145	429.519	479.236	541.558	555.975	533.944	Dscam	8.97088	0.232237	0.000736187	0.0106429	1620	1
Cd2ap	316.93	311.275	308.006	374.494	381.112	407.78	Cd2ap	8.44244	0.313425	3.71053e-05	0.00084616	1027	1
Efs	122.627	142.499	141.996	159.216	169.483	186.993	Efs	7.25488	0.341048	0.00203882	0.0243618	1960	1
Grpr	0	0	0	5.60619	0	6.75879	Grpr	-2.76939	3.8398	0.00136152	0.0174609	1821.5	1
Spsb1	40.5878	33.3509	29.2344	72.8805	59.1844	82.2319	Spsb1	5.63123	1.05454	1.53527e-07	6.84876e-06	525	1
Phf17	442.148	417.391	470.883	345.342	374.835	382.998	Phf17	8.65759	-0.270224	0.000354788	0.00581058	1430	1
Phf12	985.333	953.027	1020.07	861.111	839.343	871.884	Phf12	9.84478	-0.201753	0.000150385	0.00284722	1237	1
Phf19	128.672	125.318	104.409	188.368	181.14	175.729	Phf19	7.20312	0.605316	4.40534e-08	2.22836e-06	463	1
2810459M11Rik	43.1785	60.638	39.6753	87.4566	112.988	100.255	2810459M11Rik	6.11354	1.06736	1.36321e-09	9.4457e-08	338	1
Dnajc1	357.518	374.945	361.254	585.287	581.98	585.762	Dnajc1	8.85037	0.68061	3.90735e-25	2.23195e-22	41	1
Tfcp2l1	9.49926	12.1276	10.4409	23.546	26.902	20.2764	Tfcp2l1	3.98863	1.14109	0.000441959	0.0069937	1480	1
Cdca8	906.748	945.952	911.488	791.595	859.071	826.825	Cdca8	9.76869	-0.157976	0.00454788	0.0460133	2314	1
Rev3l	1657.19	1642.28	1797.92	1896.01	1945.91	1933.01	Rev3l	10.8206	0.180048	0.000239563	0.00419011	1339	1
Leprot	403.287	432.551	411.37	493.345	509.345	452.839	Leprot	8.81094	0.222841	0.00205057	0.0244897	1961	1
Scand1	262.525	281.967	232.832	329.644	353.313	328.928	Scand1	8.20764	0.380459	7.93662e-06	0.000224488	828	1
Caskin2	291.886	280.956	322.623	225.369	218.803	220.787	Caskin2	8.00685	-0.429372	6.42284e-07	2.48223e-05	606	1
Atp5b	10687.5	10707.7	10535.9	10142.7	10083.8	10059.3	Atp5b	13.3396	-0.0763184	0.00504465	0.0499347	2366	1
Txlng	167.532	164.733	163.922	114.366	119.266	131.796	Txlng	7.14913	-0.441296	3.64289e-05	0.000835616	1021	1
Kat2b	306.567	270.85	336.196	204.065	218.803	219.661	Kat2b	7.99657	-0.507821	1.23165e-07	5.62287e-06	513	1
Doc2b	76.8577	77.8187	75.1743	122.215	138.097	125.038	Doc2b	6.63233	0.745471	6.60473e-09	4.12488e-07	375	1
Cpeb4	229.709	233.456	246.405	278.067	272.607	296.26	Cpeb4	8.01349	0.255305	0.00201729	0.0241538	1956	1
Cpeb1	16.4078	22.2339	15.6613	50.4557	52.0105	40.5527	Cpeb1	4.87655	1.3971	3.19783e-09	2.08616e-07	359	1
4930525G20Rik	6.04499	6.0638	5.22044	3.36372	0	0	4930525G20Rik	1.34763	-2.36508	0.0035793	0.0382729	2190	1
Ftsj2	92.4019	98.0314	87.7033	66.1531	72.6354	65.335	Ftsj2	6.31151	-0.446352	0.00227472	0.0267171	1994	1
Ksr2	98.4469	97.0207	87.7033	132.306	121.956	119.405	Ksr2	6.76061	0.40008	0.00125169	0.0164044	1787	1
Cd109	48.3599	43.4572	41.7635	71.7593	64.5648	81.1055	Cd109	5.82802	0.702838	7.47529e-05	0.00155619	1125	1
Dbil5	0	0	0	3.36372	5.3804	4.50586	Dbil5	-2.76939	3.93953	0.000344796	0.00567472	1423	1
Raph1	535.413	561.912	548.146	692.926	624.127	629.694	Raph1	9.2206	0.242564	0.000192228	0.0034872	1291	1
Calm4	18.135	5.05316	6.26452	0	1.79347	3.37939	Calm4	2.04068	-2.50936	0.000769128	0.0110471	1630	1
Frmd3	89.8112	88.9357	89.7915	168.186	137.2	130.67	Frmd3	6.83371	0.699385	1.33675e-07	6.03211e-06	519	1
Gpt2	454.238	521.486	483.412	361.039	412.497	384.125	Gpt2	8.75899	-0.333902	3.21076e-05	0.000745253	1009	1
E2f7	334.201	318.349	314.27	278.067	278.884	273.731	E2f7	8.22267	-0.218952	0.00403191	0.0417451	2262	1
D2Wsu81e	339.383	338.562	387.356	326.28	278.884	280.49	D2Wsu81e	8.33886	-0.266446	0.00234868	0.027339	2012	1
E2f1	460.283	401.221	379.004	335.25	324.618	340.192	E2f1	8.53633	-0.310843	0.000224824	0.00399299	1318	1
Tril	182.213	166.754	171.23	312.826	294.129	271.478	Tril	7.81589	0.75587	1.46089e-16	3.32174e-14	103	1
Trio	2361	2288.07	2395.14	2613.61	2561.07	2664.09	Trio	11.2744	0.154189	0.00022552	0.00400127	1320	1
Sv2b	515.551	539.678	523.088	735.533	706.626	752.479	Sv2b	9.27701	0.475596	4.00789e-15	7.16525e-13	131	1
Dixdc1	476.69	488.136	578.424	666.016	668.963	701.788	Dixdc1	9.20695	0.400309	7.65408e-08	3.63608e-06	493	1
Adora2a	27.6342	26.2764	25.0581	11.2124	17.9347	14.644	Adora2a	4.29293	-0.850644	0.00348234	0.0374627	2177	1
Slbp	848.889	853.985	906.268	779.261	782.848	734.455	Slbp	9.67235	-0.184098	0.00129421	0.0168391	1800	1
Pax7	0	0	0	4.48495	8.0706	0	Pax7	-2.76939	3.86187	0.000806053	0.0114619	1643	1
Flywch2	44.042	36.3828	41.7635	60.5469	66.3583	66.4614	Flywch2	5.67912	0.662232	0.000216136	0.0038611	1311	1
U2af2	2837.69	2945.99	2902.56	2686.49	2677.65	2657.33	U2af2	11.4421	-0.114867	0.00301583	0.0333636	2117	1
Bahd1	578.592	544.731	543.97	657.046	695.865	717.558	Bahd1	9.27455	0.312451	6.47814e-07	2.49947e-05	607	1
Mum1l1	97.5833	104.095	122.158	141.276	137.2	148.693	Mum1l1	6.95393	0.399543	0.000960203	0.0132127	1702	1
Gdpd5	303.113	310.264	297.565	378.979	357.797	428.057	Gdpd5	8.4236	0.354691	3.21046e-05	0.000745253	1008	1
Krt17	6.04499	5.05316	0	0	0	0	Krt17	-2.76939	-3.6295	0.00232472	0.0271105	2003.5	1
Krt16	14.6807	7.07443	10.4409	0	6.27713	0	Krt16	2.24449	-2.3587	0.00024593	0.00428155	1345	1
Dusp26	120.9	125.318	105.453	170.428	181.14	179.108	Dusp26	7.16992	0.593606	4.25689e-08	2.16405e-06	460	1
Chd3	6365.37	6169.91	6457.68	7312.72	7015.15	7486.49	Chd3	12.7281	0.199813	1.04423e-06	3.75667e-05	651	1
Chd5	1077.73	1094.52	951.164	1317.46	1250.05	1205.32	Chd5	10.1602	0.27252	1.52501e-05	0.000395087	904	1
Chd7	1451.66	1444.19	1525.41	1641.49	1581.84	1733.63	Chd7	10.6078	0.164996	0.00137375	0.0175713	1831	1
Resp18	44.9056	28.2977	24.014	87.4566	76.2223	85.6113	Resp18	5.69745	1.35854	1.90712e-11	1.80829e-09	247	1
Atp1b2	361.836	340.583	353.946	421.586	414.291	424.677	Atp1b2	8.5874	0.25495	0.00032436	0.00538759	1410	1
Rbm5	1720.23	1688.77	1685.16	1574.22	1491.27	1561.28	Rbm5	10.6602	-0.138838	0.00191235	0.0230743	1941	1
Fam65b	354.063	378.987	360.21	463.072	458.231	410.033	Fam65b	8.65158	0.284237	0.000129229	0.00249714	1212	1
Mgarp	0	6.0638	7.30861	22.4248	24.2118	33.7939	Mgarp	3.45047	2.58848	1.32563e-10	1.05751e-08	292	1
Cyp46a1	96.7198	90.9569	86.6593	127.821	138.994	116.026	Cyp46a1	6.75524	0.480801	0.000146079	0.00278597	1228	1
Tdrd7	140.762	151.595	155.569	230.975	180.243	192.626	Tdrd7	7.43761	0.430917	0.000208698	0.00374538	1305	1
Atp6v0a1	1669.28	1637.22	1588.06	1742.4	1840.1	1791.08	Atp6v0a1	10.7394	0.134704	0.00326891	0.0355266	2154	1
Plcg2	13.8171	15.1595	9.39679	32.5159	19.7281	29.2881	Plcg2	4.2207	1.08726	0.000562923	0.00854971	1542	1
Plcg1	1600.19	1571.53	1664.28	1406.03	1344.2	1424.98	Plcg1	10.5487	-0.211965	1.00954e-05	0.000278487	849	1
2010001M06Rik	5.18142	7.07443	0	0	0	0	2010001M06Rik	-2.76939	-3.77265	0.00136152	0.0174609	1821.5	1
Foxd1	41.4513	34.3615	26.1022	71.7593	78.9126	84.4849	Foxd1	5.68939	1.20626	1.0449e-10	8.61675e-09	284	1
Dos	1007.79	1022.76	871.813	1094.33	1094.91	1121.96	Dos	10.0131	0.190128	0.0027785	0.0312548	2082	1
Acan	0	4.04253	0	7.84867	7.17387	10.1382	Acan	1.74922	2.63784	0.000194894	0.00352736	1294	1
Unc13a	1190	1167.28	1125.53	1448.64	1434.77	1420.47	Unc13a	10.3338	0.30539	1.24722e-10	1.00724e-08	290	1
Cldn12	418.831	480.05	435.384	392.434	389.182	370.607	Cldn12	8.69105	-0.211627	0.00504098	0.0499196	2365	1
Cldn11	177.895	185.956	141.996	82.9717	78.9126	73.2202	Cldn11	6.8449	-1.1054	8.87203e-16	1.77592e-13	117	1
Arhgef5	8.63569	11.117	0	21.3035	18.8314	15.7705	Arhgef5	3.46948	1.50094	0.000504836	0.0077887	1518	1
Arhgef3	31.0885	27.2871	30.2785	48.2133	50.2171	46.1851	Arhgef3	5.23813	0.705962	0.000580645	0.00877902	1549	1
Frrs1l	272.888	273.881	270.419	404.767	399.046	408.907	Frrs1l	8.37432	0.569507	9.43173e-16	1.87196e-13	118	1
Gpr68	0	3.0319	0	11.2124	8.0706	5.63232	Gpr68	1.53463	3.03874	6.12372e-05	0.00131335	1092	1
Traf4	1205.54	1262.28	1262.3	1116.75	1122.71	1150.12	Traf4	10.211	-0.138115	0.00486165	0.0484716	2349	1
Nutf2	539.731	651.858	534.573	421.586	465.405	419.045	Nutf2	8.9672	-0.402374	3.77579e-06	0.000117289	753	1
Tspan33	25.9071	40.4253	30.2785	52.6982	49.3203	59.7026	Tspan33	5.38078	0.743251	0.000313587	0.00524586	1400	1
Gm9899	26.7707	30.319	24.014	39.2434	43.0432	47.3115	Gm9899	5.09484	0.676206	0.00169633	0.0209096	1900	1
B230120H23Rik	122.627	108.138	109.629	170.428	173.07	165.59	B230120H23Rik	7.11645	0.580711	1.0182e-07	4.73138e-06	504	1
2810403D21Rik	8.63569	12.1276	8.3527	0	0	6.75879	2810403D21Rik	2.22529	-2.10697	0.000833283	0.0117705	1658	1
Fst	158.897	164.733	186.892	250.036	274.4	252.328	Fst	7.71362	0.605506	1.64625e-10	1.28518e-08	300	1
Zfp202	112.264	99.042	124.246	145.761	159.619	131.796	Zfp202	6.99627	0.381676	0.00216089	0.0255984	1977	1
Serpini1	833.345	897.442	860.328	683.956	696.762	753.605	Serpini1	9.6145	-0.279794	2.74899e-06	8.8668e-05	726	1
Maz	3610.58	3499.82	3508.13	3280.74	3257.83	3241.97	Maz	11.73	-0.118599	0.0010587	0.0143572	1727	1
Mak	1.72714	0	5.22044	11.2124	10.7608	11.2646	Mak	2.34067	2.25824	8.92637e-05	0.00181328	1152	1
Prox1	40.5878	40.4253	36.5431	62.7894	75.3256	67.5879	Prox1	5.69585	0.807212	4.95516e-06	0.000147646	786	1
Csrnp3	1085.51	1119.78	1123.44	1513.67	1467.06	1592.82	Csrnp3	10.345	0.458344	2.82241e-19	9.18067e-17	72	1
Gtf3c6	417.968	422.444	382.136	350.948	351.52	357.089	Gtf3c6	8.5675	-0.20643	0.00492324	0.0489815	2354	1
Syce2	162.351	161.701	168.098	213.035	202.662	219.661	Syce2	7.54223	0.36847	0.000110722	0.00217908	1190	1
Wipf1	81.1755	91.9676	86.6593	152.488	126.439	128.417	Wipf1	6.76073	0.648836	7.03619e-07	2.70144e-05	610	1
S100a6	134.717	136.435	112.761	176.034	173.07	159.958	S100a6	7.20321	0.40706	0.000266858	0.00460561	1357	1
Dlx6as1	879.114	875.208	810.212	590.893	596.328	617.303	Dlx6as1	9.48598	-0.507079	7.79259e-18	2.07389e-15	88	1
Fgfrl1	165.805	161.701	143.04	123.336	108.505	130.67	Fgfrl1	7.10507	-0.376313	0.00101694	0.0139035	1713	1
Sfswap	1006.92	936.856	966.825	899.233	851.897	858.366	Sfswap	9.84337	-0.157547	0.00364185	0.0387692	2200	1
Gmnc	6.04499	4.04253	0	8.96991	13.451	11.2646	Gmnc	2.61932	1.73956	0.00082542	0.0116867	1654	1
Papss2	12.9535	0	0	13.4549	21.5216	15.7705	Papss2	3.0953	1.96998	0.0010269	0.014007	1717	1
Bves	6.90856	0	0	14.5761	17.0379	7.88525	Bves	2.46111	2.51537	0.000135259	0.00260072	1218	1
Parp16	51.8142	56.5954	49.0721	67.2743	81.6028	75.4732	Parp16	5.96936	0.510568	0.00179417	0.0218852	1920	1
Parp12	47.4963	51.5423	39.6753	80.7292	92.3636	87.8643	Parp12	5.98686	0.9117	1.89851e-08	1.07659e-06	413	1
Map1b	16529.6	16217.6	17275.5	19719.2	19657.3	20411.5	Map1b	14.154	0.257275	3.28837e-11	3.02014e-09	255	1
Akap6	906.748	860.048	1014.85	1151.51	1101.19	1105.06	Akap6	9.99254	0.27156	1.73133e-05	0.000442704	915	1
Akap2	142.489	136.435	125.29	178.277	179.347	181.361	Akap2	7.28158	0.415121	5.93797e-05	0.00127819	1088	1
Akap3	0	3.0319	0	7.84867	4.48367	7.88525	Akap3	1.38392	2.73732	0.000828618	0.0117187	1656	1
Akap9	2380	2249.67	2594.56	2813.19	2707.24	2925.43	Akap9	11.3464	0.225401	0.000105312	0.00209372	1178	1
Zbtb38	101.038	101.063	93.9679	133.427	130.923	135.176	Zbtb38	6.84101	0.432358	0.00028834	0.00492196	1372	1
Arhgef12	2067.39	2007.12	1970.19	2224.54	2160.23	2270.95	Arhgef12	11.046	0.138926	0.00167526	0.0207152	1894	1
Gm5089	16.4078	31.3296	26.1022	43.7283	66.3583	47.3115	Gm5089	5.16734	1.09195	1.47518e-05	0.000385159	897	1
Crmp1	8661.6	8703.57	8698.29	9271.52	9175.38	9253.91	Crmp1	13.1287	0.0878994	0.00109319	0.0147735	1733	1
Aifm3	19.8621	22.2339	17.7495	35.8796	43.9399	22.5293	Aifm3	4.7053	0.774181	0.00482136	0.0480904	2348	1
Cd63	254.753	256.701	255.801	370.009	417.878	364.975	Cd63	8.29232	0.587441	2.71741e-13	3.47769e-11	183	1
Asrgl1	525.914	514.412	517.867	411.495	410.704	392.01	Asrgl1	8.84077	-0.359858	7.47442e-08	3.56519e-06	491	1
Dscaml1	584.637	581.114	583.645	694.047	661.789	683.764	Dscaml1	9.29839	0.22143	0.000187352	0.00341461	1285	1
Lmx1a	9.49926	15.1595	14.6172	31.3947	36.7661	31.541	Lmx1a	4.3826	1.34397	8.71742e-07	3.23553e-05	631	1
Lmx1b	8.63569	0	0	10.0911	14.3477	10.1382	Lmx1b	2.52607	2.00143	0.00455616	0.0460135	2319	1
Olfr1372-ps1	0	0	0	4.48495	6.27713	0	Olfr1372-ps1	-2.76939	3.6395	0.00232472	0.0271105	2003.5	1
Chl1	520.732	550.795	740.258	806.171	851.897	884.275	Chl1	9.48261	0.488746	2.05725e-06	6.86336e-05	702	1
C77370	826.436	813.559	775.757	1001.27	964.885	1058.88	C77370	9.81553	0.324476	1.43926e-08	8.448e-07	399	1
Pdgfra	433.512	408.296	388.401	516.891	501.274	438.195	Pdgfra	8.80146	0.243465	0.00241528	0.027989	2021	1
Pradc1	67.3584	69.7337	76.2184	109.881	96.8472	81.1055	Pradc1	6.36799	0.432283	0.00420001	0.0431422	2280	1
Kank4	27.6342	37.3934	27.1463	67.2743	59.1844	56.3232	Kank4	5.43517	0.987694	6.09571e-07	2.3636e-05	604	1
Kank1	26.7707	32.3402	25.0581	42.6071	54.7007	51.8174	Kank1	5.22284	0.825163	9.45046e-05	0.00190309	1163	1
Arl5c	0	0	0	6.72743	7.17387	0	Arl5c	-2.76939	4.00876	0.000482171	0.0074834	1506.5	1
Col16a1	74.267	89.9463	59.513	108.76	111.195	126.164	Col16a1	6.5354	0.629534	3.7892e-05	0.000862419	1029	1
Junb	36.2699	42.4466	28.1904	57.1832	45.7334	69.8408	Junb	5.50144	0.692393	0.001742	0.02136	1910	1
Uaca	336.792	319.36	319.491	390.191	373.041	389.757	Uaca	8.46572	0.240954	0.00132222	0.0171369	1807	1
B230216G23Rik	0	3.0319	0	5.60619	4.48367	6.75879	B230216G23Rik	1.25243	2.47434	0.00369754	0.0392727	2205	1
Ptgfrn	2012.98	2081.9	2030.75	1694.19	1735.18	1693.08	Ptgfrn	10.8667	-0.258026	1.1008e-09	7.76529e-08	332	1
Sfxn3	563.911	494.199	533.529	607.711	586.464	636.453	Sfxn3	9.15225	0.201825	0.00349768	0.0375588	2181	1
Miip	148.534	134.414	159.745	111.003	107.608	120.532	Miip	7.01299	-0.384417	0.0011596	0.0154746	1755	1
Syk	31.9521	23.2446	9.39679	48.2133	63.6681	48.438	Syk	5.0841	1.31149	7.5701e-06	0.00021516	824	1
Satb1	892.067	869.144	959.516	777.018	816.924	804.296	Satb1	9.73381	-0.182017	0.00175323	0.0214752	1912	1
4833420G17Rik	727.989	719.57	741.302	576.317	638.474	671.373	4833420G17Rik	9.40364	-0.214726	0.000847845	0.0118959	1669	1
Ppp4r4	55.2684	74.7868	59.513	98.669	98.6407	83.3584	Ppp4r4	6.26468	0.566148	0.000320059	0.00533488	1405	1
Zfp191	1050.1	1103.61	1143.28	1001.27	953.228	933.839	Zfp191	10.0065	-0.190911	0.000569588	0.00863973	1544	1
Phkg2	343.701	356.753	326.799	271.34	269.917	270.352	Phkg2	8.24965	-0.339937	8.69872e-06	0.000244861	832	1
Mkrn3	171.85	202.127	182.715	148.004	154.238	140.808	Mkrn3	7.37107	-0.329411	0.00227918	0.026756	1995	1
Orai2	260.798	235.477	283.992	312.826	307.58	315.41	Orai2	8.15399	0.262256	0.00188234	0.0227591	1937	1
Pcdh10	1204.68	1193.56	1263.35	1004.63	952.331	964.254	Pcdh10	10.0903	-0.325899	2.56073e-10	1.97929e-08	303	1
C77080	170.123	165.744	154.525	213.035	201.765	207.27	C77080	7.5244	0.343142	0.000393417	0.00633688	1454	1
Oprl1	381.698	372.923	396.753	473.163	466.301	475.368	Oprl1	8.73282	0.297274	9.34468e-06	0.000260218	841	1
Sat1	111.4	117.233	100.232	158.095	158.722	123.911	Sat1	6.98759	0.422386	0.00105775	0.0143525	1726	1
BC090627	229.709	259.733	210.906	207.429	65.4615	59.7026	BC090627	7.32981	-1.07431	0.00140645	0.017905	1839	1
Atp10d	55.2684	64.6805	61.6012	75.123	91.4668	94.6231	Atp10d	6.18169	0.524858	0.000719563	0.0104737	1609	1
Stard10	63.9041	72.7655	61.6012	108.76	109.401	82.2319	Stard10	6.34606	0.599381	0.000135802	0.00260695	1220	1
Stard13	38.8606	35.3721	45.9398	61.6681	76.2223	58.5762	Stard13	5.67859	0.709176	0.000151047	0.00285745	1238	1
Cdkl2	63.0406	54.5742	51.1603	74.0018	103.124	92.3701	Cdkl2	6.15158	0.675164	5.96556e-05	0.00128295	1089	1
Pabpn1	2636.48	2450.78	2552.79	2266.02	2312.68	2327.28	Pabpn1	11.2415	-0.145738	0.00100125	0.0137131	1710	1
Ngfrap1	1870.49	1851.48	1786.43	1987.96	2042.76	2010.74	Ngfrap1	10.9091	0.133262	0.00187379	0.0226675	1936	1
Mid2	139.035	155.637	141.996	191.732	202.662	174.602	Mid2	7.37637	0.381881	0.000276945	0.00474126	1368	1
Gm10052	1323.85	1201.64	1288.4	1139.18	1000.75	985.657	Gm10052	10.1685	-0.287138	8.94299e-06	0.000250832	835	1
Pwwp2b	23.3164	29.3083	28.1904	51.577	50.2171	57.4497	Pwwp2b	5.24086	0.97854	2.86906e-06	9.16748e-05	732	1
Ddah1	1764.27	1731.21	1808.36	1504.7	1430.29	1560.15	Ddah1	10.6685	-0.238671	9.98974e-07	3.63123e-05	644	1
Stat5b	188.258	198.084	190.024	294.886	285.161	299.64	Stat5b	7.89088	0.610004	1.93356e-13	2.52983e-11	179	1
Stat5a	9.49926	11.117	0	21.3035	19.7281	18.0234	Stat5a	3.53989	1.51828	0.000160815	0.00301785	1248	1
Slc25a13	68.222	68.723	58.4689	95.3053	93.2603	75.4732	Slc25a13	6.24254	0.434216	0.00461902	0.0466283	2320	1
Cdh2	4768.63	4809.6	4842.48	4314.53	4202.09	4192.7	Cdh2	12.1398	-0.182255	1.06948e-07	4.93057e-06	508	1
Cdh4	1496.57	1521	1497.22	1749.13	1670.61	1623.24	Cdh4	10.6353	0.159619	0.000670358	0.00983696	1596	1
Cdh6	204.666	228.403	255.801	158.095	156.928	159.958	Cdh6	7.57494	-0.536363	6.08313e-07	2.36263e-05	603	1
Tgif2	683.083	648.826	711.024	568.468	589.154	560.98	Tgif2	9.28676	-0.249407	6.60322e-05	0.00139952	1105	1
Thsd4	385.152	389.094	438.517	298.249	337.172	352.584	Thsd4	8.51127	-0.295707	0.000583547	0.0088172	1550	1
Adarb2	94.9926	109.148	114.85	57.1832	67.255	95.7495	Adarb2	6.46502	-0.53478	0.00210048	0.0249712	1970	1
Gm1141	5.18142	0	0	7.84867	5.3804	7.88525	Gm1141	1.80179	2.0268	0.00446001	0.0453122	2305	1
Fam181b	505.188	505.316	489.677	363.281	397.253	390.883	Fam181b	8.7751	-0.381726	5.26022e-08	2.61005e-06	472	1
Marveld1	165.805	127.34	163.922	239.945	246.602	259.087	Marveld1	7.60433	0.706062	3.56481e-11	3.23596e-09	258	1
Marveld3	0	6.0638	7.30861	12.3336	16.1412	10.1382	Marveld3	2.92114	1.52983	0.00112858	0.0151469	1745	1
Marveld2	0	0	0	6.72743	4.48367	13.5176	Marveld2	-2.76939	4.83973	8.96699e-07	3.302e-05	636	1
Fgd5	29.3614	30.319	29.2344	50.4557	51.1138	45.0586	Fgd5	5.25022	0.721667	0.000387328	0.00626898	1447	1
Vdac3	1101.91	1124.83	1097.34	1011.36	985.51	1011.57	Vdac3	10.0418	-0.143945	0.00328071	0.0356209	2157	1
Ntrk2	1173.59	1157.17	1086.9	1395.94	1427.6	1275.16	Ntrk2	10.2849	0.262157	6.3192e-06	0.000184303	803	1
Plvap	7.77213	6.0638	5.22044	17.9398	16.1412	15.7705	Plvap	3.36092	1.38737	0.000605214	0.00905693	1565	1
Acsl3	1195.18	1281.48	1305.11	1454.25	1451.81	1450.89	Acsl3	10.402	0.204255	3.56085e-05	0.00082001	1017	1
Acsl1	120.9	114.201	127.379	160.337	147.961	148.693	Acsl1	7.08393	0.334267	0.00281501	0.0315593	2089	1
Acsl5	86.3569	82.8719	75.1743	103.154	106.711	111.52	Acsl5	6.54568	0.395041	0.00316305	0.0347135	2134	1
Prc1	1582.06	1657.44	1658.01	1421.73	1354.96	1397.94	Prc1	10.5577	-0.230397	8.56094e-07	3.19263e-05	628	1
Pde5a	188.258	204.148	225.523	310.583	296.819	262.466	Pde5a	7.93301	0.493356	3.26225e-07	1.35947e-05	562	1
A230050P20Rik	16.4078	20.2127	15.6613	32.5159	29.5922	42.8057	A230050P20Rik	4.62569	1.00482	0.000197146	0.00355988	1297	1
Arhgap36	11.2264	21.2233	15.6613	40.3646	34.0759	36.0469	Arhgap36	4.60305	1.19944	4.40188e-06	0.000133712	771	1
Ect2	1122.64	1180.42	1137.01	995.66	987.304	955.242	Ect2	10.0495	-0.227503	7.50887e-06	0.000213679	823	1
Pitpnc1	1008.65	976.271	1052.44	854.384	851.897	832.458	Pitpnc1	9.85429	-0.258706	1.37532e-06	4.79314e-05	672	1
Slc38a4	31.0885	61.6486	49.0721	85.2141	86.9832	96.876	Slc38a4	6.02487	0.924048	2.63779e-06	8.55639e-05	722	1
Slc38a2	3320.42	3365.41	3519.62	3074.44	3114.36	3138.33	Slc38a2	11.6672	-0.129836	0.00157601	0.0196959	1874	1
Cdh20	63.9041	46.4891	50.1162	102.033	94.157	75.4732	Cdh20	6.12113	0.759159	1.3789e-05	0.00036367	888	1
Cdh23	48.3599	49.521	53.2485	96.4265	82.4995	81.1055	Cdh23	6.04613	0.782902	9.39621e-07	3.44381e-05	639	1
Fam169a	354.927	370.902	356.034	514.649	494.1	497.898	Fam169a	8.73325	0.477823	6.56192e-12	6.68175e-10	230	1
Ina	1692.6	1704.94	1635.04	2603.52	2721.59	2818.42	Ina	11.0593	0.694356	4.26966e-49	7.69195e-46	13	1
Bsn	982.742	969.197	966.825	1113.39	1130.78	1274.03	Bsn	10.0609	0.269481	8.27097e-06	0.000233662	829	1
Dennd1b	241.799	215.265	261.022	315.068	277.091	303.019	Dennd1b	8.06206	0.318018	0.000593342	0.00894213	1554	1
Dennd1a	424.013	397.179	401.974	506.8	496.79	481.001	Dennd1a	8.81116	0.279446	5.25017e-05	0.00114579	1073	1
Crlf1	9.49926	14.1489	10.4409	24.6673	28.6955	28.1616	Crlf1	4.13523	1.25792	2.23326e-05	0.00054596	958	1
Cyp20a1	92.4019	109.148	108.585	85.2141	72.6354	77.7261	Cyp20a1	6.49344	-0.396708	0.00488333	0.0486464	2351	1
Has2	23.3164	27.2871	24.014	57.1832	38.5595	49.5645	Has2	5.11724	0.961521	3.10899e-05	0.000724504	1005	1
Has3	221.937	224.36	222.391	292.643	292.335	259.087	Has3	7.96824	0.336021	9.00116e-05	0.00182517	1155	1
Irs4	12.9535	12.1276	12.529	42.6071	46.6301	31.541	Irs4	4.48967	1.68317	7.3678e-10	5.29307e-08	326	1
Isoc1	735.761	757.974	738.17	967.629	948.744	907.931	Isoc1	9.70891	0.339619	3.5862e-10	2.72111e-08	308	1
Myof	56.9956	54.5742	40.7194	76.2442	79.8093	78.8525	Myof	5.97834	0.625271	0.000167946	0.00311672	1262	1
Iars	1494.84	1498.77	1560.91	1351.09	1264.39	1322.47	Iars	10.4632	-0.209851	1.36704e-05	0.000360948	887	1
Phf21b	1079.46	1039.94	1135.97	914.931	821.408	956.369	Phf21b	9.94676	-0.273764	1.7933e-05	0.000455028	923	1
Prr5	41.4513	48.5104	45.9398	81.8504	56.4942	85.6113	Prr5	5.86178	0.720653	0.000271488	0.00466347	1363	1
Prokr2	33.6792	22.2339	28.1904	49.3345	43.0432	51.8174	Prokr2	5.19802	0.777785	0.000463614	0.0072434	1499	1
Psph	312.612	295.105	310.094	278.067	260.053	233.178	Psph	8.13164	-0.250908	0.00291941	0.0324965	2104	1
Cnksr2	296.204	280.956	313.226	374.494	389.182	366.101	Cnksr2	8.38509	0.343535	3.71331e-06	0.0001158	751	1
Miat	3518.18	2760.04	3204.3	2495.88	2504.58	2475.97	Miat	11.4546	-0.342923	3.68791e-06	0.000115161	750	1
Hspa9	2981.91	3155.2	3020.55	2803.1	2840.85	2794.76	Hspa9	11.5168	-0.117955	0.00422861	0.0433599	2284	1
Fam83g	6.04499	10.1063	8.3527	23.546	18.8314	27.0352	Fam83g	3.78107	1.50218	1.75452e-05	0.000447614	918	1
Rnaseh2b	280.66	278.935	301.741	210.793	243.912	214.028	Rnaseh2b	7.9829	-0.365146	4.48357e-05	0.000995311	1055	1
Sh3d19	145.08	143.51	150.349	252.279	258.259	188.12	Sh3d19	7.5282	0.670568	7.45098e-08	3.56455e-06	489	1
Lrrfip1	237.482	232.446	193.156	263.491	288.748	252.328	Lrrfip1	7.9276	0.279023	0.00470035	0.0472051	2332	1
Fbxo30	510.37	480.05	526.22	457.465	434.019	425.804	Fbxo30	8.88005	-0.203308	0.00348752	0.037484	2179	1
Fbxo32	89.8112	98.0314	113.806	144.64	111.195	154.326	Fbxo32	6.87342	0.443322	0.00319022	0.0349136	2140	1
6430548M08Rik	554.412	562.922	545.014	755.715	725.457	670.247	6430548M08Rik	9.30008	0.372066	5.40627e-09	3.43129e-07	369	1
Dgka	45.7692	39.4147	30.2785	87.4566	72.6354	64.2085	Dgka	5.74532	0.95801	1.01363e-06	3.66911e-05	647	1
Erc2	706.4	730.687	723.553	854.384	842.033	870.757	Erc2	9.61664	0.248723	4.27425e-06	0.000130509	767	1
Dync2li1	165.805	157.659	154.525	200.702	210.732	209.522	Dync2li1	7.50463	0.377515	8.61063e-05	0.00176741	1141	1
Ifngr2	430.921	357.764	480.28	501.194	538.937	571.118	Ifngr2	8.89674	0.344526	0.000272599	0.00467711	1365	1
Nab1	561.32	575.05	588.865	715.35	704.833	688.27	Nab1	9.31231	0.289392	8.6995e-07	3.234e-05	630	1
Nab2	158.033	151.595	154.525	302.734	257.363	261.34	Nab2	7.68527	0.823549	1.25774e-16	2.91646e-14	101	1
Espn	0	0	0	0	3.58693	6.75879	Espn	-2.76939	3.58258	0.00401427	0.0415992	2250	1
Sh2d5	44.042	45.4785	50.1162	59.4257	77.1191	70.9673	Sh2d5	5.82633	0.571517	0.0009147	0.0127135	1685	1
Fam155a	212.438	219.307	202.553	272.461	269.917	291.754	Fam155a	7.92161	0.395115	4.13268e-06	0.000126519	765	1
Hexa	152.852	163.722	144.084	238.824	241.221	237.684	Hexa	7.58246	0.639743	8.95301e-12	8.88473e-10	236	1
Iqsec3	380.834	364.838	351.857	550.528	564.045	473.115	Iqsec3	8.78142	0.532668	4.6842e-11	4.13977e-09	265	1
Kif26a	1537.15	1415.9	1566.13	1832.1	1747.73	1775.31	Kif26a	10.6793	0.244865	2.16699e-06	7.20895e-05	704	1
Myom1	6.90856	12.1276	0	0	0	0	Myom1	-2.76939	-4.40792	4.25576e-05	0.000952866	1044	1
Emid1	73.4034	76.8081	72.042	149.125	145.271	120.532	Emid1	6.66143	0.900652	1.86043e-11	1.77119e-09	246	1
D19Ertd737e	207.257	249.626	238.052	308.341	305.786	275.984	D19Ertd737e	8.03432	0.357107	8.7492e-05	0.00178801	1146	1
Ppp3cc	75.9941	75.7974	61.6012	132.306	130.923	156.579	Ppp3cc	6.64051	0.976218	1.89187e-12	2.10989e-10	210	1
Adora1	193.44	174.839	187.936	257.885	272.607	206.143	Adora1	7.73719	0.405308	0.000250296	0.00434217	1350	1
Dhcr7	906.748	971.218	983.53	1163.85	1098.5	1097.18	Dhcr7	10.0133	0.231486	2.34638e-05	0.000567102	969	1
Ly75	9.49926	0	0	17.9398	25.1085	48.438	Ly75	3.29669	3.26767	4.0738e-08	2.09689e-06	455	1
Nexn	17.2714	10.1063	0	35.8796	43.9399	41.6792	Nexn	4.2649	2.14987	1.09659e-06	3.93295e-05	653	1
Commd3	558.729	534.625	478.192	699.653	790.919	752.479	Commd3	9.28965	0.513277	7.95341e-13	9.50351e-11	196	1
Haus6	367.881	368.881	364.387	299.371	284.265	337.939	Haus6	8.39141	-0.256835	0.000921359	0.0127531	1692	1
Emc8	869.614	834.783	827.961	743.381	761.327	758.111	Emc8	9.64012	-0.16236	0.00274617	0.0310102	2074	1
Emc2	294.477	303.19	319.491	333.008	378.422	360.469	Emc2	8.36853	0.224926	0.00334724	0.0362592	2162	1
Col12a1	86.3569	93.9888	82.4829	151.367	99.5374	226.419	Col12a1	6.88344	0.860846	0.000293268	0.00496651	1382	1
Dapk2	23.3164	20.2127	17.7495	43.7283	35.8693	36.0469	Dapk2	4.81047	0.916244	0.000202561	0.0036436	1302	1
E130309D14Rik	100.174	80.8506	91.8797	145.761	122.852	147.567	E130309D14Rik	6.8117	0.608814	4.90767e-06	0.000146604	784	1
Npcd	0	0	0	0	0	362.722	Npcd	-2.76939	8.71434	2.38255e-27	1.50809e-24	37	1
Steap4	0	4.04253	0	12.3336	7.17387	15.7705	Steap4	1.99302	3.12544	4.41784e-06	0.00013385	773	1
Csf2rb	0	0	0	4.48495	5.3804	0	Csf2rb	-2.76939	3.51399	0.00401427	0.0415992	2250	1
Impdh1	258.207	279.945	288.168	373.372	377.525	425.804	Impdh1	8.36058	0.509974	3.59019e-10	2.72111e-08	309	1
Arntl	169.26	186.967	182.715	276.946	260.949	241.064	Arntl	7.75473	0.531417	1.15308e-08	6.88907e-07	392	1
Sytl4	0	0	4.17635	10.0911	9.86407	11.2646	Sytl4	1.92836	2.90215	7.66978e-06	0.000217729	825	1
Sytl1	0	8.08506	0	6.72743	10.7608	14.644	Sytl1	2.42564	1.99069	0.00410847	0.0424065	2269	1
4933413G19Rik	0	0	0	4.48495	9.86407	2.25293	4933413G19Rik	-2.76939	4.2649	6.95827e-05	0.00146549	1112	1
Apobec1	20.7257	23.2446	25.0581	14.5761	10.7608	10.1382	Apobec1	4.04396	-0.960382	0.00195555	0.0235202	1946	1
Shox2	0	5.05316	0	7.84867	9.86407	4.50586	Shox2	1.82048	2.13651	0.00330088	0.0358067	2159	1
Efcab6	12.9535	15.1595	15.6613	13.4549	0	0	Efcab6	3.01607	-1.70196	0.00407172	0.0421014	2265	1
Ptn	2799.69	2830.78	2819.04	2389.36	2309.99	2385.85	Ptn	11.3327	-0.25406	7.11188e-11	6.05674e-09	275	1
5730409E04Rik	69.0856	63.6699	58.4689	86.3354	93.2603	81.1055	5730409E04Rik	6.21773	0.447131	0.00303563	0.0335351	2120	1
Cers4	176.168	151.595	141.996	208.55	196.385	212.902	Cers4	7.48847	0.395305	0.000245052	0.00427483	1342	1
Shank3	382.561	371.913	296.521	491.103	471.682	424.677	Shank3	8.65292	0.400692	2.3516e-05	0.000567778	970	1
Shank2	278.933	297.126	310.094	373.372	341.655	334.56	Shank2	8.32855	0.244196	0.0019121	0.0230743	1940	1
Shank1	1002.6	980.314	1007.54	1204.21	1261.7	1333.73	Shank1	10.1339	0.345498	1.59736e-10	1.25117e-08	299	1
Syt9	170.123	161.701	178.539	245.551	220.596	216.281	Syt9	7.62	0.419154	1.54861e-05	0.000400315	906	1
Syt2	14.6807	16.1701	12.529	28.031	28.6955	30.4146	Syt2	4.35715	1.00633	0.000371035	0.00603447	1440	1
Syt4	1699.5	1697.86	1841.77	2311.99	2183.55	2321.64	Syt4	10.9601	0.379847	7.23189e-14	1.00816e-11	168	1
Syt5	563.911	531.593	504.294	621.166	631.3	595.9	Syt5	9.16289	0.208361	0.00143407	0.0181808	1847	1
Syt7	949.063	964.144	1002.32	1184.03	1278.74	1187.29	Syt7	10.0867	0.324163	1.64352e-09	1.12219e-07	343	1
Cebpb	14.6807	10.1063	14.6172	20.1823	36.7661	19.1499	Cebpb	4.19007	0.949513	0.00469251	0.0471668	2330	1
Cebpd	9.49926	9.09569	13.5731	15.6973	26.902	20.2764	Cebpd	3.90603	0.966872	0.00438051	0.0446244	2299	1
Wls	605.362	620.528	518.911	722.078	719.18	710.799	Wls	9.33521	0.302653	1.27557e-05	0.000340249	878	1
Tex2	351.473	332.498	325.755	413.737	394.563	367.228	Tex2	8.50446	0.219344	0.00475441	0.0475441	2342	1
Gpr124	227.119	216.275	175.407	302.734	314.753	281.616	Gpr124	7.95788	0.539013	6.2782e-08	3.03792e-06	484	1
Sfmbt2	34.5428	27.2871	28.1904	52.6982	47.5269	51.8174	Sfmbt2	5.28529	0.756153	0.000246489	0.00428566	1347	1
Fuca2	94.1291	96.0101	98.1442	137.912	121.956	127.291	Fuca2	6.7991	0.425437	0.000510215	0.00786133	1520	1
Cyp2s1	0	6.0638	7.30861	11.2124	12.5543	11.2646	Cyp2s1	2.85092	1.38939	0.00384054	0.0404067	2226	1
Pcolce	57.8592	42.4466	28.1904	87.4566	60.9779	139.682	Pcolce	6.00308	1.16493	0.000258434	0.00447341	1353	1
Lysmd4	244.39	243.562	249.537	289.28	309.373	307.525	Lysmd4	8.0901	0.297171	0.000162339	0.00303673	1252	1
Zfp521	580.319	609.411	600.35	810.656	842.033	778.387	Zfp521	9.44163	0.44157	3.83888e-14	5.76324e-12	156	1
Cnn3	3854.97	3758.54	4060.46	3410.81	3394.14	3454.87	Cnn3	11.8329	-0.186291	1.21278e-05	0.000326851	869	1
Cnn2	107.946	101.063	76.2184	178.277	135.407	191.499	Cnn2	6.98335	0.824691	3.09127e-07	1.29745e-05	558	1
Ryr2	126.081	138.457	131.555	160.337	181.14	150.946	Ryr2	7.20176	0.314061	0.00425125	0.0435539	2286	1
Cul9	239.209	236.488	240.14	278.067	313.857	273.731	Cul9	8.03561	0.274161	0.00124412	0.0163417	1783	1
Sulf2	766.85	790.315	660.907	969.871	967.575	884.275	Sulf2	9.70376	0.34727	8.29582e-07	3.12603e-05	621	1
Sulf1	64.7677	92.9782	57.4248	153.61	154.238	141.935	Sulf1	6.69625	1.06375	1.79922e-12	2.03564e-10	207	1
Tiparp	289.296	253.669	276.683	333.008	312.96	342.445	Tiparp	8.22895	0.27011	0.00103736	0.0141086	1722	1
Palm3	11.2264	16.1701	11.485	29.1522	44.8367	38.2998	Palm3	4.46108	1.53006	3.76044e-08	1.95276e-06	451	1
Palm2	114.855	110.159	138.864	149.125	165.896	165.59	Palm2	7.12305	0.401417	0.000623897	0.00926548	1577	1
Chgb	540.594	572.018	540.837	688.441	764.017	677.005	Chgb	9.28881	0.36501	3.28207e-08	1.72733e-06	445	1
BC005537	2426.63	2525.57	2516.25	2245.84	2345.85	2181.96	BC005537	11.2112	-0.140874	0.00202157	0.0241804	1958	1
Acy1	137.308	124.308	143.04	205.187	200.868	176.855	Acy1	7.33888	0.526579	7.53537e-07	2.87893e-05	613	1
Spryd3	305.704	329.466	298.609	396.918	356.9	345.825	Spryd3	8.39992	0.235883	0.00304477	0.0336202	2121	1
Scn3a	578.592	567.976	625.408	704.138	738.012	683.764	Scn3a	9.33754	0.262724	2.71572e-05	0.000641152	992	1
Scn3b	1005.19	1133.93	960.56	1232.24	1204.31	1124.21	Scn3b	10.113	0.200066	0.00259366	0.0295302	2057	1
Sirt7	224.528	224.36	239.096	179.398	151.548	192.626	Sirt7	7.64428	-0.393989	0.000108479	0.00214758	1183	1
Eps15	923.156	992.441	948.031	1074.15	1068.01	1031.84	Eps15	9.97289	0.148457	0.00453896	0.0459587	2313	1
Angpt1	141.625	158.669	147.216	224.248	217.01	180.234	Angpt1	7.45772	0.473812	1.82351e-05	0.00045985	927	1
Rasa4	34.5428	24.2552	26.1022	38.1221	49.3203	45.0586	Rasa4	5.14382	0.642165	0.00428189	0.0437721	2291	1
Six4	24.1799	33.3509	22.9699	56.0619	43.0432	54.0703	Six4	5.21002	0.928111	2.14641e-05	0.000529704	949	1
Six1	24.1799	20.2127	14.6172	56.0619	43.9399	45.0586	Six1	4.94673	1.29763	4.48985e-08	2.26134e-06	465	1
Abca5	223.664	241.541	256.846	319.553	304.889	319.916	Abca5	8.10461	0.387233	2.4315e-06	7.96445e-05	715	1
Abca1	321.248	346.647	301.741	531.467	467.198	453.965	Abca1	8.62791	0.583153	1.88346e-12	2.10989e-10	209	1
Etv4	88.0841	92.9782	81.4388	128.942	137.2	119.405	Etv4	6.72851	0.554587	1.0966e-05	0.000298932	858	1
Sh3bp4	405.878	386.062	396.753	482.133	488.72	449.46	Sh3bp4	8.75861	0.256832	0.000298115	0.00504106	1385	1
Sh3bp5	806.574	824.676	736.082	950.81	977.44	1019.45	Sh3bp5	9.78225	0.316328	1.00435e-07	4.67631e-06	503	1
Glul	1614.01	1633.18	1618.34	1485.64	1419.53	1428.36	Glul	10.5799	-0.167055	0.000171553	0.00317359	1266	1
Smyd5	179.622	187.978	156.613	248.915	229.564	242.19	Smyd5	7.67864	0.459182	2.33685e-06	7.71918e-05	709	1
Rab8b	1518.16	1468.45	1565.09	1213.18	1203.42	1247	Rab8b	10.4107	-0.313143	5.96453e-11	5.17368e-09	270	1
Ifnlr1	0	0	0	19.0611	19.7281	18.0234	Ifnlr1	-2.76939	6.03976	2.09845e-16	4.55052e-14	108	1
Ntng2	313.476	286.009	288.168	381.221	346.139	401.022	Ntng2	8.38198	0.346188	2.32921e-05	0.000564117	967	1
Optn	69.9491	48.5104	49.0721	94.1841	85.1897	82.2319	Optn	6.12481	0.642961	0.000184079	0.00336544	1281	1
Optc	13.8171	11.117	11.485	31.3947	34.0759	27.0352	Optc	4.27408	1.34485	2.84249e-06	9.10687e-05	731	1
Mboat1	16.4078	13.1382	19.8377	49.3345	34.0759	41.6792	Mboat1	4.71143	1.34085	3.07621e-07	1.29344e-05	557	1
Ppfibp1	288.432	301.169	251.625	336.372	373.938	337.939	Ppfibp1	8.29009	0.317416	0.000201048	0.00361918	1301	1
Ddr2	208.984	196.063	188.98	244.43	250.189	225.293	Ddr2	7.76807	0.277293	0.00241191	0.0279667	2019	1
Ndn	3672.76	3817.16	3568.69	4582.5	4499.81	4410.11	Ndn	11.9914	0.286979	3.67774e-12	3.89741e-10	221	1
Trank1	495.689	400.211	431.208	594.257	613.366	532.818	Trank1	8.98469	0.391167	4.81934e-06	0.000144334	782	1
Kdr	3.45428	0	7.30861	11.2124	24.2118	15.7705	Kdr	2.968	2.24993	6.7146e-06	0.000194143	810	1
Ccdc88c	803.12	748.879	756.963	636.864	712.903	691.649	Ccdc88c	9.49923	-0.177674	0.00417333	0.0429435	2276	1
Baiap2l1	12.9535	0	8.3527	30.2734	22.4183	24.7822	Baiap2l1	3.75946	1.86244	5.73775e-06	0.000168605	797	1
Luc7l3	1701.23	1636.21	1698.73	1469.94	1555.83	1502.7	Luc7l3	10.6365	-0.153302	0.000954594	0.0131587	1699	1
Pclo	860.979	825.687	884.342	1161.6	1150.51	1109.57	Pclo	9.94934	0.412371	3.36341e-15	6.15399e-13	128	1
Ankrd63	6.90856	3.0319	7.30861	21.3035	13.451	15.7705	Ankrd63	3.29872	1.55048	0.000182254	0.00333729	1279	1
Slco3a1	464.6	417.391	405.106	555.013	526.383	538.45	Slco3a1	8.91081	0.331735	4.27972e-06	0.000130509	768	1
AI854517	740.079	668.028	670.304	553.892	543.421	522.68	AI854517	9.25656	-0.359494	3.08948e-08	1.64819e-06	439	1
Ube2cbp	26.7707	29.3083	24.014	47.092	38.5595	39.4263	Ube2cbp	5.06018	0.643078	0.00361604	0.0386173	2193	1
Draxin	691.719	745.847	777.845	969.871	945.157	1065.64	Draxin	9.74243	0.428059	4.25711e-11	3.8054e-09	262	1
Zfpm2	298.795	275.903	276.683	478.769	432.226	484.38	Zfpm2	8.50509	0.712776	2.94463e-19	9.44701e-17	73	1
Zfpm1	50.087	38.404	48.028	74.0018	78.9126	108.141	Zfpm1	5.97562	0.935251	1.00006e-06	3.63123e-05	645	1
Csmd3	117.445	127.34	123.202	161.458	170.379	175.729	Csmd3	7.17052	0.46394	1.24944e-05	0.000334997	873	1
Hpcal4	162.351	166.754	160.789	198.459	201.765	200.511	Hpcal4	7.49849	0.294257	0.00186021	0.0225475	1932	1
Neo1	2428.36	2385.09	2576.81	2720.13	2656.12	2898.39	Neo1	11.348	0.163073	0.00140671	0.017905	1840	1
Skap2	28.4978	27.2871	28.1904	54.9407	51.1138	42.8057	Skap2	5.21989	0.825922	7.0893e-05	0.00148507	1118	1
Skap1	0	0	0	0	0	10.1382	Skap1	-2.76939	3.55334	0.00401427	0.0415992	2250	1
Kcnab3	73.4034	65.6911	73.0861	91.9416	112.092	116.026	Kcnab3	6.44071	0.593046	3.67848e-05	0.000839669	1026	1
Reps2	349.746	373.934	352.902	481.011	479.752	479.874	Reps2	8.6974	0.420251	5.32943e-10	3.90048e-08	320	1
Atp2b1	1637.33	1578.61	1540.03	1866.86	1867.9	1724.62	Atp2b1	10.7301	0.198998	8.7599e-05	0.00178812	1147	1
Atp2b3	92.4019	96.0101	83.527	113.245	115.679	122.785	Atp2b3	6.68773	0.371097	0.00357547	0.0382538	2189	1
Atp2b2	713.308	717.549	717.288	890.264	899.424	960.875	Atp2b2	9.66223	0.356635	1.57018e-10	1.23402e-08	298	1
Atp2b4	648.541	678.134	779.933	884.657	898.527	947.357	Atp2b4	9.64288	0.374265	5.91902e-08	2.88198e-06	481	1
Phyh	89.8112	107.127	99.1883	145.761	139.89	154.326	Phyh	6.91072	0.571215	1.78213e-06	6.04891e-05	690	1
Mdk	1151.14	1226.91	1003.37	1391.46	1424.01	1333.73	Mdk	10.2861	0.295208	1.7237e-05	0.000441675	914	1
Ccdc69	0	0	0	4.48495	8.0706	0	Ccdc69	-2.76939	3.86187	0.000806053	0.0114619	1643	1
Dact3	362.699	332.498	262.066	407.01	409.807	397.642	Dact3	8.48947	0.343326	0.000648956	0.00959504	1584	1
Dact2	21.5892	11.117	13.5731	49.3345	43.9399	56.3232	Dact2	4.79366	1.69265	2.92863e-11	2.74354e-09	250	1
Nmbr	5.18142	0	0	12.3336	6.27713	6.75879	Nmbr	1.93422	2.29168	0.00110156	0.0148707	1734	1
Slc12a5	557.002	559.89	477.148	692.926	664.48	654.476	Slc12a5	9.22144	0.335857	1.87431e-06	6.33424e-05	693	1
Slc12a4	175.305	173.829	162.878	223.126	207.145	207.27	Slc12a4	7.57324	0.316344	0.000950124	0.0131112	1697	1
Slc12a2	1168.41	1111.7	1111.95	970.993	988.2	966.507	Slc12a2	10.0363	-0.213379	2.31574e-05	0.000561713	964	1
Nalcn	299.659	318.349	292.344	381.221	429.535	333.434	Nalcn	8.41023	0.32983	0.000481458	0.0074834	1502	1
Csf2rb2	5.18142	0	0	16.8186	14.3477	4.50586	Csf2rb2	2.18007	2.78338	0.000176361	0.00324971	1271	1
Ubl7	465.464	489.146	514.735	400.282	425.052	414.539	Ubl7	8.8135	-0.244981	0.000655216	0.0096669	1587	1
Shc1	222.801	236.488	194.2	280.31	256.466	272.605	Shc1	7.92138	0.308654	0.00106026	0.0143699	1728	1
Wt1	4.31785	6.0638	6.26452	0	0	0	Wt1	-2.76939	-4.21437	2.52127e-05	0.000602532	980	1
Cd151	177.895	189.999	171.23	210.793	213.423	235.431	Cd151	7.63505	0.291075	0.00236329	0.0274954	2013	1
Mthfd2	365.29	395.157	334.108	313.947	303.993	268.099	Mthfd2	8.35871	-0.304904	0.000454291	0.00713581	1491	1
Adrbk2	92.4019	90.9569	105.453	211.914	178.45	172.349	Adrbk2	7.07016	0.962271	7.81473e-15	1.3167e-12	139	1
Calcrl	49.2235	64.6805	50.1162	75.123	86.0864	76.5996	Calcrl	6.04073	0.53593	0.000902451	0.0125582	1683	1
Apba1	758.214	753.932	687.01	866.718	856.381	809.928	Apba1	9.61973	0.203912	0.00069288	0.0101335	1601	1
Agtr2	189.122	167.765	146.172	317.311	366.764	269.225	Agtr2	7.85072	0.922202	1.5452e-13	2.06792e-11	175	1
Acss1	613.998	569.997	634.805	481.011	442.986	486.633	Acss1	9.06049	-0.366647	1.06317e-07	4.91115e-06	507	1
Greb1l	0	13.1382	21.9258	29.1522	35.8693	37.1733	Greb1l	4.31859	1.54326	0.0018661	0.0225897	1934	1
Nnat	20764.5	20863.5	19646.6	22674.8	22701.7	22549.6	Nnat	14.3924	0.148676	4.32425e-05	0.000964515	1050	1
Pde8a	0	5.05316	0	15.6973	17.9347	11.2646	Pde8a	2.3279	3.15135	3.27111e-08	1.72544e-06	444	1
Stk39	998.286	993.452	979.354	916.052	906.598	789.652	Stk39	9.85898	-0.185672	0.00282337	0.0316321	2090	1
Simc1	331.611	327.445	332.02	407.01	357.797	398.769	Simc1	8.48364	0.231497	0.003381	0.0365404	2167	1
Lman1	425.74	477.019	419.723	558.377	561.355	496.771	Lman1	8.92888	0.289629	0.000137366	0.00263267	1222	1
Gnaq	2570.85	2498.28	2552.79	2776.19	2841.75	2766.6	Gnaq	11.3798	0.137575	0.000419732	0.00668261	1471	1
Gnal	342.837	331.487	383.18	614.439	602.605	629.694	Gnal	8.86364	0.804315	4.63473e-30	3.74294e-27	29	1
AI593442	192.576	188.988	211.95	275.825	263.64	239.937	AI593442	7.82472	0.393084	1.98481e-05	0.000495567	938	1
S100a11	89.8112	82.8719	67.8657	124.457	100.434	132.923	S100a11	6.61166	0.572882	0.000206945	0.00371676	1304	1
S100a10	76.8577	92.9782	64.7334	113.245	111.195	110.394	S100a10	6.54562	0.51343	0.000356676	0.00583742	1431	1
S100a14	7.77213	6.0638	4.17635	0	2.6902	0	S100a14	1.21435	-2.74319	0.00226313	0.0266077	1992	1
Nek6	668.403	658.932	593.042	521.376	550.594	511.415	Nek6	9.18302	-0.278377	4.00146e-05	0.000907203	1033	1
Tjp1	945.609	925.739	910.444	1037.15	1022.28	1092.67	Tjp1	9.94698	0.180295	0.00064877	0.00959504	1583	1
Smyd2	233.164	226.382	241.184	293.765	319.237	340.192	Smyd2	8.08971	0.443912	1.37561e-07	6.19551e-06	520	1
Zbtb46	52.6777	43.4572	43.8517	82.9717	79.8093	69.8408	Zbtb46	5.91053	0.732697	1.40175e-05	0.000368865	890	1
Lipg	120.036	128.35	126.335	79.6079	82.4995	90.1172	Lipg	6.67916	-0.571108	6.85179e-06	0.000197622	812	1
B3gnt7	19.8621	15.1595	15.6613	40.3646	37.6628	28.1616	B3gnt7	4.612	1.06706	5.04514e-05	0.00110531	1069	1
B3gnt2	44.9056	39.4147	43.8517	81.8504	74.4289	81.1055	B3gnt2	5.86155	0.889147	1.1896e-07	5.4415e-06	512	1
B3gnt9	25.9071	30.319	29.2344	51.577	44.8367	43.9321	B3gnt9	5.19005	0.715656	0.000601038	0.00902327	1560	1
Appl1	1090.69	1091.48	1172.51	1247.94	1235.7	1319.09	Appl1	10.2174	0.180859	0.0007251	0.0105374	1611	1
Smoc1	166.669	175.85	193.156	226.49	212.526	211.775	Smoc1	7.62067	0.280837	0.00343174	0.0370375	2170	1
Nars	1809.18	1962.65	1915.9	1731.19	1664.34	1578.18	Nars	10.7919	-0.193531	0.000248303	0.00431399	1348	1
Casq1	12.09	15.1595	18.7936	0	0	0	Casq1	-2.76939	-5.68216	2.50718e-13	3.2441e-11	181	1
Ttll12	701.218	750.9	678.657	594.257	662.686	608.291	Ttll12	9.37619	-0.192022	0.00370584	0.0393176	2207	1
Ucp2	88.0841	94.9995	78.3066	145.761	125.543	143.061	Ucp2	6.77745	0.664697	2.81338e-07	1.19365e-05	552	1
Slc1a1	297.931	309.254	310.094	377.857	367.661	376.239	Slc1a1	8.40142	0.290328	4.04883e-05	0.000917056	1034	1
Slc1a2	1740.96	1819.14	1564.04	2337.78	2336.89	2123.39	Slc1a2	10.942	0.407813	9.2187e-11	7.62905e-09	283	1
Gprin2	37.1335	27.2871	28.1904	51.577	52.0105	50.6909	Gprin2	5.31629	0.736282	0.000319084	0.0053226	1404	1
Anapc4	1119.19	1117.76	1165.2	1014.72	1022.28	1030.72	Anapc4	10.0726	-0.149282	0.00255697	0.0292489	2046	1
Slc2a5	5.18142	0	0	12.3336	5.3804	7.88525	Slc2a5	1.94073	2.30468	0.0012866	0.0167774	1796	1
Slc2a3	278.933	331.487	309.05	538.195	555.975	609.418	Slc2a3	8.70455	0.889701	7.59949e-28	5.23471e-25	34	1
Plcb1	794.484	840.846	824.829	1309.61	1288.61	1231.23	Plcb1	9.99876	0.638381	3.32999e-34	4.10466e-31	19	1
Plcb3	304.84	303.19	293.389	500.072	444.78	451.712	Plcb3	8.5469	0.631614	1.70962e-16	3.81326e-14	105	1
Myzap	0	0	0	11.2124	0	4.50586	Myzap	-2.76939	4.18598	0.000291312	0.00494386	1377	1
Gas7	811.755	806.485	829.005	939.598	943.364	896.666	Gas7	9.76385	0.183733	0.000515125	0.00792136	1523	1
Gas6	97.5833	101.063	116.938	179.398	190.108	201.637	Gas6	7.14483	0.855826	2.02551e-14	3.10049e-12	153	1
Ddn	80.312	67.7124	69.9539	37.0009	36.7661	27.0352	Ddn	5.62675	-1.11266	2.86033e-09	1.89771e-07	353	1
Zfp395	203.802	227.392	195.244	235.46	254.672	275.984	Zfp395	7.85126	0.290389	0.00221389	0.0261469	1983	1
Plag1	79.4484	69.7337	87.7033	176.034	171.276	209.522	Plag1	6.91961	1.23306	6.78527e-21	2.6051e-18	61	1
Megf6	168.396	169.786	146.172	296.007	293.232	322.169	Megf6	7.79097	0.912033	4.16297e-23	2.03118e-20	48	1
Gpr17	9.49926	9.09569	9.39679	0	3.58693	0	Gpr17	1.73988	-2.96418	3.63868e-05	0.000835471	1020	1
Lphn3	851.479	900.474	877.033	1041.63	1002.55	932.713	Lphn3	9.86498	0.1793	0.00179528	0.0218873	1921	1
Neurl1a	121.763	146.542	120.07	176.034	190.108	185.867	Neurl1a	7.26996	0.50724	2.96169e-06	9.43711e-05	735	1
Wnt7a	474.963	479.04	484.457	329.644	381.112	377.366	Wnt7a	8.704	-0.402685	3.46667e-08	1.81632e-06	447	1
Wnt7b	815.21	819.623	893.739	1010.24	983.717	1088.17	Wnt7b	9.86194	0.285599	2.38473e-06	7.82219e-05	714	1
Kcnt1	174.441	172.818	151.393	228.733	277.987	241.064	Kcnt1	7.66922	0.584588	2.56279e-08	1.39666e-06	429	1
Tle4	781.53	834.783	752.787	1003.51	1019.59	1030.72	Tle4	9.8083	0.366271	3.90662e-11	3.50548e-09	261	1
Zfhx4	500.87	576.061	580.513	764.685	755.05	816.687	Zfhx4	9.35745	0.495341	3.75442e-13	4.72735e-11	186	1
Zfhx3	213.302	208.19	185.848	334.129	347.933	318.79	Zfhx3	8.02172	0.720652	2.76912e-17	6.75549e-15	96	1
Hes5	728.853	668.028	630.629	540.437	572.116	560.98	Hes5	9.26212	-0.276812	4.37251e-05	0.000973424	1052	1
Nid1	900.703	907.548	798.727	1087.6	1070.7	969.886	Nid1	9.89467	0.262949	6.28183e-05	0.00134234	1096	1
Ier5	765.123	738.772	774.713	867.839	842.93	954.116	Ier5	9.68193	0.22592	0.000235042	0.00411719	1337	1
Ier3	14.6807	17.1808	27.1463	42.6071	42.1465	47.3115	Ier3	4.87901	1.16227	1.27298e-06	4.5035e-05	662	1
Dtna	392.061	394.147	367.519	468.678	446.573	439.321	Dtna	8.70289	0.231537	0.000943958	0.0130351	1696	1
Prrg4	0	6.0638	6.26452	13.4549	17.9347	15.7705	Prrg4	3.00674	1.93559	1.76623e-05	0.000450109	919	1
Prrg3	236.618	252.658	275.639	340.857	339.862	359.342	Prrg3	8.21584	0.443296	4.36925e-08	2.21489e-06	462	1
E330013P04Rik	14.6807	14.1489	16.7054	43.7283	56.4942	47.3115	E330013P04Rik	4.77194	1.696	3.846e-12	4.03916e-10	223	1
Arglu1	956.835	935.846	945.943	851.02	824.995	879.769	Arglu1	9.8103	-0.151426	0.00384568	0.0404245	2228	1
Slc29a1	151.988	163.722	179.583	297.128	285.161	278.237	Slc29a1	7.76565	0.796935	1.63734e-18	4.91623e-16	78	1
Top2a	4932.71	5137.05	5478.33	4752.93	4695.3	4669.2	Top2a	12.2699	-0.13926	0.00296234	0.032865	2111	1
Creg1	92.4019	97.0207	70.9979	123.336	111.195	116.026	Creg1	6.65414	0.428806	0.00211847	0.025134	1974	1
Creg2	85.4934	81.8612	87.7033	106.518	131.82	117.152	Creg2	6.64921	0.478983	0.000290421	0.00494386	1373	1
Pnoc	29.3614	35.3721	29.2344	60.5469	60.0811	65.335	Pnoc	5.46152	0.984775	2.71472e-07	1.15388e-05	551	1
Apoo-ps	41.4513	104.095	0	0	0	0	Apoo-ps	-2.76939	-7.34259	1.7992e-18	5.33384e-16	79	1
Sh3bgrl2	134.717	148.563	168.098	242.188	263.64	261.34	Sh3bgrl2	7.61583	0.765205	2.08182e-14	3.16599e-12	154	1
Litaf	300.522	269.839	314.27	219.763	252.879	239.937	Litaf	8.04796	-0.312027	0.000610486	0.00910675	1570	1
Pros1	59.5863	50.5316	50.1162	97.5478	97.744	92.3701	Pros1	6.16117	0.844192	2.56883e-08	1.39666e-06	430	1
Fam43b	11.2264	23.2446	13.5731	32.5159	29.5922	36.0469	Fam43b	4.51668	1.0307	0.000182592	0.00334086	1280	1
Ccdc102a	84.6298	70.7443	79.3506	100.911	119.266	101.382	Ccdc102a	6.51692	0.454113	0.0011347	0.0151942	1749	1
Tmem238	9.49926	0	4.17635	11.2124	17.9347	11.2646	Tmem238	2.97016	1.56317	0.00354654	0.0380138	2185	1
Irak3	3.45428	0	0	6.72743	8.96734	6.75879	Irak3	1.55367	2.70049	0.000266661	0.0046056	1356	1
Irak1	336.792	327.445	342.461	398.04	382.905	387.504	Irak1	8.49793	0.214964	0.00324949	0.0353803	2151	1
Tnrc18	3645.13	3626.15	3617.76	3025.1	2881.2	3033.57	Tnrc18	11.6834	-0.28455	2.57794e-13	3.31732e-11	182	1
Cdk2	576.001	627.603	583.645	516.891	505.758	481.001	Cdk2	9.09393	-0.249272	0.000173422	0.00320564	1267	1
Cdk4	5398.17	5344.23	5597.35	4912.15	5017.22	5006.01	Cdk4	12.3463	-0.129652	0.000410829	0.00656766	1465	1
Cdk6	126.945	116.223	125.29	75.123	86.9832	93.4966	Cdk6	6.6766	-0.527597	4.43774e-05	0.00098607	1054	1
Fut10	93.2655	79.84	84.5711	119.973	121.059	100.255	Fut10	6.62717	0.405424	0.00262551	0.0298059	2063	1
Zcchc5	12.09	14.1489	5.22044	26.9097	26.902	14.644	Zcchc5	3.95129	1.12169	0.0016223	0.02018	1882	1
Gaa	459.419	461.859	433.296	598.741	605.295	604.912	Gaa	9.02732	0.417312	5.32778e-11	4.67328e-09	267	1
A630075F10Rik	0	0	0	3.36372	4.48367	4.50586	A630075F10Rik	-2.76939	3.83843	0.000659063	0.00968943	1593	1
Aco1	983.606	982.335	980.398	922.779	860.864	854.987	Aco1	9.86018	-0.159134	0.00275315	0.0310677	2075	1
F11r	6.90856	7.07443	7.30861	24.6673	17.0379	15.7705	F11r	3.54358	1.43267	0.000147254	0.00280608	1229	1
Lpar3	6.04499	9.09569	0	13.4549	11.6575	13.5176	Lpar3	3.01104	1.35129	0.00463036	0.0466623	2324	1
Lpar1	426.603	465.902	469.839	339.735	332.688	345.825	Lpar1	8.61691	-0.420002	9.40717e-09	5.69292e-07	387	1
Ncald	392.924	392.125	376.916	502.315	489.617	435.942	Ncald	8.74604	0.297301	8.65982e-05	0.00177439	1143	1
Slc1a3	1499.16	1509.89	1454.41	1218.79	1245.56	1152.37	Slc1a3	10.3872	-0.303478	7.48026e-10	5.35742e-08	327	1
Rab33a	170.123	172.818	166.01	211.914	207.145	206.143	Rab33a	7.55482	0.296796	0.00143192	0.0181765	1845	1
Map3k11	238.345	254.679	221.347	180.519	171.276	148.693	Map3k11	7.6389	-0.513336	4.59366e-07	1.84534e-05	583	1
Map3k15	18.135	12.1276	11.485	39.2434	50.2171	32.6675	Map3k15	4.57297	1.54863	1.55755e-08	9.02914e-07	404	1
Nrp1	587.227	632.656	687.01	740.018	739.805	777.261	Nrp1	9.43366	0.243236	0.000193149	0.00349849	1293	1
Nrp2	2474.13	2547.8	2241.66	3026.22	3021.1	2873.61	Nrp2	11.3898	0.296512	5.97944e-08	2.90536e-06	482	1
Shisa6	302.249	272.871	286.08	411.495	383.802	453.965	Shisa6	8.43357	0.536656	4.76049e-10	3.51706e-08	317	1
Shisa2	1218.5	1266.32	1344.78	1037.15	1033.93	1111.82	Shisa2	10.1846	-0.266853	2.4639e-06	8.04804e-05	717	1
Cpne3	474.963	524.518	463.575	630.136	542.524	565.485	Cpne3	9.05409	0.248563	0.00115115	0.0153969	1751	1
Cpne2	106.219	105.106	123.202	200.702	180.243	157.705	Cpne2	7.14463	0.687226	1.67085e-08	9.64809e-07	405	1
Cpne7	0	11.117	10.4409	13.4549	29.5922	27.0352	Cpne7	3.6956	1.70084	0.00136213	0.0174609	1827	1
Cpne6	62.177	55.5848	78.3066	84.0929	104.918	103.635	Cpne6	6.31915	0.577797	0.000309349	0.00518608	1397	1
Cpne5	115.718	118.244	135.731	205.187	184.727	198.258	Cpne5	7.28018	0.669907	4.01419e-10	3.01321e-08	312	1
Tecr	1683.96	1678.66	1594.32	1862.38	1857.14	1810.23	Tecr	10.7692	0.157762	0.000454177	0.00713581	1489	1
Prmt3	302.249	321.381	312.182	366.645	368.557	355.963	Prmt3	8.3959	0.221578	0.00183622	0.0223283	1926	1
Ric3	275.479	271.86	294.433	330.765	352.416	375.113	Ric3	8.29744	0.330241	2.99042e-05	0.000700357	1000	1
Pak6	658.04	677.124	579.469	781.503	738.012	687.144	Pak6	9.42029	0.204796	0.00415797	0.042823	2274	1
Pak7	601.044	566.965	590.954	705.259	672.55	654.476	Pak7	9.29974	0.208378	0.000702817	0.0102554	1605	1
Pak1	1361.85	1424.99	1376.11	1560.76	1588.12	1657.03	Pak1	10.542	0.207204	1.2209e-05	0.00032866	870	1
Pak3	1734.05	1849.46	1723.79	2032.81	2031.1	1851.91	Pak3	10.8671	0.156601	0.00344336	0.0370946	2174	1
H3f3b	8888.72	8979.47	9108.62	9552.95	9604.02	9835.17	H3f3b	13.1864	0.103942	0.00104183	0.0141612	1723	1
Cdh11	987.923	1006.59	864.504	1293.91	1189.07	1190.67	Cdh11	10.0772	0.361695	3.21593e-08	1.7039e-06	442	1
Cdh12	75.9941	98.0314	78.3066	35.8796	36.7661	37.1733	Cdh12	5.79412	-1.20019	3.66037e-11	3.30988e-09	259	1
Pld2	31.9521	44.4678	37.5871	48.2133	59.1844	73.2202	Pld2	5.57993	0.663818	0.00141729	0.01802	1842	1
Lix1	781.53	857.016	866.593	496.709	479.752	508.036	Lix1	9.32825	-0.754917	4.59164e-32	4.30145e-29	25	1
Ptges	27.6342	32.3402	21.9258	52.6982	60.0811	56.3232	Ptges	5.29381	1.04596	3.25678e-07	1.35947e-05	561	1
Zdbf2	946.472	952.016	985.619	1366.79	1354.96	1245.87	Zdbf2	10.139	0.460151	2.9008e-17	7.00378e-15	97	1
Bmi1	962.88	929.782	1047.22	2694.34	2666.89	2777.86	Bmi1	10.6711	1.46911	5.68888e-180	6.66168e-176	2	1
Paqr5	0	0	0	3.36372	2.6902	4.50586	Paqr5	-2.76939	3.61212	0.00249102	0.0287039	2031	1
St3gal5	234.891	262.764	243.272	299.371	314.753	290.628	St3gal5	8.09232	0.28819	0.00040805	0.00654557	1460	1
Tmem26	94.1291	90.9569	84.5711	107.639	133.613	125.038	Tmem26	6.71095	0.44186	0.000733556	0.0106183	1617	1
Spef1	265.116	254.679	293.389	196.217	232.254	225.293	Spef1	7.92507	-0.314812	0.00102662	0.014007	1716	1
Ckmt1	104.492	89.9463	88.7474	139.034	143.477	175.729	Ckmt1	6.90782	0.694354	2.00529e-07	8.82778e-06	532	1
Il17rd	101.901	118.244	89.7915	218.642	223.287	183.614	Il17rd	7.19743	1.01313	2.45749e-16	5.23222e-14	110	1
Il17ra	126.081	101.063	133.643	192.853	189.211	175.729	Il17ra	7.22433	0.628578	5.05444e-08	2.52188e-06	469	1
Nr6a1	48.3599	49.521	51.1603	132.306	121.956	104.761	Nr6a1	6.26879	1.26837	8.0381e-17	1.88252e-14	100	1
Raet1e	0	0	0	0	3.58693	6.75879	Raet1e	-2.76939	3.58258	0.00401427	0.0415992	2250	1
Tfap2c	867.887	910.58	841.534	1023.69	1061.73	1018.32	Tfap2c	9.89261	0.244444	4.93383e-06	0.000147198	785	1
Tfap2e	80.312	85.9038	53.2485	121.094	122.852	110.394	Tfap2e	6.53845	0.691148	1.18485e-05	0.000319692	868	1
Tfap2d	10.3628	5.05316	0	8.96991	22.4183	22.5293	Tfap2d	3.26456	1.80633	0.00154984	0.0194311	1868	1
Osbp2	113.128	83.8825	107.541	158.095	159.619	143.061	Osbp2	6.96427	0.597376	2.7562e-06	8.8668e-05	728	1
Faim2	92.4019	96.0101	92.9238	125.579	135.407	141.935	Faim2	6.81029	0.5182	1.82686e-05	0.00045985	930	1
Msx1	55.2684	70.7443	58.4689	167.065	181.14	180.234	Msx1	6.7015	1.51826	1.08149e-32	1.1513e-29	22	1
Msx2	5.18142	0	0	7.84867	8.0706	10.1382	Msx2	1.95352	2.33028	0.000392817	0.00633157	1453	1
Msx3	17.2714	14.1489	11.485	61.6681	54.7007	65.335	Msx3	4.8793	2.08236	6.81109e-19	2.09889e-16	76	1
Zfp641	62.177	51.5423	55.3366	81.8504	91.4668	76.5996	Zfp641	6.09837	0.563948	0.000351337	0.00575809	1429	1
Ndc80	349.746	366.86	374.827	313.947	313.857	296.26	Ndc80	8.38697	-0.240159	0.00116403	0.015516	1757	1
Cep85l	88.0841	99.042	106.497	133.427	129.13	127.291	Cep85l	6.81733	0.408945	0.000846876	0.0118908	1668	1
Zfat	143.353	127.34	116.938	109.881	95.0538	90.1172	Zfat	6.81672	-0.393709	0.00258757	0.02948	2055	1
Samd5	88.0841	90.9569	77.2625	159.216	130.026	140.808	Samd5	6.79007	0.746653	1.47924e-08	8.63936e-07	401	1
Adk	407.605	436.593	441.649	489.981	509.345	473.115	Adk	8.84129	0.195491	0.00473348	0.047355	2341	1
Arhgdib	44.042	52.5529	35.499	26.9097	29.5922	27.0352	Arhgdib	5.12992	-0.661075	0.00358052	0.0382729	2191	1
Wscd1	588.091	578.082	540.837	473.163	510.241	479.874	Wscd1	9.04116	-0.222267	0.000930954	0.0128631	1695	1
Cftr	0	0	0	6.72743	0	9.01172	Cftr	-2.76939	4.1879	0.000291312	0.00494386	1377	1
Cox6b2	23.3164	21.2233	22.9699	34.7584	37.6628	41.6792	Cox6b2	4.87063	0.75714	0.00136831	0.0175306	1828	1
Stk38	882.568	875.208	953.252	777.018	838.446	773.881	Stk38	9.72855	-0.182224	0.00246715	0.0285055	2027	1
Nts	133.853	125.318	137.82	217.52	210.732	201.637	Nts	7.381	0.665992	3.71558e-11	3.34688e-09	260	1
N4bp3	43.1785	26.2764	31.3226	59.4257	64.5648	52.9439	N4bp3	5.47609	0.81204	6.98678e-05	0.00147017	1113	1
Epb4.9	286.705	296.115	293.389	346.463	325.514	344.698	Epb4.9	8.29742	0.214512	0.00417134	0.0429419	2275	1
Epb4.1	2209.01	2269.88	2212.42	2463.36	2477.67	2505.26	Epb4.1	11.2002	0.154233	8.89298e-05	0.00181004	1150	1
Ppp2r3a	788.439	782.23	870.769	889.142	940.673	942.851	Ppp2r3a	9.76032	0.183543	0.00195599	0.0235202	1947	1
Adam22	657.176	667.018	671.348	757.957	794.506	767.123	Adam22	9.48615	0.217087	9.41449e-05	0.00189748	1162	1
Atf5	359.245	331.487	362.298	283.673	275.297	266.972	Atf5	8.28015	-0.350434	5.23352e-06	0.000155151	790	1
Atf4	1988.8	2013.18	2018.22	1824.26	1785.4	1711.1	Atf4	10.8815	-0.178182	5.30993e-05	0.00115682	1075	1
[truncated: 21,421 more rows]

## Sheet: Data 6c
rownames(tcc5$count)	Con_1	Con_2	Con_3	J4_1	J4_2	J4_3	gene_id	a.value	m.value	p.value	q.value	rank	estimatedDEG
Cdhr1	1023.8	1147.55	916.988	843.524	812.572	734.537	Cdhr1	9.82293	-0.369437	5.63e-06	0.00303987	43	1
Eif3j1	0	0	0	299.315	0	0	Eif3j1	-2.77777	8.42302	1.14e-22	6.66e-19	4	1
Pcdha7	127.321	101.164	239.535	63.1985	89.0787	79.5652	Pcdha7	6.77875	-1.01343	0.000211512	0.0458668	108	1
Pcdha4	162.203	161.454	101.301	103.575	66.2659	80.7183	Pcdha4	6.76513	-0.762169	0.000191827	0.0427867	105	1
Cntn3	136.041	135.907	143.51	105.331	80.3881	87.637	Cntn3	6.81164	-0.603925	6.5e-06	0.00323468	47	1
Itih5	264.234	258.531	276.468	158.874	209.661	161.437	Itih5	7.76116	-0.592702	1.88e-07	0.000176523	25	1
Mmp14	699.392	725.521	683.784	636.374	570.321	569.641	Mmp14	9.33345	-0.247448	0.000218925	0.0469098	109	1
Col4a2	2674.61	2703.84	2245.51	1912.63	2082.49	2145.95	Col4a2	11.1553	-0.312051	1.11e-05	0.00497851	52	1
Col4a1	4734.42	4828.29	4102.7	3484.69	3836.9	3537.77	Col4a1	11.9875	-0.331589	2.73e-07	0.00022057	29	1
1700012D14Rik	0	7.15302	9.497	0	0	0	1700012D14Rik	-2.77777	-4.24556	0.000239805	0.0484158	114.5	1
Mmp3	0	0	0	0	0	38.0529	Mmp3	-2.77777	5.44744	1.15e-07	0.00012205	22	1
Rgs4	295.628	347.432	295.462	218.561	204.229	205.255	Rgs4	7.99952	-0.579522	4.59e-09	7.68e-06	14	1
Tmem254c	18.3133	21.4591	25.3253	92.1645	74.9565	86.4839	Tmem254c	5.42052	1.9619	8.45e-22	3.96e-18	5	1
Prelid2	0	0	0	9.65532	0	5.76559	Prelid2	-2.77777	4.14432	0.000239805	0.0484158	114.5	1
Gli1	150.866	131.82	124.516	107.964	93.424	81.8714	Gli1	6.82283	-0.523622	0.000205419	0.0453489	106	1
Clstn3	1043.86	1069.89	1004.57	886.534	926.636	804.877	Clstn3	9.89545	-0.252276	5.94e-05	0.0181043	75	1
Nrgn	63.6604	64.3772	53.8163	43.0101	31.5035	31.1342	Nrgn	5.52991	-0.783518	9.63e-05	0.0248318	87	1
Vgf	489.226	491.515	345.058	276.493	286.79	283.667	Vgf	8.46443	-0.646511	5.61e-08	6.56e-05	20	1
Kifc3	253.77	222.766	240.591	186.084	175.985	170.662	Kifc3	7.68671	-0.428819	2.77e-05	0.00982275	66	1
Slc7a5	967.115	1080.11	984.522	855.813	858.197	725.312	Slc7a5	9.82414	-0.313667	1.84e-05	0.00744798	58	1
D3Bwg0562e	569.455	538.52	478.016	398.502	413.89	388.601	D3Bwg0562e	8.84563	-0.401157	2.3e-07	0.000192469	28	1
Vnn1	0	0	0	3.51103	3.25898	9.22495	Vnn1	-2.77777	4.19705	9.75e-05	0.0248318	88	1
Dcn	117.728	136.929	115.019	88.6534	74.9565	80.7183	Dcn	6.64644	-0.597443	2.15e-05	0.00798846	63	1
Mlxipl	0	0	0	7.89981	6.51796	5.76559	Mlxipl	-2.77777	4.53259	3.92e-06	0.00223709	41	1
Igfbp5	2046.73	2147.95	2112.55	1818.71	1758.76	1705.46	Igfbp5	10.91	-0.255667	4.07e-08	5.02e-05	19	1
Map1lc3a	624.395	596.766	583.538	495.933	495.365	483.157	Map1lc3a	9.08679	-0.291578	6.63e-06	0.00323468	48	1
Arhgap20	546.782	554.87	428.42	404.646	385.646	396.673	Arhgap20	8.81126	-0.366323	8.97e-05	0.0247252	85	1
Gabra2	676.719	697.93	705.944	570.542	584.443	584.631	Gabra2	9.3087	-0.258225	2.35e-05	0.00860623	64	1
Akr1c13	0	0	0	7.89981	0	11.5312	Akr1c13	-2.77777	4.47779	6.31e-05	0.0184598	79.5	1
Rab3b	221.503	239.115	212.1	188.718	162.949	153.365	Rab3b	7.60208	-0.413629	0.000235424	0.0484158	112	1
Ifih1	14.825	12.2623	13.7179	0	0	9.22495	Ifih1	2.69315	-2.14514	0.000207188	0.0453489	107	1
Grem2	75.8693	67.4428	66.479	45.6434	45.6257	33.4404	Grem2	5.75266	-0.750382	5.57e-05	0.0177864	73	1
Ephx2	9.59266	8.17488	0	0	0	0	Ephx2	-2.77777	-4.33928	9.75e-05	0.0248318	90	1
Grin1	307.837	339.258	300.738	236.117	260.718	219.093	Grin1	8.10112	-0.40482	2.14e-05	0.00798846	62	1
Cxcl12	788.343	792.963	730.214	588.097	588.789	593.856	Cxcl12	9.39742	-0.384488	5.23e-10	1.11e-06	11	1
Syngr1	797.935	796.029	780.864	637.251	622.465	657.278	Syngr1	9.47416	-0.308978	1.37e-07	0.000139818	23	1
Thbs4	16.5691	19.4153	15.8283	0	0	0	Thbs4	-2.77777	-5.88334	6.96e-15	2.04e-11	8	1
Thbs2	11.3368	13.2842	9.497	14.0441	11.9496	124.537	Thbs2	4.57822	2.14145	6.11e-05	0.0183589	78	1
AA543186	0	0	4.22089	7.89981	11.9496	11.5312	AA543186	1.93971	2.89425	1.37e-05	0.00603402	53	1
Adssl1	14.825	9.19674	8.44178	0	6.51796	0	Adssl1	2.27762	-2.31633	0.000190374	0.0427867	104	1
Sparcl1	271.211	313.711	315.511	231.728	229.215	237.542	Sparcl1	8.04632	-0.36639	0.000101815	0.0256398	93	1
Tgfbi	0	7.15302	4.22089	8.77757	10.8633	49.5841	Tgfbi	3.22548	2.60556	3.46e-05	0.0117581	69	1
Cyp1b1	756.076	844.056	712.275	557.376	631.155	591.55	Cyp1b1	9.40149	-0.377453	4.56e-07	0.000344615	31	1
Ogn	5.23236	7.15302	0	8.77757	5.43163	64.5747	Ogn	3.38023	2.66926	1.57e-05	0.00655258	56	1
Pde7b	64.5325	64.3772	51.7059	30.7215	36.9351	40.3592	Pde7b	5.54098	-0.741681	0.00016325	0.0378545	101	1
Zfp92	14.825	11.2405	12.6627	6.1443	3.25898	0	Zfp92	2.66927	-2.04215	0.000132464	0.0313364	99	1
Scg2	1906.32	1892.48	1562.78	1378.08	1279.69	1282.27	Scg2	10.5813	-0.444452	7.96e-10	1.43e-06	13	1
Slc6a17	1504.3	1478.63	1320.08	1196.38	1155.85	1164.65	Slc6a17	10.3406	-0.291052	5.33e-07	0.000390266	32	1
Ikbke	6.97648	12.2623	10.5522	0	0	0	Ikbke	-2.77777	-5.08491	9.65e-09	1.51e-05	15	1
Pcdh11x	741.251	810.335	662.679	610.041	572.494	584.631	Pcdh11x	9.36495	-0.325391	1.69e-05	0.00693815	57	1
Grin3a	148.25	166.563	162.504	116.742	102.115	111.853	Grin3a	7.04915	-0.529388	2.01e-05	0.00773339	61	1
Ptprn	534.573	510.93	416.813	392.357	387.818	319.414	Ptprn	8.72343	-0.41129	5.95e-05	0.0181043	76	1
Col26a1	723.81	738.805	625.747	497.688	560.544	509.678	Col26a1	9.23643	-0.413528	8.2e-08	9.15e-05	21	1
Fosl2	379.346	393.416	333.45	277.371	238.992	282.514	Fosl2	8.29166	-0.469584	7.08e-07	0.000502747	33	1
Gm14391	0	4.08744	2.11044	0	4.3453	36.8998	Gm14391	2.414	2.73438	0.000222331	0.0469098	111	1
Gpnmb	0	0	0	6.1443	0	23.0624	Gpnmb	-2.77777	5.06573	1.78e-06	0.00103992	40	1
Pkp2	8.7206	0	9.497	0	0	0	Pkp2	-2.77777	-4.37537	9.75e-05	0.0248318	90	1
Erbb3	9.59266	11.2405	0	0	0	0	Erbb3	-2.77777	-4.56891	2.71e-05	0.00974711	65	1
Atp1a2	941.825	999.379	896.939	773.304	834.298	643.44	Atp1a2	9.71859	-0.334354	5.62e-05	0.0177864	74	1
Sco2	0	11.2405	0	18.4329	24.9855	18.4499	Sco2	3.13592	2.4605	0.000113422	0.0276702	96	1
Diras2	499.691	485.384	434.752	394.113	379.128	352.854	Diras2	8.71934	-0.334385	2e-05	0.00773339	60	1
Grm7	123.833	133.864	129.792	99.1865	80.3881	96.862	Grm7	6.76944	-0.487205	0.000221836	0.0469098	110	1
Itga11	331.383	319.842	260.64	218.561	216.179	222.552	Itga11	8.01157	-0.472285	5.95e-06	0.00309516	45	1
Tmem254b	61.0442	36.787	69.6447	0	3.25898	6.91871	Tmem254b	3.78261	-4.04047	5.28e-21	2.06e-17	6	1
Dcdc2b	0	16.3498	0	0	0	0	Dcdc2b	-2.77777	-4.2193	0.000239805	0.0484158	114.5	1
Rasal1	6.97648	8.17488	14.7731	0	0	0	Rasal1	-2.77777	-5.09136	1.96e-08	2.86e-05	16	1
Arap3	0	0	0	0	5.43163	13.8374	Arap3	-2.77777	4.46571	9.75e-05	0.0248318	90	1
Fxyd5	8.7206	6.13116	7.38655	0	0	0	Fxyd5	-2.77777	-4.66308	1.1e-06	0.000675589	38	1
Acta2	0	0	0	0	0	85.3308	Acta2	-2.77777	6.61249	1.22e-12	3.16e-09	9	1
Tmem102	0	0	0	21.9439	2.17265	0	Tmem102	-2.77777	4.78945	5.47e-06	0.00303987	42	1
Enpp2	441.263	408.744	347.168	293.171	324.811	267.524	Enpp2	8.42293	-0.43506	1.98e-05	0.00773339	59	1
Sned1	76.7413	90.9456	72.8103	40.3768	43.453	54.1966	Sned1	5.92438	-0.801076	6.42e-06	0.00323468	46	1
Lamc3	326.151	314.733	273.303	226.461	241.164	212.174	Lamc3	8.03769	-0.427379	1.41e-05	0.00609965	54	1
AF529169	64.5325	74.5958	56.982	32.477	42.3667	42.6654	AF529169	5.66111	-0.738892	0.000165613	0.038026	102	1
Hist1h1c	201.446	182.913	168.836	251.038	221.61	281.361	Hist1h1c	7.75008	0.446797	0.000109307	0.0269471	95	1
Atp1b1	1093.56	1194.55	968.694	855.813	869.061	824.48	Atp1b1	9.90762	-0.353329	1.26e-06	0.000759549	39	1
Gm14434	8.7206	66.4209	98.1357	0	17.3812	5.76559	Gm14434	4.39988	-2.9042	1.51e-07	0.000147331	24	1
Cldn11	179.644	188.022	143.51	102.698	114.064	66.8809	Cldn11	6.98784	-0.849748	9.96e-07	0.000630468	37	1
Ciita	4.3603	10.2186	4.22089	0	0	0	Ciita	-2.77777	-4.42075	1.45e-05	0.0061543	55	1
Pdgfra	437.774	412.831	392.543	265.96	309.603	294.045	Pdgfra	8.43704	-0.515561	6.67e-10	1.3e-06	12	1
Gm10052	1336.87	1214.99	1302.14	1163.91	1061.34	915.576	Gm10052	10.1796	-0.295216	0.00010383	0.025869	94	1
1110065P20Rik	163.075	143.06	136.124	91.2867	87.9924	111.853	1110065P20Rik	6.90218	-0.603221	7.73e-06	0.00369273	49	1
Myom1	6.97648	12.2623	0	0	0	0	Myom1	-2.77777	-4.45405	6.31e-05	0.0184598	79.5	1
Fos	124.705	127.733	99.1909	81.6314	60.8342	85.3308	Fos	6.55979	-0.626305	9.27e-05	0.0248318	86	1
Npcd	0	0	0	562.642	0	505.066	Npcd	-2.77777	10.2578	7.03e-34	5.49e-30	3	1
Hfm1	0	17.3716	12.6627	0	0	0	Hfm1	-2.77777	-5.09665	8.66e-07	0.00056325	36	1
Abca1	324.406	350.498	304.959	399.379	416.063	487.769	Abca1	8.55718	0.411418	7.9e-06	0.00370211	50	1
Ltk	0	10.2186	6.33133	0	0	0	Ltk	-2.77777	-4.23686	0.000239805	0.0484158	114.5	1
Gm9846	39.2427	2101.97	1.05522	30.7215	0	43.8185	Gm9846	7.05747	-4.84498	1.13e-19	3.79e-16	7	1
Capg	4.3603	8.17488	6.33133	0	0	0	Capg	-2.77777	-4.42586	8.57e-06	0.00393351	51	1
Frem1	424.693	412.831	389.377	264.205	337.847	269.83	Frem1	8.42943	-0.492815	2.27e-07	0.000192469	27	1
Ddc	0	0	0	10.5331	9.77693	8.07183	Ddc	-2.77777	5.0244	2.47e-08	3.4e-05	17	1
Dtna	395.915	398.525	371.438	324.77	304.171	321.72	Dtna	8.45503	-0.294415	0.000132298	0.0313364	98	1
Apoo-ps	41.8589	105.252	0	9.65532	0	0	Apoo-ps	3.65108	-3.92943	4.76e-10	1.11e-06	10	1
Slc1a3	1513.9	1526.66	1469.92	1357.89	1304.68	1220	Slc1a3	10.446	-0.21627	3.97e-05	0.0130875	71	1
Nrp2	2498.45	2576.11	2265.56	2001.29	2015.13	2195.54	Nrp2	11.1362	-0.240756	4.1e-05	0.0133247	72	1
Rsph4a	4.3603	5.1093	7.38655	0	0	0	Rsph4a	-2.77777	-4.26331	2.95e-05	0.0101592	68	1
Pld3	692.416	724.499	639.465	585.464	576.839	569.641	Pld3	9.29707	-0.247715	0.000185084	0.0420841	103	1
Paqr4	260.746	229.919	209.989	179.94	170.553	174.121	Paqr4	7.65887	-0.417445	0.000157047	0.0367804	100	1
Mt2	62.7884	89.9237	52.7611	125.519	115.151	140.68	Mt2	6.54393	0.892167	4.48e-07	0.000344615	30	1
Mt1	103.775	110.361	94.97	151.852	152.086	187.958	Mt1	7.02212	0.670251	7.99e-07	0.000550302	34	1
Spock2	847.643	828.729	795.637	730.294	700.68	663.043	Spock2	9.5668	-0.239411	9.75e-05	0.0248318	92	1
Spock3	224.12	237.072	206.824	160.629	170.553	169.508	Spock3	7.59079	-0.415959	7.25e-05	0.0209694	81	1
Sncb	559.863	575.307	516.004	444.145	424.753	437.032	Sncb	8.93511	-0.338414	8.32e-07	0.000556758	35	1
Hba-x	37.4986	38.8307	67.5342	21.9439	17.3812	25.3686	Hba-x	5.00709	-1.153	8.91e-05	0.0247252	84	1
Gjb2	94.1825	90.9456	85.473	61.443	65.1796	40.3592	Gjb2	6.14682	-0.696478	5.95e-05	0.0181043	77	1
Hba-a1	488.354	543.63	950.755	0	0	0	Hba-a1	-2.77777	-11.1414	8.21e-121	9.61e-117	2	1
Hba-a2	51.4516	39.8525	52.7611	418.69	483.415	517.75	Hba-a2	7.23609	3.30095	1.52e-132	3.56e-128	1	1
Ngef	210.167	216.634	177.277	156.241	143.395	134.915	Ngef	7.41602	-0.475211	8.43e-05	0.024078	82	1
Col20a1	0	9.19674	0	21.0662	20.6402	18.4499	Col20a1	2.97092	2.70952	4.03e-08	5.02e-05	18	1
Cd248	341.848	347.432	295.462	269.471	258.546	211.021	Cd248	8.15159	-0.414098	8.82e-05	0.0247252	83	1
Gm21949	13.0809	20.4372	0	0	0	0	Gm21949	-2.77777	-5.25498	2.2e-07	0.000192469	26	1
Nsun7	5.23236	4.08744	11.6074	0	0	0	Nsun7	-2.77777	-4.57542	5.71e-06	0.00303987	44	1
Prph	0	0	0	4.38878	7.60428	5.76559	Prph	-2.77777	4.34795	2.91e-05	0.0101592	67	1
Lamb1	923.512	885.953	808.3	689.039	726.752	752.987	Lamb1	9.63343	-0.271453	3.62e-05	0.0121178	70	1
Pcdhga4	155.227	139.995	160.394	200.129	191.193	230.624	Pcdhga4	7.4712	0.448972	0.000127876	0.0308748	97	1
Plekhg2	760.437	722.455	706.999	754.871	796.277	710.321	Plekhg2	9.53488	0.0464013	0.475774	1	7564	0
Plekhg3	13.953	8.17488	11.6074	18.4329	14.1222	9.22495	Plekhg3	3.6455	0.308557	0.468376	1	7475	0
Plekhg1	210.167	202.328	214.21	200.129	184.675	186.805	Plekhg1	7.6403	-0.132757	0.198157	1	3532	0
Plekhg6	0	0	0	0	0	0	Plekhg6	-2.77777	0.00939319	1	1	19220	0
4930592I03Rik	0	0	0	0	0	0	4930592I03Rik	-2.77777	0.00939319	1	1	19220	0
Plekhg4	54.9398	47.0056	56.982	44.7656	42.3667	49.5841	Plekhg4	5.61867	-0.217181	0.266619	1	4440	0
Plekhg5	149.994	134.886	141.4	142.197	114.064	132.609	Plekhg5	7.08444	-0.132514	0.320738	1	5469	0
Nsa2	926.128	951.352	981.357	1032.24	997.247	965.16	Nsa2	9.92973	0.0669591	0.221235	1	3837	0
Nampt	615.675	609.029	663.735	655.684	598.566	629.603	Nampt	9.29626	-0.00350722	0.988471	1	14647	0
Vmo1	0	0	0	0	0	0	Vmo1	-2.77777	0.00939319	1	1	19220	0
F930015N05Rik	6.10442	11.2405	4.22089	11.4108	11.9496	11.5312	F930015N05Rik	3.19278	0.694137	0.105013	1	2117	0
4931406P16Rik	453.471	488.449	483.292	470.478	476.897	487.769	4931406P16Rik	8.89701	0.0100186	0.887169	1	13357	0
Mir302d	0	0	0	0	0	0	Mir302d	-2.77777	0.00939319	1	1	19220	0
4930564K09Rik	0	0	0	0	0	0	4930564K09Rik	-2.77777	0.00939319	1	1	19220	0
Mier1	576.432	617.204	645.796	603.019	642.019	603.081	Mier1	9.26348	0.00679752	0.91688	1	13759	0
Mier2	429.054	418.963	387.267	414.301	423.667	397.826	Mier2	8.68596	0.000597136	1	1	19220	0
Mier3	455.216	471.078	473.795	455.556	435.617	476.238	Mier3	8.8493	-0.0340709	0.629167	1	9783	0
Aqp11	22.6736	15.3279	11.6074	18.4329	11.9496	11.5312	Aqp11	3.92598	-0.243179	0.523552	1	8376	0
Aqp12	0	0	0	0	0	0	Aqp12	-2.77777	0.00939319	1	1	19220	0
1810010H24Rik	14.825	19.4153	21.1044	12.2886	18.4675	18.4499	1810010H24Rik	4.12061	-0.169613	0.653357	1	10134	0
Rpl31-ps12	151.739	148.17	151.952	158.874	144.481	155.671	Rpl31-ps12	7.24612	0.0227005	0.843197	1	12739	0
Dag1	1709.24	1769.86	1672.53	1629.99	1631.66	1687.01	Dag1	10.7169	-0.0579878	0.208402	1	3674	0
Myadm	149.122	163.498	145.621	146.585	123.841	147.599	Myadm	7.18874	-0.132514	0.288681	1	5017	0
Gm15008	0	0	0	0	0	0	Gm15008	-2.77777	0.00939319	1	1	19220	0
Sacs	106.391	92.9893	103.412	86.8979	103.201	121.077	Sacs	6.67692	0.0394034	0.847221	1	12796	0
Zfp712	103.775	104.23	103.412	96.5532	114.064	87.637	Zfp712	6.66659	-0.0623024	0.6769	1	10439	0
Zfp710	501.435	458.815	498.065	502.077	488.847	473.932	Zfp710	8.92835	0.00645606	0.928725	1	13908	0
Zfp711	440.391	440.422	467.463	495.055	446.48	477.391	Zfp711	8.84878	0.0736839	0.285736	1	4973	0
Zfp715	281.676	291.23	323.953	305.459	292.222	305.576	Zfp715	8.2289	0.0102564	0.910375	1	13659	0
Mllt4	1902.84	1820.95	2007.03	1944.23	1878.26	2043.33	Mllt4	10.9164	0.0335893	0.528591	1	8451	0
Mllt6	811.016	723.477	869.503	855.813	926.636	806.03	Mllt6	9.69959	0.10667	0.155686	1	2946	0
Zfp719	233.712	223.787	251.143	236.994	280.272	246.767	Zfp719	7.93824	0.108579	0.281146	1	4901	0
Mllt1	1644.71	1708.55	1626.1	1616.83	1755.5	1669.72	Mllt1	10.7058	0.0180511	0.727023	1	11122	0
Mllt3	1185.13	1216.01	1310.59	1235	1237.33	1343.38	Mllt3	10.2928	0.0398608	0.491864	1	7792	0
Btg4	0	0	0	0	0	0	Btg4	-2.77777	0.00939319	1	1	19220	0
Btg3	96.7987	45.9837	5.27611	74.6093	46.712	40.3592	Btg3	5.68855	0.126978	0.811686	1	12314	0
Btg2	990.661	961.57	1001.41	1083.15	1012.46	998.601	Btg2	9.97685	0.067078	0.225687	1	3903	0
Btg1	973.219	949.308	988.743	1034.88	984.211	1171.57	Btg1	9.98857	0.132204	0.049966	0.909956	1286	0
Smok3a	0	0	0	0	0	0	Smok3a	-2.77777	0.00939319	1	1	19220	0
Smok3b	0	0	0	0	0	0	Smok3b	-2.77777	0.00939319	1	1	19220	0
Nupl1	611.314	644.794	667.956	629.352	627.896	619.225	Nupl1	9.30691	-0.0361332	0.588484	1	9258	0
Nupl2	101.159	120.579	116.074	86.0202	120.582	115.312	Nupl2	6.78034	-0.0695483	0.659937	1	10224	0
Ttc30a2	41.8589	31.6777	29.5462	33.3548	34.7624	33.4404	Ttc30a2	5.09194	-0.0215047	0.949836	1	14183	0
Npat	449.983	465.968	483.292	507.343	522.523	502.76	Npat	8.93115	0.131359	0.0447881	0.878506	1194	0
Ttc30a1	114.24	101.164	110.798	108.842	96.683	109.546	Ttc30a1	6.73962	-0.0500898	0.727366	1	11127	0
Gga1	674.103	614.138	653.182	691.672	640.932	708.015	Gga1	9.37388	0.0718927	0.282996	1	4931	0
Gga3	603.466	539.542	566.654	545.087	519.264	472.779	Gga3	9.0778	-0.153473	0.0397291	0.861532	1022	0
Gga2	606.082	604.941	571.93	570.542	579.012	573.1	Gga2	9.19027	-0.0496365	0.429867	1	6957	0
Sorbs1	753.46	739.827	779.809	780.326	738.702	809.489	Sorbs1	9.58286	0.0347526	0.57019	1	9014	0
Sorbs3	100.287	110.361	88.6387	96.5532	83.6471	101.474	Sorbs3	6.59667	-0.0874967	0.550205	1	8738	0
Sorbs2	1941.21	1970.15	1951.11	1908.24	1990.15	2071	Sorbs2	10.9454	0.0260786	0.590743	1	9286	0
Tshz2	151.739	133.864	132.958	115.864	135.791	146.446	Tshz2	7.08818	-0.0723016	0.56313	1	8903	0
Tshz3	204.062	245.246	232.149	250.161	256.373	232.93	Tshz3	7.88645	0.117856	0.228613	1	3947	0
Tshz1	1198.21	1142.44	1178.68	1255.19	1236.24	1237.3	Tshz1	10.2378	0.0833811	0.0875069	1	1870	0
Speer4d	0	0	0	0	0	0	Speer4d	-2.77777	0.00939319	1	1	19220	0
Speer4e	0	0	0	0	0	0	Speer4e	-2.77777	0.00939319	1	1	19220	0
Speer4f	0	0	0	0	0	0	Speer4f	-2.77777	0.00939319	1	1	19220	0
Speer4a	0	0	0	0	0	0	Speer4a	-2.77777	0.00939319	1	1	19220	0
Speer4b	0	0	0	0	0	0	Speer4b	-2.77777	0.00939319	1	1	19220	0
Arhgef28	61.0442	57.2242	48.5402	61.443	47.7983	58.8091	Arhgef28	5.80244	0.0107	0.961943	1	14345	0
Trnt1	427.31	427.138	423.144	459.067	437.789	396.673	Trnt1	8.74319	0.0178861	0.792073	1	12039	0
Arhgef26	369.754	378.088	388.322	357.247	373.696	427.807	Arhgef26	8.57919	0.028399	0.763222	1	11631	0
Efnb1	2735.65	2691.58	2693.98	2697.35	2620.22	2571.45	Efnb1	11.3816	-0.0418496	0.316977	1	5421	0
Mkl1	485.738	463.925	483.292	452.923	426.926	423.195	Mkl1	8.83126	-0.137107	0.0467042	0.88586	1232	0
Mkl2	330.511	299.405	349.279	303.704	344.365	347.089	Mkl2	8.36215	0.0233301	0.828866	1	12555	0
Lmna	120.344	135.907	113.964	81.6314	109.719	123.384	Lmna	6.83014	-0.234233	0.131244	1	2462	0
Fndc3c1	72.381	84.8144	63.3133	93.0422	101.028	65.7278	Fndc3c1	6.31801	0.236556	0.191179	1	3432	0
Sorcs1	326.151	335.17	314.456	322.137	278.099	343.629	Sorcs1	8.32146	-0.0479699	0.603593	1	9460	0
Sorcs2	231.096	247.29	201.547	191.351	198.798	201.796	Sorcs2	7.72432	-0.199932	0.0599886	0.98538	1425	0
Sorcs3	181.389	170.651	162.504	167.652	142.309	166.049	Sorcs3	7.36604	-0.112303	0.347062	1	5824	0
Trim34a	0	0	0	0	0	0	Trim34a	-2.77777	0.00939319	1	1	19220	0
Trim34b	0	0	0	0	0	3.45936	Trim34b	-2.77777	1.988	0.266894	1	4572.5	0
Prepl	1296.75	1270.17	1228.28	1173.56	1192.79	1215.39	Prepl	10.2632	-0.0835195	0.0870781	1	1866	0
4933412E24Rik	0	0	0	0	0	0	4933412E24Rik	-2.77777	0.00939319	1	1	19220	0
Cdhr2	0	0	0	0	0	0	Cdhr2	-2.77777	0.00939319	1	1	19220	0
Cdhr3	0	0	0	0	0	0	Cdhr3	-2.77777	0.00939319	1	1	19220	0
Cdhr5	0	0	0	0	0	0	Cdhr5	-2.77777	0.00939319	1	1	19220	0
Tcof1	713.345	721.433	693.281	731.171	785.414	661.89	Tcof1	9.48725	0.0337801	0.622035	1	9690	0
Gm3279	0	0	0	0	3.25898	0	Gm3279	-2.77777	1.90192	0.266894	1	4572.5	0
Prmt10	188.365	222.766	196.271	186.084	198.798	200.643	Prmt10	7.63508	-0.0529212	0.630791	1	9811	0
Olfr523	0	0	0	0	0	0	Olfr523	-2.77777	0.00939319	1	1	19220	0
Olfr522	0	0	0	0	0	0	Olfr522	-2.77777	0.00939319	1	1	19220	0
Olfr521	0	0	0	0	0	0	Olfr521	-2.77777	0.00939319	1	1	19220	0
Olfr520	0	0	0	0	0	0	Olfr520	-2.77777	0.00939319	1	1	19220	0
Olfr527	0	0	0	0	0	0	Olfr527	-2.77777	0.00939319	1	1	19220	0
Olfr525	0	0	0	0	0	0	Olfr525	-2.77777	0.00939319	1	1	19220	0
Olfr524	0	0	0	0	0	0	Olfr524	-2.77777	0.00939319	1	1	19220	0
Gm10640	0	0	0	0	0	0	Gm10640	-2.77777	0.00939319	1	1	19220	0
Gm10649	0	0	0	0	0	0	Gm10649	-2.77777	0.00939319	1	1	19220	0
Zik1	948.802	918.652	934.927	928.667	992.902	929.414	Zik1	9.87988	0.0248061	0.671414	1	10376	0
5730435O14Rik	0	0	0	0	0	0	5730435O14Rik	-2.77777	0.00939319	1	1	19220	0
Usp8	585.153	599.832	604.642	613.552	606.17	634.215	Usp8	9.24595	0.0509337	0.415646	1	6755	0
Usp1	1499.07	1573.66	1608.16	1696.7	1641.44	1464.46	Usp1	10.6261	0.0370322	0.522459	1	8357	0
Usp2	52.3236	43.94	40.0984	48.2766	42.3667	34.5936	Usp2	5.44494	-0.122783	0.589416	1	9270	0
Usp3	767.413	804.204	847.343	869.857	758.255	863.686	Usp3	9.67661	0.0428002	0.520488	1	8321	0
Usp4	1566.22	1550.16	1636.65	1580.84	1507.82	1648.96	Usp4	10.6273	-0.00468552	0.931228	1	13934	0
Usp5	2094.69	2117.29	2021.81	2061.85	1861.96	1917.64	Usp5	10.974	-0.0937828	0.066878	1	1521	0
Usp7	2432.18	2494.36	2486.1	2446.31	2499.64	2436.54	Usp7	11.2679	-0.00588118	0.892166	1	13423	0
Rpl38	985.428	991.204	939.148	999.765	1039.61	932.873	Rpl38	9.93854	0.0276744	0.641204	1	9954	0
Rpl39	1408.38	1515.42	1480.48	1502.72	1563.22	1459.85	Rpl39	10.5394	0.0392661	0.431981	1	6985	0
Rpl36	1337.74	1412.21	1249.38	1329.8	1320.97	1402.19	Rpl36	10.3902	0.0192183	0.745028	1	11379	0
Rpl37	1574.07	1610.45	1672.53	1661.59	1694.67	1672.02	Rpl37	10.6859	0.0499866	0.275789	1	4807	0
Rpl34	871.188	946.242	847.343	914.623	896.219	902.892	Rpl34	9.80797	0.0262657	0.658761	1	10204	0
Rpl35	1930.74	2017.15	1976.43	2103.98	2159.62	2042.17	Rpl35	10.9925	0.0900224	0.0445262	0.878506	1185	0
Rpl32	3053.08	3394.62	3323.95	3384.63	3408.89	3265.63	Rpl32	11.6903	0.0418344	0.397062	1	6504	0
Rpl30	1894.99	1981.39	1771.72	1804.67	1822.85	1879.58	Rpl30	10.8604	-0.0364691	0.476452	1	7574	0
Rpl31	2628.39	2678.3	2679.21	2802.68	2663.67	2746.73	Rpl31	11.3985	0.0404689	0.327014	1	5552	0
Anp32e	4499.83	4651.51	4675.69	4739.01	4735.29	4511	Anp32e	12.1785	0.0164205	0.682792	1	10521	0
Fam13b	720.322	677.493	768.202	744.338	714.802	776.049	Fam13b	9.51854	0.0453524	0.492769	1	7805	0
Fam13c	284.292	304.514	321.843	325.648	322.639	313.648	Fam13c	8.28531	0.0790445	0.331818	1	5625	0
Fam13a	24.4177	39.8525	34.8223	43.8878	39.1077	56.5028	Fam13a	5.29244	0.4934	0.037363	0.861532	983	0
Bcas2	878.165	898.215	872.669	890.045	840.816	901.739	Bcas2	9.7818	-0.00898568	0.883887	1	13313	0
Bcas3	166.564	163.498	187.83	163.263	165.122	168.355	Bcas3	7.40146	-0.0601578	0.604688	1	9474	0
Bcas1	0	0	0	0	0	0	Bcas1	-2.77777	0.00939319	1	1	19220	0
Gm8369	0	0	0	0	0	0	Gm8369	-2.77777	0.00939319	1	1	19220	0
Gm8363	0	0	0	0	0	0	Gm8363	-2.77777	0.00939319	1	1	19220	0
Hist3h2ba	498.819	553.848	493.844	505.588	458.43	589.244	Hist3h2ba	9.01298	0.00628359	0.959612	1	14315	0
Mlycd	128.193	126.711	131.903	129.908	127.1	114.159	Mlycd	6.98073	-0.0595433	0.662577	1	10266	0
Hist4h4	2.61618	3.06558	1.05522	0	0	3.45936	Hist4h4	0.686341	-0.961599	0.375686	1	6206	0
Rpl3l	0	0	0	0	0	0	Rpl3l	-2.77777	0.00939319	1	1	19220	0
Ttbk2	1263.62	1151.64	1342.24	1268.36	1264.48	1413.72	Ttbk2	10.326	0.0708267	0.287993	1	5009	0
Gm10046	0	0	4.22089	0	0	0	Gm10046	-2.77777	-2.26565	0.142076	1	2681	0
Ttbk1	775.262	774.57	756.594	849.669	754.996	849.849	Ttbk1	9.63137	0.0897782	0.154366	1	2931	0
Ncor2	1543.55	1386.66	1472.03	1440.4	1478.49	1682.4	Ncor2	10.551	0.0637982	0.338129	1	5718	0
Ncor1	3302.49	3314.91	3259.58	3347.76	3360.01	3628.86	Ncor1	11.7177	0.0656236	0.15221	1	2892	0
1810010D01Rik	0	0	0	0	0	0	1810010D01Rik	-2.77777	0.00939319	1	1	19220	0
Nkiras2	561.607	616.182	491.733	573.175	570.321	574.253	Nkiras2	9.1408	0.0410844	0.612792	1	9558	0
Gkn1	0	0	0	0	0	0	Gkn1	-2.77777	0.00939319	1	1	19220	0
Gkn2	0	0	0	0	0	0	Gkn2	-2.77777	0.00939319	1	1	19220	0
Gkn3	0	0	0	0	0	0	Gkn3	-2.77777	0.00939319	1	1	19220	0
Magohb	109.008	104.23	104.467	114.108	108.633	115.312	Magohb	6.77136	0.0895643	0.498613	1	7893	0
Nkiras1	236.328	276.924	227.928	246.65	211.834	246.767	Nkiras1	7.91287	-0.0716888	0.522001	1	8348	0
Ppme1	1124.96	1113.83	1199.79	1141.96	1068.94	1113.91	Ppme1	10.1384	-0.0485342	0.38268	1	6302	0
Gltpd2	2.61618	0	0	0	0	0	Gltpd2	-2.77777	-1.57557	0.266894	1	4572.5	0
Gltpd1	191.853	170.651	183.609	167.652	171.639	168.355	Gltpd1	7.4554	-0.105375	0.328632	1	5571	0
Gm19276	0	0	0	0	0	0	Gm19276	-2.77777	0.00939319	1	1	19220	0
Gm19277	0	0	0	0	0	0	Gm19277	-2.77777	0.00939319	1	1	19220	0
Gm14015	0	0	0	0	0	0	Gm14015	-2.77777	0.00939319	1	1	19220	0
Lrriq1	6.97648	6.13116	6.33133	4.38878	5.43163	0	Lrriq1	2.20337	-0.985097	0.161773	1	3032	0
Lrriq3	4.3603	0	3.16567	0	0	8.07183	Lrriq3	1.37742	0.101019	1	1	19220	0
Lrriq4	0	0	0	0	0	0	Lrriq4	-2.77777	0.00939319	1	1	19220	0
Vmn2r84	0	0	0	0	0	0	Vmn2r84	-2.77777	0.00939319	1	1	19220	0
Vmn2r85	0	0	0	0	0	0	Vmn2r85	-2.77777	0.00939319	1	1	19220	0
Vmn2r86	0	0	0	0	0	0	Vmn2r86	-2.77777	0.00939319	1	1	19220	0
Vmn2r87	0	0	0	0	0	3.45936	Vmn2r87	-2.77777	1.988	0.266894	1	4572.5	0
Gm15760	47.9633	33.7214	49.5954	36.8658	59.7479	48.431	Gm15760	5.52347	0.143849	0.607929	1	9509	0
Vmn2r81	0	0	0	0	0	0	Vmn2r81	-2.77777	0.00939319	1	1	19220	0
Vmn2r82	0	0	0	0	0	0	Vmn2r82	-2.77777	0.00939319	1	1	19220	0
Vmn2r83	0	0	0	0	0	0	Vmn2r83	-2.77777	0.00939319	1	1	19220	0
Tinf2	259.874	235.028	233.204	258.061	244.423	212.174	Tinf2	7.90959	-0.026896	0.812583	1	12324	0
Vmn2r88	0	0	0	0	0	0	Vmn2r88	-2.77777	0.00939319	1	1	19220	0
Vmn2r89	0	0	0	0	0	0	Vmn2r89	-2.77777	0.00939319	1	1	19220	0
Egf	18.3133	17.3716	17.9388	14.0441	15.2086	27.6749	Egf	4.20296	0.0862564	0.866377	1	13066	0
Slc4a11	16.5691	22.4809	25.3253	28.966	16.2949	28.828	Slc4a11	4.52485	0.202747	0.513071	1	8229	0
Slc4a10	154.355	125.689	134.013	120.253	142.309	118.771	Slc4a10	7.04933	-0.118778	0.362337	1	6033	0
4930519G04Rik	0	0	0	0	0	0	4930519G04Rik	-2.77777	0.00939319	1	1	19220	0
BC026585	9.59266	0	14.7731	9.65532	6.51796	6.91871	BC026585	2.98309	-0.0774634	1	1	19220	0
1700013D24Rik	0	0	0	0	0	0	1700013D24Rik	-2.77777	0.00939319	1	1	19220	0
Ptprz1	3016.46	3002.23	3027.43	2899.23	2885.28	3205.67	Ptprz1	11.5536	-0.00894782	0.852035	1	12870	0
Pold1	667.998	628.444	652.127	645.151	648.537	559.263	Pold1	9.30694	-0.0725911	0.313427	1	5369	0
Pold2	399.404	414.875	419.978	394.113	367.178	378.223	Pold2	8.62685	-0.115225	0.120337	1	2306	0
Pold3	599.106	616.182	570.875	626.718	596.393	533.894	Pold3	9.20581	-0.0237447	0.771147	1	11725	0
Pold4	34.8824	37.8088	36.9328	28.0882	24.9855	42.6654	Pold4	5.09377	-0.195384	0.43172	1	6983	0
Hdac1	888.63	883.909	864.227	907.601	910.341	840.624	Hdac1	9.78553	0.0118786	0.833329	1	12634	0
Hdac3	1189.49	1228.28	1228.28	1159.52	1201.48	1106.99	Hdac3	10.211	-0.0722337	0.1662	1	3095	0
Hdac2	3566.73	3717.53	3679.56	3778.74	3759.77	3966.73	Hdac2	11.8703	0.069542	0.099841	1	2047	0
Hdac5	1220.88	1155.72	1225.11	1166.54	1117.83	1171.57	Hdac5	10.1997	-0.0596097	0.245112	1	4160	0
Hdac4	257.258	240.137	253.253	244.894	232.474	277.902	Hdac4	7.97146	0.00885451	0.967887	1	14416	0
Hdac7	299.989	273.859	275.413	287.026	318.293	325.179	Hdac7	8.211	0.131799	0.152107	1	2890	0
Hdac6	954.034	894.128	935.982	946.222	891.874	880.983	Hdac6	9.841	-0.0341161	0.568359	1	8980	0
Hdac9	453.471	450.64	385.156	387.969	371.523	370.151	Hdac9	8.65203	-0.190685	0.0181529	0.628908	676	0
Hdac8	154.355	161.454	158.283	139.563	161.863	149.905	Hdac8	7.26857	-0.0709798	0.545292	1	8659	0
Gmpr	107.263	84.8144	79.1417	63.1985	78.2155	63.4215	Gmpr	6.29586	-0.404995	0.0162249	0.598467	634	0
Gmps	1057.81	1101.57	1155.47	1141.96	1158.02	1151.97	Gmps	10.139	0.0584714	0.261924	1	4376	0
1110032F04Rik	47.9633	34.7432	55.9268	57.9319	65.1796	44.9716	1110032F04Rik	5.66912	0.277901	0.208717	1	3680	0
4930557J02Rik	0	0	0	0	0	0	4930557J02Rik	-2.77777	0.00939319	1	1	19220	0
Pvr	27.9059	28.6121	21.1044	42.1323	26.0718	18.4499	Pvr	4.77284	0.158793	0.595807	1	9367	0
4732471J01Rik	3.48824	0	0	0	0	0	4732471J01Rik	-2.77777	-1.99061	0.142076	1	2681	0
Lix1l	860.724	870.625	945.479	864.59	901.65	935.179	Lix1l	9.80794	0.0131939	0.839322	1	12690	0
Ikzf5	354.057	394.438	417.868	393.235	403.027	401.285	Ikzf5	8.62187	0.0380664	0.623112	1	9707	0
Ikzf4	149.994	135.907	173.056	153.607	162.949	153.365	Ikzf4	7.27428	0.0340558	0.796334	1	12096	0
Ikzf1	22.6736	16.3498	18.994	19.3106	21.7265	18.4499	Ikzf1	4.2915	0.0360921	1	1	19220	0
Ikzf3	0	0	0	0	0	0	Ikzf3	-2.77777	0.00939319	1	1	19220	0
Ikzf2	54.0677	38.8307	58.0372	44.7656	64.0932	41.5123	Ikzf2	5.65012	-0.00540624	1	1	19220	0
H2afv	1668.25	1643.15	1597.61	1668.62	1689.24	1646.65	H2afv	10.6902	0.0277959	0.544046	1	8645	0
Mbtd1	1913.3	1930.29	2020.75	2103.11	2118.34	2188.62	Mbtd1	10.997	0.128368	0.00444299	0.310337	330	0
H2afx	1524.36	1617.6	1511.08	1521.15	1504.56	1485.22	H2afx	10.5766	-0.0447497	0.358194	1	5971	0
H2afy	2883.03	2981.79	2862.82	3010.71	3018.9	2956.6	H2afy	11.5275	0.0421204	0.296459	1	5108	0
H2afz	4833.83	5057.19	4927.89	5173.5	5212.19	4913.44	H2afz	12.2932	0.0460108	0.27084	1	4755	0
H2afj	268.595	247.29	236.37	272.105	217.265	249.074	H2afj	7.95675	-0.0267334	0.822375	1	12473	0
Theg	0	0	0	0	0	0	Theg	-2.77777	0.00939319	1	1	19220	0
Fgf18	15.6971	10.2186	24.2701	14.9219	17.3812	20.7561	Fgf18	4.10441	0.0803243	0.931977	1	13947	0
Fgf13	900.838	918.652	862.116	906.723	837.557	793.346	Fgf13	9.76411	-0.0796186	0.219813	1	3825	0
Fgf12	342.72	344.367	320.788	327.403	323.725	297.505	Fgf12	8.34844	-0.0873934	0.292515	1	5058	0
Fgf11	28.778	31.6777	34.8223	28.966	33.6761	33.4404	Fgf11	4.99517	0.0121311	1	1	19220	0
Fgf10	0	0	5.27611	3.51103	3.25898	0	Fgf10	0.994353	0.359682	0.800586	1	12167.5	0
Fgf17	0	0	0	0	0	0	Fgf17	-2.77777	0.00939319	1	1	19220	0
Fgf16	0	0	0	0	0	3.45936	Fgf16	-2.77777	1.988	0.266894	1	4572.5	0
Fgf15	284.292	360.717	260.64	286.149	294.394	205.255	Fgf15	8.13545	-0.204792	0.157624	1	2972	0
Fgf14	155.227	130.798	178.333	147.463	171.639	156.824	Fgf14	7.29188	0.0355041	0.814322	1	12352	0
Dpcr1	0	0	0	0	0	0	Dpcr1	-2.77777	0.00939319	1	1	19220	0
Prss46	0	0	0	0	0	0	Prss46	-2.77777	0.00939319	1	1	19220	0
Prss44	0	0	0	0	0	0	Prss44	-2.77777	0.00939319	1	1	19220	0
Prss45	0	0	0	0	0	0	Prss45	-2.77777	0.00939319	1	1	19220	0
Prss42	0	0	0	0	0	0	Prss42	-2.77777	0.00939319	1	1	19220	0
Prss43	0	0	0	0	0	0	Prss43	-2.77777	0.00939319	1	1	19220	0
Prss40	0	0	0	0	0	0	Prss40	-2.77777	0.00939319	1	1	19220	0
Prss41	0	0	0	0	0	0	Prss41	-2.77777	0.00939319	1	1	19220	0
Prss48	0	0	0	0	0	0	Prss48	-2.77777	0.00939319	1	1	19220	0
Phc1	1213.04	1238.49	1139.64	1241.15	1200.39	1126.6	Phc1	10.2206	-0.0092838	0.885193	1	13337	0
Phc3	647.941	655.012	776.643	674.117	715.889	764.518	Phc3	9.46266	0.0510652	0.521108	1	8333	0
Phc2	2617.05	2603.7	2518.82	2708.76	2628.91	2653.33	Phc2	11.3561	0.0461216	0.26623	1	4436	0
Golt1b	484.866	485.384	485.402	480.133	511.659	467.013	Golt1b	8.92405	0.00312279	0.974743	1	14494	0
Golt1a	0	0	0	0	0	0	Golt1a	-2.77777	0.00939319	1	1	19220	0
Med25	963.627	906.39	842.067	919.011	909.255	901.739	Med25	9.82497	0.00950178	0.895756	1	13485	0
4930544M13Rik	0	0	0	0	0	0	4930544M13Rik	-2.77777	0.00939319	1	1	19220	0
Chmp3	644.453	678.515	670.066	654.807	682.213	739.149	Chmp3	9.40527	0.0589573	0.381284	1	6283	0
Chmp7	1131.06	1103.61	1096.38	1206.92	1073.29	1103.53	Chmp7	10.1281	0.0226431	0.679694	1	10484	0
Chmp6	374.114	385.241	410.481	321.259	369.351	383.989	Chmp6	8.54587	-0.122509	0.142422	1	2759	0
Chmp5	935.721	907.412	946.534	943.589	932.068	946.711	Chmp5	9.86932	0.0168126	0.761379	1	11606	0
Recql5	272.083	224.809	271.192	274.738	273.754	228.318	Recql5	8.00831	0.0162965	0.875008	1	13183	0
Recql4	110.752	166.563	132.958	147.463	160.776	129.149	Recql4	7.14164	0.0923322	0.548579	1	8718	0
Gcnt7	0	0	0	0	0	0	Gcnt7	-2.77777	0.00939319	1	1	19220	0
Gcnt1	74.1251	87.88	70.6999	55.2987	51.0573	43.8185	Gcnt1	5.96146	-0.631862	0.000298339	0.0577447	121	0
Fam170b	0	0	0	0	0	0	Fam170b	-2.77777	0.00939319	1	1	19220	0
Fam170a	0	0	0	0	0	0	Fam170a	-2.77777	0.00939319	1	1	19220	0
Gcnt2	33.1383	23.5028	36.9328	29.8437	22.8128	28.828	Gcnt2	4.86328	-0.199579	0.460137	1	7366	0
Mark4	570.328	555.892	598.311	565.275	539.904	566.181	Mark4	9.14444	-0.0451804	0.500437	1	7912	0
Mark1	1404.89	1368.27	1389.73	1401.78	1391.58	1294.95	Mark1	10.4254	-0.0260788	0.616311	1	9616	0
Mark2	724.682	726.543	712.275	776.815	720.234	682.646	Mark2	9.49957	0.0107595	0.84902	1	12834	0
Mark3	1672.61	1579.8	1631.37	1715.14	1622.97	1684.71	Mark3	10.6891	0.0404974	0.394999	1	6478	0
4930565D16Rik	0	0	0	0	0	0	4930565D16Rik	-2.77777	0.00939319	1	1	19220	0
Nmd3	412.485	379.11	454.801	459.067	459.516	390.907	Nmd3	8.73421	0.0712431	0.407627	1	6656	0
Rps15a-ps6	175.284	150.213	159.339	171.163	162.949	174.121	Rps15a-ps6	7.37039	0.0679912	0.58545	1	9218	0
Extl1	4.3603	5.1093	4.22089	0	0	4.61248	Extl1	1.40536	-1.56956	0.0426524	0.861532	1157	0
Extl2	254.642	246.268	249.032	243.139	238.992	274.442	Extl2	7.97202	0.0126988	0.933293	1	13958	0
Extl3	1210.42	1274.26	1248.33	1254.31	1264.48	1216.54	Extl3	10.2816	0.00090055	0.978357	1	14531	0
Gm7609	0	0	0	0	0	0	Gm7609	-2.77777	0.00939319	1	1	19220	0
Tia1	1787.72	1725.92	1810.76	1790.62	1817.42	1688.17	Tia1	10.7896	-0.00765965	0.885048	1	13333	0
Tmem160	101.159	108.317	96.0252	88.6534	89.0787	106.087	Tmem160	6.61697	-0.106207	0.450578	1	7254	0
Tmem163	243.305	238.093	215.265	216.806	217.265	164.896	Tmem163	7.75036	-0.217985	0.0659557	1	1507	0
Tmem165	529.341	555.892	541.329	492.422	550.767	500.454	Tmem165	9.0449	-0.0754869	0.273915	1	4789	0
Tmem164	878.165	913.543	877.945	878.635	908.168	856.767	Tmem164	9.79039	-0.0141643	0.811858	1	12317	0
Tmem167	1267.1	1208.86	1227.22	1204.28	1275.35	1313.4	Tmem167	10.2869	0.0345836	0.532337	1	8493	0
Tmem169	212.783	178.826	211.044	228.217	214.006	232.93	Tmem169	7.73216	0.163888	0.121126	1	2312	0
Tmem168	340.104	354.585	346.113	373.924	384.559	375.917	Tmem168	8.50063	0.124235	0.0929855	1	1950	0
Tbc1d8	129.065	118.536	149.842	131.664	130.359	146.446	Tbc1d8	7.06938	0.0394803	0.778974	1	11866	0
Tbc1d9	1213.91	1226.23	1160.74	1170.05	1101.53	1158.88	Tbc1d9	10.1942	-0.0699457	0.176088	1	3210	0
Tbc1d1	573.816	599.832	571.93	579.319	565.976	547.731	Tbc1d1	9.16248	-0.0441001	0.510366	1	8046	0
Tbc1d2	6.97648	0	5.27611	10.5331	6.51796	6.91871	Tbc1d2	2.51412	0.968128	0.0975494	1	2015	0
Tbc1d4	200.574	171.673	166.725	196.618	189.021	201.796	Tbc1d4	7.55121	0.124218	0.281564	1	4907	0
Tbc1d5	211.039	192.11	215.265	193.106	202.057	183.346	Tbc1d5	7.63935	-0.0962327	0.368751	1	6098	0
Tbc1d7	204.062	199.263	206.824	201.884	224.869	207.561	Tbc1d7	7.69607	0.0560391	0.603399	1	9458	0
Tex13a	0	0	0	0	0	0	Tex13a	-2.77777	0.00939319	1	1	19220	0
4930405P13Rik	0	0	0	0	0	0	4930405P13Rik	-2.77777	0.00939319	1	1	19220	0
Mir3070a	0	0	0	0	0	0	Mir3070a	-2.77777	0.00939319	1	1	19220	0
Mir3070b	0	0	0	0	0	0	Mir3070b	-2.77777	0.00939319	1	1	19220	0
4933405E24Rik	0	0	0	0	0	0	4933405E24Rik	-2.77777	0.00939319	1	1	19220	0
Mir293	0	0	0	0	0	0	Mir293	-2.77777	0.00939319	1	1	19220	0
Akirin2	1099.67	1019.82	1091.1	1055.06	1042.87	1113.91	Akirin2	10.0639	0.00056833	1	1	19220	0
Akirin1	718.578	760.264	736.545	696.939	730.011	664.196	Akirin1	9.48675	-0.0832646	0.183958	1	3322	0
Olfr247	0	0	0	0	0	0	Olfr247	-2.77777	0.00939319	1	1	19220	0
Ap3m1	1008.97	1060.69	1002.46	1062.96	1053.74	1074.71	Ap3m1	10.0275	0.054955	0.289317	1	5024	0
Crhbp	0	0	0	4.38878	0	0	Crhbp	-2.77777	2.33132	0.0770332	1	1712	0
Limd2	961.883	985.073	921.209	973.432	915.773	939.792	Limd2	9.89103	-0.0198373	0.738518	1	11289	0
Limd1	553.758	612.094	546.605	610.919	567.062	559.263	Limd1	9.16726	0.0207316	0.754298	1	11524	0
1700046C09Rik	0	0	0	0	0	0	1700046C09Rik	-2.77777	0.00939319	1	1	19220	0
Nop58	1248.79	1333.53	1309.53	1418.45	1372.03	1304.18	Nop58	10.3779	0.0732887	0.153292	1	2912	0
Acsf2	115.984	127.733	118.185	95.6755	129.273	84.1777	Acsf2	6.80079	-0.227402	0.142508	1	2761	0
Acsf3	140.402	131.82	116.074	115.864	140.136	117.618	Acsf3	6.98825	-0.0555931	0.66702	1	10331	0
Klra14	0	0	0	0	0	0	Klra14	-2.77777	0.00939319	1	1	19220	0
1700018C11Rik	0	0	0	0	0	0	1700018C11Rik	-2.77777	0.00939319	1	1	19220	0
Sarnp	612.186	630.488	666.9	572.297	649.623	599.622	Sarnp	9.28003	-0.0680909	0.322751	1	5496	0
Cdk13	962.755	948.286	927.54	904.09	973.348	1004.37	Cdk13	9.89689	0.0218022	0.739916	1	11309	0
Kcnip4	57.556	75.6177	50.6507	57.9319	60.8342	61.1153	Kcnip4	5.92158	-0.0312807	0.895489	1	13480	0
Kcnip3	61.0442	52.1149	60.1477	82.5091	74.9565	79.5652	Kcnip3	6.07809	0.451747	0.00465086	0.310337	350	0
Kcnip2	167.436	177.804	147.731	145.708	161.863	127.996	Kcnip2	7.27109	-0.178608	0.162341	1	3040	0
Kcnip1	81.1016	74.5958	83.3625	63.1985	89.0787	73.7996	Kcnip1	6.27599	-0.0805594	0.613887	1	9576	0
4930553E22Rik	0	0	0	0	0	0	4930553E22Rik	-2.77777	0.00939319	1	1	19220	0
4930447A16Rik	0	0	0	0	0	0	4930447A16Rik	-2.77777	0.00939319	1	1	19220	0
Tpcn1	379.346	366.848	415.758	366.902	362.833	364.386	Tpcn1	8.55398	-0.086778	0.269453	1	4732	0
Tpcn2	62.7884	40.8744	50.6507	42.1323	45.6257	42.6654	Tpcn2	5.56343	-0.242661	0.248191	1	4205	0
Scnn1g	0	0	0	0	0	0	Scnn1g	-2.77777	0.00939319	1	1	19220	0
Ltbp4	217.143	212.547	228.983	201.884	233.56	231.777	Ltbp4	7.78776	0.018602	0.895737	1	13484	0
Ltbp3	195.342	185.979	184.664	171.163	184.675	182.193	Ltbp3	7.52312	-0.0730725	0.493726	1	7817	0
Ltbp2	6.10442	0	0	0	4.3453	0	Ltbp2	0.779693	-0.490398	0.778384	1	11853	0
Tcl1	0	0	0	0	0	0	Tcl1	-2.77777	0.00939319	1	1	19220	0
Olfr911-ps1	0	0	0	0	0	0	Olfr911-ps1	-2.77777	0.00939319	1	1	19220	0
Chadl	22.6736	20.4372	20.0492	20.1884	19.5539	14.9905	Chadl	4.29267	-0.206605	0.54876	1	8722	0
9530082P21Rik	280.803	256.487	276.468	308.97	252.028	252.533	9530082P21Rik	8.08329	-0.000403432	1	1	14758.5	0
Cxx1a	708.985	687.712	651.072	674.117	671.349	668.809	Cxx1a	9.40298	-0.023792	0.696002	1	10687	0
Secisbp2	184.877	215.612	201.547	196.618	195.539	187.958	Secisbp2	7.62199	-0.0535137	0.636775	1	9890	0
Cxx1c	319.174	314.733	314.456	307.215	296.567	290.586	Cxx1c	8.26205	-0.0845715	0.30405	1	5218	0
Cxx1b	708.985	666.253	660.569	674.117	683.299	654.971	Cxx1b	9.39808	-0.0166925	0.786104	1	11962	0
Cacna1h	1126.7	992.226	1001.41	1008.54	1028.75	975.538	Cacna1h	9.99723	-0.0505804	0.401887	1	6569	0
Cacna1i	84.5899	72.5521	80.1969	65.8318	54.3163	85.3308	Cacna1i	6.20186	-0.207958	0.242146	1	4114	0
Murc	28.778	32.6995	22.1597	28.966	28.2445	25.3686	Murc	4.79193	-0.0183685	1	1	14998.5	0
Calhm1	0	0	0	0	0	0	Calhm1	-2.77777	0.00939319	1	1	19220	0
Calhm2	9.59266	15.3279	6.33133	0	6.51796	6.91871	Calhm2	2.77203	-1.21777	0.0336027	0.846209	930	0
Cacna1a	326.151	324.952	280.689	265.083	254.2	257.145	Cacna1a	8.14732	-0.263154	0.00366606	0.277363	308	0
Cacna1b	395.043	403.635	435.807	409.912	383.473	453.176	Cacna1b	8.69175	0.0140445	0.872803	1	13154	0
Cacna1c	390.683	434.291	422.089	424.834	429.099	440.491	Cacna1c	8.72624	0.053777	0.455382	1	7302	0
Cacna1d	129.937	132.842	143.51	134.297	147.74	142.987	Cacna1d	7.11392	0.0650374	0.615687	1	9610	0
Cacna1e	465.68	417.941	456.911	481.888	481.242	458.941	Cacna1e	8.84622	0.0851887	0.229454	1	3955	0
Cacna1f	0	0	0	0	0	0	Cacna1f	-2.77777	0.00939319	1	1	19220	0
Cacna1g	401.148	398.525	409.426	338.814	363.919	368.998	Cacna1g	8.56776	-0.17399	0.0175155	0.614826	665	0
Impad1	1861.85	1949.71	2037.63	1865.23	1851.1	1938.39	Impad1	10.9047	-0.0487804	0.326678	1	5542	0
Cacna1s	0	0	0	0	0	0	Cacna1s	-2.77777	0.00939319	1	1	19220	0
Olfr1414	0	0	0	0	0	0	Olfr1414	-2.77777	0.00939319	1	1	19220	0
Xrn1	382.835	378.088	368.273	370.413	401.941	423.195	Xrn1	8.59731	0.0823777	0.307771	1	5281	0
Xrn2	1533.08	1617.6	1670.42	1652.82	1622.97	1628.2	Xrn2	10.6625	0.0245929	0.601382	1	9430	0
Pde11a	0	0	2.11044	0	0	0	Pde11a	-2.77777	-1.26565	0.511262	1	8132	0
Gm17689	0	0	0	0	0	0	Gm17689	-2.77777	0.00939319	1	1	19220	0
Dynlrb2	0	0	0	0	0	0	Dynlrb2	-2.77777	0.00939319	1	1	19220	0
Dynlrb1	1214.78	1237.47	1267.32	1245.54	1190.61	1277.66	Dynlrb1	10.2748	-0.00223928	0.976015	1	14508	0
Phb	776.134	726.543	683.784	691.672	709.371	726.465	Phb	9.4897	-0.0394326	0.52422	1	8389	0
1600015I10Rik	0	0	0	0	0	0	1600015I10Rik	-2.77777	0.00939319	1	1	19220	0
3230401D17Rik	172.668	184.957	188.885	179.94	184.675	187.958	3230401D17Rik	7.5171	0.0159211	0.89896	1	13517	0
Cnot8	618.291	667.275	625.747	626.718	653.968	648.053	Cnot8	9.32193	0.0130947	0.847092	1	12792	0
Gm10486	0	0	0	0	0	0	Gm10486	-2.77777	0.00939319	1	1	19220	0
Gm10487	0	0	0	0	0	0	Gm10487	-2.77777	0.00939319	1	1	19220	0
Gm10485	0	0	0	0	0	0	Gm10485	-2.77777	0.00939319	1	1	19220	0
Cnot3	955.778	896.171	953.921	1017.32	1010.28	968.62	Cnot3	9.91662	0.0946967	0.0899835	1	1914	0
Cnot2	999.381	963.614	1052.06	1012.05	1001.59	1094.31	Cnot2	9.9949	0.0437832	0.460007	1	7361	0
Cnot1	3149.01	3191.27	3136.12	3252.09	3292.65	3264.48	Cnot1	11.6501	0.0497997	0.189262	1	3399	0
Cnot7	1635.99	1612.5	1799.15	1771.31	1769.62	1678.94	Cnot7	10.7406	0.048409	0.364227	1	6050	0
Cnot6	1724.06	1740.23	1799.15	1684.42	1771.8	1757.35	Cnot6	10.77	-0.0137369	0.764216	1	11650	0
Cnot4	462.192	456.771	478.016	461.7	467.12	475.085	Cnot4	8.8667	0.00713501	0.929391	1	13916	0
Mir3107	0	0	0	0	0	0	Mir3107	-2.77777	0.00939319	1	1	19220	0
Mir3106	0	0	0	0	0	0	Mir3106	-2.77777	0.00939319	1	1	19220	0
Mir3104	0.87206	1.02186	1.05522	0.877757	1.08633	1.15312	Mir3104	0.015311	0.0799558	1	1	19220	0
Mir3103	0	0	0	0	0	0	Mir3103	-2.77777	0.00939319	1	1	19220	0
Mir3102	0.87206	1.02186	0	0	0	2.30624	Mir3102	-0.521504	0.284165	1	1	19220	0
Mir3101	2.61618	1.02186	2.11044	0.877757	1.08633	1.15312	Mir3101	0.496754	-0.882931	0.521882	1	8346	0
Mir3100	0.87206	1.02186	0	1.75551	1.08633	1.15312	Mir3100	-0.125184	1.0768	0.698436	1	10715	0
Oscar	3.48824	0	0	3.51103	0	6.91871	Oscar	1.0076	1.58013	0.243752	1	4136	0
Mir3109	0	0	0	0	0	0	Mir3109	-2.77777	0.00939319	1	1	19220	0
Mir3108	0	0	0	0	0	0	Mir3108	-2.77777	0.00939319	1	1	19220	0
Sirpb1a	0	0	0	0	0	0	Sirpb1a	-2.77777	0.00939319	1	1	19220	0
Sirpb1b	0	0	0	0	0	0	Sirpb1b	-2.77777	0.00939319	1	1	19220	0
B930018H19Rik	0	0	0	0	0	0	B930018H19Rik	-2.77777	0.00939319	1	1	19220	0
Ccdc7	0	0	0	0	0	0	Ccdc7	-2.77777	0.00939319	1	1	19220	0
Nfic	371.498	385.241	341.892	373.924	349.797	380.529	Nfic	8.52021	0.00736066	0.942852	1	14097	0
Nfib	4001.89	3889.2	4806.54	4509.91	4462.63	5544.2	Nfib	12.1439	0.193159	0.0324055	0.827631	917	0
Nfia	1725.81	1748.4	1892.01	1823.1	1885.86	2162.1	Nfia	10.8696	0.129714	0.0501063	0.911251	1287	0
Mir877	0	0	1.05522	0	0	0	Mir877	-2.77777	-0.265653	1	1	19220	0
Mir876	0	0	0	0	0	0	Mir876	-2.77777	0.00939319	1	1	19220	0
Mir875	0	0	0	0	0	0	Mir875	-2.77777	0.00939319	1	1	19220	0
Mir874	0	0	0	0	0	0	Mir874	-2.77777	0.00939319	1	1	19220	0
Mir879	0	0	0	0	0	0	Mir879	-2.77777	0.00939319	1	1	19220	0
Mir878	0	0	0	0	0	0	Mir878	-2.77777	0.00939319	1	1	19220	0
Cxcr3	0	0	0	0	0	0	Cxcr3	-2.77777	0.00939319	1	1	19220	0
Cxcr2	0	0	0	0	0	0	Cxcr2	-2.77777	0.00939319	1	1	19220	0
Cxcr1	0	0	0	0	0	0	Cxcr1	-2.77777	0.00939319	1	1	19220	0
Cxcr7	154.355	181.891	196.271	169.407	159.69	161.437	Cxcr7	7.41248	-0.118476	0.340513	1	5754	0
Ttyh1	1639.47	1585.93	1576.5	1727.43	1632.75	1549.79	Ttyh1	10.6605	0.0321066	0.528288	1	8447	0
Cxcr5	0	0	0	0	0	0	Cxcr5	-2.77777	0.00939319	1	1	19220	0
Ttyh3	5947.45	5768.4	5491.38	5802.85	5766.22	5819.79	Ttyh3	12.4933	0.0151485	0.724324	1	11077	0
Cyp2j11	0	0	0	0	0	0	Cyp2j11	-2.77777	0.00939319	1	1	19220	0
Cyp2j12	0	0	0	0	0	0	Cyp2j12	-2.77777	0.00939319	1	1	19220	0
Cyp2j13	0	0	0	2.63327	0	0	Cyp2j13	-2.77777	1.59436	0.266894	1	4572.5	0
Fbxl20	686.312	672.384	723.882	717.127	734.356	743.762	Fbxl20	9.4772	0.0760117	0.210482	1	3715	0
Tnfrsf13c	3.48824	0	0	0	3.25898	0	Tnfrsf13c	0.168497	-0.0980805	1	1	14882	0
Fbxl22	40.9868	45.9837	39.0432	43.0101	41.2804	25.3686	Fbxl22	5.2922	-0.200556	0.437499	1	7047	0
D19Bwg1357e	743.868	711.215	658.459	698.694	762.601	693.024	D19Bwg1357e	9.47427	0.0275703	0.704807	1	10810	0
5930412G12Rik	3.48824	0	7.38655	5.26654	3.25898	0	5930412G12Rik	1.68239	-0.351129	0.854487	1	12904	0
Dlc1	145.634	176.782	121.351	114.986	140.136	132.609	Dlc1	7.11132	-0.194745	0.18998	1	3410	0
Pkig	354.057	312.689	284.91	296.682	297.653	294.045	Pkig	8.2597	-0.0992622	0.283974	1	4938	0
U2surp	1607.21	1675.85	1687.3	1715.14	1726.17	1702	U2surp	10.7188	0.0493479	0.269642	1	4733	0
Pkib	8.7206	0	7.38655	7.02205	0	5.76559	Pkib	2.25819	-0.332951	0.775252	1	11795.5	0
1810026J23Rik	989.789	1037.19	1063.66	1026.1	1052.65	976.692	1810026J23Rik	10.0005	-0.0165261	0.787118	1	11978	0
Arhgef25	478.761	432.247	465.353	488.033	430.185	484.31	Arhgef25	8.85527	0.0271704	0.725083	1	11088	0
Lnpep	405.508	432.247	425.255	394.113	419.322	485.463	Lnpep	8.7379	0.0404223	0.657092	1	10186	0
Gss	106.391	121.601	98.1357	115.864	111.892	106.087	Gss	6.7812	0.0337272	0.813969	1	12345	0
Gsr	336.615	329.039	332.395	348.469	368.264	295.198	Gsr	8.38797	0.0199299	0.821563	1	12458	0
Izumo1	0	0	0	0	0	0	Izumo1	-2.77777	0.00939319	1	1	19220	0
Izumo2	0	0	0	0	0	0	Izumo2	-2.77777	0.00939319	1	1	19220	0
Izumo3	0	0	0	0	0	0	Izumo3	-2.77777	0.00939319	1	1	19220	0
Izumo4	63.6604	43.94	42.2089	34.2325	45.6257	38.0529	Izumo4	5.46931	-0.345427	0.115066	1	2227	0
Gsn	134.297	169.629	113.964	114.986	130.359	171.815	Gsn	7.12076	-0.00252285	0.984091	1	14604	0
Wnt3	11.3368	7.15302	9.497	11.4108	7.60428	8.07183	Wnt3	3.19814	-0.0471488	1	1	19220	0
Wnt2	0	0	0	0	0	3.45936	Wnt2	-2.77777	1.988	0.266894	1	4572.5	0
Wnt1	0	0	0	0	4.3453	0	Wnt1	-2.77777	2.31696	0.142076	1	2681	0
Wnt6	6.97648	0	0	0	5.43163	6.91871	Wnt6	1.62953	0.823979	0.445946	1	7187.5	0
Wnt4	19.1853	14.306	15.8283	12.2886	18.4675	6.91871	Wnt4	3.84485	-0.388562	0.339809	1	5740	0
Trpd52l3	0	0	0	0	0	0	Trpd52l3	-2.77777	0.00939319	1	1	19220	0
Grhl1	11.3368	4.08744	0	7.89981	6.51796	10.3781	Grhl1	2.70461	0.6849	0.370976	1	6134	0
Grhl2	0	0	0	0	0	0	Grhl2	-2.77777	0.00939319	1	1	19220	0
Grhl3	10.4647	11.2405	10.5522	11.4108	0	4.61248	Grhl3	2.92187	-1.00946	0.0869809	1	1865	0
1190005I06Rik	17.4412	11.2405	17.9388	21.0662	16.2949	18.4499	1190005I06Rik	4.08772	0.259585	0.410775	1	6688	0
Defa6	0	0	0	0	0	0	Defa6	-2.77777	0.00939319	1	1	19220	0
Defa5	0	0	0	0	0	0	Defa5	-2.77777	0.00939319	1	1	19220	0
Defa4	0	0	0	0	0	0	Defa4	-2.77777	0.00939319	1	1	19220	0
Defa3	0	0	0	0	0	0	Defa3	-2.77777	0.00939319	1	1	19220	0
Cyp4f41-ps	0	0	0	0	0	5.76559	Cyp4f41-ps	-2.77777	2.72497	0.0770332	1	1712	0
Hhatl	0	0	0	0	0	0	Hhatl	-2.77777	0.00939319	1	1	19220	0
Tmprss9	0	0	0	0	3.25898	4.61248	Tmprss9	-2.77777	3.17413	0.0135694	0.54887	565	0
Cyp4a12a	0	0	0	0	0	0	Cyp4a12a	-2.77777	0.00939319	1	1	19220	0
Tmprss2	0	0	0	0	0	0	Tmprss2	-2.77777	0.00939319	1	1	19220	0
Tmprss3	0	0	0	0	0	0	Tmprss3	-2.77777	0.00939319	1	1	19220	0
Tmprss4	0	0	0	0	0	0	Tmprss4	-2.77777	0.00939319	1	1	19220	0
Tmprss5	0	6.13116	8.44178	5.26654	5.43163	0	Tmprss5	2.05729	-0.445928	0.751787	1	11492.5	0
Tmprss6	0	0	0	0	0	0	Tmprss6	-2.77777	0.00939319	1	1	19220	0
Tmprss7	13.0809	10.2186	7.38655	14.9219	14.1222	9.22495	Tmprss7	3.51385	0.318595	0.504583	1	7977	0
Trhr	6.10442	9.19674	6.33133	6.1443	8.69061	5.76559	Trhr	2.81491	-0.0705209	1	1	14932	0
4933403G14Rik	68.8928	88.9018	84.4178	77.2426	81.4744	104.934	4933403G14Rik	6.39634	0.122356	0.488208	1	7746	0
4933427I22Rik	0	0	0	0	0	0	4933427I22Rik	-2.77777	0.00939319	1	1	19220	0
Tmed11	0	0	0	0	0	0	Tmed11	-2.77777	0.00939319	1	1	19220	0
Uqcrc1	1474.65	1480.68	1461.48	1481.65	1395.93	1414.88	Uqcrc1	10.5032	-0.0412011	0.394769	1	6476	0
Sdpr	3.48824	3.06558	0	3.51103	3.25898	3.45936	Sdpr	1.44853	0.642308	0.645532	1	10020	0
Gm15217	0	0	0	0	0	0	Gm15217	-2.77777	0.00939319	1	1	19220	0
Rrh	0	0	0	0	0	0	Rrh	-2.77777	0.00939319	1	1	19220	0
3110082I17Rik	81.9737	100.142	91.8043	94.7977	82.5608	111.853	3110082I17Rik	6.55183	0.0783664	0.633145	1	9849	0
Id4	2775.77	2742.67	2965.17	2971.21	2972.19	2714.44	Id4	11.4802	0.0293273	0.568915	1	8992	0
Id2	1267.98	1310.02	1277.87	1307.86	1280.78	1352.61	Id2	10.3437	0.031593	0.52136	1	8336	0
Id3	258.13	301.449	203.658	231.728	236.819	217.939	Id3	7.91457	-0.152899	0.230119	1	3970	0
Id1	171.796	171.673	149.842	149.219	147.74	125.69	Id1	7.24987	-0.223035	0.0697101	1	1574	0
Rrnad1	190.109	176.782	242.701	211.539	218.352	194.877	Rrnad1	7.68448	0.0354764	0.761961	1	11617	0
Tpd52	129.937	133.864	127.682	108.842	117.323	115.312	Tpd52	6.92926	-0.19716	0.0933644	1	1956	0
Asgr1	3.48824	0	0	0	0	0	Asgr1	-2.77777	-1.99061	0.142076	1	2681	0
Asgr2	0	0	0	0	0	0	Asgr2	-2.77777	0.00939319	1	1	19220	0
Csn2	0	0	0	0	0	0	Csn2	-2.77777	0.00939319	1	1	19220	0
Csn3	0	0	0	0	0	0	Csn3	-2.77777	0.00939319	1	1	19220	0
Supt16	2597	2721.21	2754.13	2758.79	2763.61	2596.82	Supt16	11.398	0.00835545	0.847134	1	12795	0
Trub1	147.378	152.257	137.179	167.652	129.273	136.068	Trub1	7.17957	-0.0126784	0.959129	1	14305	0
Trub2	384.579	346.411	373.549	334.425	381.3	364.386	Trub2	8.50813	-0.0322629	0.673789	1	10402	0
Ids	2519.38	2490.27	2585.29	2449.82	2524.62	2662.55	Ids	11.3098	0.00796405	0.876711	1	13204	0
Zfp503	177.028	200.285	165.67	201.006	180.33	199.49	Zfp503	7.5484	0.0971996	0.39032	1	6414	0
Zfp507	634.86	646.837	652.127	714.494	683.299	767.977	Zfp507	9.41399	0.163423	0.0107421	0.503247	499	0
Ide	855.491	856.319	760.815	840.013	899.478	829.092	Ide	9.71433	0.0549294	0.41007	1	6683	0
Arpp21	196.214	191.088	223.707	213.295	225.956	224.858	Arpp21	7.7302	0.120227	0.244411	1	4152	0
Barhl2	102.903	106.273	92.8595	80.7536	90.165	79.5652	Barhl2	6.51861	-0.270003	0.0537865	0.941464	1338	0
Barhl1	0	0	0	0	0	0	Barhl1	-2.77777	0.00939319	1	1	19220	0
Gsta4	310.454	311.667	314.456	299.315	296.567	259.452	Gsta4	8.22084	-0.13091	0.134823	1	2511	0
Gsta1	0	0	0	0	0	0	Gsta1	-2.77777	0.00939319	1	1	19220	0
Gsta2	0	0	0	0	0	0	Gsta2	-2.77777	0.00939319	1	1	19220	0
Gsta3	0	0	0	0	0	0	Gsta3	-2.77777	0.00939319	1	1	19220	0
Lyl1	0	0	0	0	0	0	Lyl1	-2.77777	0.00939319	1	1	19220	0
Med30	156.971	151.235	157.228	162.385	175.985	148.752	Med30	7.31032	0.0657061	0.573461	1	9055	0
Med31	123.833	85.8363	111.854	124.641	126.014	129.149	Med31	6.86398	0.240338	0.0987753	1	2026	0
Tmem29	231.968	179.847	189.94	208.028	193.366	193.724	Tmem29	7.64007	-0.0160007	0.884435	1	13322	0
Gcm1	0	0	0	0	0	0	Gcm1	-2.77777	0.00939319	1	1	19220	0
Tmem28	43.603	43.94	45.3745	41.2546	47.7983	49.5841	Tmem28	5.49982	0.0607808	0.822874	1	12478	0
Gm6537	6.97648	0	0	0	2.17265	0	Gm6537	0.376016	-1.68304	0.222511	1	3859.5	0
Gm6531	0	0	0	0	0	0	Gm6531	-2.77777	0.00939319	1	1	19220	0
Ccnyl1	245.921	237.072	213.155	222.072	211.834	212.174	Ccnyl1	7.80445	-0.10768	0.279577	1	4869	0
Tat	0	0	0	0	0	0	Tat	-2.77777	0.00939319	1	1	19220	0
1700018G05Rik	0	0	0	0	0	0	1700018G05Rik	-2.77777	0.00939319	1	1	19220	0
Upk2	0	0	0	0	0	0	Upk2	-2.77777	0.00939319	1	1	19220	0
Taz	310.454	290.208	283.855	279.127	270.495	257.145	Taz	8.13741	-0.132737	0.131103	1	2460	0
Mir409	0.87206	2.04372	1.05522	0	1.08633	1.15312	Mir409	-0.0086403	-0.826362	0.698155	1	10708	0
Aacs	790.087	882.887	827.294	820.703	970.089	706.862	Aacs	9.70215	-0.00150945	0.997461	1	14702	0
Olfr196	0	0	0	0	0	0	Olfr196	-2.77777	0.00939319	1	1	19220	0
Olfr197	0	0	0	0	0	0	Olfr197	-2.77777	0.00939319	1	1	19220	0
Olfr194	0	0	0	0	0	0	Olfr194	-2.77777	0.00939319	1	1	19220	0
Olfr195	0	0	0	0	0	0	Olfr195	-2.77777	0.00939319	1	1	19220	0
Olfr192	0	0	0	0	0	0	Olfr192	-2.77777	0.00939319	1	1	19220	0
Olfr193	0	0	0	0	0	0	Olfr193	-2.77777	0.00939319	1	1	19220	0
Olfr190	0	0	0	0	0	0	Olfr190	-2.77777	0.00939319	1	1	19220	0
Olfr191	0	0	0	0	0	0	Olfr191	-2.77777	0.00939319	1	1	19220	0
Immp1l	180.517	196.197	208.934	169.407	234.646	174.121	Immp1l	7.59966	-0.0185282	0.895723	1	13483	0
Prl7a1	0	0	0	0	0	0	Prl7a1	-2.77777	0.00939319	1	1	19220	0
Prl7a2	0	0	0	0	0	0	Prl7a2	-2.77777	0.00939319	1	1	19220	0
Olfr198	0	0	0	0	0	0	Olfr198	-2.77777	0.00939319	1	1	19220	0
Olfr199	0	0	0	0	0	0	Olfr199	-2.77777	0.00939319	1	1	19220	0
Hotair	0	0	0	0	0	0	Hotair	-2.77777	0.00939319	1	1	19220	0
Lrrc18	0	0	3.16567	0	0	0	Lrrc18	-2.77777	-1.85062	0.266894	1	4572.5	0
Mb	0	0	0	0	0	0	Mb	-2.77777	0.00939319	1	1	19220	0
Lrrc17	210.167	250.356	187.83	168.529	192.28	179.887	Lrrc17	7.62469	-0.261961	0.03153	0.813274	907	0
Lrrc14	243.305	272.837	243.756	255.427	233.56	239.849	Lrrc14	7.95459	-0.0602112	0.559874	1	8862	0
Lrrc15	3.48824	5.1093	0	3.51103	0	4.61248	Lrrc15	1.47805	-0.0818225	1	1	14751	0
Lrrc10	0	0	0	0	0	0	Lrrc10	-2.77777	0.00939319	1	1	19220	0
Basp1	7704.65	7836.65	7580.72	7591.72	7195.82	7772.02	Basp1	12.8943	-0.0355281	0.399583	1	6543	0
Fiz1	660.15	628.444	638.409	646.029	693.076	646.9	Fiz1	9.34894	0.04351	0.503928	1	7965	0
Nespas	8.7206	10.2186	9.497	13.1664	20.6402	17.2968	Nespas	3.66754	0.845688	0.0261978	0.741005	828	0
Apopt1	160.459	161.454	154.062	181.696	169.467	157.977	Apopt1	7.35837	0.0971746	0.383715	1	6320	0
Myd88	16.5691	14.306	14.7731	21.0662	23.8992	23.0624	Myd88	4.21531	0.575561	0.0614428	0.992989	1448	0
Gm20806	0	0	0	0	0	0	Gm20806	-2.77777	0.00939319	1	1	19220	0
D930016D06Rik	204.934	173.716	211.044	182.573	228.128	212.174	D930016D06Rik	7.65835	0.0789757	0.543123	1	8634	0
Gm20809	0	0	0	0	0	0	Gm20809	-2.77777	0.00939319	1	1	19220	0
1700012B09Rik	0	0	0	0	0	0	1700012B09Rik	-2.77777	0.00939319	1	1	19220	0
Gm11186	0	0	0	0	0	0	Gm11186	-2.77777	0.00939319	1	1	19220	0
1700028D13Rik	0	0	0	0	0	0	1700028D13Rik	-2.77777	0.00939319	1	1	19220	0
Mrgpra3	0	0	0	0	0	0	Mrgpra3	-2.77777	0.00939319	1	1	19220	0
4930539M17Rik	0	0	0	0	0	0	4930539M17Rik	-2.77777	0.00939319	1	1	19220	0
Glb1l2	30.5221	44.9618	35.8776	28.966	39.1077	29.9811	Glb1l2	5.12235	-0.183591	0.471185	1	7508	0
Glb1l3	0	0	0	0	0	0	Glb1l3	-2.77777	0.00939319	1	1	19220	0
Gm4827	0	0	0	0	0	0	Gm4827	-2.77777	0.00939319	1	1	19220	0
D17H6S53E	103.775	112.405	124.516	110.597	111.892	107.24	D17H6S53E	6.80378	-0.0472044	0.759727	1	11584	0
Efhd2	804.04	798.073	800.914	817.192	835.385	732.23	Efhd2	9.64018	-0.01098	0.882347	1	13283	0
Efhd1	27.9059	45.9837	39.0432	47.3989	36.9351	43.8185	Efhd1	5.32556	0.182396	0.417232	1	6786	0
Usp47	2565.6	2549.54	2520.93	2620.1	2637.6	2764.03	Usp47	11.3492	0.0710832	0.0970525	1	2011	0
Eddm3b	0	0	0	0	0	0	Eddm3b	-2.77777	0.00939319	1	1	19220	0
Zcchc13	0	0	1.05522	0	0	0	Zcchc13	-2.77777	-0.265653	1	1	19220	0
Zcchc12	788.343	889.018	741.821	764.526	738.702	667.656	Zcchc12	9.57722	-0.156237	0.0421735	0.861532	1065	0
Zcchc11	1172.05	1195.58	1230.39	1235.88	1247.1	1198.09	Zcchc11	10.2445	0.0329258	0.498016	1	7884	0
Zcchc10	90.6943	87.88	72.8103	96.5532	78.2155	91.0964	Zcchc10	6.42919	0.0807982	0.603019	1	9450	0
Zcchc17	368.009	370.935	375.659	371.291	375.869	360.926	Zcchc17	8.53312	-0.00846103	0.92961	1	13920	0
Zcchc16	5.23236	11.2405	0	7.02205	8.69061	5.76559	Zcchc16	2.64845	0.382789	0.620309	1	9669	0
Olfr1274-ps	0	0	0	0	0	0	Olfr1274-ps	-2.77777	0.00939319	1	1	19220	0
Zcchc14	2169.69	2131.6	2134.71	2148.75	2218.28	2468.83	Zcchc14	11.1105	0.0869569	0.121375	1	2320	0
Krt23	0	0	0	0	0	0	Krt23	-2.77777	0.00939319	1	1	19220	0
Krt20	0	2.04372	0	0	0	0	Krt20	-2.77777	-1.2193	0.511262	1	8132	0
Zcchc18	1301.99	1273.24	1196.62	1210.43	1117.83	1231.53	Zcchc18	10.2544	-0.0834798	0.137118	1	2538	0
Krt26	0	0	0	0	0	0	Krt26	-2.77777	0.00939319	1	1	19220	0
Krt27	0	0	0	0	0	0	Krt27	-2.77777	0.00939319	1	1	19220	0
Krt24	0	0	0	0	0	0	Krt24	-2.77777	0.00939319	1	1	19220	0
Krt25	0	0	0	0	0	0	Krt25	-2.77777	0.00939319	1	1	19220	0
Alkbh7	78.4854	81.7488	68.5894	83.3869	74.9565	66.8809	Alkbh7	6.24169	-0.0228741	0.93461	1	13976	0
Dnaja2	1863.59	1865.92	1860.36	1940.72	1880.43	1790.79	Dnaja2	10.8665	0.0056868	0.892185	1	13424	0
Dnaja3	389.811	393.416	371.438	383.58	404.113	364.386	Dnaja3	8.58668	-0.00323576	0.978471	1	14534	0
Dnaja1	3843.17	3791.1	4023.56	3986.77	3932.5	4031.3	Dnaja1	11.9419	0.0357803	0.384277	1	6329	0
Dnaja4	51.4516	53.1367	45.3745	44.7656	51.0573	35.7467	Dnaja4	5.54911	-0.188779	0.368776	1	6101	0
A630010A05Rik	0	0	0	0	0	0	A630010A05Rik	-2.77777	0.00939319	1	1	19220	0
0610009B14Rik	0	0	0	0	0	0	0610009B14Rik	-2.77777	0.00939319	1	1	19220	0
Gm19402	0.87206	0	0	0	0	0	Gm19402	-2.77777	0.00939319	1	1	19220	0
Acer2	15.6971	11.2405	17.9388	14.9219	7.60428	20.7561	Acer2	3.87683	-0.0521779	0.92704	1	13886	0
Acer3	62.7884	69.4865	67.5342	60.5652	70.6112	55.3497	Acer3	6.00789	-0.0992444	0.585663	1	9225	0
Acer1	0	0	0	0	0	0	Acer1	-2.77777	0.00939319	1	1	19220	0
Recql	200.574	215.612	335.561	215.05	287.876	309.036	Recql	8.02472	0.111166	0.548329	1	8714	0
D330045A20Rik	11.3368	17.3716	17.9388	14.0441	20.6402	11.5312	D330045A20Rik	3.95205	-0.0134135	1	1	19220	0
C330008G21Rik	0	0	0	0	0	0	C330008G21Rik	-2.77777	0.00939319	1	1	19220	0
Trpt1	56.6839	41.8963	45.3745	53.5432	47.7983	42.6654	Trpt1	5.58477	0.000522604	1	1	19220	0
Alppl2	0	0	0	0	0	0	Alppl2	-2.77777	0.00939319	1	1	19220	0
Lactb2	52.3236	40.8744	36.9328	52.6654	59.7479	50.7372	Lactb2	5.60198	0.326241	0.112937	1	2201	0
Agbl4	0	0	0	0	8.69061	0	Agbl4	-2.77777	3.31696	0.0135694	0.54887	565	0
Agbl3	38.3707	25.5465	21.1044	24.5772	30.4171	27.6749	Agbl3	4.80455	-0.0404801	0.896069	1	13488	0
Agbl2	0	0	0	0	0	0	Agbl2	-2.77777	0.00939319	1	1	19220	0
Agbl1	0	0	6.33133	0	0	0	Agbl1	-2.77777	-2.85062	0.042496	0.861532	1113	0
Ccser2	995.893	1041.28	1057.33	1053.31	1104.79	1138.13	Ccser2	10.0561	0.09111	0.0953813	1	1988	0
Ccser1	275.571	262.618	347.168	288.782	313.948	365.539	Ccser1	8.26973	0.129148	0.283381	1	4934	0
Stard8	28.778	17.3716	17.9388	19.3106	26.0718	29.9811	Stard8	4.53393	0.233804	0.513337	1	8236	0
Srp14	918.28	923.762	834.681	863.713	914.686	879.83	Srp14	9.79629	-0.010002	0.860147	1	12986	0
Stard3	265.106	245.246	285.965	252.794	273.754	253.686	Stard3	8.03752	-0.0294374	0.765546	1	11665	0
Srp19	333.127	342.323	344.002	305.459	360.66	304.423	Srp19	8.37315	-0.0709308	0.416612	1	6773	0
Stard6	0	0	5.27611	0	4.3453	4.61248	Stard6	1.19635	0.763666	0.48832	1	7751	0
Stard7	1541.8	1482.72	1564.89	1480.78	1466.54	1366.45	Stard7	10.5345	-0.0893643	0.0807256	1	1794	0
Stard4	507.539	561.001	537.108	534.554	555.113	467.013	Stard4	9.04164	-0.0446841	0.587301	1	9244	0
Stard5	47.9633	41.8963	35.8776	51.7877	63.0069	53.0435	Stard5	5.59763	0.416659	0.0378503	0.861532	992	0
1700110C19Rik	0	0	0	0	3.25898	0	1700110C19Rik	-2.77777	1.90192	0.266894	1	4572.5	0
Dock8	0	0	0	0	0	0	Dock8	-2.77777	0.00939319	1	1	19220	0
Dock9	311.326	347.432	303.904	285.271	310.689	288.28	Dock9	8.26463	-0.122592	0.162165	1	3038	0
Dock2	0	0	0	0	0	0	Dock2	-2.77777	0.00939319	1	1	19220	0
Dock3	1173.79	1082.15	1109.04	1095.44	1041.79	1066.63	Dock3	10.096	-0.0707867	0.188077	1	3387	0
Dock1	541.55	521.149	524.445	580.197	510.573	553.497	Dock1	9.07276	0.0510123	0.457701	1	7322	0
Dock6	173.54	171.673	168.836	162.385	141.222	129.149	Dock6	7.29662	-0.248347	0.0399029	0.861532	1024	0
Dock7	1976.96	2031.46	2104.11	2029.37	2042.29	2111.36	Dock7	11.0009	0.0165432	0.718313	1	11001	0
Dock4	565.967	625.378	572.986	621.452	568.148	654.971	Dock4	9.23203	0.0641645	0.373571	1	6173	0
Dock5	122.088	112.405	103.412	79.8759	98.8557	79.5652	Dock5	6.62172	-0.387588	0.00633425	0.379407	391	0
Phxr4	0	0	0	0	0	0	Phxr4	-2.77777	0.00939319	1	1	19220	0
Hsd17b12	1176.41	1253.82	1152.3	1166.54	1173.23	1113.91	Hsd17b12	10.1954	-0.0528447	0.328669	1	5572	0
Hsd17b13	0	0	0	0	0	0	Hsd17b13	-2.77777	0.00939319	1	1	19220	0
Hsd17b10	437.774	415.897	387.267	381.824	414.976	400.132	Hsd17b10	8.66621	-0.0520886	0.476261	1	7572	0
Hsd17b11	26.1618	31.6777	29.5462	23.6994	31.5035	18.4499	Hsd17b11	4.74103	-0.246657	0.358009	1	5968	0
Hsd17b14	0	0	0	0	0	0	Hsd17b14	-2.77777	0.00939319	1	1	19220	0
4930519H02Rik	0	0	0	0	0	0	4930519H02Rik	-2.77777	0.00939319	1	1	19220	0
Cngb1	5.23236	4.08744	4.22089	3.51103	0	6.91871	Cngb1	1.98597	-0.376598	0.576948	1	9104	0
Cngb3	0	0	0	0	0	0	Cngb3	-2.77777	0.00939319	1	1	19220	0
Cox20	213.655	206.416	207.879	209.784	224.869	222.552	Cox20	7.74239	0.0656959	0.524382	1	8392	0
Nup214	627.011	537.498	572.986	590.73	588.789	637.675	Nup214	9.21018	0.0647029	0.394528	1	6456	0
Nup210	705.497	716.324	652.127	716.25	675.695	653.818	Nup210	9.42333	-0.019741	0.780341	1	11884	0
Gm2002	0	0	0	0	0	0	Gm2002	-2.77777	0.00939319	1	1	19220	0
4930448F12Rik	0	0	0	0	0	0	4930448F12Rik	-2.77777	0.00939319	1	1	19220	0
Olfr1158	0	0	0	0	0	0	Olfr1158	-2.77777	0.00939319	1	1	19220	0
Msmp	0	0	0	0	0	0	Msmp	-2.77777	0.00939319	1	1	19220	0
Olfr1154	0	0	0	0	0	0	Olfr1154	-2.77777	0.00939319	1	1	19220	0
Olfr1155	0	0	0	0	0	0	Olfr1155	-2.77777	0.00939319	1	1	19220	0
Olfr1156	0	0	0	0	0	0	Olfr1156	-2.77777	0.00939319	1	1	19220	0
Serpina4-ps1	0	0	0	0	0	0	Serpina4-ps1	-2.77777	0.00939319	1	1	19220	0
Olfr1151	0	0	0	0	0	0	Olfr1151	-2.77777	0.00939319	1	1	19220	0
Olfr1152	0	0	0	0	0	0	Olfr1152	-2.77777	0.00939319	1	1	19220	0
Olfr1153	0	0	0	0	0	0	Olfr1153	-2.77777	0.00939319	1	1	19220	0
Slc23a1	0	9.19674	0	7.02205	7.60428	0	Slc23a1	1.95085	0.669374	0.414146	1	6735.5	0
Slc23a3	0	0	0	0	0	0	Slc23a3	-2.77777	0.00939319	1	1	19220	0
Slc23a2	699.392	650.925	659.514	638.129	657.227	651.512	Slc23a2	9.36494	-0.0459189	0.447793	1	7211	0
Mir22hg	47.9633	49.0493	46.4298	50.9099	44.5394	48.431	Mir22hg	5.58156	0.00439717	1	1	19220	0
Msmb	0	0	0	0	0	0	Msmb	-2.77777	0.00939319	1	1	19220	0
Bbx	467.424	513.996	505.451	509.977	459.516	484.31	Bbx	8.93688	-0.0324487	0.684591	1	10547	0
4930517E11Rik	0	0	0	0	0	0	4930517E11Rik	-2.77777	0.00939319	1	1	19220	0
Snord17	2.61618	2.04372	0	0	2.17265	2.30624	Snord17	0.606758	-0.0571585	1	1	19220	0
Snord11	0	0	0	0	1.08633	0	Snord11	-2.77777	0.316957	1	1	19220	0
Snord12	5.23236	6.13116	5.27611	5.26654	14.1222	2.30624	Snord12	2.66296	0.38274	0.685602	1	10561	0
Snord19	0.87206	1.02186	1.05522	0.877757	2.17265	1.15312	Snord19	0.230986	0.511305	1	1	14847	0
Dusp19	74.9972	76.6395	89.6939	95.6755	95.5967	88.7901	Dusp19	6.43727	0.214737	0.128871	1	2422	0
Dusp18	336.615	354.585	378.825	359.88	389.991	387.448	Dusp18	8.52246	0.087992	0.270837	1	4754	0
Dusp15	42.731	41.8963	29.5462	31.5992	34.7624	35.7467	Dusp15	5.16956	-0.161126	0.467523	1	7463	0
Dusp14	128.193	120.579	139.289	120.253	118.41	138.374	Dusp14	6.99439	-0.041582	0.742151	1	11341	0
Dusp16	430.798	430.203	449.525	419.568	451.912	465.86	Dusp16	8.78558	0.02922	0.709937	1	10897	0
Dusp11	1151.12	1182.29	1252.55	1281.52	1206.91	1267.28	Dusp11	10.2565	0.0667263	0.202786	1	3590	0
Dusp10	98.5428	78.6832	101.301	92.1645	106.46	93.4026	Dusp10	6.57085	0.0682827	0.673794	1	10403	0
Dusp13	0	0	0	0	0	0	Dusp13	-2.77777	0.00939319	1	1	19220	0
Dusp12	154.355	133.864	129.792	143.952	139.05	134.915	Dusp12	7.12227	-0.000324337	1	1	19220	0
Sgpl1	1014.21	1015.73	1013.01	1034.88	1055.91	1052.8	Sgpl1	10.0098	0.0469393	0.35701	1	5952	0
Fate1	0	0	0	0	0	0	Fate1	-2.77777	0.00939319	1	1	19220	0
Snord1a	0.87206	1.02186	1.05522	0.877757	1.08633	1.15312	Snord1a	0.015311	0.0799558	1	1	19220	0
Snord1b	0	0	1.05522	0	1.08633	0	Snord1b	-1.48646	0.0419103	1	1	19220	0
Snord1c	0	0	0	0	0	0	Snord1c	-2.77777	0.00939319	1	1	19220	0
Slc20a2	266.85	284.077	271.192	306.337	320.466	294.045	Slc20a2	8.18005	0.163615	0.0513266	0.919717	1307	0
Slc20a1	1442.39	1346.81	1505.8	1515.01	1541.5	1419.49	Slc20a1	10.5133	0.0595494	0.283796	1	4935	0
Cadm4	2085.97	2085.62	2031.3	2018.84	1970.6	2017.96	Cadm4	10.9907	-0.0462008	0.277695	1	4835	0
Cadm2	938.337	860.406	909.601	803.147	763.687	847.542	Cadm2	9.73535	-0.16576	0.00708656	0.407734	406	0
Cadm3	1684.82	1696.29	1581.78	1568.55	1507.82	1442.55	Cadm3	10.6244	-0.1352	0.00912865	0.453913	471	0
Srcin1	1104.9	1137.33	1076.33	1039.26	1162.37	1075.86	Srcin1	10.1024	-0.0179637	0.744558	1	11374	0
Cadm1	1589.77	1608.41	1638.76	1646.67	1615.37	1689.32	Cadm1	10.6718	0.0337313	0.45859	1	7341	0
Eif3j2	432.542	452.684	452.69	136.052	446.48	457.788	Eif3j2	8.61933	-0.36296	0.219769	1	3824	0
AA536875	0	0	0	0	0	0	AA536875	-2.77777	0.00939319	1	1	19220	0
Sptbn4	236.328	244.225	257.474	207.151	182.503	191.418	Sptbn4	7.77009	-0.344959	0.000552195	0.0885781	146	0
Sptbn2	2491.48	2345.17	2334.15	2311.13	2257.39	2517.26	Sptbn2	11.2144	-0.0172074	0.737771	1	11279	0
Sptbn1	3442.89	3454.91	3310.23	3193.28	3123.19	3550.45	Sptbn1	11.7079	-0.0490337	0.360034	1	5995	0
C130050O18Rik	0	2.04372	2.11044	1.75551	0	2.30624	C130050O18Rik	0.453368	-0.0324565	1	1	19220	0
Dfna5	67.1487	37.8088	52.7611	49.1544	41.2804	55.3497	Dfna5	5.65949	-0.113516	0.607249	1	9502	0
Hsf2bp	0	0	6.33133	0	0	0	Hsf2bp	-2.77777	-2.85062	0.042496	0.861532	1113	0
Ski	1498.2	1443.89	1439.32	1390.37	1364.43	1448.32	Ski	10.4822	-0.0599386	0.210069	1	3707	0
Slx4ip	165.691	146.126	169.891	157.996	154.258	172.968	Slx4ip	7.3323	0.0104863	0.95858	1	14293	0
Krtap11-1	0	0	0	0	0	0	Krtap11-1	-2.77777	0.00939319	1	1	19220	0
Adig	0	0	0	0	0	0	Adig	-2.77777	0.00939319	1	1	19220	0
Hpse2	0	0	0	0	0	0	Hpse2	-2.77777	0.00939319	1	1	19220	0
Fnd3c2	0	0	0	5.26654	0	0	Fnd3c2	-2.77777	2.59436	0.042496	0.861532	1113	0
C330021F23Rik	402.02	383.198	392.543	424.834	393.25	397.826	C330021F23Rik	8.63986	0.0459911	0.523267	1	8370	0
Gm16451	0	0	0	0	0	0	Gm16451	-2.77777	0.00939319	1	1	19220	0
Rab22a	338.359	329.039	330.285	332.67	322.639	355.161	Rab22a	8.38666	0.0183721	0.84314	1	12735	0
Cdk2ap1	1546.16	1486.81	1491.03	1548.36	1540.41	1508.28	Cdk2ap1	10.57	0.0231107	0.620157	1	9666	0
Cdk2ap2	156.099	178.826	139.289	166.774	156.431	122.231	Cdk2ap2	7.25927	-0.0903213	0.544883	1	8651	0
Adi1	143.018	144.082	145.621	140.441	144.481	148.752	Adi1	7.17392	0.00317687	1	1	19220	0
Pcsk1n	356.673	325.973	287.02	278.249	311.776	291.739	Pcsk1n	8.26783	-0.137097	0.144918	1	2787	0
Pdk1	201.446	314.733	487.513	381.824	304.171	437.032	Pdk1	8.46718	0.162077	0.477402	1	7587	0
Pdk3	246.793	243.203	280.689	266.838	255.287	231.777	Pdk3	7.98915	-0.031765	0.784016	1	11930	0
Pdk2	164.819	171.673	163.559	170.285	155.345	175.274	Pdk2	7.3822	0.00245638	1	1	14882	0
Pdk4	0	0	0	2.63327	0	4.61248	Pdk4	-2.77777	3.05463	0.0238289	0.696721	781.5	0
Grpel1	517.132	510.93	517.059	518.754	511.659	475.085	Grpel1	8.9898	-0.0374781	0.592611	1	9315	0
Grpel2	470.913	461.881	468.519	495.055	502.969	498.147	Grpel2	8.91485	0.0944969	0.146662	1	2808	0
Il12rb1	0	0	0	0	0	0	Il12rb1	-2.77777	0.00939319	1	1	19220	0
4931429I11Rik	0	0	0	0	0	0	4931429I11Rik	-2.77777	0.00939319	1	1	19220	0
Il12rb2	19.1853	21.4591	30.6014	23.6994	22.8128	28.828	Il12rb2	4.61008	0.0806151	0.766631	1	11682	0
Prkrir	1390.94	1444.91	1485.75	1406.17	1413.31	1374.52	Prkrir	10.4708	-0.0432405	0.382359	1	6297	0
1700021K19Rik	572.944	535.455	541.329	574.053	521.436	531.588	1700021K19Rik	9.09308	-0.019945	0.789292	1	12001	0
Ankrd33b	1.74412	0	0	3.51103	0	0	Ankrd33b	-0.277766	1.00939	0.707299	1	10851.5	0
Scn5a	434.286	425.094	419.978	454.678	483.415	465.86	Scn5a	8.80328	0.134074	0.0508064	0.913189	1303	0
Hif3a	224.992	250.356	245.867	244.894	245.51	257.145	Hif3a	7.93519	0.0517412	0.57441	1	9069	0
Pecr	38.3707	29.6339	36.9328	37.7435	43.453	35.7467	Pecr	5.20656	0.15628	0.502031	1	7936	0
Golga1	430.798	392.394	427.365	427.468	388.905	388.601	Golga1	8.67661	-0.0535698	0.501586	1	7931	0
Golga2	843.282	761.286	734.435	771.548	747.392	800.264	Golga2	9.60058	-0.0122633	0.839437	1	12691	0
Golga3	550.27	479.252	500.175	507.343	525.782	533.894	Golga3	9.01146	0.0347761	0.657153	1	10188	0
Golga4	1003.74	1056.6	1074.22	1041.9	1076.55	1192.32	Golga4	10.0685	0.0789039	0.203494	1	3604	0
Golga5	278.187	314.733	300.738	313.359	274.84	291.739	Golga5	8.20746	-0.0223206	0.839805	1	12694	0
Golga7	1116.24	1019.82	1111.15	1074.37	1115.66	1133.52	Golga7	10.0968	0.0335262	0.563603	1	8912	0
4930546C10Rik	0	0	0	0	0	0	4930546C10Rik	-2.77777	0.00939319	1	1	19220	0
Ring1	240.689	225.831	180.443	214.173	240.078	232.93	Ring1	7.79608	0.0870068	0.487234	1	7724	0
Vmn2r32	0	0	0	0	0	0	Vmn2r32	-2.77777	0.00939319	1	1	19220	0
Tbk1	430.798	436.334	392.543	435.367	450.825	493.535	Tbk1	8.77954	0.131332	0.0922659	1	1942	0
1700019D03Rik	5.23236	0	0	0	3.25898	0	1700019D03Rik	0.460978	-0.683043	0.748968	1	11442.5	0
Gm10857	0	0	0	0	0	0	Gm10857	-2.77777	0.00939319	1	1	19220	0
Bop1	599.978	663.187	549.771	625.841	590.961	577.713	Bop1	9.23178	-0.0147341	0.863273	1	13035	0
Vps13d	587.769	644.794	614.139	597.752	559.458	702.249	Vps13d	9.27074	0.0099325	0.918285	1	13776	0
Vps13a	306.093	356.629	375.659	349.347	398.682	355.161	Vps13a	8.47883	0.087344	0.345069	1	5799	0
Soga2	401.148	425.094	378.825	410.79	405.2	425.501	Soga2	8.67141	0.0429607	0.575174	1	9082	0
Vps13c	265.978	296.339	330.285	304.582	285.704	383.989	Vps13c	8.28007	0.12631	0.288949	1	5019	0
Vps13b	332.255	369.913	374.604	367.78	346.538	398.979	Vps13b	8.5116	0.0481256	0.566327	1	8953	0
Gja1	1153.74	1206.82	1039.39	982.21	1096.1	981.304	Gja1	10.0703	-0.152161	0.0226265	0.696721	737	0
Gja3	0	0	0	4.38878	4.3453	3.45936	Gja3	-2.77777	3.80553	0.000684091	0.0988977	162	0
Gja4	5.23236	10.2186	0	2.63327	3.25898	3.45936	Gja4	2.00246	-0.724411	0.414146	1	6735.5	0
Gja5	0	0	0	0	0	0	Gja5	-2.77777	0.00939319	1	1	19220	0
Gja6	0	0	0	0	0	0	Gja6	-2.77777	0.00939319	1	1	19220	0
Gja8	0	0	0	0	0	3.45936	Gja8	-2.77777	1.988	0.266894	1	4572.5	0
Gsdmcl-ps	0	0	0	0	0	0	Gsdmcl-ps	-2.77777	0.00939319	1	1	19220	0
Abcc8	72.381	77.6614	113.964	66.7095	66.2659	66.8809	Abcc8	6.25866	-0.40161	0.0368165	0.861532	972	0
Abcc9	0	0	0	0	0	0	Abcc9	-2.77777	0.00939319	1	1	19220	0
Cntfr	936.593	941.133	874.779	994.498	980.952	865.992	Cntfr	9.86451	0.0458785	0.478064	1	7595	0
Abcc5	720.322	662.165	696.447	625.841	722.407	610	Abcc5	9.39353	-0.086281	0.233421	1	4003	0
Abcc6	0	0	0	0	0	0	Abcc6	-2.77777	0.00939319	1	1	19220	0
Abcc1	184.005	153.279	164.615	150.974	177.071	167.202	Abcc1	7.37667	-0.0192457	0.864023	1	13042	0
Abcc2	0	0	0	0	0	0	Abcc2	-2.77777	0.00939319	1	1	19220	0
Abcc3	0	0	0	0	0	0	Abcc3	-2.77777	0.00939319	1	1	19220	0
A430093F15Rik	0	0	0	0	0	0	A430093F15Rik	-2.77777	0.00939319	1	1	19220	0
Cyp21a1	0	0	0	0	0	0	Cyp21a1	-2.77777	0.00939319	1	1	19220	0
Nudcd2	490.97	492.537	457.966	500.321	574.666	513.138	Nudcd2	8.97826	0.139781	0.0592891	0.981308	1415	0
Nudcd3	1388.32	1384.62	1324.3	1407.04	1356.82	1384.9	Nudcd3	10.4245	0.0180265	0.71075	1	10907	0
Nudcd1	388.067	383.198	456.911	386.213	442.135	412.817	Nudcd1	8.68493	0.0151771	0.873336	1	13164	0
Ift74	348.824	329.039	367.217	364.269	384.559	374.764	Ift74	8.49669	0.104504	0.181719	1	3299	0
Preb	804.04	732.674	792.472	763.648	787.586	776.049	Preb	9.60006	-0.00117833	0.979586	1	14551	0
Mrpl44	193.597	198.241	192.05	226.461	232.474	176.427	Mrpl44	7.66553	0.121886	0.285533	1	4968	0
Prep	759.565	821.576	758.705	782.081	772.378	765.671	Prep	9.60113	-0.0122073	0.855079	1	12915	0
Slc25a22	817.993	818.51	779.809	775.059	771.291	669.962	Slc25a22	9.59131	-0.124645	0.0653721	1	1498	0
Hmga1	425.565	391.372	198.382	566.153	338.934	224.858	Hmga1	8.47992	0.154318	0.582189	1	9175	0
Gm10142	0	0	0	0	0	0	Gm10142	-2.77777	0.00939319	1	1	19220	0
Gm10147	0	0	0	0	0	0	Gm10147	-2.77777	0.00939319	1	1	19220	0
Ptk2b	34.8824	52.1149	40.0984	25.4549	45.6257	29.9811	Ptk2b	5.23947	-0.330679	0.204169	1	3609	0
Higd1c	0	0	0	0	0	0	Higd1c	-2.77777	0.00939319	1	1	19220	0
Higd1b	0	0	0	0	0	0	Higd1b	-2.77777	0.00939319	1	1	19220	0
BC089491	0	0	0	0	0	0	BC089491	-2.77777	0.00939319	1	1	19220	0
Slc25a21	0	0	0	0	0	0	Slc25a21	-2.77777	0.00939319	1	1	19220	0
2700038G22Rik	27.0339	28.6121	24.2701	28.966	33.6761	26.5217	2700038G22Rik	4.81444	0.157973	0.520909	1	8328	0
Gm11435	0	0	0	0	0	0	Gm11435	-2.77777	0.00939319	1	1	19220	0
Gm11437	0	0	0	0	0	0	Gm11437	-2.77777	0.00939319	1	1	19220	0
Ap4m1	238.072	264.662	233.204	271.227	210.747	213.327	Ap4m1	7.89751	-0.0819472	0.511469	1	8208	0
Ssx2ip	423.821	481.296	446.359	417.812	433.444	407.051	Ssx2ip	8.76383	-0.103052	0.169503	1	3127	0
Atg9a	524.98	525.236	498.065	490.666	468.206	455.482	Atg9a	8.94623	-0.130524	0.0519351	0.923554	1317	0
Atg9b	5.23236	0	7.38655	8.77757	0	0	Atg9b	1.81071	-0.523695	0.604655	1	9471.5	0
Blnk	0	0	0	0	0	0	Blnk	-2.77777	0.00939319	1	1	19220	0
Sqrdl	13.0809	5.1093	10.5522	0	7.60428	0	Sqrdl	2.301	-1.9183	0.0121343	0.541307	525	0
Ahrr	8.7206	13.2842	17.9388	14.9219	10.8633	16.1437	Ahrr	3.76992	0.0699781	0.840593	1	12708	0
Bhmt2	0	0	0	0	0	0	Bhmt2	-2.77777	0.00939319	1	1	19220	0
Nt5dc2	1322.92	1392.8	1399.22	1442.15	1382.89	1286.88	Nt5dc2	10.4212	-0.00105488	0.995539	1	14688	0
Nt5dc3	218.887	213.569	218.431	196.618	219.438	224.858	Nt5dc3	7.75016	-0.0222772	0.819681	1	12433	0
Nt5dc1	29.6501	35.7651	27.4358	35.1103	39.1077	31.1342	Nt5dc1	5.043	0.182232	0.437082	1	7040	0
Ugt1a10	0	0	0	0	0	0	Ugt1a10	-2.77777	0.00939319	1	1	19220	0
Psap	4121.36	4027.15	3954.97	3721.69	3723.93	3841.04	Psap	11.9278	-0.100804	0.0107082	0.503247	497	0
Olfr849	0	0	0	0	0	0	Olfr849	-2.77777	0.00939319	1	1	19220	0
Olfr845	0	0	0	0	0	0	Olfr845	-2.77777	0.00939319	1	1	19220	0
Olfr846	0	0	0	0	0	0	Olfr846	-2.77777	0.00939319	1	1	19220	0
Olfr847	0	0	0	0	0	0	Olfr847	-2.77777	0.00939319	1	1	19220	0
Olfr843	0	0	0	0	0	0	Olfr843	-2.77777	0.00939319	1	1	19220	0
9030624J02Rik	907.815	848.144	880.055	886.534	806.054	925.954	9030624J02Rik	9.77438	-0.009594	0.880733	1	13262	0
Ltn1	816.249	781.723	804.079	865.468	838.644	958.242	Ltn1	9.71931	0.148435	0.0206706	0.678018	714	0
Gtf2a1	503.179	542.608	563.489	525.776	579.012	544.272	Gtf2a1	9.08485	0.0352329	0.622668	1	9699	0
Gtf2a2	445.623	447.575	433.696	412.546	451.912	400.132	Gtf2a2	8.75418	-0.0693839	0.337582	1	5709	0
Isg20	0	0	0	4.38878	0	0	Isg20	-2.77777	2.33132	0.0770332	1	1712	0
Fam64a	583.408	644.794	615.194	647.785	660.486	606.54	Fam64a	9.29061	0.0548356	0.399215	1	6538	0
4930596D02Rik	0	0	0	0	0	0	4930596D02Rik	-2.77777	0.00939319	1	1	19220	0
E130003G02Rik	9.59266	4.08744	3.16567	0	0	6.91871	E130003G02Rik	1.84745	-1.28381	0.13659	1	2531.5	0
4930412C18Rik	3.48824	0	3.16567	4.38878	0	3.45936	4930412C18Rik	1.26831	0.238149	1	1	19220	0
Gm12169	0	0	0	0	0	0	Gm12169	-2.77777	0.00939319	1	1	19220	0
Dis3l	360.161	361.738	356.665	402.89	356.315	385.142	Dis3l	8.53264	0.085412	0.260837	1	4362	0
4930470H14Rik	3.48824	0	0	4.38878	0	0	4930470H14Rik	0.383198	0.331321	1	1	19220	0
Mal	2.61618	0	0	0	0	0	Mal	-2.77777	-1.57557	0.266894	1	4572.5	0
Gm16845	8.7206	10.2186	9.497	5.26654	6.51796	10.3781	Gm16845	3.06489	-0.359604	0.506598	1	8005	0
Bhmt	0	0	0	0	0	0	Bhmt	-2.77777	0.00939319	1	1	19220	0
Aloxe3	5.23236	9.19674	0	8.77757	11.9496	8.07183	Aloxe3	2.76447	0.997036	0.0630661	1	1466	0
2200002J24Rik	0	0	0	0	0	0	2200002J24Rik	-2.77777	0.00939319	1	1	19220	0
Masp1	443.879	447.575	502.286	505.588	520.35	533.894	Masp1	8.941	0.16243	0.0214914	0.695204	724	0
Masp2	8.7206	10.2186	5.27611	10.5331	7.60428	6.91871	Masp2	3.03751	0.0492406	1	1	19220	0
Naaladl1	23.5456	17.3716	24.2701	19.3106	22.8128	19.603	Naaladl1	4.40221	-0.078702	0.805478	1	12230	0
Fam124b	0	0	0	0	0	0	Fam124b	-2.77777	0.00939319	1	1	19220	0
0610031O16Rik	0	0	0	0	0	0	0610031O16Rik	-2.77777	0.00939319	1	1	19220	0
Fam124a	390.683	421.006	471.684	466.967	437.789	427.807	Fam124a	8.76789	0.0542624	0.481768	1	7647	0
Daam1	1486.86	1504.18	1556.45	1592.25	1455.68	1547.49	Daam1	10.5735	0.0151229	0.754035	1	11521	0
Daam2	108.135	69.4865	104.467	94.7977	107.546	104.934	Daam2	6.61674	0.123393	0.495455	1	7840	0
Zfp52	32.2662	26.5684	45.3745	33.3548	38.0214	33.4404	Zfp52	5.12257	0.0083854	1	1	14998.5	0
Zfp53	86.334	95.033	89.6939	90.409	87.9924	80.7183	Zfp53	6.46501	-0.0649983	0.694807	1	10673	0
Zfp51	102.031	110.361	83.3625	93.92	99.942	110.699	Zfp51	6.64446	0.0423328	0.813694	1	12342	0
Zfp57	1075.25	892.084	1015.12	1041.02	1065.69	923.648	Zfp57	9.96882	0.0229842	0.76763	1	11691	0
Zfp54	30.5221	34.7432	32.7119	34.2325	34.7624	32.2873	Zfp54	5.05334	0.047863	0.843192	1	12738	0
Zfp58	120.344	100.142	105.522	97.431	111.892	101.474	Zfp58	6.72934	-0.0689384	0.610092	1	9533	0
Zfp59	148.25	132.842	150.897	155.363	169.467	166.049	Zfp59	7.26207	0.184373	0.117423	1	2268	0
Dus1l	285.164	273.859	265.916	294.926	280.272	265.217	Dus1l	8.11659	0.026817	0.763914	1	11642	0
Ntmt1	349.696	362.76	358.776	380.069	378.041	317.108	Ntmt1	8.48277	0.0053578	0.933472	1	13960	0
Nbas	352.312	375.023	354.555	339.692	358.488	375.917	Nbas	8.48916	-0.0104303	0.888616	1	13377	0
Zyx	531.085	517.061	464.298	493.299	463.861	558.109	Zyx	8.97905	0.00269337	1	1	19220	0
2410066E13Rik	545.038	551.804	656.348	541.576	609.429	628.45	2410066E13Rik	9.20153	0.0214524	0.812874	1	12330	0
Plcd4	10.4647	11.2405	5.27611	4.38878	8.69061	17.2968	Plcd4	3.25442	0.17098	0.833357	1	12636	0
Plcd3	23.5456	32.6995	35.8776	21.0662	15.2086	24.2155	Plcd3	4.63709	-0.606855	0.0318328	0.816565	913	0
Plcd1	25.2898	18.3935	27.4358	18.4329	27.1581	29.9811	Plcd1	4.61101	0.087619	0.88435	1	13319	0
4933416E03Rik	0	0	0	0	0	0	4933416E03Rik	-2.77777	0.00939319	1	1	19220	0
Sec13	915.663	965.658	949.7	935.689	1032.01	935.179	Sec13	9.90022	0.0361612	0.550079	1	8736	0
Gm7092	0	0	0	0	0	0	Gm7092	-2.77777	0.00939319	1	1	19220	0
Krr1	632.244	622.313	617.305	603.897	580.098	615.765	Krr1	9.25696	-0.0566691	0.361842	1	6023	0
Zfp330	448.239	471.078	422.089	416.057	406.286	476.238	Zfp330	8.78116	-0.0468097	0.54534	1	8661	0
Vmn1r125	0	0	0	0	0	0	Vmn1r125	-2.77777	0.00939319	1	1	19220	0
Zfp334	694.16	729.608	751.318	739.071	699.594	710.321	Zfp334	9.49319	-0.0174164	0.807104	1	12251	0
Zfp335	607.826	571.22	505.451	540.698	600.738	532.741	Zfp335	9.12871	-0.00886582	0.901258	1	13548	0
Vmn1r124	0	0	0	0	0	0	Vmn1r124	-2.77777	0.00939319	1	1	19220	0
Foxe1	0	0	0	0.877757	0	0	Foxe1	-2.77777	0.00939319	1	1	19220	0
Foxe3	0	0	0	0	0	0	Foxe3	-2.77777	0.00939319	1	1	19220	0
Gm17821	0.87206	1.02186	0	1.75551	0	1.15312	Gm17821	-0.354104	0.618965	1	1	19220	0
Suz12	1535.7	1627.82	1559.62	1730.94	1609.93	1575.16	Suz12	10.6494	0.0577479	0.257019	1	4314	0
Aicda	5.23236	0	3.16567	2.63327	6.51796	0	Aicda	1.54705	0.123914	1	1	14751	0
Vmn1r120	0	0	0	0	0	0	Vmn1r120	-2.77777	0.00939319	1	1	19220	0
Chmp4b	1230.48	1196.6	1192.4	1158.64	1206.91	1155.43	Chmp4b	10.2167	-0.0398072	0.415943	1	6759	0
Vmn1r122	0	0	0	0	0	0	Vmn1r122	-2.77777	0.00939319	1	1	19220	0
1810041L15Rik	601.722	593.701	610.974	598.63	568.148	515.444	1810041L15Rik	9.18256	-0.102746	0.149364	1	2847	0
7630403G23Rik	0	0	0	0	0	0	7630403G23Rik	-2.77777	0.00939319	1	1	19220	0
Odf3	0	0	0	0	0	0	Odf3	-2.77777	0.00939319	1	1	19220	0
Odf2	1128.45	1134.26	1156.52	1211.3	1142.81	1117.37	Odf2	10.1654	0.0218823	0.658577	1	10202	0
Odf1	0	0	0	0	0	0	Odf1	-2.77777	0.00939319	1	1	19220	0
Tinagl1	0	0	0	0	0	0	Tinagl1	-2.77777	0.00939319	1	1	19220	0
Odf4	0	0	0	0	0	0	Odf4	-2.77777	0.00939319	1	1	19220	0
Myocd	0	0	0	0	0	0	Myocd	-2.77777	0.00939319	1	1	19220	0
Trmt10a	116.856	101.164	97.0804	123.764	106.46	95.7089	Trmt10a	6.73909	0.0487604	0.749524	1	11460	0
Gm20300	116.856	89.9237	121.351	117.619	102.115	137.221	Gm20300	6.8339	0.121474	0.44982	1	7244	0
Trmt10b	121.216	97.0767	99.1909	116.742	112.978	99.1682	Trmt10b	6.75103	0.0509115	0.746116	1	11396	0
Zranb1	580.792	554.87	544.495	528.41	491.019	490.075	Zranb1	9.05216	-0.154521	0.0224193	0.696721	734	0
Zranb3	245.049	269.771	269.082	275.616	268.322	238.696	Zranb3	8.0284	-0.00233547	1	1	19220	0
Hcfc1r1	246.793	258.531	254.309	237.872	279.186	257.145	Hcfc1r1	7.9979	0.0274114	0.790657	1	12019	0
Gm9696	0	0	0	0	0	0	Gm9696	-2.77777	0.00939319	1	1	19220	0
9930013L23Rik	173.54	177.804	180.443	175.551	153.172	387.448	9930013L23Rik	7.68447	0.429457	0.0966765	1	2008	0
Efr3a	627.884	623.335	577.206	599.508	599.652	613.459	Efr3a	9.24516	-0.0125255	0.838777	1	12686	0
Crnkl1	552.886	583.482	561.378	607.408	567.062	598.469	Crnkl1	9.1757	0.0625213	0.327788	1	5559	0
Efr3b	1027.29	1021.86	1035.17	1024.34	993.988	1065.48	Efr3b	10.0057	-0.000237666	0.99866	1	14711	0
Lad1	4.3603	0	7.38655	0	0	6.91871	Lad1	1.58739	-0.763699	0.445946	1	7187.5	0
Gsdmc4	0	0	0	0	0	0	Gsdmc4	-2.77777	0.00939319	1	1	19220	0
Gsdmc2	0	0	0	0	0	0	Gsdmc2	-2.77777	0.00939319	1	1	19220	0
Gsdmc3	0	0	0	0	0	0	Gsdmc3	-2.77777	0.00939319	1	1	19220	0
Uox	0	0	0	0	0	0	Uox	-2.77777	0.00939319	1	1	19220	0
4930474G06Rik	0	0	0	0	0	0	4930474G06Rik	-2.77777	0.00939319	1	1	19220	0
Mrpl4	329.639	326.995	295.462	327.403	263.977	259.452	Mrpl4	8.22888	-0.162233	0.122147	1	2334	0
Mrpl2	267.723	246.268	269.082	285.271	238.992	285.973	Mrpl2	8.05264	0.0491965	0.6253	1	9729	0
Mrpl3	604.338	568.154	532.887	573.175	593.134	496.994	Mrpl3	9.13289	-0.0360413	0.654741	1	10155	0
Mrpl1	216.271	219.7	189.94	204.517	186.848	196.03	Mrpl1	7.65904	-0.0916249	0.395453	1	6487	0
Prkd3	1404.89	1425.49	1458.32	1510.62	1544.76	1493.29	Prkd3	10.5238	0.084902	0.0649339	1	1495	0
Mrpl9	490.97	480.274	469.574	534.554	521.436	502.76	Mrpl9	8.96446	0.113501	0.0796792	1	1779	0
Gm2762	0	0	0	0	0	0	Gm2762	-2.77777	0.00939319	1	1	19220	0
Rabac1	288.652	309.624	262.75	265.96	261.805	280.208	Rabac1	8.11908	-0.0917501	0.31126	1	5335	0
4930455C13Rik	0	2.04372	1.05522	1.75551	1.08633	1.15312	4930455C13Rik	0.230016	0.366405	1	1	14847	0
BC055324	254.642	269.771	262.75	246.65	256.373	227.164	BC055324	7.98136	-0.108397	0.243675	1	4128	0
Kcnj2	6.97648	9.19674	11.6074	8.77757	6.51796	3.45936	Kcnj2	2.92764	-0.566815	0.336582	1	5693	0
Vmn2r80	0	0	0	0	0	0	Vmn2r80	-2.77777	0.00939319	1	1	19220	0
2610507B11Rik	2406.01	2314.51	2383.75	2367.31	2336.69	2371.97	2610507B11Rik	11.2066	-0.00576097	0.89034	1	13409	0
Hira	1307.22	1349.88	1322.19	1404.41	1377.46	1360.68	Hira	10.4023	0.0580092	0.211612	1	3738	0
Gm19619	0	0	0	0	0	0	Gm19619	-2.77777	0.00939319	1	1	19220	0
Mir344f	0	0	0	0	0	0	Mir344f	-2.77777	0.00939319	1	1	19220	0
Mir344g	0.87206	1.02186	1.05522	0.877757	0	0	Mir344g	-0.898868	-1.7484	0.64075	1	9948	0
Mir344e	0	0	0	0	0	0	Mir344e	-2.77777	0.00939319	1	1	19220	0
Mir344b	0	0	0	0	0	0	Mir344b	-2.77777	0.00939319	1	1	19220	0
Mir344c	0	0	0	0	0	0	Mir344c	-2.77777	0.00939319	1	1	19220	0
Wwox	90.6943	95.033	101.301	86.0202	80.3881	81.8714	Wwox	6.47547	-0.209228	0.147047	1	2816	0
6030408B16Rik	0	0	0	0	0	0	6030408B16Rik	-2.77777	0.00939319	1	1	19220	0
1700011A15Rik	0	0	0	0	0	0	1700011A15Rik	-2.77777	0.00939319	1	1	19220	0
Fgfr1op	317.43	314.733	322.898	351.103	310.689	309.036	Fgfr1op	8.3263	0.0236227	0.759345	1	11578	0
Ccdc37	0	0	9.497	0	0	10.3781	Ccdc37	1.72651	0.127994	1	1	14723	0
Csrnp2	541.55	522.171	552.936	566.153	535.559	556.956	Csrnp2	9.09234	0.0370122	0.568567	1	8983	0
Slco4a1	18.3133	16.3498	14.7731	14.0441	11.9496	9.22495	Slco4a1	3.79792	-0.489227	0.184106	1	3325	0
A630012P03Rik	0	0	0	0	0	0	A630012P03Rik	-2.77777	0.00939319	1	1	19220	0
Gins2	197.086	203.35	195.216	209.784	192.28	187.958	Gins2	7.62651	-0.0137009	0.942245	1	14086	0
Gins3	176.156	194.153	174.112	166.774	170.553	154.518	Gins3	7.43036	-0.14652	0.201841	1	3578	0
Gins1	244.177	230.94	240.591	280.004	246.596	246.767	Gins1	7.95416	0.111784	0.226964	1	3926	0
4930470P17Rik	0	0	0	0	0	0	4930470P17Rik	-2.77777	0.00939319	1	1	19220	0
Gins4	293.012	291.23	335.561	302.826	305.258	318.261	Gins4	8.26533	0.0102237	0.914881	1	13726	0
Fbf1	1094.44	1021.86	1026.73	1055.94	1048.3	1082.78	Fbf1	10.043	0.0200554	0.72655	1	11108	0
Gm136	0	0	0	0	0	0	Gm136	-2.77777	0.00939319	1	1	19220	0
Pdzk1	90.6943	101.164	83.3625	103.575	89.0787	96.862	Pdzk1	6.55601	0.0730526	0.634354	1	9864	0
Asna1	823.225	869.603	767.146	854.935	773.464	804.877	Asna1	9.67159	-0.0157433	0.827355	1	12531	0
Tmem181c-ps	328.767	281.012	303.904	294.926	331.329	292.892	Tmem181c-ps	8.25489	0.00860437	0.959068	1	14302	0
Ccnb1ip1	0	0	0	0	0	0	Ccnb1ip1	-2.77777	0.00939319	1	1	19220	0
Galk1	204.934	260.574	234.259	242.261	199.884	223.705	Galk1	7.82993	-0.0716794	0.565583	1	8946	0
Galk2	247.665	193.132	217.376	188.718	195.539	206.408	Galk2	7.6993	-0.156126	0.161276	1	3026	0
4930545H06Rik	0	0	0	0	0	0	4930545H06Rik	-2.77777	0.00939319	1	1	19220	0
9330133O14Rik	114.24	105.252	125.571	117.619	105.374	118.771	9330133O14Rik	6.83882	-0.013858	0.947212	1	14147	0
Rbmx2	163.075	147.148	178.333	179.062	169.467	161.437	Rbmx2	7.37836	0.0618776	0.597296	1	9384	0
Adprh	888.63	901.281	847.343	832.113	865.802	829.092	Adprh	9.74905	-0.0616063	0.277292	1	4830	0
Adprm	120.344	120.579	136.124	115.864	106.46	117.618	Adprm	6.89891	-0.149458	0.236309	1	4038	0
Cryz	170.052	164.519	168.836	159.752	191.193	153.365	Cryz	7.39191	0.00258582	1	1	19220	0
Crym	33.1383	31.6777	29.5462	14.9219	24.9855	19.603	Crym	4.64264	-0.665067	0.0119564	0.536434	522	0
Kcnj8	0	0	0	0	0	0	Kcnj8	-2.77777	0.00939319	1	1	19220	0
Aasdh	110.752	96.0549	143.51	108.842	112.978	115.312	Aasdh	6.83988	-0.055348	0.736345	1	11263	0
4930444P10Rik	6.97648	0	12.6627	0	0	4.61248	4930444P10Rik	1.66564	-2.09012	0.0208953	0.681676	717	0
Lrwd1	305.221	291.23	297.573	315.992	333.502	266.37	Lrwd1	8.23662	0.0348214	0.706154	1	10827	0
Kdm6a	644.453	608.007	635.244	657.44	617.033	706.862	Kdm6a	9.33237	0.0698408	0.309966	1	5314	0
Hmga2-ps1	6.10442	6.13116	7.38655	6.1443	9.77693	5.76559	Hmga2-ps1	2.78162	0.144337	0.881293	1	13269	0
Fem1b	2945.82	2981.79	2920.85	2954.53	3033.02	3149.17	Fem1b	11.5494	0.0462493	0.281918	1	4911	0
Fem1c	518.004	502.755	538.163	540.698	537.731	555.803	Fem1c	9.0554	0.0680644	0.301366	1	5182	0
Fem1a	890.374	825.663	770.312	776.815	785.414	814.102	Fem1a	9.6622	-0.0652934	0.303018	1	5203	0
Ces3b	0	0	0	0	0	0	Ces3b	-2.77777	0.00939319	1	1	19220	0
Ces3a	0	0	0	0	0	0	Ces3a	-2.77777	0.00939319	1	1	19220	0
Cry1	304.349	289.186	279.634	311.604	260.718	318.261	Cry1	8.1994	0.028488	0.78012	1	11880	0
Cry2	419.461	401.591	380.935	391.48	372.61	378.223	Cry2	8.60951	-0.0734645	0.324024	1	5509	0
Rhox3e	0	0	0	0	0	0	Rhox3e	-2.77777	0.00939319	1	1	19220	0
Rhox3f	0	0	0	0	0	0	Rhox3f	-2.77777	0.00939319	1	1	19220	0
Rhox3a	0	0	0	0	0	0	Rhox3a	-2.77777	0.00939319	1	1	19220	0
Rhox3c	0	0	0	0	0	0	Rhox3c	-2.77777	0.00939319	1	1	19220	0
Rhox3h	0	0	0	0	0	0	Rhox3h	-2.77777	0.00939319	1	1	19220	0
Nus1	1097.92	1171.05	1164.97	1090.17	1138.47	1153.12	Nus1	10.1496	-0.02209	0.678167	1	10460	0
Pcgf1	80.2296	73.5739	78.0864	93.0422	82.5608	77.259	Pcgf1	6.33479	0.12491	0.416849	1	6780	0
4930549G23Rik	0	0	0	0	0	0	4930549G23Rik	-2.77777	0.00939319	1	1	19220	0
Pcgf3	1054.32	1120.98	1091.1	1080.52	1041.79	1121.98	Pcgf3	10.0836	-0.00979937	0.86473	1	13051	0
Pcgf2	693.288	676.471	645.796	696.939	712.63	680.34	Pcgf2	9.41813	0.0522625	0.401855	1	6567	0
Pcgf5	108.135	98.0986	103.412	100.064	133.618	98.0151	Pcgf5	6.73914	0.0992489	0.536631	1	8544	0
Pcgf6	199.702	202.328	236.37	200.129	200.97	197.183	Pcgf6	7.68654	-0.0936344	0.392753	1	6430	0
Ccndbp1	303.477	270.793	249.032	291.415	310.689	306.73	Ccndbp1	8.17161	0.142595	0.13761	1	2545	0
5830403L16Rik	3.48824	2.04372	2.11044	0	2.17265	2.30624	5830403L16Rik	0.963621	-0.770886	0.406576	1	6642	0
Bend6	236.328	222.766	262.75	232.606	241.164	257.145	Bend6	7.91959	0.0180169	0.869688	1	13113	0
Bend7	39.2427	36.787	40.0984	36.8658	24.9855	26.5217	Bend7	5.07759	-0.39404	0.103687	1	2100	0
Bend4	291.268	277.946	293.352	280.882	291.135	299.811	Bend4	8.17523	0.0154095	0.887751	1	13364	0
Bend5	238.945	223.787	220.541	237.872	220.524	235.236	Bend5	7.84221	0.0217086	0.840307	1	12704	0
Bend3	416.845	388.307	435.807	430.979	431.271	463.554	Bend3	8.73998	0.0954124	0.202894	1	3593	0
Sfi1	178.772	147.148	155.118	168.529	171.639	148.752	Sfi1	7.33677	0.0234512	0.862337	1	13014	0
4933430M04Rik	0	0	0	0	0	0	4933430M04Rik	-2.77777	0.00939319	1	1	19220	0
Olfr1349	0	0	0	0	0	0	Olfr1349	-2.77777	0.00939319	1	1	19220	0
Olfr1348	0	0	0	0	0	0	Olfr1348	-2.77777	0.00939319	1	1	19220	0
Gdi2	3851.02	3916.79	3893.77	3826.14	3903.17	3880.24	Gdi2	11.9213	-0.00645032	0.862083	1	13010	0
Olfr1344	0	0	2.11044	0	1.08633	0	Olfr1344	-0.986461	-0.95809	1	1	14788	0
Olfr1347	0	0	0	0	0	0	Olfr1347	-2.77777	0.00939319	1	1	19220	0
Gdi1	5123.35	4866.1	4939.49	5003.21	4972.11	4801.59	Gdi1	12.2735	-0.0147675	0.718233	1	10998	0
Olfr1341	0	0	0	0	0	0	Olfr1341	-2.77777	0.00939319	1	1	19220	0
Olfr1340	0	0	0	0	0	0	Olfr1340	-2.77777	0.00939319	1	1	19220	0
Olfr1342	0	0	0	0	0	0	Olfr1342	-2.77777	0.00939319	1	1	19220	0
H2-Ab1	0	0	0	0	0	0	H2-Ab1	-2.77777	0.00939319	1	1	19220	0
Gm9866	2.61618	0	0	0	0	0	Gm9866	-2.77777	-1.57557	0.266894	1	4572.5	0
Plekho2	74.1251	91.9674	77.0312	86.0202	97.7693	94.5557	Plekho2	6.43818	0.195184	0.196054	1	3498	0
Plekho1	915.663	966.68	1019.34	1020.83	950.535	975.538	Plekho1	9.92887	0.0223082	0.69307	1	10646	0
Cpt2	106.391	90.9456	110.798	111.475	110.805	92.2495	Cpt2	6.69727	0.0296333	0.813744	1	12343	0
Gm3833	0	0	3.16567	0	0	0	Gm3833	-2.77777	-1.85062	0.266894	1	4572.5	0
Tmem242	382.835	387.285	390.432	421.323	389.991	419.735	Tmem242	8.63817	0.085078	0.23638	1	4040	0
Bean1	14.825	14.306	21.1044	18.4329	20.6402	21.9093	Bean1	4.20552	0.279684	0.426456	1	6910	0
Pa2g4	2432.18	2436.11	2415.4	2455.09	2601.75	2369.66	Pa2g4	11.2595	0.0280111	0.551285	1	8755	0
Gm21586	0	0	0	0	0	0	Gm21586	-2.77777	0.00939319	1	1	19220	0
Prpf8	4433.56	4250.94	4417.16	4422.14	4337.7	4748.54	Prpf8	12.1146	0.0441059	0.35097	1	5881	0
Prpf3	445.623	428.159	465.353	488.911	460.602	417.429	Prpf3	8.81695	0.0296501	0.677212	1	10443	0
Prpf4	518.876	488.449	532.887	567.031	504.055	465.86	Prpf4	9.00242	-0.00306261	1	1	19220	0
Prpf6	928.744	873.69	885.331	937.444	863.629	875.217	Prpf6	9.80414	-0.00617287	0.93252	1	13952	0
Ninl	313.07	273.859	276.468	315.115	340.02	280.208	Ninl	8.22665	0.115472	0.231173	1	3981	0
Itch	1064.79	1049.45	1162.85	1129.67	1149.33	1119.68	Itch	10.1195	0.0525606	0.337872	1	5713	0
Mical1	272.083	265.684	246.922	263.327	240.078	236.389	Mical1	7.98852	-0.0849956	0.372635	1	6161	0
Mical2	109.008	81.7488	62.2581	78.9981	81.4744	61.1153	Mical2	6.30244	-0.191341	0.357327	1	5958	0
Mical3	763.053	705.084	729.158	763.648	655.055	797.958	Mical3	9.52288	0.0126598	0.87533	1	13188	0
Gm904	0	0	0	0	0	0	Gm904	-2.77777	0.00939319	1	1	19220	0
Uso1	971.475	998.357	1098.49	1042.78	1062.43	985.917	Uso1	10.0036	0.0106805	0.847816	1	12812	0
Gm906	0	0	0	0	0	0	Gm906	-2.77777	0.00939319	1	1	19220	0
Abhd16b	0	0	2.11044	1.75551	2.17265	2.30624	Abhd16b	0.273937	1.5627	0.306644	1	5261	0
Abhd16a	290.396	294.296	264.861	270.349	331.329	269.83	Abhd16a	8.164	0.0368111	0.735286	1	11246	0
Frk	25.2898	31.6777	14.7731	20.1884	24.9855	27.6749	Frk	4.59081	0.0221159	1	1	19220	0
Acox3	196.214	189.044	186.774	192.229	194.452	198.336	Acox3	7.59118	0.0323839	0.782659	1	11902	0
Acox1	1004.61	1023.9	1042.56	1013.81	1050.48	996.295	Acox1	9.9971	-0.00493915	0.938121	1	14040	0
Pnmal2	1274.95	1206.82	1269.43	1166.54	1183.01	1128.9	Pnmal2	10.2337	-0.108908	0.0309483	0.804451	901	0
Pnmal1	224.992	251.378	235.315	215.05	224.869	206.408	Pnmal1	7.82065	-0.138969	0.161371	1	3029	0
Fry	632.244	625.378	582.483	612.674	540.99	643.44	Fry	9.24355	-0.0341134	0.643249	1	9986	0
Sdhaf1	162.203	187	197.327	166.774	169.467	152.212	Sdhaf1	7.42815	-0.162083	0.175983	1	3208	0
Sdhaf2	322.662	348.454	352.444	312.481	332.416	360.926	Sdhaf2	8.40181	-0.02522	0.763001	1	11627	0
4930527G23Rik	0	0	0	0	0	0	4930527G23Rik	-2.77777	0.00939319	1	1	19220	0
Btbd19	29.6501	23.5028	26.3806	23.6994	19.5539	24.2155	Btbd19	4.60986	-0.23734	0.400097	1	6548	0
Zscan29	239.817	243.203	242.701	266.838	256.373	317.108	Zscan29	8.02407	0.211523	0.0353127	0.861532	952	0
Zscan25	148.25	137.951	138.234	136.052	133.618	163.743	Zscan25	7.15954	0.030198	0.848581	1	12823	0
Zscan26	375.858	343.345	332.395	351.98	336.761	315.955	Zscan26	8.42049	-0.0658242	0.436794	1	7033	0
Btbd16	0	0	0	0	0	0	Btbd16	-2.77777	0.00939319	1	1	19220	0
Btbd11	204.934	197.219	227.928	209.784	196.625	208.714	Btbd11	7.6971	-0.0346619	0.765911	1	11673	0
Zscan21	785.726	783.767	806.19	850.546	856.025	818.714	Zscan21	9.67322	0.0881042	0.116087	1	2246	0
Zscan22	129.937	126.711	132.958	149.219	132.532	123.384	Zscan22	7.0491	0.056385	0.637053	1	9896	0
Lmf2	318.302	303.492	311.291	311.604	274.84	269.83	Lmf2	8.21893	-0.123936	0.167274	1	3102	0
Lmf1	71.509	82.7707	77.0312	109.72	81.4744	80.7183	Lmf1	6.38538	0.233309	0.148435	1	2830	0
Acoxl	2.61618	0	0	0	0	0	Acoxl	-2.77777	-1.57557	0.266894	1	4572.5	0
1700037C18Rik	26.1618	28.6121	16.8836	20.1884	22.8128	25.3686	1700037C18Rik	4.5442	-0.0677562	0.820728	1	12443	0
Gm16390	0	0	0	0	0	0	Gm16390	-2.77777	0.00939319	1	1	19220	0
Tmco1	408.996	407.722	378.825	375.68	403.027	378.223	Tmco1	8.61481	-0.047365	0.518378	1	8298	0
Tmco2	0	0	0	0	0	0	Tmco2	-2.77777	0.00939319	1	1	19220	0
Tmco3	245.921	253.421	265.916	259.816	260.718	236.389	Tmco3	7.98694	-0.0157992	0.915916	1	13744	0
Tmco4	6.97648	0	0	5.26654	0	0	Tmco4	1.01472	-0.405644	0.800586	1	12167.5	0
Tmco5	0	0	0	0	0	0	Tmco5	-2.77777	0.00939319	1	1	19220	0
Tmco6	96.7987	77.6614	71.7551	83.3869	91.2514	92.2495	Tmco6	6.41697	0.116314	0.508255	1	8024	0
Zmat1	91.5663	59.2679	64.3685	86.8979	76.0428	81.8714	Zmat1	6.25758	0.185979	0.324068	1	5510	0
Zmat3	709.857	719.39	721.772	688.161	705.026	786.427	Zmat3	9.49537	0.0190525	0.79607	1	12088	0
Zmat2	1254.89	1249.73	1243.05	1257.83	1276.43	1203.86	Zmat2	10.285	-0.00368763	0.952073	1	14210	0
Zmat5	101.159	113.426	94.97	104.453	98.8557	117.618	Zmat5	6.71511	0.0520464	0.732349	1	11201	0
Zmat4	113.368	103.208	79.1417	97.431	99.942	65.7278	Zmat4	6.53881	-0.168604	0.363397	1	6043	0
Ankrd45	163.947	139.995	179.388	162.385	147.74	161.437	Ankrd45	7.31412	-0.0355611	0.783647	1	11919	0
Ankrd44	457.832	435.312	444.248	477.5	495.365	457.788	Ankrd44	8.84887	0.0972502	0.155991	1	2950	0
Ankrd46	964.499	1017.77	1008.79	1004.15	988.557	931.72	Ankrd46	9.94523	-0.0325031	0.587979	1	9254	0
Pom121	1320.3	1328.42	1269.43	1248.17	1312.28	1344.54	Pom121	10.3486	-0.00485433	0.908483	1	13633	0
Ankrd40	633.988	588.591	579.317	610.041	587.702	567.334	Ankrd40	9.21545	-0.0297843	0.66198	1	10257	0
Ankrd42	115.984	107.295	111.854	118.497	109.719	134.915	Ankrd42	6.86151	0.115757	0.395271	1	6485	0
Ankrd49	250.281	250.356	259.585	261.572	268.322	253.686	Ankrd49	8.00714	0.0436606	0.633879	1	9858	0
Cyb561d1	120.344	113.426	120.295	119.375	120.582	104.934	Cyb561d1	6.86397	-0.0378788	0.813976	1	12346	0
Cyb561d2	82.8457	88.9018	75.976	80.7536	89.0787	89.9433	Cyb561d2	6.40189	0.0685349	0.662767	1	10267	0
D030024E09Rik	0	0	0	0	0	0	D030024E09Rik	-2.77777	0.00939319	1	1	19220	0
Rnf167	395.043	384.219	385.156	393.235	388.905	340.17	Rnf167	8.57386	-0.0531392	0.52225	1	8350	0
Rnf166	202.318	182.913	174.112	176.429	221.61	224.858	Rnf166	7.62026	0.155263	0.227766	1	3937	0
Rnf165	1584.53	1643.15	1645.09	1629.12	1710.96	1902.65	Rnf165	10.7184	0.105573	0.0772105	1	1754	0
Rnf169	354.929	335.17	350.334	361.636	370.437	377.07	Rnf169	8.48414	0.0922618	0.229993	1	3968	0
Rnf168	768.285	797.051	868.448	850.546	823.435	797.958	Rnf168	9.67524	0.0224424	0.70488	1	10811	0
Eaf1	347.08	340.279	346.113	359.003	338.934	339.017	Eaf1	8.43075	0.00485094	0.948223	1	14163	0
Eaf2	7.84854	4.08744	0	8.77757	9.77693	0	Eaf2	2.31051	0.636452	0.411661	1	6701.5	0
Mlf1ip	105.519	106.273	105.522	128.152	141.222	125.69	Mlf1ip	6.8829	0.316174	0.0104831	0.497386	493	0
Rad51d	155.227	144.082	180.443	164.141	137.963	133.762	Rad51d	7.25198	-0.138405	0.317973	1	5433	0
Rad51c	88.0781	144.082	112.909	122.008	132.532	114.159	Rad51c	6.89356	0.0955569	0.556483	1	8815	0
Rad51b	46.2192	42.9181	52.7611	52.6654	41.2804	34.5936	Rad51b	5.49243	-0.142649	0.567007	1	8962	0
Col27a1	64.5325	65.399	56.982	59.6875	60.8342	68.034	Col27a1	5.96757	0.01262	1	1	19220	0
Zfp235	116.856	106.273	110.798	114.986	96.683	107.24	Zfp235	6.76523	-0.0663908	0.655078	1	10162	0
Zfp236	698.52	690.777	699.612	711.861	732.184	774.896	Zfp236	9.48713	0.0871204	0.157556	1	2968	0
Zfp239	133.425	126.711	170.946	152.73	139.05	144.14	Zfp239	7.17491	0.016099	0.901089	1	13545	0
Fibin	8.7206	3.06558	7.38655	4.38878	9.77693	12.6843	Fibin	2.91896	0.485867	0.430475	1	6966	0
AB099516	0	0	0	0	0	0	AB099516	-2.77777	0.00939319	1	1	19220	0
Olfr259	0	0	0	0	0	0	Olfr259	-2.77777	0.00939319	1	1	19220	0
Olfr251	0	0	0	0	0	0	Olfr251	-2.77777	0.00939319	1	1	19220	0
Olfr250	0	0	0	0	0	0	Olfr250	-2.77777	0.00939319	1	1	19220	0
Olfr257	0	0	0	0	0	0	Olfr257	-2.77777	0.00939319	1	1	19220	0
Alg8	73.2531	74.5958	71.7551	73.7316	76.0428	80.7183	Alg8	6.22871	0.0698169	0.664677	1	10299	0
Alg9	219.759	267.727	246.922	210.662	222.697	250.227	Alg9	7.88375	-0.103462	0.3486	1	5852	0
Hal	0	0	0	0	0	0	Hal	-2.77777	0.00939319	1	1	19220	0
Alg2	1915.92	1912.92	1859.3	1815.2	1863.05	1879.58	Alg2	10.8721	-0.0334344	0.438339	1	7061	0
Alg3	114.24	101.164	109.743	108.842	116.237	106.087	Alg3	6.77322	0.0264601	0.889038	1	13389	0
Alg1	105.519	88.9018	91.8043	86.8979	105.374	100.321	Alg1	6.59192	0.0317426	0.887215	1	13358	0
Alg6	74.9972	67.4428	87.5834	56.1764	61.9206	80.7183	Alg6	6.1555	-0.210352	0.233473	1	4005	0
Alg5	174.412	154.301	185.719	169.407	187.934	182.193	Alg5	7.45624	0.0687339	0.558701	1	8846	0
1700012P22Rik	0	0	0	0	0	0	1700012P22Rik	-2.77777	0.00939319	1	1	19220	0
Wif1	13.953	20.4372	0	14.0441	9.77693	0	Wif1	3.25408	-0.52976	0.440646	1	7093	0
Hephl1	0	0	0	0	0	0	Hephl1	-2.77777	0.00939319	1	1	19220	0
Hif1an	801.424	791.942	820.963	789.981	871.233	734.537	Hif1an	9.64687	-0.0111436	0.87917	1	13235	0
Rabl6	973.219	948.286	893.773	1021.71	990.729	959.395	Rabl6	9.91314	0.0780752	0.175564	1	3204	0
1600002K03Rik	27.0339	18.3935	24.2701	28.0882	28.2445	26.5217	1600002K03Rik	4.66281	0.249473	0.369127	1	6106	0
Rabl5	196.214	177.804	177.277	186.084	187.934	169.508	Rabl5	7.51148	-0.0204709	0.86275	1	13019	0
Rabl2	155.227	148.17	124.516	143.074	141.222	130.302	Rabl2	7.13341	-0.0455993	0.740315	1	11314	0
Rabl3	125.577	117.514	121.351	142.197	142.309	125.69	Rabl3	7.00989	0.170625	0.168191	1	3116	0
Pacrgl	95.0546	95.033	94.97	97.431	93.424	108.393	Pacrgl	6.60519	0.0700893	0.628183	1	9766	0
Slc16a14	120.344	126.711	115.019	121.13	109.719	133.762	Slc16a14	6.92022	0.0100732	0.974407	1	14491	0
Slc16a11	5.23236	7.15302	2.11044	7.02205	7.60428	4.61248	Slc16a11	2.47679	0.408382	0.513228	1	8233	0
Slc16a10	13.953	26.5684	23.2149	18.4329	26.0718	13.8374	Slc16a10	4.34529	-0.127575	0.763501	1	11636	0
Slc16a13	90.6943	86.8581	73.8655	91.2867	79.3018	71.4934	Slc16a13	6.36168	-0.0545926	0.761943	1	11615	0
Slc16a12	10.4647	14.306	12.6627	8.77757	11.9496	8.07183	Slc16a12	3.45214	-0.378309	0.418692	1	6807	0
Pcna	2147.01	2212.33	2291.94	2269	2325.82	2029.49	Pcna	11.1115	-0.00586143	0.931916	1	13945	0
Hipk3	624.395	604.941	572.986	551.231	572.494	582.325	Hipk3	9.19108	-0.0791969	0.215498	1	3778	0
Pcnp	1019.44	959.527	984.522	1005.03	990.729	981.304	Pcnp	9.95142	0.00659466	0.912324	1	13681	0
Hipk1	1368.26	1372.36	1422.44	1375.44	1463.28	1454.08	Hipk1	10.4606	0.0442774	0.375462	1	6205	0
B130034C11Rik	11.3368	16.3498	8.44178	15.7996	10.8633	14.9905	B130034C11Rik	3.69275	0.205305	0.604279	1	9465	0
Pcnt	555.502	539.542	587.759	561.764	608.342	709.168	Pcnt	9.21134	0.15931	0.0606481	0.990949	1433	0
Hipk4	9.59266	9.19674	7.38655	15.7996	8.69061	9.22495	Hipk4	3.30779	0.365156	0.403669	1	6605	0
Pcnx	1191.23	1126.09	1189.24	1137.57	1105.88	1288.03	Pcnx	10.196	0.0102192	0.889409	1	13395	0
B9d2	108.135	89.9237	107.633	96.5532	99.942	83.0246	B9d2	6.60641	-0.129128	0.398324	1	6525	0
B9d1	108.135	95.033	92.8595	105.331	102.115	84.1777	B9d1	6.61381	-0.0216287	0.916595	1	13752	0
Fam103a1	309.581	289.186	320.788	298.437	294.394	324.026	Fam103a1	8.25771	-0.00423815	0.962137	1	14348	0
Guk1	278.187	281.012	236.37	273.86	247.682	268.677	Guk1	8.04601	-0.00973355	0.924461	1	13851	0
9530036O11Rik	0	0	0	0	0	0	9530036O11Rik	-2.77777	0.00939319	1	1	19220	0
Inmt	0	0	0	0	0	0	Inmt	-2.77777	0.00939319	1	1	19220	0
Gm14092	0	0	0	0	0	0	Gm14092	-2.77777	0.00939319	1	1	19220	0
H2-Q9	0	0	0	0	0	0	H2-Q9	-2.77777	0.00939319	1	1	19220	0
H2-Q8	0	0	0	0	0	0	H2-Q8	-2.77777	0.00939319	1	1	19220	0
H2-Q5	0	0	0	0	0	0	H2-Q5	-2.77777	0.00939319	1	1	19220	0
H2-Q4	21.8015	35.7651	37.988	17.5551	26.0718	33.4404	H2-Q4	4.83819	-0.310205	0.291885	1	5052	0
H2-Q7	0	0	0	0	0	0	H2-Q7	-2.77777	0.00939319	1	1	19220	0
H2-Q6	0	0	0	0	0	0	H2-Q6	-2.77777	0.00939319	1	1	19220	0
H2-Q1	6.10442	7.15302	0	0	6.51796	8.07183	H2-Q1	2.21285	0.138156	1	1	14732	0
H2-Q2	0	0	0	0	0	0	H2-Q2	-2.77777	0.00939319	1	1	19220	0
Traf3ip3	0	0	0	0	0	0	Traf3ip3	-2.77777	0.00939319	1	1	19220	0
Traf3ip2	39.2427	31.6777	30.6014	28.966	26.0718	35.7467	Traf3ip2	5.00005	-0.161272	0.515952	1	8267	0
Traf3ip1	197.086	216.634	208.934	228.217	212.92	216.786	Traf3ip1	7.73707	0.079488	0.402948	1	6593	0
Rpia	230.224	253.421	251.143	251.916	278.099	285.973	Rpia	8.01183	0.151222	0.115087	1	2228	0
Dnajc28	71.509	61.3116	80.1969	69.3428	74.9565	84.1777	Dnajc28	6.2004	0.101077	0.594789	1	9355	0
Dnajc27	257.258	275.902	220.541	229.972	287.876	245.614	Dnajc27	7.98217	0.0185649	0.905102	1	13592	0
Dnajc25	46.2192	49.0493	46.4298	49.1544	34.7624	44.9716	Dnajc25	5.49337	-0.136699	0.549631	1	8729	0
Dnajc24	99.4149	115.47	101.301	124.641	126.014	115.312	Dnajc24	6.82514	0.210939	0.097832	1	2017	0
Dnajc22	0	0	0	0	3.25898	0	Dnajc22	-2.77777	1.90192	0.266894	1	4572.5	0
Dnajc21	193.597	190.066	195.216	192.229	234.646	197.183	Dnajc21	7.64637	0.108418	0.338931	1	5728	0
Bcmo1	0	0	0	0	0	0	Bcmo1	-2.77777	0.00939319	1	1	19220	0
Mtmr9	867.7	790.92	848.399	786.47	789.759	864.839	Mtmr9	9.68756	-0.0384601	0.530887	1	8480	0
Mtmr7	388.939	399.547	394.653	371.291	369.351	360.926	Mtmr7	8.57191	-0.103061	0.157613	1	2970	0
Mtmr6	878.165	968.723	979.246	974.31	936.413	940.945	Mtmr6	9.88614	0.0129759	0.812435	1	12323	0
Mtmr4	1470.29	1463.3	1518.46	1368.42	1366.6	1432.17	Mtmr4	10.4876	-0.0953974	0.0445297	0.878506	1186	0
Mtmr3	1420.59	1279.37	1312.7	1343.85	1343.79	1334.16	Mtmr3	10.387	0.00328157	0.968437	1	14426	0
Gm11602	23.5456	17.3716	29.5462	28.0882	34.7624	31.1342	Gm11602	4.76162	0.415553	0.122766	1	2343	0
Mtmr1	433.414	441.444	449.525	454.678	411.718	479.697	Mtmr1	8.79787	0.0234585	0.758	1	11567	0
Cars	662.766	682.603	706.999	604.774	664.831	537.353	Cars	9.32625	-0.183725	0.015618	0.58841	620	0
Abcb11	0	0	0	0	0	0	Abcb11	-2.77777	0.00939319	1	1	19220	0
2410015M20Rik	359.289	328.017	297.573	314.237	308.517	345.936	2410015M20Rik	8.34688	-0.0239122	0.774704	1	11785	0
Carf	68.8928	63.3553	75.976	72.8538	69.5249	70.3402	Carf	6.13244	0.0308113	0.85964	1	12980	0
Otop1	0	0	0	0	0	0	Otop1	-2.77777	0.00939319	1	1	19220	0
Abcb1b	0	14.306	0	0	14.1222	0	Abcb1b	2.24426	-0.018656	1	1	19220	0
Car8	32.2662	26.5684	27.4358	27.2105	21.7265	18.4499	Car8	4.66763	-0.356397	0.21146	1	3733	0
Car9	0	0	0	0	0	0	Car9	-2.77777	0.00939319	1	1	19220	0
Scarf2	54.9398	64.3772	51.7059	25.4549	53.23	50.7372	Scarf2	5.63203	-0.402105	0.101924	1	2075	0
Scarf1	0	0	0	0	0	0	Scarf1	-2.77777	0.00939319	1	1	19220	0
Car2	20.0574	34.7432	20.0492	20.1884	22.8128	23.0624	Car2	4.55089	-0.180143	0.611611	1	9542	0
Car3	6.97648	6.13116	0	7.89981	3.25898	11.5312	Car3	2.5232	0.791647	0.293989	1	5078	0
Car1	0	0	0	0	0	0	Car1	-2.77777	0.00939319	1	1	19220	0
Car6	0	0	0	0	0	0	Car6	-2.77777	0.00939319	1	1	19220	0
Car7	0	10.2186	0	6.1443	3.25898	8.07183	Car7	2.15522	0.774104	0.36535	1	6060	0
Car4	0	0	0	0	0	0	Car4	-2.77777	0.00939319	1	1	19220	0
Gm6938	0	0	0	0	0	0	Gm6938	-2.77777	0.00939319	1	1	19220	0
Pgk2	0	0	0	0	0	0	Pgk2	-2.77777	0.00939319	1	1	19220	0
Gm6936	0	0	0	0	0	0	Gm6936	-2.77777	0.00939319	1	1	19220	0
Pgk1	2073.76	2456.55	3089.69	2640.29	2489.86	2510.34	Pgk1	11.3126	0.00387402	0.967644	1	14414	0
Snora33	2.61618	6.13116	3.16567	3.51103	4.3453	5.76559	Snora33	2.0862	0.193393	1	1	14738.5	0
Snora31	6.10442	8.17488	3.16567	3.51103	5.43163	2.30624	Snora31	2.22326	-0.633028	0.374522	1	6187	0
Snora30	1.74412	1.02186	1.05522	0	2.17265	2.30624	Snora30	0.463621	0.229114	1	1	19220	0
Snora35	0	0	0	0	0	0	Snora35	-2.77777	0.00939319	1	1	19220	0
Snora34	2.61618	1.02186	2.11044	0	2.17265	0	Snora34	0.236357	-1.40372	0.309994	1	5316	0
8030462N17Rik	219.759	252.399	241.646	222.072	212.92	226.011	8030462N17Rik	7.83899	-0.110871	0.275201	1	4803	0
Fgfr1op2	453.471	463.925	511.783	495.055	518.177	487.769	Fgfr1op2	8.93138	0.0707392	0.311065	1	5332	0
Ppip5k2	1184.26	1147.55	1250.44	1274.5	1224.29	1271.89	Ppip5k2	10.2587	0.0739615	0.15322	1	2909	0
Ppip5k1	116.856	121.601	111.854	104.453	120.582	103.781	Ppip5k1	6.82185	-0.0913561	0.477541	1	7588	0
Pigyl	124.705	111.383	106.577	116.742	86.9061	118.771	Pigyl	6.79176	-0.0878615	0.565366	1	8941	0
Sh3tc1	0	0	0	0	0	0	Sh3tc1	-2.77777	0.00939319	1	1	19220	0
Sco1	131.681	135.907	146.676	152.73	134.704	134.915	Sco1	7.12339	0.0278838	0.795095	1	12071	0
Dpy19l1	1166.82	1171.05	1425.61	1262.21	1206.91	1372.21	Dpy19l1	10.3077	0.0295424	0.703264	1	10784	0
Dpy19l2	0	0	0	0	0	0	Dpy19l2	-2.77777	0.00939319	1	1	19220	0
Dpy19l3	465.68	427.138	451.635	464.333	479.07	502.76	Dpy19l3	8.86045	0.105211	0.141836	1	2604	0
Dpy19l4	163.075	215.612	188.885	190.473	191.193	199.49	Dpy19l4	7.58076	0.034121	0.763263	1	11632	0
Ccdc47	1117.11	1127.11	1126.98	1149.86	1183.01	1150.81	Ccdc47	10.1578	0.0473518	0.337183	1	5702	0
Krtap6-5	0	0	0	0	0	0	Krtap6-5	-2.77777	0.00939319	1	1	19220	0
Ccdc43	308.709	265.684	339.782	349.347	324.811	313.648	Ccdc43	8.30724	0.111759	0.246771	1	4179	0
Krtap6-2	0	0	0	0	0	0	Krtap6-2	-2.77777	0.00939319	1	1	19220	0
Ccdc41	372.37	384.219	370.383	356.369	393.25	360.926	Ccdc41	8.54268	-0.0211835	0.782782	1	11905	0
Ccdc40	121.216	143.06	135.068	136.052	102.115	137.221	Ccdc40	7.0119	-0.0892537	0.557544	1	8827	0
Actl6a	1074.38	1095.43	1188.18	1176.19	1217.77	1037.81	Actl6a	10.1441	0.0313548	0.626122	1	9741	0
Actl6b	738.635	689.756	723.882	674.117	656.141	634.215	Actl6b	9.42082	-0.131719	0.0331372	0.840025	923	0
Mbp	247.665	241.159	234.259	232.606	247.682	206.408	Mbp	7.87581	-0.0744904	0.461115	1	7381	0
Gm4794	0	0	0	0	0	0	Gm4794	-2.77777	0.00939319	1	1	19220	0
Gm4792	0	0	0	0	0	0	Gm4792	-2.77777	0.00939319	1	1	19220	0
1700054M17Rik	0	0	0	0	0	0	1700054M17Rik	-2.77777	0.00939319	1	1	19220	0
Mylip	104.647	94.0111	83.3625	84.2647	83.6471	107.24	Mylip	6.53691	-0.0355745	0.810861	1	12302	0
Xpnpep1	884.269	966.68	920.154	882.146	848.421	883.289	Xpnpep1	9.80914	-0.084281	0.151429	1	2877	0
Xpnpep2	23.5456	32.6995	25.3253	24.5772	31.5035	16.1437	Xpnpep2	4.67723	-0.175563	0.580818	1	9162	0
Xpnpep3	93.3105	97.0767	93.9148	80.7536	83.6471	92.2495	Xpnpep3	6.49251	-0.14762	0.293455	1	5069	0
4732416N19Rik	0	0	0	0	0	0	4732416N19Rik	-2.77777	0.00939319	1	1	19220	0
Tmem259	935.721	887.996	889.552	890.923	885.356	897.126	Tmem259	9.81018	-0.0213539	0.694117	1	10658	0
Tmem258	369.754	388.307	391.487	383.58	367.178	395.52	Tmem258	8.57983	-0.00411005	0.977748	1	14523	0
Tmem256	232.84	231.962	221.597	199.251	214.006	205.255	Tmem256	7.76282	-0.150246	0.117564	1	2272	0
Tmem253	6.97648	5.1093	7.38655	3.51103	10.8633	0	Tmem253	2.47942	-0.437936	0.597383	1	9386	0
Tmem252	0	0	0	0	0	0	Tmem252	-2.77777	0.00939319	1	1	19220	0
Tmem251	125.577	144.082	141.4	127.275	136.877	109.546	Tmem251	7.0295	-0.137471	0.314818	1	5400	0
Gm5771	0	0	0	0	0	0	Gm5771	-2.77777	0.00939319	1	1	19220	0
Gm5779	0.87206	0	0	0	0	1.15312	Gm5779	-1.58094	0.403041	1	1	19220	0
Adh6a	0	0	0	0	0	0	Adh6a	-2.77777	0.00939319	1	1	19220	0
Mars2	126.449	117.514	116.074	108.842	123.841	115.312	Mars2	6.8825	-0.0490796	0.688752	1	10589	0
Vmn1r187	0	0	0	0	0	0	Vmn1r187	-2.77777	0.00939319	1	1	19220	0
Vmn1r186	0	0	0	0	0	0	Vmn1r186	-2.77777	0.00939319	1	1	19220	0
Vmn1r185	0	0	0	0	0	0	Vmn1r185	-2.77777	0.00939319	1	1	19220	0
Vmn1r184	0	0	0	0	0	0	Vmn1r184	-2.77777	0.00939319	1	1	19220	0
Vmn1r183	0	0	0	0	0	0	Vmn1r183	-2.77777	0.00939319	1	1	19220	0
Vmn1r181	0	0	0	0	0	0	Vmn1r181	-2.77777	0.00939319	1	1	19220	0
Vmn1r180	0	0	0	0	0	0	Vmn1r180	-2.77777	0.00939319	1	1	19220	0
Fam178b	0	0	0	0	0	0	Fam178b	-2.77777	0.00939319	1	1	19220	0
Fam178a	915.663	829.75	894.828	921.645	949.449	882.136	Fam178a	9.81172	0.0604545	0.320199	1	5462	0
Vmn1r188	0	0	0	0	0	0	Vmn1r188	-2.77777	0.00939319	1	1	19220	0
Scgb1c1	0	0	0	0	0	0	Scgb1c1	-2.77777	0.00939319	1	1	19220	0
Znrd1as	18.3133	25.5465	23.2149	23.6994	26.0718	23.0624	Znrd1as	4.54215	0.118837	0.69449	1	10666	0
2900076A07Rik	44.4751	40.8744	31.6567	42.1323	33.6761	38.0529	2900076A07Rik	5.26582	-0.0393063	0.907195	1	13616	0
Olfr1467	0	0	0	0	0	0	Olfr1467	-2.77777	0.00939319	1	1	19220	0
Olfr1461	0	0	0	0	0	0	Olfr1461	-2.77777	0.00939319	1	1	19220	0
Arfip1	342.72	305.536	300.738	322.137	300.912	322.873	Arfip1	8.30295	-0.00467766	0.955033	1	14251	0
Arfip2	706.369	785.81	694.336	709.227	718.061	725.312	Arfip2	9.49818	-0.0225529	0.733217	1	11215	0
9230009I02Rik	0	0	0	0	0	0	9230009I02Rik	-2.77777	0.00939319	1	1	19220	0
Vmn1r238	0	0	0	0	0	0	Vmn1r238	-2.77777	0.00939319	1	1	19220	0
1700016H13Rik	0	0	0	0	0	0	1700016H13Rik	-2.77777	0.00939319	1	1	19220	0
Vmn1r235	0	0	0	0	0	0	Vmn1r235	-2.77777	0.00939319	1	1	19220	0
Vmn1r234	0	0	0	0	0	0	Vmn1r234	-2.77777	0.00939319	1	1	19220	0
Vmn1r237	0	0	0	0	0	0	Vmn1r237	-2.77777	0.00939319	1	1	19220	0
Vmn1r236	0	0	0	0	0	0	Vmn1r236	-2.77777	0.00939319	1	1	19220	0
Vmn1r231	0	0	0	0	0	0	Vmn1r231	-2.77777	0.00939319	1	1	19220	0
Vmn1r230	0	0	0	0	0	0	Vmn1r230	-2.77777	0.00939319	1	1	19220	0
Vmn1r233	0	0	0	0	0	0	Vmn1r233	-2.77777	0.00939319	1	1	19220	0
Vmn1r232	0	0	0	0	0	0	Vmn1r232	-2.77777	0.00939319	1	1	19220	0
Os9	1032.52	959.527	963.418	926.033	952.708	924.801	Os9	9.90614	-0.0761337	0.171138	1	3150	0
Gm6484	0	0	0	0	0	0	Gm6484	-2.77777	0.00939319	1	1	19220	0
Dpep1	0	0	0	0	0	0	Dpep1	-2.77777	0.00939319	1	1	19220	0
Dpep2	0	0	0	0	0	0	Dpep2	-2.77777	0.00939319	1	1	19220	0
Dpep3	0	0	0	0	0	0	Dpep3	-2.77777	0.00939319	1	1	19220	0
Hells	1002	1075	1092.15	1120.02	1112.4	1030.89	Hells	10.066	0.0422376	0.445195	1	7160	0
Hyou1	1245.3	1181.27	1192.4	1192.87	1127.61	1118.53	Hyou1	10.1996	-0.0735902	0.159432	1	2996	0
Sult1a1	0	2.04372	0	0	3.25898	0	Sult1a1	-0.217154	0.673222	1	1	14932	0
Ushbp1	0	0	0	0	0	0	Ushbp1	-2.77777	0.00939319	1	1	19220	0
Gm6150	0	0	0	0	0	0	Gm6150	-2.77777	0.00939319	1	1	19220	0
Osm	0	0	0	0	0	0	Osm	-2.77777	0.00939319	1	1	19220	0
Snap25	1163.33	1164.92	1136.47	1054.19	958.139	1032.04	Snap25	10.0803	-0.186598	0.000569658	0.0902681	147	0
Snap23	197.958	178.826	190.995	165.896	198.798	182.193	Snap23	7.53718	-0.0540868	0.619723	1	9662	0
Avpr2	0	0	3.16567	0	0	0	Avpr2	-2.77777	-1.85062	0.266894	1	4572.5	0
Snap29	444.751	480.274	510.727	476.622	471.465	471.626	Snap29	8.89452	-0.0162079	0.8531	1	12882	0
Sh3bp5l	469.169	468.012	441.083	440.634	442.135	423.195	Sh3bp5l	8.8048	-0.0777373	0.25875	1	4335	0
4430402I18Rik	0	0	0	4.38878	0	6.91871	4430402I18Rik	-2.77777	3.69671	0.00272707	0.221627	278	0
Dpf2	963.627	870.625	864.227	941.833	941.845	890.208	Dpf2	9.83285	0.0397619	0.529672	1	8464	0
Dpf3	50.5795	62.3335	67.5342	43.0101	54.3163	59.9622	Dpf3	5.81139	-0.198163	0.318001	1	5434	0
Dpf1	995.021	1011.64	1040.45	1017.32	944.017	959.395	Dpf1	9.95771	-0.0611122	0.288232	1	5013	0
Mir3470a	0	0	0	0	0	0	Mir3470a	-2.77777	0.00939319	1	1	19220	0
Phyhd1	40.9868	33.7214	47.485	38.6213	48.8847	26.5217	Phyhd1	5.29817	-0.0997799	0.75521	1	11536	0
Mir3470b	0	0	0	0	0	0	Mir3470b	-2.77777	0.00939319	1	1	19220	0
E530011L22Rik	45.3471	40.8744	28.491	21.9439	44.5394	28.828	E530011L22Rik	5.12326	-0.267305	0.315634	1	5411	0
Olfr316	0	0	0	0	0	0	Olfr316	-2.77777	0.00939319	1	1	19220	0
Mir28c	0	0	0	0	0	0	Mir28c	-2.77777	0.00939319	1	1	19220	0
Use1	284.292	290.208	311.291	310.726	329.157	330.945	Use1	8.27198	0.13225	0.113653	1	2214	0
Egln3	58.428	82.7707	109.743	90.409	81.4744	83.0246	Egln3	6.39756	0.0226234	0.910081	1	13652	0
Egln2	802.296	801.138	711.22	811.925	802.795	703.402	Egln2	9.5927	0.00216038	0.975711	1	14505	0
Egln1	986.3	1046.38	1000.35	1032.24	957.053	1064.33	Egln1	9.98646	0.00975984	0.86967	1	13110	0
Wnt10a	2.61618	0	0	0	0	3.45936	Wnt10a	0.00402056	0.403041	1	1	19220	0
Wnt10b	0	0	0	0	0	0	Wnt10b	-2.77777	0.00939319	1	1	19220	0
Apeh	343.592	374.001	298.628	360.758	319.38	326.333	Apeh	8.39708	-0.0139086	0.906181	1	13606	0
Olfr43	0	0	0	0	0	0	Olfr43	-2.77777	0.00939319	1	1	19220	0
Mcf2	0	0	7.38655	12.2886	0	11.5312	Mcf2	2.14453	1.68919	0.0236056	0.696721	757	0
Aplnr	0	0	4.22089	0	0	0	Aplnr	-2.77777	-2.26565	0.142076	1	2681	0
Odf3b	0	0	0	0	0	0	Odf3b	-2.77777	0.00939319	1	1	19220	0
Gbe1	156.971	159.41	149.842	125.519	126.014	142.987	Gbe1	7.15945	-0.240921	0.0424456	0.861532	1072	0
C130074G19Rik	6.97648	6.13116	4.22089	2.63327	0	3.45936	C130074G19Rik	1.77611	-1.50801	0.0453367	0.883805	1200	0
Gm10408	0	0	0	0	0	0	Gm10408	-2.77777	0.00939319	1	1	19220	0
Gm10409	22.6736	22.4809	17.9388	14.0441	26.0718	18.4499	Gm10409	4.34074	-0.107427	0.746399	1	11400	0
Cyp3a44	0	0	0	0	0	0	Cyp3a44	-2.77777	0.00939319	1	1	19220	0
Krt33b	0	0	0	0	0	0	Krt33b	-2.77777	0.00939319	1	1	19220	0
Gm10400	0	0	0	0	0	0	Gm10400	-2.77777	0.00939319	1	1	19220	0
Gm10406	10.4647	8.17488	10.5522	12.2886	14.1222	11.5312	Gm10406	3.47165	0.378232	0.355891	1	5941	0
Fdft1	1833.94	1986.5	2104.11	2015.33	1934.75	1907.26	Fdft1	10.9393	-0.0164618	0.788227	1	11988	0
Clasrp	436.03	388.307	436.862	427.468	417.149	366.692	Clasrp	8.6865	-0.0582296	0.496743	1	7864	0
Scly	92.4384	80.727	71.7551	114.986	91.2514	72.6465	Scly	6.44488	0.187352	0.29647	1	5109	0
Jkamp	336.615	303.492	327.119	317.748	307.43	344.783	Jkamp	8.33478	0.00407233	0.995553	1	14689	0
Ska3	221.503	247.29	220.541	262.449	253.114	251.38	Ska3	7.92106	0.153914	0.0969075	1	2009	0
Ska2	613.931	574.285	562.433	610.041	534.472	580.019	Ska2	9.17787	-0.0216852	0.771543	1	11733	0
4932411N23Rik	0	0	0	0	0	0	4932411N23Rik	-2.77777	0.00939319	1	1	19220	0
Gdpgp1	48.8354	50.0711	39.0432	35.988	34.7624	47.2779	Gdpgp1	5.41053	-0.22501	0.272233	1	4769	0
A530088E08Rik	0	0	0	0	0	0	A530088E08Rik	-2.77777	0.00939319	1	1	19220	0
Dhx38	675.847	664.209	725.993	737.316	731.097	682.646	Dhx38	9.45678	0.0581731	0.350023	1	5866	0
Dlk1	148.25	150.213	135.068	132.541	110.805	117.618	Dlk1	7.04289	-0.264281	0.0373144	0.861532	982	0
Gngt2	0	0	0	0	0	0	Gngt2	-2.77777	0.00939319	1	1	19220	0
Gngt1	0	0	0	0	0	0	Gngt1	-2.77777	0.00939319	1	1	19220	0
Dlk2	68.8928	71.5302	77.0312	78.9981	85.8197	68.034	Dlk2	6.22896	0.0987009	0.531232	1	8483	0
Gosr2	1176.41	1170.03	1186.07	1169.17	1172.15	1196.94	Gosr2	10.2027	0.00234478	0.972698	1	14477	0
Dhx32	422.949	464.946	396.764	428.345	466.034	388.601	Dhx32	8.74126	-0.0018868	0.998519	1	14710	0
Gosr1	457.832	455.75	493.844	461.7	485.588	550.038	Gosr1	8.91854	0.0893295	0.265907	1	4431	0
Dhx34	165.691	154.301	141.4	156.241	154.258	149.905	Dhx34	7.26334	-0.00309166	0.978173	1	14530	0
Dhx35	347.08	363.782	359.831	348.469	391.077	358.62	Dhx35	8.49764	0.0365522	0.656511	1	10180	0
Dhx36	1895.86	1794.39	1906.79	1929.31	1888.03	1968.37	Dhx36	10.8894	0.0478339	0.305262	1	5238	0
Dhx37	287.78	290.208	253.253	311.604	342.193	312.495	Dhx37	8.22276	0.217191	0.0156273	0.58841	622	0
Cops8	873.805	884.931	896.939	832.991	916.859	891.361	Cops8	9.78596	-0.00787857	0.88438	1	13320	0
Cops2	1265.36	1316.16	1351.74	1362.28	1379.63	1380.28	Cops2	10.3904	0.0676892	0.159969	1	3010	0
Cops3	1192.11	1201.71	1263.1	1203.4	1217.77	1236.14	Cops3	10.2515	0.000159477	1	1	19220	0
Cops6	965.371	979.964	941.258	933.933	941.845	934.026	Cops6	9.89074	-0.0388981	0.468779	1	7479	0
Cops4	845.899	866.537	855.785	911.112	944.017	829.092	Cops4	9.77346	0.0637341	0.294879	1	5086	0
Cops5	918.28	936.024	975.025	962.021	959.226	939.792	Cops5	9.88932	0.0160794	0.761588	1	11610	0
4933402J10Rik	0	0	0	0	0	0	4933402J10Rik	-2.77777	0.00939319	1	1	19220	0
Dhcr24	1477.27	1546.07	1420.33	1528.17	1470.89	1344.54	Dhcr24	10.5161	-0.0328628	0.586354	1	9230	0
1700024G13Rik	0	0	0	0	0	0	1700024G13Rik	-2.77777	0.00939319	1	1	19220	0
Mir16-1	0	0	0	0	0	0	Mir16-1	-2.77777	0.00939319	1	1	19220	0
Mir16-2	0	0	0	0	0	0	Mir16-2	-2.77777	0.00939319	1	1	19220	0
Brca1	515.388	558.957	555.047	546.842	558.372	529.282	Brca1	9.08741	0.00451166	0.93751	1	14030	0
Brca2	339.232	311.667	347.168	355.492	349.797	373.61	Brca2	8.43421	0.112351	0.163289	1	3053	0
2310043O21Rik	0	0	0	0	0	0	2310043O21Rik	-2.77777	0.00939319	1	1	19220	0
Acap1	0	0	0	0	0	0	Acap1	-2.77777	0.00939319	1	1	19220	0
Acap2	573.816	549.761	620.471	596.875	649.623	568.488	Acap2	9.21202	0.0575187	0.428698	1	6936	0
Acap3	959.266	874.712	856.84	901.456	859.284	947.864	Acap3	9.81362	0.0095039	0.905876	1	13601	0
Ep400	1812.14	1804.61	1972.21	1797.65	1840.24	2133.27	Ep400	10.8865	0.0462803	0.494525	1	7828	0
4933436I01Rik	0	0	0	0	0	0	4933436I01Rik	-2.77777	0.00939319	1	1	19220	0
H2-DMb2	0	0	0	0	0	0	H2-DMb2	-2.77777	0.00939319	1	1	19220	0
H2-DMb1	2.61618	0	0	0	0	0	H2-DMb1	-2.77777	-1.57557	0.266894	1	4572.5	0
Rps6kb1	852.003	838.947	892.718	850.546	963.571	909.811	Rps6kb1	9.78838	0.0762679	0.229762	1	3963	0
Rps6kb2	211.911	195.175	186.774	208.028	210.747	236.389	Rps6kb2	7.69988	0.141735	0.193588	1	3464	0
1700123O21Rik	0	0	0	0	0	0	1700123O21Rik	-2.77777	0.00939319	1	1	19220	0
Eras	0	0	0	0	0	0	Eras	-2.77777	0.00939319	1	1	19220	0
Tnrc6c	1767.67	1740.23	1794.93	1737.08	1660.99	1851.91	Tnrc6c	10.7804	-0.0144493	0.774822	1	11788	0
Cald1	383.707	336.192	370.383	328.281	341.106	536.2	Cald1	8.57804	0.145036	0.340956	1	5762	0
Snord96a	4.3603	5.1093	4.22089	7.02205	6.51796	5.76559	Snord96a	2.43806	0.495845	0.506128	1	8001	0
Tnrc6b	1401.4	1268.13	1430.88	1364.91	1369.86	1613.21	Tnrc6b	10.4589	0.0845775	0.238066	1	4069	0
Cybasc3	131.681	124.667	113.964	123.764	132.532	134.915	Cybasc3	6.98724	0.0792031	0.580208	1	9150	0
Gm17455	0	0	0	0	0	0	Gm17455	-2.77777	0.00939319	1	1	19220	0
0610007P14Rik	379.346	426.116	416.813	404.646	419.322	417.429	0610007P14Rik	8.68159	0.0223956	0.763467	1	11634	0
Cryba2	0	0	0	0	0	0	Cryba2	-2.77777	0.00939319	1	1	19220	0
Cryba1	0	0	0	0	0	0	Cryba1	-2.77777	0.00939319	1	1	19220	0
Cryba4	0	0	0	0	0	0	Cryba4	-2.77777	0.00939319	1	1	19220	0
Solh	264.234	220.722	251.143	258.938	238.992	227.164	Solh	7.92793	-0.021731	0.84386	1	12750	0
G630093K05Rik	0	0	0	0	0	0	G630093K05Rik	-2.77777	0.00939319	1	1	19220	0
Tnfsf13	0	0	5.27611	0	0	4.61248	Tnfsf13	0.717545	-0.193934	1	1	19220	0
Tnfsf12	0	16.3498	6.33133	5.26654	8.69061	13.8374	Tnfsf12	3.06511	0.293313	0.69697	1	10697	0
Psg16	0	0	0	0	0	0	Psg16	-2.77777	0.00939319	1	1	19220	0
Psg17	0	0	0	0	0	0	Psg17	-2.77777	0.00939319	1	1	19220	0
Tnfsf15	0	0	0	0	0	0	Tnfsf15	-2.77777	0.00939319	1	1	19220	0
Tnfsf14	0	0	0	0	0	0	Tnfsf14	-2.77777	0.00939319	1	1	19220	0
Snord38a	0.87206	0	1.05522	0	0	0	Snord38a	-2.77777	-1.13467	0.511262	1	8132	0
Tnfsf18	0	0	0	0	0	0	Tnfsf18	-2.77777	0.00939319	1	1	19220	0
Psg18	0	0	0	0	0	0	Psg18	-2.77777	0.00939319	1	1	19220	0
Psg19	0	0	0	0	0	0	Psg19	-2.77777	0.00939319	1	1	19220	0
Setd1a	910.431	948.286	893.773	938.322	882.097	962.854	Setd1a	9.84958	0.0160448	0.788044	1	11986	0
Setd1b	828.457	734.717	819.908	761.015	766.946	931.72	Setd1b	9.65647	0.0456425	0.595831	1	9368	0
Gm14873	0	0	3.16567	0	0	2.30624	Gm14873	-0.150937	-0.456968	1	1	14932	0
Arhgef10l	594.745	572.242	568.765	561.764	523.609	574.253	Arhgef10l	9.14403	-0.0647018	0.327195	1	5554	0
Olfr1061	0	0	0	0	0	0	Olfr1061	-2.77777	0.00939319	1	1	19220	0
Olfr1062	0	0	0	0	0	0	Olfr1062	-2.77777	0.00939319	1	1	19220	0
Olfr1065	0	0	0	0	0	0	Olfr1065	-2.77777	0.00939319	1	1	19220	0
Olfr1066	0	0	0	0	0	0	Olfr1066	-2.77777	0.00939319	1	1	19220	0
Gcnt4	0	3.06558	0	2.63327	0	4.61248	Gcnt4	0.651685	1.24097	0.394649	1	6466	0
Nkap	451.727	425.094	456.911	416.934	447.566	425.501	Nkap	8.77224	-0.0480963	0.490253	1	7780	0
Mir5119	0	0	0	0	0	0	Mir5119	-2.77777	0.00939319	1	1	19220	0
Mir5116	0.87206	1.02186	1.05522	0.877757	1.08633	1.15312	Mir5116	0.015311	0.0799558	1	1	19220	0
Mir5117	0.87206	1.02186	1.05522	0.877757	1.08633	1.15312	Mir5117	0.015311	0.0799558	1	1	19220	0
Mir5114	0.87206	1.02186	1.05522	0.877757	1.08633	1.15312	Mir5114	0.015311	0.0799558	1	1	19220	0
Mir5115	0.87206	0	0	0.877757	0	0	Mir5115	-1.77777	0.00939319	1	1	19220	0
Mir5112	0	0	0	0	0	0	Mir5112	-2.77777	0.00939319	1	1	19220	0
Mir5113	0.87206	1.02186	1.05522	0.877757	1.08633	1.15312	Mir5113	0.015311	0.0799558	1	1	19220	0
Crtam	0	0	0	0	0	0	Crtam	-2.77777	0.00939319	1	1	19220	0
Gcnt3	0	0	0	0	0	0	Gcnt3	-2.77777	0.00939319	1	1	19220	0
Prame	0	0	0	0	0	0	Prame	-2.77777	0.00939319	1	1	19220	0
Csf1	94.1825	97.0767	83.3625	91.2867	84.7334	118.771	Csf1	6.56746	0.102248	0.552178	1	8766	0
Csf2	0	0	0	0	0	0	Csf2	-2.77777	0.00939319	1	1	19220	0
Csf3	0	0	0	0	0	0	Csf3	-2.77777	0.00939319	1	1	19220	0
Gm14872	24.4177	29.6339	28.491	26.3327	39.1077	31.1342	Gm14872	4.89536	0.226505	0.42074	1	6836	0
Dclre1b	181.389	204.372	218.431	204.517	242.251	213.327	Dclre1b	7.71773	0.127668	0.261352	1	4370	0
Dclre1c	92.4384	91.9674	96.0252	81.6314	74.9565	94.5557	Dclre1c	6.46697	-0.159133	0.266545	1	4439	0
Crtap	136.041	130.798	110.798	125.519	145.568	139.527	Crtap	7.03629	0.12078	0.390866	1	6416	0
Sycn	0	0	0	0	0	0	Sycn	-2.77777	0.00939319	1	1	19220	0
Zfp583	54.0677	60.2897	59.0924	54.4209	72.7838	63.4215	Zfp583	5.92153	0.136228	0.462035	1	7390	0
Zfp580	182.261	203.35	181.498	198.373	183.589	152.212	Zfp580	7.51936	-0.0863168	0.508308	1	8027	0
Adap1	350.568	331.083	293.352	305.459	271.581	235.236	Adap1	8.21258	-0.263434	0.0138825	0.552938	588	0
Adap2	0	0	0	0	0	0	Adap2	-2.77777	0.00939319	1	1	19220	0
Pram1	20.0574	21.4591	11.6074	14.0441	10.8633	11.5312	Pram1	3.87438	-0.543895	0.123238	1	2348	0
Edc3	606.954	562.023	616.25	590.73	593.134	633.062	Edc3	9.22963	0.0253926	0.723814	1	11067	0
Aak1	1300.24	1262	1240.94	1249.93	1204.74	1369.91	Aak1	10.3121	0.00808969	0.907545	1	13622	0
Edc4	906.071	848.144	858.951	857.568	816.917	865.992	Edc4	9.74627	-0.0406987	0.480168	1	7626	0
Avpi1	52.3236	44.9618	36.9328	37.7435	38.0214	39.206	Avpi1	5.37182	-0.223311	0.282562	1	4923	0
Nek10	0	0	0	0	0	0	Nek10	-2.77777	0.00939319	1	1	19220	0
Nek11	0	0	0	0	0	0	Nek11	-2.77777	0.00939319	1	1	19220	0
Asap2	718.578	758.22	731.269	870.735	763.687	764.518	Asap2	9.58341	0.119613	0.0676622	1	1539	0
Asap3	48.8354	45.9837	40.0984	44.7656	35.8488	26.5217	Asap3	5.32465	-0.332633	0.155305	1	2942	0
Mir770	0.87206	1.02186	1.05522	0.877757	1.08633	1.15312	Mir770	0.015311	0.0799558	1	1	19220	0
Hyls1	190.981	170.651	143.51	180.818	173.812	181.04	Hyls1	7.43791	0.0846544	0.505167	1	7988	0
D10Jhu81e	224.12	249.334	209.989	220.317	234.646	219.093	D10Jhu81e	7.82174	-0.0199519	0.847402	1	12801	0
1810020O05Rik	0	0	0	0	0	0	1810020O05Rik	-2.77777	0.00939319	1	1	19220	0
Mir483	0.87206	0	0	0	0	0	Mir483	-2.77777	0.00939319	1	1	19220	0
Mir486	1.74412	0	0	1.75551	0	2.30624	Mir486	-0.172662	1.2196	0.707299	1	10851.5	0
Mir484	0	0	0	0	0	0	Mir484	-2.77777	0.00939319	1	1	19220	0
Mir485	0	1.02186	1.05522	0	1.08633	0	Mir485	-0.997955	-0.935101	1	1	14788	0
Rps15a-ps4	36.6265	33.7214	35.8776	38.6213	35.8488	39.206	Rps15a-ps4	5.19492	0.0977991	0.707222	1	10839	0
Mir488	0	0	0	0	0	0	Mir488	-2.77777	0.00939319	1	1	19220	0
Mir489	0	0	0	0	0	0	Mir489	-2.77777	0.00939319	1	1	19220	0
Mir1912	0	0	0	0	0	0	Mir1912	-2.77777	0.00939319	1	1	19220	0
Apol7a	0	0	0	0	0	0	Apol7a	-2.77777	0.00939319	1	1	19220	0
Apol7c	0	0	0	0	0	0	Apol7c	-2.77777	0.00939319	1	1	19220	0
Apol7b	0	0	0	0	0	0	Apol7b	-2.77777	0.00939319	1	1	19220	0
Apol7e	0	0	0	0	0	0	Apol7e	-2.77777	0.00939319	1	1	19220	0
Apol7d	0	0	0	0	0	0	Apol7d	-2.77777	0.00939319	1	1	19220	0
Ism1	6.97648	6.13116	5.27611	3.51103	0	0	Ism1	1.42116	-2.38847	0.00664803	0.388224	401	0
Fibp	351.44	364.804	372.493	345.836	379.128	392.06	Fibp	8.52198	0.037004	0.665289	1	10311	0
Kcnmb1	0	0	0	0	0	0	Kcnmb1	-2.77777	0.00939319	1	1	19220	0
Pcdha3	119.472	159.41	155.118	86.8979	221.61	130.302	Pcdha3	7.18454	0.0159037	0.95928	1	14310	0
Kcnmb3	0	0	0	0	0	0	Kcnmb3	-2.77777	0.00939319	1	1	19220	0
Kcnmb2	10.4647	18.3935	11.6074	14.0441	10.8633	10.3781	Kcnmb2	3.65485	-0.197625	0.672117	1	10385	0
Pcdha6	52.3236	110.361	74.9208	52.6654	114.064	116.465	Pcdha6	6.43407	0.253227	0.438921	1	7069	0
Ccsap	114.24	143.06	101.301	161.507	115.151	126.843	Ccsap	6.98637	0.17019	0.29613	1	5099	0
Pcdha8	10.4647	71.5302	5.27611	14.0441	9.77693	5.76559	Pcdha8	4.08219	-1.56056	0.00502379	0.320484	365	0
Dupd1	0	0	0	0	0	0	Dupd1	-2.77777	0.00939319	1	1	19220	0
Fhad1	0	0	0	0	0	0	Fhad1	-2.77777	0.00939319	1	1	19220	0
Cacna2d2	376.73	331.083	340.837	317.748	322.639	292.892	Cacna2d2	8.36528	-0.168152	0.0467379	0.88586	1234	0
Cacna2d3	176.156	155.323	150.897	167.652	168.381	139.527	Cacna2d3	7.31879	-0.0205316	0.881918	1	13277	0
Cacna2d1	1558.37	1491.92	1512.13	1400.02	1430.69	1529.04	Cacna2d1	10.5378	-0.0655546	0.187366	1	3375	0
Cacna2d4	3.48824	0	0	0	4.3453	0	Cacna2d4	0.376016	0.316957	1	1	19220	0
Aagab	525.852	488.449	491.733	532.798	467.12	565.028	Aagab	8.99926	0.0553582	0.486741	1	7712	0
1700066B19Rik	0	0	0	0	0	0	1700066B19Rik	-2.77777	0.00939319	1	1	19220	0
Ndufv3	425.565	461.881	488.568	428.345	443.221	430.113	Ndufv3	8.80126	-0.0801209	0.286697	1	4993	0
Ndufv2	926.128	991.204	983.467	992.743	980.952	1045.88	Ndufv2	9.94622	0.0578944	0.308433	1	5293	0
Ndufv1	934.849	938.068	867.393	917.256	924.463	872.911	Ndufv1	9.82837	-0.0135829	0.821941	1	12462	0
BC002163	449.983	469.034	103.412	109.72	452.998	118.771	BC002163	8.1202	-0.585239	0.192758	1	3451	0
Oxct1	2876.93	3033.9	2925.08	2944	2897.23	2858.58	Oxct1	11.513	-0.0223943	0.603313	1	9456	0
Wdhd1	535.445	579.395	581.427	567.909	624.637	518.903	Wdhd1	9.14961	0.0128553	0.860023	1	12985	0
Gpa33	0	0	0	0	3.25898	3.45936	Gpa33	-2.77777	2.9456	0.042496	0.861532	1113	0
Aadat	0	0	0	0	0	4.61248	Aadat	-2.77777	2.40304	0.142076	1	2681	0
BC089597	0	0	0	0	0	0	BC089597	-2.77777	0.00939319	1	1	19220	0
3110039I08Rik	0	0	0	0	0	0	3110039I08Rik	-2.77777	0.00939319	1	1	19220	0
Aadac	0	0	0	0	0	0	Aadac	-2.77777	0.00939319	1	1	19220	0
Cdc27	1506.05	1506.22	1516.35	1527.3	1509.99	1485.22	Cdc27	10.5589	-0.0019502	0.979397	1	14549	0
Cdc26	381.962	308.602	380.935	337.936	389.991	333.251	Cdc26	8.47347	-0.0139634	0.886985	1	13353	0
Cdc23	1629.88	1660.52	1613.43	1734.45	1665.34	1605.14	Cdc23	10.6895	0.0294375	0.526923	1	8425	0
Cdc20	1117.98	1107.7	1053.11	1172.68	1067.86	972.079	Cdc20	10.0793	-0.0294127	0.680213	1	10492	0
Olfr772	0	0	0	0	0	0	Olfr772	-2.77777	0.00939319	1	1	19220	0
Olfr773	0	0	0	0	0	0	Olfr773	-2.77777	0.00939319	1	1	19220	0
Olfr770	0	0	0	0	0	0	Olfr770	-2.77777	0.00939319	1	1	19220	0
Olfr771	0	0	0	0	0	0	Olfr771	-2.77777	0.00939319	1	1	19220	0
Olfr776	0	0	0	0	0	0	Olfr776	-2.77777	0.00939319	1	1	19220	0
Olfr777	0	0	0	0	0	0	Olfr777	-2.77777	0.00939319	1	1	19220	0
Olfr774	0	0	0	0	0	0	Olfr774	-2.77777	0.00939319	1	1	19220	0
Olfr775	0	0	0	0	0	0	Olfr775	-2.77777	0.00939319	1	1	19220	0
Nol11	662.766	670.34	633.133	636.374	698.508	630.756	Nol11	9.35604	-0.000441942	0.99367	1	14674	0
Nol10	457.832	448.597	483.292	493.299	495.365	480.851	Nol10	8.89589	0.0805453	0.224396	1	3884	0
Nol12	197.086	215.612	193.106	230.85	206.402	205.255	Nol12	7.70018	0.0848618	0.402652	1	6586	0
Morn5	0	0	0	0	0	0	Morn5	-2.77777	0.00939319	1	1	19220	0
Morn4	643.581	631.51	671.121	660.073	700.68	620.378	Morn4	9.35432	0.025656	0.695467	1	10680	0
Morn1	20.9295	13.2842	22.1597	19.3106	15.2086	0	Morn1	3.87817	-0.707612	0.232275	1	3991	0
Morn3	0	0	0	0	0	0	Morn3	-2.77777	0.00939319	1	1	19220	0
Morn2	26.1618	20.4372	27.4358	22.8217	21.7265	0	Morn2	4.25875	-0.732836	0.182493	1	3310	0
Zbtb22	395.915	424.072	399.929	382.702	408.459	381.682	Zbtb22	8.63922	-0.0567728	0.446008	1	7191	0
Zbtb20	28.778	38.8307	27.4358	38.6213	30.4171	40.3592	Zbtb20	5.08702	0.202906	0.385778	1	6347	0
Zbtb21	239.817	248.312	260.64	224.706	219.438	232.93	Zbtb21	7.89081	-0.145207	0.120273	1	2304	0
Zbtb26	281.676	272.837	277.523	286.149	288.963	275.595	Zbtb26	8.13155	0.0320167	0.725478	1	11093	0
Hils1	0	0	0	0	0	0	Hils1	-2.77777	0.00939319	1	1	19220	0
Zbtb25	110.752	120.579	132.958	112.353	120.582	131.456	Zbtb25	6.92418	0.000401642	1	1	19220	0
Otud5	708.985	714.28	725.993	767.159	743.047	780.661	Otud5	9.53069	0.0920554	0.113757	1	2215	0
Otud4	1111	1076.02	1070	1113.87	1076.55	1062.02	Otud4	10.0834	-0.00202755	0.981079	1	14572	0
Otud3	88.0781	84.8144	99.1909	71.0983	98.8557	71.4934	Otud3	6.41677	-0.17234	0.310981	1	5331	0
Otud1	75.8693	66.4209	68.5894	50.0321	54.3163	57.6559	Otud1	5.94512	-0.380387	0.0239658	0.697152	805	0
G6b	0.87206	2.04372	2.11044	0	0	0	G6b	-2.77777	-2.51758	0.0725941	1	1614	0
A4gnt	0	0	0	0	0	0	A4gnt	-2.77777	0.00939319	1	1	19220	0
Stra13	143.018	172.694	186.774	168.529	144.481	131.456	Stra13	7.29947	-0.177011	0.216304	1	3787	0
Gphn	515.388	512.974	491.733	552.109	547.508	507.372	Gphn	9.02508	0.0801991	0.230793	1	3979	0
Fam76b	571.2	577.351	667.956	599.508	618.119	597.316	Fam76b	9.24137	-0.00124212	1	1	19220	0
Fam76a	271.211	285.099	300.738	265.083	274.84	257.145	Fam76a	8.10593	-0.104672	0.241989	1	4112	0
Insl6	6.97648	5.1093	12.6627	4.38878	7.60428	5.76559	Insl6	2.8049	-0.478815	0.479759	1	7619	0
Mgat4b	716.834	714.28	699.612	634.618	644.191	666.503	Mgat4b	9.4065	-0.131344	0.0271042	0.75122	845	0
Olfr385	0	0	0	0	0	0	Olfr385	-2.77777	0.00939319	1	1	19220	0
Vps35	2012.72	2088.68	2097.78	2042.54	2099.87	2148.26	Vps35	11.0235	0.0211361	0.64192	1	9971	0
Vps36	572.072	522.171	539.218	545.965	509.487	556.956	Vps36	9.0794	-0.0187149	0.783933	1	11928	0
Vps39	654.045	634.575	644.741	690.795	610.515	623.837	Vps39	9.32886	-0.00614255	0.957956	1	14283	0
LOC100048884	0	0	0	0	0	0	LOC100048884	-2.77777	0.00939319	1	1	19220	0
Gm14685	0	0	0	0	0	0	Gm14685	-2.77777	0.00939319	1	1	19220	0
3930402G23Rik	0	0	0	0	0	0	3930402G23Rik	-2.77777	0.00939319	1	1	19220	0
Lhpp	95.9266	92.9893	83.3625	75.4871	85.8197	68.034	Lhpp	6.38018	-0.24759	0.102112	1	2079	0
Pde4dip	1485.12	1540.97	1431.94	1424.6	1370.94	1437.94	Pde4dip	10.4999	-0.0745586	0.131733	1	2471	0
1700016C15Rik	0	0	0	0	0	0	1700016C15Rik	-2.77777	0.00939319	1	1	19220	0
2210409D07Rik	0	0	0	0	0	0	2210409D07Rik	-2.77777	0.00939319	1	1	19220	0
A930001C03Rik	0	0	0	0	0	0	A930001C03Rik	-2.77777	0.00939319	1	1	19220	0
Eef2	17962.7	18612.2	18608.8	18824.4	18511	18428	Eef2	14.1745	0.0150751	0.654449	1	10149	0
1500009C09Rik	163.075	148.17	160.394	158.874	162.949	154.518	1500009C09Rik	7.30373	0.0143117	0.912153	1	13678	0
Gm5091	0	0	0	0	0	0	Gm5091	-2.77777	0.00939319	1	1	19220	0
Gm5095	0	0	0	0	0	0	Gm5095	-2.77777	0.00939319	1	1	19220	0
Padi1	0	0	0	0	0	0	Padi1	-2.77777	0.00939319	1	1	19220	0
Endod1	69.7648	68.4646	64.3685	57.0542	67.3522	70.3402	Endod1	6.049	-0.0570216	0.717991	1	10995	0
Eif4e3	107.263	80.727	86.5282	78.1204	97.7693	99.1682	Eif4e3	6.51721	0.00283147	1	1	19220	0
1700069L16Rik	0	0	0	0	0	0	1700069L16Rik	-2.77777	0.00939319	1	1	19220	0
Slc31a1	758.693	763.33	748.152	714.494	721.32	704.556	Slc31a1	9.52115	-0.084943	0.141606	1	2602	0
Slc31a2	44.4751	47.0056	43.2641	30.7215	39.1077	33.4404	Slc31a2	5.29722	-0.383813	0.0742705	1	1639	0
Camk2n2	359.289	311.667	332.395	333.548	301.999	335.558	Camk2n2	8.36208	-0.0471293	0.584667	1	9209	0
Camk2n1	481.377	481.296	519.169	449.411	422.581	428.96	Camk2n1	8.8543	-0.187824	0.00723444	0.410244	413	0
Gm5634	0	0	0	0	0	0	Gm5634	-2.77777	0.00939319	1	1	19220	0
Gm5635	0	0	0	0	0	0	Gm5635	-2.77777	0.00939319	1	1	19220	0
Ctbs	20.9295	35.7651	22.1597	27.2105	27.1581	17.2968	Ctbs	4.6472	-0.137911	0.736155	1	11261	0
Mtm1	59.3001	54.1586	60.1477	54.4209	66.2659	55.3497	Mtm1	5.86474	0.0200548	0.961619	1	14343	0
Ap3m2	521.492	481.296	486.457	512.61	454.084	463.554	Ap3m2	8.92625	-0.0583165	0.434969	1	7016	0
Hmgn5	699.392	716.324	704.888	688.161	685.472	664.196	Hmgn5	9.43658	-0.0574425	0.340856	1	5759	0
Hmgn3	580.792	588.591	567.709	595.997	550.767	505.066	Hmgn3	9.14119	-0.0726098	0.332383	1	5634	0
Hmgn2	2856.87	2803.98	2689.76	3067.76	2975.45	2734.04	Hmgn2	11.4786	0.0718867	0.168142	1	3115	0
Hmgn1	3908.57	3947.45	3848.39	3963.95	3973.78	3956.35	Hmgn1	11.9414	0.0231908	0.530107	1	8471	0
Fam108a	548.526	529.324	466.408	429.223	436.703	477.391	Fam108a	8.90718	-0.201113	0.00921617	0.455364	474	0
Fam108b	467.424	452.684	411.537	444.145	471.465	403.592	Fam108b	8.78726	-0.0135441	0.870243	1	13124	0
Fam108c	857.235	887.996	869.503	891.801	853.852	935.179	Fam108c	9.78549	0.0360164	0.538848	1	8574	0
BC048943	0	3.06558	0	0	0	0	BC048943	-2.77777	-1.80427	0.266894	1	4572.5	0
Specc1	446.495	432.247	423.144	492.422	459.516	511.985	Specc1	8.84604	0.169236	0.0164615	0.598835	641	0
Snord98	0.87206	1.02186	1.05522	0.877757	1.08633	0	Snord98	-0.317887	-0.58644	1	1	19220	0
Snord99	3.48824	3.06558	2.11044	0.877757	2.17265	2.30624	Snord99	1.18324	-0.693748	0.44148	1	7110	0
1190002N15Rik	341.848	343.345	345.058	326.526	355.229	382.835	1190002N15Rik	8.44747	0.0473024	0.598236	1	9392	0
Snord95	1.74412	0	0	1.75551	0	0	Snord95	-0.777766	0.00939319	1	1	19220	0
1700018F24Rik	0	0	0	0	0	0	1700018F24Rik	-2.77777	0.00939319	1	1	19220	0
Snord92	0	0	0	0	0	1.15312	Snord92	-2.77777	0.403041	1	1	19220	0
Snord93	0.87206	1.02186	1.05522	0.877757	1.08633	1.15312	Snord93	0.015311	0.0799558	1	1	19220	0
Cd74	1.74412	0	0	0	0	0	Cd74	-2.77777	-0.990607	0.511262	1	8132	0
Cd70	0	0	0	0	0	0	Cd70	-2.77777	0.00939319	1	1	19220	0
Cd72	0	4.08744	5.27611	0	0	0	Cd72	-2.77777	-3.41516	0.00784078	0.410808	437.5	0
Dcxr	46.2192	38.8307	26.3806	35.1103	52.1436	36.8998	Dcxr	5.29303	0.155984	0.579208	1	9136	0
Nudt22	54.0677	37.8088	56.982	74.6093	56.4889	63.4215	Nudt22	5.82582	0.385975	0.0491698	0.903891	1274	0
Nudt21	1022.93	1052.52	1060.5	1124.41	1111.31	1049.34	Nudt21	10.0632	0.0670195	0.194914	1	3483	0
BC018473	0	0	0	0	0	0	BC018473	-2.77777	0.00939319	1	1	19220	0
Fam162a	304.349	355.607	452.69	373.924	363.919	407.051	Fam162a	8.55543	0.0412191	0.727369	1	11128	0
Fam162b	0	0	0	0	0	0	Fam162b	-2.77777	0.00939319	1	1	19220	0
Npm3-ps1	12.2088	11.2405	9.497	6.1443	13.0359	8.07183	Npm3-ps1	3.32021	-0.273753	0.549542	1	8728	0
Vmn1r56	0	0	0	0	0	0	Vmn1r56	-2.77777	0.00939319	1	1	19220	0
Vmn1r57	0	0	0	0	0	0	Vmn1r57	-2.77777	0.00939319	1	1	19220	0
Vmn1r54	0	0	0	0	0	0	Vmn1r54	-2.77777	0.00939319	1	1	19220	0
Vmn1r55	0	0	0	0	0	0	Vmn1r55	-2.77777	0.00939319	1	1	19220	0
Vmn1r52	0	0	0	0	0	0	Vmn1r52	-2.77777	0.00939319	1	1	19220	0
Vmn1r53	0	0	2.11044	0	0	0	Vmn1r53	-2.77777	-1.26565	0.511262	1	8132	0
Vmn1r50	0	0	0	0	0	0	Vmn1r50	-2.77777	0.00939319	1	1	19220	0
Vmn1r51	0	0	0	0	0	0	Vmn1r51	-2.77777	0.00939319	1	1	19220	0
Gm7168	0	0	0	0	0	0	Gm7168	-2.77777	0.00939319	1	1	19220	0
Gsdma	0	0	0	0	0	0	Gsdma	-2.77777	0.00939319	1	1	19220	0
Gsdmc	0	0	0	0	0	0	Gsdmc	-2.77777	0.00939319	1	1	19220	0
Gsdmd	15.6971	16.3498	14.7731	14.9219	16.2949	24.2155	Gsdmd	4.08589	0.243602	0.524731	1	8399	0
Vmn1r58	0	0	0	0	0	0	Vmn1r58	-2.77777	0.00939319	1	1	19220	0
Vmn1r59	0	0	0	0	0	0	Vmn1r59	-2.77777	0.00939319	1	1	19220	0
Azi2	653.173	593.701	632.078	644.273	601.825	631.909	Azi2	9.29039	-0.000725698	0.999661	1	14716	0
Azi1	461.32	440.422	448.469	452.045	495.365	431.266	Azi1	8.82906	0.0300983	0.693234	1	10648	0
Hadh	381.962	417.941	356.665	406.401	398.682	341.323	Hadh	8.58431	-0.0127322	0.915942	1	13745	0
Nop56	1254.02	1185.36	1198.73	1226.23	1246.02	1101.23	Nop56	10.2311	-0.0258645	0.664756	1	10303	0
Gm10714	0	0	0	0	0	0	Gm10714	-2.77777	0.00939319	1	1	19220	0
Gnptab	688.928	639.684	713.33	667.973	715.889	682.646	Gnptab	9.41939	0.0172528	0.805847	1	12237	0
Tgfbr3	173.54	149.192	120.295	110.597	132.532	126.843	Tgfbr3	7.0763	-0.259978	0.079419	1	1775	0
Tgfbr2	168.308	156.345	180.443	136.93	128.186	134.915	Tgfbr2	7.22723	-0.336442	0.00438521	0.310337	326	0
Tgfbr1	1406.63	1527.68	1479.42	1517.64	1561.05	1533.65	Tgfbr1	10.5546	0.0634985	0.193054	1	3455	0
Cyp2c37	0	0	0	0	0	0	Cyp2c37	-2.77777	0.00939319	1	1	19220	0
Alg11	311.326	347.432	311.291	332.67	373.696	326.333	Alg11	8.3821	0.0902903	0.301621	1	5183	0
Cyp2c39	0	0	0	0	0	0	Cyp2c39	-2.77777	0.00939319	1	1	19220	0
Cyp2c38	0	0	0	0	0	0	Cyp2c38	-2.77777	0.00939319	1	1	19220	0
Alg14	82.8457	122.623	83.3625	114.986	122.755	107.24	Alg14	6.71727	0.256289	0.11902	1	2285	0
Snord32a	5.23236	6.13116	2.11044	3.51103	1.08633	2.30624	Snord32a	1.68476	-0.964756	0.213724	1	3759	0
6430550D23Rik	4.3603	5.1093	5.27611	7.02205	0	0	6430550D23Rik	1.7621	-1.07033	0.222278	1	3855.5	0
Rhbdl2	0	0	0	0	0	0	Rhbdl2	-2.77777	0.00939319	1	1	19220	0
Gm8765	0	0	0	0	0	0	Gm8765	-2.77777	0.00939319	1	1	19220	0
Gm8764	0	0	0	0	0	0	Gm8764	-2.77777	0.00939319	1	1	19220	0
Hsp90ab1	20797.8	21254.7	21294.4	21484	21352.8	20100	Hsp90ab1	14.3613	-0.00936862	0.815501	1	12374	0
Zfp658	187.493	192.11	186.774	185.207	179.244	183.346	Zfp658	7.53659	-0.0481231	0.663057	1	10273	0
Gucy1a3	275.571	268.749	255.364	274.738	240.078	253.686	Gucy1a3	8.02963	-0.0573811	0.555944	1	8808	0
Gucy1a2	310.454	360.717	333.45	337.936	363.919	412.817	Gucy1a2	8.46246	0.149969	0.11259	1	2196	0
1810011O10Rik	46.2192	35.7651	35.8776	28.0882	41.2804	29.9811	1810011O10Rik	5.17274	-0.24651	0.291678	1	5050	0
Gm2694	20.0574	17.3716	20.0492	26.3327	20.6402	23.0624	Gm2694	4.40251	0.285066	0.322619	1	5490	0
Gm2696	0	0	0	0	0	0	Gm2696	-2.77777	0.00939319	1	1	19220	0
Gm1527	0	0	0	0	0	0	Gm1527	-2.77777	0.00939319	1	1	19220	0
Tac2	0	0	0	0	0	0	Tac2	-2.77777	0.00939319	1	1	19220	0
Tac4	0	0	0	0	0	0	Tac4	-2.77777	0.00939319	1	1	19220	0
Rhobtb2	886.013	832.816	848.399	835.624	782.155	814.102	Rhobtb2	9.70196	-0.0781388	0.181772	1	3301	0
Rhobtb3	804.04	805.226	931.761	892.679	829.953	949.017	Rhobtb3	9.76239	0.0723187	0.318483	1	5440	0
Apobr	0	0	3.16567	2.63327	0	0	Apobr	-0.0552801	-0.265653	1	1	19220	0
Tbck	196.214	184.957	212.1	182.573	158.604	212.174	Tbck	7.57734	-0.100494	0.411488	1	6698	0
Tbce	307.837	300.427	308.125	335.303	296.567	325.179	Tbce	8.28617	0.0626334	0.448719	1	7229	0
Tbcd	728.17	763.33	791.417	740.827	703.939	702.249	Tbcd	9.52743	-0.0885457	0.158466	1	2982	0
Tbcc	231.096	226.853	170.946	221.195	202.057	192.571	Tbcc	7.69656	-0.0303052	0.822296	1	12467	0
Tbcb	739.507	756.177	820.963	796.125	774.55	718.393	Tbcb	9.58422	-0.0172771	0.824218	1	12497	0
Tbca	654.917	690.777	716.496	725.027	686.558	669.962	Tbca	9.43174	0.0134785	0.809595	1	12284	0
Tmem48	290.396	291.23	282.8	306.337	313.948	298.658	Tmem48	8.21475	0.0882334	0.286533	1	4992	0
Mir1186b	0	0	0	0	0	0	Mir1186b	-2.77777	0.00939319	1	1	19220	0
Tmem44	413.357	430.203	486.457	380.946	449.739	423.195	Tmem44	8.74974	-0.0850456	0.320378	1	5464	0
Tmem47	254.642	290.208	244.812	263.327	269.409	236.389	Tmem47	8.02112	-0.0380158	0.732269	1	11199	0
Tmem40	0	0	0	3.51103	0	0	Tmem40	-2.77777	2.00939	0.142076	1	2681	0
Smtnl2	13.953	12.2623	13.7179	19.3106	22.8128	11.5312	Smtnl2	3.94761	0.426116	0.223781	1	3876	0
Tmem42	51.4516	57.2242	56.982	43.0101	51.0573	34.5936	Tmem42	5.60478	-0.364631	0.0629505	1	1465	0
Rab40c	422.077	435.312	411.537	400.257	417.149	412.817	Rab40c	8.70209	-0.0446887	0.521391	1	8337	0
Rab40b	41.8589	44.9618	33.7671	35.988	28.2445	38.0529	Rab40b	5.21024	-0.237484	0.309915	1	5313	0
Lacc1	13.953	15.3279	16.8836	14.9219	14.1222	12.6843	Lacc1	3.87087	-0.145752	0.763811	1	11640	0
Gm17769	10.4647	22.4809	18.994	7.89981	9.77693	12.6843	Gm17769	3.72649	-0.774614	0.0507603	0.913061	1302	0
Gm17762	17.4412	50.0711	41.1537	33.3548	34.7624	59.9622	Gm17762	5.29736	0.237137	0.545666	1	8665	0
Mir143hg	0	0	0	0	0	2.30624	Mir143hg	-2.77777	1.40304	0.511262	1	8132	0
Ltbp1	48.8354	65.399	46.4298	50.0321	59.7479	55.3497	Ltbp1	5.76272	0.0395516	0.887694	1	13362	0
Scx	0	0	0	0	6.51796	4.61248	Scx	-2.77777	3.67394	0.00272707	0.221627	278	0
Sct	0	0	0	0	0	0	Sct	-2.77777	0.00939319	1	1	19220	0
[truncated: 21,816 more rows]

## Sheet: Data 6d
rownames(tcc2$count)	Con_1	Con_2	Con_3	J4_Gsk_1	J4_Gsk_2	J4_Gsk_3	gene_id	a.value	m.value	p.value	q.value	rank	estimatedDEG
[truncated: 23,420 more rows]

[truncated: 1 more sheets: Data 6e]
