# Supplementary material for: Selective translation of epigenetic modifiers affects the temporal pattern and differentiation of neural stem cells
Source: Nat Commun. 2022 Jan 25;13:470. doi: 10.1038/s41467-022-28097-y (PMC8789897; doi:10.1038/s41467-022-28097-y)
Supplement: Supplementary file 4 — Supplementary Dataset1-7 [file 41467_2022_28097_MOESM4_ESM.zip › Supplementary Data1-7/Supplementary Data 7.xlsx]

## Sheet: Data 7a
Supplementary Data 7. Sequencing and mapping information for scRNA (a), ChIP-seq (b) and RNA-seq (c) used in this study.
Sample	Genotype	Mouse stain	Estimated Number of cells by cellrange	Mean Reads per Cell	Median Genes per Cell	Project name	Run
E11	Wildtype	ICR	1003	48515	3108	P376_01_1	R242
E13	Wildtype	ICR	1637	45357	2969	P376_02_1	R242
E14	Hes1-d2-EGFP Tg/+	ICR	1312	70833	3564	P309_01_1	R198;R208
E10 Fbl+/+	Fblflox/+ P53-/-	C57BL/6	3023	47051	4008	P400_04_1	R251;R253;R254
E10 FblΔ/+	Fblflox/+ P53-/- Emx1Cre+/-	C57BL/6	2323	45725	4024	P400_06_1	R251;R253;R254
E10 DKO	Fblflox/flox P53-/- Emx1Cre+/-	C57BL/6	1739	49016	4273	P400_05_1	R251;R253;R254
E12 FblΔ/+	Fblflox/+ P53-/- Emx1Cre+/-	C57BL/6	3101	48592	3124	P367_03_1	R235
E12 DKO	Fblflox/flox P53-/- Emx1Cre+/-	C57BL/6	3511	49310	3156	P367_04_1	R235
E14 Fbl+/+	Fblflox/flox P53-/-	C57BL/6	4226	40937	2680	P409_03_1	R253;R254;R257
E14 FblΔ/+	Fblflox/+ P53+/- Emx1Cre+/-	C57BL/6	2839	47778	2763	P409_02_1	R253;R254;R257
E14 DKO	Fblflox/flox P53-/- Emx1Cre+/-	C57BL/6	3295	48675	3009	P409_01_1	R253;R254;R257

## Sheet: Data 7b
	Total Reads after Triming	reads with at least one reported alignment	Project_Name
170315_E11_Input	19693015	14232782 (72.27%)	P443_06_1
170909_E11_H3K4me3	19037436	14907936 (78.31%)	P321_02_1
170909_E11_H3K27me3	34538599	24518181 (70.99%)	P321_01_1
170909_E11_Input	19150382	13820499 (72.17%)	P443_07_1
170909_E12_H3K4me3	18912609	13694482 (72.41%)	P321_03_1
170909_E12_H3K27me3	37968650	27580995 (72.64%)	P321_04_1
170909_E12_Input	19449821	13915969 (71.55%)	P443_08_1
170909_E14_Input	16885298	11754640 (69.61%)	P443_09_1
171003_E14_H3K4me3	18023510	14945570 (82.92%)	P334_02_1
171003_E14_H3K27me3	33725613	24995076 (74.11%)	P334_01_1
171003_E14_H3K27me3D	33815003	24201819 (71.57%)	P334_03_1
E11_H3K4me3	18686861	13255546 (70.94%)	P292_07_1
E11_H3K27me3	34727030	23895204 (68.81%)	P292_03_1
E12_H3K4me3	18289879	13375907 (73.13%)	P249_07_1
E12_H3K4me3D	19980178	14321880 (71.68%)	P292_05_1
E12_H3K27me3	36003392	25571035 (71.02%)	P292_06_1
E12.5_Input	17591766	12837489 (72.97%)	P249_06_1
E14_H3K4me3	18676150	13396289 (71.73%)	P292_08_1
E14_H3K27me3	36687679	26249687 (71.55%)	P292_11_1
E14_Input	17773228	12622971 (71.02%)	P292_12_1
181102_E14_Con7_H3K27me3	39061865	28324116 (72.51%)	P418_04_1
181107_E14_DKO1_H3K4me3	30471680	22578053 (74.10%)	P418_06_1
181107_E14_Het9_H3K27me3_	46479122	33697399 (72.50%)	P418_05_1
181107_E14_Input	45689822	33808078 (73.99%)	P418_01_1
181109_E14_DKO1_H3K27me3	43230631	31428846 (72.70%)	P418_03_1
181109_E14_Het9_H3K4me3	37431018	27758156 (74.16%)	P418_02_1
190209_E14_Con11_H3K27me3	40991646	31562997 (77.00%)	P439_09_1
190209_E14_Con11_Input	20757813	15171707 (73.09%)	P443_04_1
190209_E14_Con12_H3K27me3	42002510	31988986 (76.16%)	P439_10_1
190209_E14_Con12_Input	20272495	14899539 (73.50%)	P443_05_1
190209_E14_DKO1_H3K27me3	41060986	30970961 (75.43%)	P439_06_1
190209_E14_DKO1_Input	18479146	13576262 (73.47%)	P443_01_1
190209_E14_DKO3_H3K27me3	44782558	34584417 (77.23%)	P439_07_1
190209_E14_DKO3_Input	18914131	14125992 (74.68%)	P443_02_1
190209_E14_Het9_H3K27me3	43745291	32850010 (75.09%)	P439_08_1
190209_E14_Het9_Input	20348434	14623544 (71.87%)	P443_03_1
190215_E14_Con11_H3K4me3	19559521	14843078 (75.89%)	P439_04_1
190215_E14_Con12_H3K4me3	20600834	15624972 (75.85%)	P439_05_1
190215_E14_DKO1_H3K4me3	22402865	17674072 (78.89%)	P439_01_1
190215_E14_DKO3_H3K4me3	21092997	16086368 (76.26%)	P439_02_1
190215_E14_Het9_H3K4me3	19734650	14866333 (75.33%)	P439_03_1

## Sheet: Data 7c
	Total Reads after Triming	overall alignment rate
Control_1	11579657	0.9739
Control_2	9889564	0.9746
Control_3	9735670	0.9733
GSK_J4_1	11706241	0.9737
GSK_J4_2	9477287	0.974
GSK_J4_3	8886509	0.9743
GSK_343_1	9119971	0.9714
GSK_343_2	11299974	0.9738
GSK_343_3	9156974	0.97
Double_1	11349260	0.9712
Double_2	8924412	0.9712
Double_3	8629096	0.9723
Control_siRNA_1	10198866	0.9759
Control_siRNA_2	10934906	0.9736
Control_siRNA_3	10761763	0.9726
Fbl_siRNA_1	10508160	0.9731
Fbl_siRNA_2	9913085	0.9742
Fbl_siRNA_3	10965211	0.9751
