# Supplementary material for: Selective translation of epigenetic modifiers affects the temporal pattern and differentiation of neural stem cells
Source: Nat Commun. 2022 Jan 25;13:470. doi: 10.1038/s41467-022-28097-y (PMC8789897; doi:10.1038/s41467-022-28097-y)
Supplement: Supplementary file 6 — Source Data [file 41467_2022_28097_MOESM6_ESM.zip]

Archive with 13 entries (13 files):
- Source_Date_2021/Figure 1.xlsx
- Source_Date_2021/Figure 2.xlsx
- Source_Date_2021/Figure 3.xlsx
- Source_Date_2021/Figure 4.xlsx
- Source_Date_2021/Figure 6.xlsx
- Source_Date_2021/Figure 7.xlsx
- Source_Date_2021/Figure 8.xlsx
- Source_Date_2021/Sup_Figure 2.xlsx
- Source_Date_2021/Sup_Figure 3.xlsx
- Source_Date_2021/Sup_Figure 4.xlsx
- Source_Date_2021/Sup_Figure 6.xlsx
- Source_Date_2021/Sup_Figure 7.xlsx
- Source_Date_2021/Western_Blotting.pdf
