# Supplementary material for: Selective translation of epigenetic modifiers affects the temporal pattern and differentiation of neural stem cells
Source: Nat Commun. 2022 Jan 25;13:470. doi: 10.1038/s41467-022-28097-y (PMC8789897; doi:10.1038/s41467-022-28097-y)
Supplement: Supplementary file 6 — Source Data [file 41467_2022_28097_MOESM6_ESM.zip › Source_Date_2021/Figure 1.xlsx]

## Sheet: Fig.1g
	alpha-tubulin	Fbl	ratio
E11	82.1366	73.0727	0.889649
E11	74.0009	63.2856	0.855201
E11	84.1462	73.7907	0.876935
E14	68.9591	36.2514	0.525694
E14	78.1833	58.6068	0.749608
E14	82.0324	54.4943	0.664302

## Sheet: Fig. 1j
Value	Genotype
10.868	Con
10.7611	Con
10.3138	Con
10.42	Het
9.60884	Het
10.8585	Het
9.55255	Het
5.42253	cKO
6.04698	cKO
5.66289	cKO
6.9646	DKO
6.65697	DKO
6.80784	DKO

## Sheet: Fig. 1l,m,n
Sample NO	Section	Genotype	Satb2+	Tbr1+	Brn2+	Pheno	Date
2	Sec32	Fbl Flox/+ P53-/-	306	110	225	Con	2019-02-09
2	Sec33	Fbl Flox/+ P53-/-	426	146	381	Con	2019-02-09
2	Sec59	Fbl Flox/+ P53-/-	451	161	352	Con	2019-02-09
3	Sec32	Fbl Flox/+ P53-/-	252	138	319	Con	2019-02-09
3	Sec33	Fbl Flox/+ P53-/-	283	121	241	Con	2019-02-09
3	Sec59	Fbl Flox/+ P53-/-	400	161	511	Con	2019-02-09
5	Sec32	FblF/F_P53-/-Emxcre+/-	81	67	160	DKO	2019-02-09
5	Sec33	FblF/F_P53-/-Emxcre+/-	95	79	198	DKO	2019-02-09
5	Sec59	FblF/F_P53-/-Emxcre+/-	56	71	156	DKO	2019-02-09
8	Sec32	Fbl Flox/+ P53-/-	312	127	324	Con	2019-02-09
8	Sec33	Fbl Flox/+ P53-/-	362	144	346	Con	2019-02-09
8	Sec59	Fbl Flox/+ P53-/-	463	188	432	Con	2019-02-09
2	Sec32	FblF/F_P53-/-Emxcre+/-	202	96	266	DKO	2019-06-24
2	Sec33	FblF/F_P53-/-Emxcre+/-	246	92	304	DKO	2019-06-24
2	Sec59	FblF/F_P53-/-Emxcre+/-	120	74	301	DKO	2019-06-24
3	Sec32	FblF/F_P53-/-Emxcre+/-	209	153	233	DKO	2019-06-24
3	Sec33	FblF/F_P53-/-Emxcre+/-	141	132	224	DKO	2019-06-24
3	Sec59	FblF/F_P53-/-Emxcre+/-	129	99	123	DKO	2019-06-24
6	Sec32	FblF/+_P53+/-Emxcre+/-	315	138	331	Het	2019-06-24
6	Sec33	FblF/+_P53+/-Emxcre+/-	327	133	351	Het	2019-06-24
6	Sec59	FblF/+_P53+/-Emxcre+/-	434	158	465	Het	2019-06-24
8	Sec32	FblF/+_P53+/-Emxcre+/-	417	166	347	Het	2019-06-24
8	Sec33	FblF/+_P53+/-Emxcre+/-	499	179	398	Het	2019-06-24
8	Sec59	FblF/+_P53+/-Emxcre+/-	515	211	410	Het	2019-06-24
12	Sec32	FblF/+_P53-/-Emxcre+/-	354	138	323	Het	2019-06-24
12	Sec33	FblF/+_P53-/-Emxcre+/-	325	140	290	Het	2019-06-24
12	Sec59	FblF/+_P53-/-Emxcre+/-	517	169	355	Het	2019-06-24

## Sheet: Fig. 1p
Sample NO	Section	Genotype	Foxp2	Pax6	Tbr2	Pheno	Date
2	Sec34	Fbl Flox/+ P53-/-	153	105	40	Con	2019-02-09
2	Sec35	Fbl Flox/+ P53-/-	80	132	50	Con	2019-02-09
2	Sec65	Fbl Flox/+ P53-/-	110	90	50	Con	2019-02-09
3	Sec34	Fbl Flox/+ P53-/-	145	195	66	Con	2019-02-09
3	Sec35	Fbl Flox/+ P53-/-	157	178	55	Con	2019-02-09
3	Sec65	Fbl Flox/+ P53-/-	100	91	55	Con	2019-02-09
5	Sec34	FblF/F_P53-/-Emxcre+/-	0	187	99	DKO	2019-02-09
5	Sec35	FblF/F_P53-/-Emxcre+/-	3	196	96	DKO	2019-02-09
5	Sec65	FblF/F_P53-/-Emxcre+/-	6	171	62	DKO	2019-02-09
8	Sec34	Fbl Flox/+ P53-/-	168	100	56	Con	2019-02-09
8	Sec35	Fbl Flox/+ P53-/-	150	100	48	Con	2019-02-09
8	Sec65	Fbl Flox/+ P53-/-	180	75	55	Con	2019-02-09
2	Sec34	FblF/F_P53-/-Emxcre+/-	7	154	111	DKO	2019-06-24
2	Sec35	FblF/F_P53-/-Emxcre+/-	25	146	90	DKO	2019-06-24
2	Sec57	FblF/F_P53-/-Emxcre+/-	1	122	80	DKO	2019-06-24
3	Sec34	FblF/F_P53-/-Emxcre+/-	1	140	111	DKO	2019-06-24
3	Sec35	FblF/F_P53-/-Emxcre+/-	3	181	130	DKO	2019-06-24
3	Sec57	FblF/F_P53-/-Emxcre+/-	2	129	83	DKO	2019-06-24
6	Sec34	FblF/+_P53+/-Emxcre+/-	155	74	56	Het	2019-06-24
6	Sec35	FblF/+_P53+/-Emxcre+/-	122	125	65	Het	2019-06-24
6	Sec57	FblF/+_P53+/-Emxcre+/-	98	72	36	Het	2019-06-24
8	Sec34	FblF/+_P53+/-Emxcre+/-	179	107	59	Het	2019-06-24
8	Sec35	FblF/+_P53+/-Emxcre+/-	110	97	80	Het	2019-06-24
8	Sec57	FblF/+_P53+/-Emxcre+/-	118	72	60	Het	2019-06-24
12	Sec34	FblF/+_P53-/-Emxcre+/-	130	146	44	Het	2019-06-24
12	Sec35	FblF/+_P53-/-Emxcre+/-	144	84	76	Het	2019-06-24
12	Sec57	FblF/+_P53-/-Emxcre+/-	159	69	49	Het	2019-06-24

## Sheet: Fig. 1q
Sample NO	Section	Genotype	Satb2+	Tbr1+	Pheno	Sample NO	Section	Genotype	Pax6	Tbr2	Pheno	Neuron/Progenitor
2	Sec32	Fbl Flox/+ P53-/-	306	110	Con	2	Sec34	Fbl Flox/+ P53-/-	105	40	Con	2.86897
2	Sec33	Fbl Flox/+ P53-/-	426	146	Con	2	Sec35	Fbl Flox/+ P53-/-	132	50	Con	3.14286
2	Sec59	Fbl Flox/+ P53-/-	451	161	Con	2	Sec65	Fbl Flox/+ P53-/-	90	50	Con	4.37143
3	Sec32	Fbl Flox/+ P53-/-	252	138	Con	3	Sec34	Fbl Flox/+ P53-/-	195	66	Con	1.49425
3	Sec33	Fbl Flox/+ P53-/-	283	121	Con	3	Sec35	Fbl Flox/+ P53-/-	178	55	Con	1.73391
3	Sec59	Fbl Flox/+ P53-/-	400	161	Con	3	Sec65	Fbl Flox/+ P53-/-	91	55	Con	3.84247
5	Sec32	FblF/F_P53-/-Emxcre+/-	81	67	DKO	5	Sec34	FblF/F_P53-/-Emxcre+/-	187	99	DKO	0.517483
5	Sec33	FblF/F_P53-/-Emxcre+/-	95	79	DKO	5	Sec35	FblF/F_P53-/-Emxcre+/-	196	96	DKO	0.59589
5	Sec59	FblF/F_P53-/-Emxcre+/-	56	71	DKO	5	Sec65	FblF/F_P53-/-Emxcre+/-	171	62	DKO	0.545064
8	Sec32	Fbl Flox/+ P53-/-	312	127	Con	8	Sec34	Fbl Flox/+ P53-/-	100	56	Con	2.8141
8	Sec33	Fbl Flox/+ P53-/-	362	144	Con	8	Sec35	Fbl Flox/+ P53-/-	100	48	Con	3.41892
8	Sec59	Fbl Flox/+ P53-/-	463	188	Con	8	Sec65	Fbl Flox/+ P53-/-	75	55	Con	5.00769
2	Sec32	FblF/F_P53-/-Emxcre+/-	202	96	DKO	2	Sec34	FblF/F_P53-/-Emxcre+/-	154	111	DKO	1.12453
2	Sec33	FblF/F_P53-/-Emxcre+/-	246	92	DKO	2	Sec35	FblF/F_P53-/-Emxcre+/-	146	90	DKO	1.4322
2	Sec59	FblF/F_P53-/-Emxcre+/-	120	74	DKO	2	Sec57	FblF/F_P53-/-Emxcre+/-	122	80	DKO	0.960396
3	Sec32	FblF/F_P53-/-Emxcre+/-	209	153	DKO	3	Sec34	FblF/F_P53-/-Emxcre+/-	140	111	DKO	1.44223
3	Sec33	FblF/F_P53-/-Emxcre+/-	141	132	DKO	3	Sec35	FblF/F_P53-/-Emxcre+/-	181	130	DKO	0.877814
3	Sec59	FblF/F_P53-/-Emxcre+/-	129	99	DKO	3	Sec57	FblF/F_P53-/-Emxcre+/-	129	83	DKO	1.07547
6	Sec32	FblF/+_P53+/-Emxcre+/-	315	138	Het	6	Sec34	FblF/+_P53+/-Emxcre+/-	74	56	Het	3.48462
6	Sec33	FblF/+_P53+/-Emxcre+/-	327	133	Het	6	Sec35	FblF/+_P53+/-Emxcre+/-	125	65	Het	2.42105
6	Sec59	FblF/+_P53+/-Emxcre+/-	434	158	Het	6	Sec57	FblF/+_P53+/-Emxcre+/-	72	36	Het	5.48148
8	Sec32	FblF/+_P53+/-Emxcre+/-	417	166	Het	8	Sec34	FblF/+_P53+/-Emxcre+/-	107	59	Het	3.51205
8	Sec33	FblF/+_P53+/-Emxcre+/-	499	179	Het	8	Sec35	FblF/+_P53+/-Emxcre+/-	97	80	Het	3.83051
8	Sec59	FblF/+_P53+/-Emxcre+/-	515	211	Het	8	Sec57	FblF/+_P53+/-Emxcre+/-	72	60	Het	5.5
12	Sec32	FblF/+_P53-/-Emxcre+/-	354	138	Het	12	Sec34	FblF/+_P53-/-Emxcre+/-	146	44	Het	2.58947
12	Sec33	FblF/+_P53-/-Emxcre+/-	325	140	Het	12	Sec35	FblF/+_P53-/-Emxcre+/-	84	76	Het	2.90625
12	Sec59	FblF/+_P53-/-Emxcre+/-	517	169	Het	12	Sec57	FblF/+_P53-/-Emxcre+/-	69	49	Het	5.81356
		*Data from Figure1i,j,k				*Data from Figure 1m
