# Supplementary material for: Selective translation of epigenetic modifiers affects the temporal pattern and differentiation of neural stem cells
Source: Nat Commun. 2022 Jan 25;13:470. doi: 10.1038/s41467-022-28097-y (PMC8789897; doi:10.1038/s41467-022-28097-y)
Supplement: Supplementary file 6 — Source Data [file 41467_2022_28097_MOESM6_ESM.zip › Source_Date_2021/Figure 2.xlsx]

## Sheet: Fig. 2c
variable	value
PC1_DEG	-0.000204146
PC1_DEG	-0.032958
PC1_DEG	-0.0046204
PC1_DEG	0.039548
PC1_DEG	0.0221815
PC1_DEG	0.0313163
PC1_DEG	0.0146878
PC1_DEG	0.0263793
PC1_DEG	0.0234204
PC1_DEG	0.0187276
PC1_DEG	0.00468486
PC1_DEG	-0.0284084
PC1_DEG	0.00399685
PC1_DEG	0.0275391
PC1_DEG	-0.00106738
PC1_DEG	0.028889
PC1_DEG	0.0241668
PC1_DEG	0.0475619
PC1_DEG	0.0245658
PC1_DEG	0.0147531
PC1_DEG	0.00674263
PC1_DEG	0.0262316
PC1_DEG	-0.0461313
PC1_DEG	0.0274847
PC1_DEG	0.000988736
PC1_DEG	0.00479862
PC1_DEG	0.00317825
PC1_DEG	0.0186145
PC1_DEG	-0.0179313
PC1_DEG	0.00905025
PC1_DEG	0.0383599
PC1_DEG	-0.0256219
PC1_DEG	-0.0118382
PC1_DEG	-0.00955117
PC1_DEG	0.0391566
PC1_DEG	-0.0215273
PC1_DEG	-0.0322401
PC1_DEG	0.0159003
PC1_DEG	0.0154008
PC1_DEG	-0.00717997
PC1_DEG	-0.0210062
PC1_DEG	-0.019553
PC1_DEG	-0.0237978
PC1_DEG	-0.0641212
PC1_DEG	0.0167511
PC1_DEG	0.0158439
PC1_DEG	0.011634
PC1_DEG	0.00967326
PC1_DEG	-0.0533052
PC1_DEG	0.0199744
PC1_DEG	0.0299133
PC1_DEG	0.0341512
PC1_DEG	-0.0621169
PC1_DEG	-0.03259
PC1_DEG	-0.0138146
PC1_DEG	-0.0219823
PC1_DEG	0.0121673
PC1_DEG	-0.0272769
PC1_DEG	0.00643371
PC1_DEG	0.00100407
PC1_DEG	-0.02078
PC1_DEG	0.018186
PC1_DEG	0.0143221
PC1_DEG	0.0211713
PC1_DEG	-0.0730031
PC1_DEG	-0.0237204
PC1_DEG	0.0179794
PC1_DEG	0.036755
PC1_DEG	-0.0339656
PC1_DEG	0.0267977
PC1_DEG	0.018308
PC1_DEG	-0.03304
PC1_DEG	0.0366147
PC1_DEG	-0.0485536
PC1_DEG	0.0440254
PC1_DEG	-0.0360899
PC1_DEG	0.0114582
PC1_DEG	-0.00420781
PC1_DEG	0.0268869
PC1_DEG	0.00595519
PC1_DEG	-0.0514398
PC1_DEG	0.0235044
PC1_DEG	0.0124511
PC1_DEG	0.0077554
PC1_DEG	0.0352617
PC1_DEG	-0.0338137
PC1_DEG	-0.0524936
PC1_DEG	-0.0555097
PC1_DEG	-0.00573425
PC1_DEG	0.00998176
PC1_DEG	-0.0284201
PC1_DEG	0.0276265
PC1_DEG	-0.00362938
PC1_DEG	-0.006313
PC1_DEG	0.0433623
PC1_DEG	0.00832693
PC1_DEG	-0.0410811
PC1_DEG	0.0167177
PC1_DEG	0.0330702
PC1_DEG	0.0634622
PC1_DEG	0.0073573
PC1_DEG	-0.0340295
PC1_DEG	-0.00570342
PC1_DEG	-0.0374177
PC1_DEG	0.00626586
PC1_DEG	0.0267824
PC1_DEG	-0.0461078
PC1_DEG	0.0202341
PC1_DEG	-0.0718998
PC1_DEG	0.00460881
PC1_DEG	0.000359315
PC1_DEG	0.0185728
PC1_DEG	0.0191792
PC1_DEG	-0.0289426
PC1_DEG	0.0279176
PC1_DEG	-0.0169404
PC1_DEG	0.0202919
PC1_DEG	0.00851014
PC1_DEG	0.0352791
PC1_DEG	-0.0266166
PC1_DEG	0.055008
PC1_DEG	0.0254617
PC1_DEG	0.0251706
PC1_DEG	0.00364915
PC1_DEG	0.0317628
PC1_DEG	-0.00991034
PC1_DEG	-0.0594336
PC1_DEG	0.0254846
PC1_DEG	-0.0170986
PC1_DEG	-0.0474513
PC1_DEG	0.0298763
PC1_DEG	-0.0507723
PC1_DEG	0.0370746
PC1_DEG	0.013698
PC1_DEG	-0.0585138
PC1_DEG	0.0098537
PC1_DEG	0.0332671
PC1_DEG	-0.0394985
PC1_DEG	0.0444613
PC1_DEG	0.0174054
PC1_DEG	0.0212773
PC1_DEG	-0.00640453
PC1_DEG	0.0442586
PC1_DEG	-0.0558629
PC1_DEG	-0.0403776
PC1_DEG	-0.0553426
PC1_DEG	0.0267259
PC1_DEG	0.0410393
PC1_DEG	-0.0275452
PC1_DEG	0.0388229
PC1_DEG	0.0262725
PC1_DEG	0.00255956
PC1_DEG	0.0337066
PC1_DEG	0.0393163
PC1_DEG	-0.0161506
PC1_DEG	0.0229009
PC1_DEG	-0.0667364
PC1_DEG	0.00779852
PC1_DEG	-0.012576
PC1_DEG	0.00836441
PC1_DEG	0.00436995
PC1_DEG	-0.00124961
PC1_DEG	-0.0259833
PC1_DEG	-0.00193737
PC1_DEG	-0.0321621
PC1_DEG	0.0179892
PC1_DEG	0.0297224
PC1_DEG	0.0154912
PC1_DEG	-0.056
PC1_DEG	-0.00469082
PC1_DEG	0.0059106
PC1_DEG	-0.000243059
PC1_DEG	0.000238317
PC1_DEG	-0.0375364
PC1_DEG	-0.00364022
PC1_DEG	-0.047367
PC1_DEG	-0.014355
PC1_DEG	-0.000243029
PC1_DEG	0.0180297
PC1_DEG	-0.0285411
PC1_DEG	-0.0278314
PC1_DEG	0.00523422
PC1_DEG	0.010729
PC1_DEG	0.0110594
PC1_DEG	0.018652
PC1_DEG	0.00732459
PC2_DEG	-0.0599652
PC2_DEG	-0.0179722
PC2_DEG	0.0432105
PC2_DEG	0.0146469
PC2_DEG	-0.0853628
PC2_DEG	-0.0247022
PC2_DEG	-0.0579436
PC2_DEG	-0.035036
PC2_DEG	-0.00606763
PC2_DEG	-0.0460028
PC2_DEG	-0.0201995
PC2_DEG	-0.0221052
PC2_DEG	-0.0303338
PC2_DEG	-0.0311511
PC2_DEG	-0.0899886
PC2_DEG	-0.0111225
PC2_DEG	-0.0367025
PC2_DEG	0.0114491
PC2_DEG	-0.00291002
PC2_DEG	0.0275116
PC2_DEG	-0.0438453
PC2_DEG	-0.0274342
PC2_DEG	0.0246909
PC2_DEG	-0.0216478
PC2_DEG	0.00206414
PC2_DEG	-0.0224398
PC2_DEG	0.0173502
PC2_DEG	0.0173146
PC2_DEG	-0.0204307
PC2_DEG	-0.0400458
PC2_DEG	-0.0325402
PC2_DEG	-0.0607775
PC2_DEG	-0.0597607
PC2_DEG	-0.0162375
PC2_DEG	-0.0525303
PC2_DEG	-0.0313137
PC2_DEG	-0.0217101
PC2_DEG	-0.0529374
PC2_DEG	-0.0859861
PC2_DEG	-0.0505258
PC2_DEG	-0.0234426
PC2_DEG	-0.0379267
PC2_DEG	-0.0200278
PC2_DEG	-0.00141297
PC2_DEG	-0.0758396
PC2_DEG	-0.0774087
PC2_DEG	-0.0521405
PC2_DEG	-0.0178018
PC2_DEG	-0.0280228
PC2_DEG	-0.0342183
PC2_DEG	-0.0178511
PC2_DEG	0.00754711
PC2_DEG	0.0249456
PC2_DEG	-0.0781159
PC2_DEG	-0.026262
PC2_DEG	-0.0606096
PC2_DEG	-0.0556292
PC2_DEG	-0.0399854
PC2_DEG	-0.0240794
PC2_DEG	-0.0367093
PC2_DEG	-0.0634629
PC2_DEG	0.012851
PC2_DEG	-0.0838947
PC2_DEG	-0.0683397
PC2_DEG	-0.0105947
PC2_DEG	-0.0233899
PC2_DEG	0.0307661
PC2_DEG	-0.00783521
PC2_DEG	0.000584628
PC2_DEG	-0.0550107
PC2_DEG	-0.0462232
PC2_DEG	-0.0252228
PC2_DEG	0.015229
PC2_DEG	-0.00490301
PC2_DEG	0.00706424
PC2_DEG	-0.0426289
PC2_DEG	-0.0748187
PC2_DEG	-0.0757778
PC2_DEG	0.0292872
PC2_DEG	-0.0374832
PC2_DEG	-0.0318857
PC2_DEG	-0.0313933
PC2_DEG	-0.0500971
PC2_DEG	0.0201775
PC2_DEG	0.0390637
PC2_DEG	0.0189746
PC2_DEG	0.00207106
PC2_DEG	0.0141296
PC2_DEG	0.00070339
PC2_DEG	-0.0916659
PC2_DEG	-0.0223269
PC2_DEG	-0.038943
PC2_DEG	-0.0670608
PC2_DEG	0.028237
PC2_DEG	0.063525
PC2_DEG	-0.0175757
PC2_DEG	0.00837209
PC2_DEG	-0.0400015
PC2_DEG	0.0421204
PC2_DEG	-0.0219554
PC2_DEG	-0.00713434
PC2_DEG	-0.0313618
PC2_DEG	-0.0259296
PC2_DEG	-0.0719746
PC2_DEG	-0.0675231
PC2_DEG	-0.044666
PC2_DEG	-0.0186638
PC2_DEG	0.0127785
PC2_DEG	0.0201102
PC2_DEG	-0.0608311
PC2_DEG	-0.089359
PC2_DEG	-0.0266089
PC2_DEG	0.0109845
PC2_DEG	-0.01696
PC2_DEG	-0.0424988
PC2_DEG	-0.00604897
PC2_DEG	-0.0609813
PC2_DEG	-0.0553497
PC2_DEG	-0.0112781
PC2_DEG	-0.0615696
PC2_DEG	0.0296137
PC2_DEG	-0.0137828
PC2_DEG	-0.0648335
PC2_DEG	-0.0272039
PC2_DEG	0.0390155
PC2_DEG	0.0120622
PC2_DEG	-0.0290975
PC2_DEG	-0.0250188
PC2_DEG	0.00474061
PC2_DEG	-0.0208017
PC2_DEG	-0.00942924
PC2_DEG	-0.0163499
PC2_DEG	-0.0232394
PC2_DEG	-0.0416247
PC2_DEG	0.00806614
PC2_DEG	-0.0347464
PC2_DEG	-0.0489855
PC2_DEG	-0.0227539
PC2_DEG	0.00478177
PC2_DEG	-0.00475251
PC2_DEG	-0.0313395
PC2_DEG	-0.0173516
PC2_DEG	0.00644827
PC2_DEG	-0.0262258
PC2_DEG	-0.0353958
PC2_DEG	-0.0528748
PC2_DEG	-0.0293327
PC2_DEG	-0.0100043
PC2_DEG	-0.019302
PC2_DEG	-0.0278385
PC2_DEG	-0.0274962
PC2_DEG	-0.0141021
PC2_DEG	-0.0428378
PC2_DEG	0.014661
PC2_DEG	-0.0491821
PC2_DEG	-0.0280911
PC2_DEG	-0.0182364
PC2_DEG	-0.0708911
PC2_DEG	-0.0767484
PC2_DEG	-0.0702539
PC2_DEG	-0.0454052
PC2_DEG	-0.0518296
PC2_DEG	0.0108061
PC2_DEG	-0.0346044
PC2_DEG	0.00968469
PC2_DEG	-0.0270322
PC2_DEG	-0.0266287
PC2_DEG	-0.00906376
PC2_DEG	-0.0106714
PC2_DEG	-0.079454
PC2_DEG	-0.0518748
PC2_DEG	-0.009672
PC2_DEG	-0.0344585
PC2_DEG	-0.0218493
PC2_DEG	-0.0212247
PC2_DEG	0.0134857
PC2_DEG	-0.0061605
PC2_DEG	-0.0413641
PC2_DEG	0.0292508
PC2_DEG	-0.0796555
PC2_DEG	0.0214664
PC2_DEG	0.00820143
PC2_DEG	-0.0212261
PC2_DEG	-0.0418386
PC2_DEG	-0.0181585
PC2_DEG	-0.0473075
PC1_ran	-0.0332101
PC1_ran	0.0102141
PC1_ran	-0.00842579
PC1_ran	0.000238317
PC1_ran	-0.0256219
PC1_ran	-0.0336647
PC1_ran	-0.000243029
PC1_ran	0.0190313
PC1_ran	0.00261375
PC1_ran	0.0313163
PC1_ran	-0.0252642
PC1_ran	-0.0746211
PC1_ran	0.0024257
PC1_ran	-0.0422477
PC1_ran	0.00225838
PC1_ran	0.00115505
PC1_ran	0.0254846
PC1_ran	0.00669327
PC1_ran	-0.00911339
PC1_ran	-0.0337863
PC1_ran	-0.0353759
PC1_ran	0.00702256
PC1_ran	-0.0335597
PC1_ran	-0.0245448
PC1_ran	-0.0349604
PC1_ran	-0.00188315
PC1_ran	0.0153017
PC1_ran	0.00392448
PC1_ran	-0.0316917
PC1_ran	-0.0220344
PC1_ran	0.0203842
PC1_ran	-0.0195069
PC1_ran	0.00604036
PC1_ran	-0.0649173
PC1_ran	-0.00603761
PC1_ran	-0.0265777
PC1_ran	-0.000590894
PC1_ran	-0.00106738
PC1_ran	0.00354879
PC1_ran	-0.0491845
PC1_ran	-0.00970524
PC1_ran	0.0210488
PC1_ran	-0.0289934
PC1_ran	-0.006313
PC1_ran	-0.00124256
PC1_ran	-0.0275452
PC1_ran	-0.0269546
PC1_ran	0.000173654
PC1_ran	0.00546798
PC1_ran	-0.0143951
PC1_ran	-0.0278313
PC1_ran	-0.00124961
PC1_ran	0.0111514
PC1_ran	-0.0401884
PC1_ran	0.0263793
PC1_ran	-0.0243501
PC1_ran	-0.0448118
PC1_ran	-0.0338137
PC1_ran	-0.0349985
PC1_ran	-0.0229616
PC1_ran	0.00347029
PC1_ran	0.0404959
PC1_ran	0.00504728
PC1_ran	0.0056759
PC1_ran	-0.00782139
PC1_ran	-0.00591437
PC1_ran	0.0244218
PC1_ran	-0.0034413
PC1_ran	-0.0104786
PC1_ran	0.0242989
PC1_ran	-0.0163752
PC1_ran	-0.0311103
PC1_ran	-0.045753
PC1_ran	-0.0193333
PC1_ran	-0.0264298
PC1_ran	-0.0333645
PC1_ran	-0.0638043
PC1_ran	0.0035639
PC1_ran	-0.0407619
PC1_ran	0.0233523
PC1_ran	0.0246155
PC1_ran	0.0317628
PC1_ran	-0.0266246
PC1_ran	0.00161203
PC1_ran	-0.056756
PC1_ran	-0.0293647
PC1_ran	0.00364915
PC1_ran	0.0202741
PC1_ran	-0.018559
PC1_ran	-0.0154689
PC1_ran	-0.00427569
PC1_ran	-0.0228643
PC1_ran	-0.0220474
PC1_ran	-0.0134965
PC1_ran	-0.034653
PC1_ran	0.00478776
PC1_ran	-0.0311766
PC1_ran	-0.0147794
PC1_ran	-0.054067
PC1_ran	0.00365141
PC1_ran	-0.0391842
PC1_ran	-0.0290268
PC1_ran	-0.0161
PC1_ran	0.00556147
PC1_ran	-0.033978
PC1_ran	-0.0331329
PC1_ran	-0.0518077
PC1_ran	0.0440254
PC1_ran	0.000376758
PC1_ran	0.013475
PC1_ran	-0.048195
PC1_ran	-0.0366336
PC1_ran	-0.0347307
PC1_ran	-0.0146039
PC1_ran	-0.0171486
PC1_ran	-0.0189167
PC1_ran	-0.0485092
PC1_ran	-0.0144959
PC1_ran	0.0267977
PC1_ran	-0.0402296
PC1_ran	-0.0177674
PC1_ran	0.00358833
PC1_ran	-0.0183625
PC1_ran	0.00267299
PC1_ran	-0.00402022
PC1_ran	0.002614
PC1_ran	-0.00230891
PC1_ran	-0.00574092
PC1_ran	-0.00908145
PC1_ran	0.0112852
PC1_ran	0.00401641
PC1_ran	-0.00837397
PC1_ran	-0.013859
PC1_ran	-0.0351276
PC1_ran	0.00229557
PC1_ran	-0.0223654
PC1_ran	-0.0284201
PC1_ran	-0.00557713
PC1_ran	0.0360712
PC1_ran	0.0268869
PC1_ran	0.0202919
PC1_ran	0.00491797
PC1_ran	-0.0202431
PC1_ran	-0.0252103
PC1_ran	-0.00364022
PC1_ran	0.000167209
PC1_ran	0.0107726
PC1_ran	-0.00935481
PC1_ran	-0.00131192
PC1_ran	0.0262725
PC1_ran	0.0127992
PC1_ran	0.0303439
PC1_ran	0.00606912
PC1_ran	0.0382969
PC1_ran	-0.000401628
PC1_ran	-0.0586982
PC1_ran	-0.0433219
PC1_ran	0.0100709
PC1_ran	0.00461213
PC1_ran	0.00145989
PC1_ran	0.0361859
PC1_ran	-0.021143
PC1_ran	-0.0194396
PC1_ran	-0.0245248
PC1_ran	-0.00640238
PC1_ran	-0.0246863
PC1_ran	-0.0136462
PC1_ran	-0.00977589
PC1_ran	-0.0178872
PC1_ran	-0.0226373
PC1_ran	-0.0340295
PC1_ran	0.0309546
PC1_ran	-0.0105499
PC1_ran	0.0121673
PC1_ran	-0.0105209
PC1_ran	0.0393163
PC1_ran	0.00430737
PC1_ran	0.0181986
PC1_ran	0.00812485
PC1_ran	-0.0318845
PC1_ran	0.00918704
PC1_ran	0.00338726
PC1_ran	-0.044572
PC1_ran	-0.0291678
PC1_ran	-0.00260709
PC1_ran	0.00317825
PC2_ran	-0.00151423
PC2_ran	-0.0556843
PC2_ran	0.0269082
PC2_ran	-0.0344585
PC2_ran	-0.0607775
PC2_ran	-0.044888
PC2_ran	-0.0413641
PC2_ran	-0.0315789
PC2_ran	-0.0147762
PC2_ran	-0.0247022
PC2_ran	-0.00899778
PC2_ran	0.00732621
PC2_ran	0.0291604
PC2_ran	-0.00424575
PC2_ran	0.0239819
PC2_ran	0.0186288
PC2_ran	-0.0250188
PC2_ran	-0.0509248
PC2_ran	0.0157878
PC2_ran	0.00339989
PC2_ran	-0.0250019
PC2_ran	0.0162951
PC2_ran	0.00534773
PC2_ran	-0.0239015
PC2_ran	-0.00631662
PC2_ran	0.0459266
PC2_ran	-0.0225503
PC2_ran	0.00846398
PC2_ran	0.0306578
PC2_ran	0.0108957
PC2_ran	-0.0248722
PC2_ran	0.00622781
PC2_ran	-0.0319784
PC2_ran	0.0234845
PC2_ran	-0.00704958
PC2_ran	0.0079585
PC2_ran	-0.0434422
PC2_ran	-0.0899886
PC2_ran	0.0175597
PC2_ran	-0.00277927
PC2_ran	0.0238183
PC2_ran	-0.0293271
PC2_ran	-0.00809673
PC2_ran	0.028237
PC2_ran	0.00220941
PC2_ran	-0.019302
PC2_ran	-0.00858006
PC2_ran	-0.0140681
PC2_ran	0.0157151
PC2_ran	-0.0118999
PC2_ran	-0.0333049
PC2_ran	-0.0518296
PC2_ran	0.00934456
PC2_ran	0.0113415
PC2_ran	-0.035036
PC2_ran	0.0131946
PC2_ran	0.000779438
PC2_ran	0.0189746
PC2_ran	-0.00487181
PC2_ran	0.00841019
PC2_ran	0.020544
PC2_ran	-0.0090413
PC2_ran	0.0206198
PC2_ran	-0.0174232
PC2_ran	-0.0107047
PC2_ran	-0.034023
PC2_ran	-0.0373089
PC2_ran	-0.00659506
PC2_ran	-0.00922026
PC2_ran	0.000536695
PC2_ran	-0.0518215
PC2_ran	0.000397145
PC2_ran	0.0032005
PC2_ran	0.00280649
PC2_ran	-0.0121219
PC2_ran	-0.00462724
PC2_ran	0.0148927
PC2_ran	0.0321752
PC2_ran	-0.0142802
PC2_ran	-0.0161208
PC2_ran	0.00238046
PC2_ran	0.0390155
PC2_ran	-0.019899
PC2_ran	-0.046976
PC2_ran	-0.00415325
PC2_ran	0.00463456
PC2_ran	-0.0272039
PC2_ran	-0.0158065
PC2_ran	0.0176916
PC2_ran	-0.0277137
PC2_ran	0.0213939
PC2_ran	-0.0131645
PC2_ran	-0.0208187
PC2_ran	0.0554744
PC2_ran	-0.0117837
PC2_ran	0.0350937
PC2_ran	-0.00345498
PC2_ran	-0.0125941
PC2_ran	0.00893258
PC2_ran	0.0261493
PC2_ran	0.010718
PC2_ran	0.0129581
PC2_ran	0.0109551
PC2_ran	-0.0194134
PC2_ran	-0.00157714
PC2_ran	-0.0479765
PC2_ran	0.0117828
PC2_ran	0.00706424
PC2_ran	-0.0263014
PC2_ran	-0.0315666
PC2_ran	-0.00492273
PC2_ran	-0.0182881
PC2_ran	-0.0152359
PC2_ran	-0.00563905
PC2_ran	-0.0102305
PC2_ran	0.00203171
PC2_ran	0.00817533
PC2_ran	-0.00496974
PC2_ran	-0.0550107
PC2_ran	-0.00154968
PC2_ran	-0.00778285
PC2_ran	-0.018504
PC2_ran	-0.00861069
PC2_ran	-0.0374644
PC2_ran	0.0161461
PC2_ran	-0.0276294
PC2_ran	-0.0139958
PC2_ran	-0.00347446
PC2_ran	0.029335
PC2_ran	-0.0497813
PC2_ran	0.0336754
PC2_ran	-0.0137459
PC2_ran	-0.0403834
PC2_ran	0.0011352
PC2_ran	0.0309556
PC2_ran	-0.00957216
PC2_ran	-0.0223269
PC2_ran	0.0265267
PC2_ran	0.0469481
PC2_ran	0.0292872
PC2_ran	-0.0609813
PC2_ran	-0.0422155
PC2_ran	0.00988096
PC2_ran	-0.00508086
PC2_ran	-0.0212247
PC2_ran	0.00214801
PC2_ran	0.0253446
PC2_ran	0.0161265
PC2_ran	-0.0237157
PC2_ran	-0.0274962
PC2_ran	-0.0417994
PC2_ran	0.0174262
PC2_ran	-0.0512712
PC2_ran	0.00178179
PC2_ran	0.0214401
PC2_ran	0.00604347
PC2_ran	-0.00195154
PC2_ran	-0.0590166
PC2_ran	0.0153474
PC2_ran	0.00550794
PC2_ran	-0.022211
PC2_ran	-0.000776561
PC2_ran	-0.0176611
PC2_ran	-0.00414413
PC2_ran	-0.00894431
PC2_ran	-0.0107821
PC2_ran	0.0128669
PC2_ran	0.00785973
PC2_ran	-0.00532956
PC2_ran	0.00196009
PC2_ran	-0.0313618
PC2_ran	-0.0110953
PC2_ran	-0.00081935
PC2_ran	-0.0556292
PC2_ran	0.0168067
PC2_ran	0.014661
PC2_ran	-0.0505192
PC2_ran	0.0549203
PC2_ran	0.0240174
PC2_ran	0.00366221
PC2_ran	-0.0450312
PC2_ran	-0.00978164
PC2_ran	0.00560853
PC2_ran	0.0011387
PC2_ran	-0.00154484
PC2_ran	0.0173502

## Sheet: Fig.2e 
Cell_Barcode	Birthday_Score	Orig_ID
E12mut_AAACCTGTCGCCAAAT	9.74227	E12mut
E12mut_AAACGGGCAATGCCAT	21.0595	E12mut
E12mut_AAACGGGGTTAAGGGC	-4.31407	E12mut
E12mut_AAAGATGCACAGAGGT	-29.0142	E12mut
E12mut_AAAGATGCATCCGTGG	20.8308	E12mut
E12mut_AAAGATGTCGCCTGAG	-5.32149	E12mut
E12mut_AAAGCAAAGACAGAGA	9.44164	E12mut
E12mut_AAAGCAACATTCGACA	14.3356	E12mut
E12mut_AAAGTAGCAGCGAACA	-1.37086	E12mut
E12mut_AAATGCCCAGGCGATA	30.4099	E12mut
E12mut_AACACGTAGTTGTCGT	-10.2348	E12mut
E12mut_AACACGTCAAGTTGTC	-17.9142	E12mut
E12mut_AACACGTGTTAGGGTG	-0.295001	E12mut
E12mut_AACCATGAGCATCATC	0.408304	E12mut
E12mut_AACCGCGCATCGACGC	-2.02394	E12mut
E12mut_AACCGCGGTCCGCTGA	-15.7555	E12mut
E12mut_AACCGCGTCTAACTTC	-1.42154	E12mut
E12mut_AACGTTGAGTGTGAAT	-13.4871	E12mut
E12mut_AACTCAGAGCATGGCA	-3.82264	E12mut
E12mut_AACTCAGTCGACGGAA	7.29856	E12mut
E12mut_AACTCCCTCAGGATCT	-5.93961	E12mut
E12mut_AAGACCTAGACCTTTG	-10.0721	E12mut
E12mut_AAGGAGCCAGGCGATA	-4.20538	E12mut
E12mut_AAGGCAGGTGTCTGAT	-10.3629	E12mut
E12mut_AAGGCAGGTTACCGAT	24.0425	E12mut
E12mut_AAGGCAGTCTCTTATG	35.4145	E12mut
E12mut_AAGGTTCCAAACCCAT	-15.0195	E12mut
E12mut_AAGGTTCCACAGGTTT	-1.20467	E12mut
E12mut_AATCCAGGTTGAGGTG	-0.0200758	E12mut
E12mut_AATCGGTCAGTCGATT	-20.4228	E12mut
E12mut_AATCGGTTCCGAAGAG	-20.8169	E12mut
E12mut_ACACCAAAGCGCCTTG	-14.198	E12mut
E12mut_ACACCAACAGGATCGA	14.3509	E12mut
E12mut_ACACCAACATAAGACA	11.1883	E12mut
E12mut_ACACCCTGTACTCTCC	47.9269	E12mut
E12mut_ACACCCTGTTAGAACA	8.42943	E12mut
E12mut_ACACCGGTCACGAAGG	-4.51759	E12mut
E12mut_ACACTGACACATCTTT	-10.7417	E12mut
E12mut_ACACTGACATGGTCAT	3.2213	E12mut
E12mut_ACACTGAGTCTGATTG	-6.44129	E12mut
E12mut_ACAGCTAAGATAGGAG	12.0002	E12mut
E12mut_ACAGCTATCCCTTGCA	23.4097	E12mut
E12mut_ACATACGAGGAACTGC	-7.3752	E12mut
E12mut_ACATCAGAGCCCAATT	6.71192	E12mut
E12mut_ACATCAGTCAGGCCCA	6.02926	E12mut
E12mut_ACATCAGTCGACCAGC	7.29744	E12mut
E12mut_ACATGGTGTAAAGGAG	-3.70309	E12mut
E12mut_ACCAGTACACCGCTAG	-21.0595	E12mut
E12mut_ACCAGTAGTAGCTCCG	36.4848	E12mut
E12mut_ACCCACTCACCGAAAG	20.3758	E12mut
E12mut_ACCCACTGTCAGAAGC	5.9138	E12mut
E12mut_ACCGTAAGTTGGTGGA	-17.1692	E12mut
E12mut_ACGAGCCAGTACCGGA	2.15145	E12mut
E12mut_ACGAGGAAGCCAGAAC	-17.4066	E12mut
E12mut_ACGATACCAGCGTAAG	12.4783	E12mut
E12mut_ACGATACGTCTCCATC	25.8736	E12mut
E12mut_ACGATACTCCACTCCA	-18.0035	E12mut
E12mut_ACGATGTAGGACAGAA	-9.69111	E12mut
E12mut_ACGATGTAGTAACCCT	-22.978	E12mut
E12mut_ACGATGTTCAGAAATG	25.2841	E12mut
E12mut_ACGCAGCAGGCTACGA	16.4559	E12mut
E12mut_ACGCAGCCACATTCGA	15.3838	E12mut
E12mut_ACGCAGCGTAGTAGTA	-9.15216	E12mut
E12mut_ACGCCAGCAGTTAACC	8.2196	E12mut
E12mut_ACGCCAGTCAAACGGG	-10.1657	E12mut
E12mut_ACGCCAGTCGAACGGA	-14.9502	E12mut
E12mut_ACGCCGACATGGGACA	-6.96718	E12mut
E12mut_ACGCCGAGTTCCACTC	16.7129	E12mut
E12mut_ACGGAGAAGACCTTTG	8.30206	E12mut
E12mut_ACTGAACCAACACCCG	-22.4656	E12mut
E12mut_ACTGAACGTCTAAACC	7.96946	E12mut
E12mut_ACTGAACGTGGTAACG	-9.10714	E12mut
E12mut_ACTGAACTCAACGGCC	-19.1154	E12mut
E12mut_ACTGAGTCAGTACACT	-20.8829	E12mut
E12mut_ACTGAGTTCTACTTAC	27.5567	E12mut
E12mut_ACTGATGTCTGCAAGT	-16.2913	E12mut
E12mut_ACTGATGTCTGGCGTG	6.90438	E12mut
E12mut_ACTGCTCAGACACTAA	6.29319	E12mut
E12mut_ACTGCTCCATCCAACA	6.39749	E12mut
E12mut_ACTGCTCTCAACACCA	27.0532	E12mut
E12mut_ACTGCTCTCCGCATCT	-21.7722	E12mut
E12mut_ACTGTCCCAGAGTGTG	-5.32221	E12mut
E12mut_ACTGTCCTCGTGGACC	-21.1066	E12mut
E12mut_ACTTACTCAAACCTAC	29.4065	E12mut
E12mut_ACTTACTCAGGCAGTA	-25.8151	E12mut
E12mut_ACTTGTTAGACTACAA	-12.4488	E12mut
E12mut_ACTTGTTGTGTGAAAT	44.0028	E12mut
E12mut_ACTTGTTTCACTTATC	-12.1192	E12mut
E12mut_ACTTGTTTCTCAACTT	2.98027	E12mut
E12mut_ACTTTCATCATAAAGG	-34.3257	E12mut
E12mut_AGAATAGAGCCAGTAG	22.199	E12mut
E12mut_AGAATAGGTAAATGTG	-12.9566	E12mut
E12mut_AGACGTTTCGTTACGA	-17.4311	E12mut
E12mut_AGACGTTTCTTGTCAT	-28.3799	E12mut
E12mut_AGAGCGAAGCTGCGAA	-19.2571	E12mut
E12mut_AGAGCGACAGCGTCCA	-19.1408	E12mut
E12mut_AGAGCGAGTACTTAGC	-4.91631	E12mut
E12mut_AGCAGCCCAGATAATG	-1.15633	E12mut
E12mut_AGCAGCCCAGGCGATA	-0.991698	E12mut
E12mut_AGCATACAGTGGTCCC	-5.12065	E12mut
E12mut_AGCATACAGTTCGCGC	-39.5463	E12mut
E12mut_AGCCTAAAGAAACGCC	7.89094	E12mut
E12mut_AGCCTAAGTAGGCTGA	-15.0686	E12mut
E12mut_AGCGGTCGTAGCTGCC	-32.4342	E12mut
E12mut_AGCGTCGGTGTGACCC	46.536	E12mut
E12mut_AGCTCCTGTAGAGGAA	13.2494	E12mut
E12mut_AGCTTGAAGATGCCTT	-17.8117	E12mut
E12mut_AGGCCACCAGCCTTTC	2.91596	E12mut
E12mut_AGGCCGTGTTCGCGAC	-13.1744	E12mut
E12mut_AGGGAGTAGATGTAAC	-9.22286	E12mut
E12mut_AGGGAGTTCTTTACAC	-19.3358	E12mut
E12mut_AGGTCATGTCCCGACA	24.6813	E12mut
E12mut_AGGTCATTCACCATAG	70.8521	E12mut
E12mut_AGGTCATTCGAGCCCA	30.1037	E12mut
E12mut_AGGTCCGAGGTGCAAC	-4.18265	E12mut
E12mut_AGGTCCGCACTTAAGC	-4.29777	E12mut
E12mut_AGTAGTCAGAGTAATC	17.4692	E12mut
E12mut_AGTAGTCGTGTTGGGA	0.923276	E12mut
E12mut_AGTAGTCTCTCCTATA	17.6769	E12mut
E12mut_AGTGAGGGTTAAAGAC	36.2871	E12mut
E12mut_AGTGGGAAGAGGTAGA	13.388	E12mut
E12mut_AGTGGGAAGGGCTCTC	23.7908	E12mut
E12mut_AGTGGGATCAGCGACC	-10.3888	E12mut
E12mut_AGTGTCAAGCCCGAAA	4.28609	E12mut
E12mut_AGTGTCAAGTAACCCT	24.0355	E12mut
E12mut_AGTTGGTCAATCTGCA	-35.3361	E12mut
E12mut_ATAACGCAGTCCAGGA	1.84112	E12mut
E12mut_ATAACGCCAGTAGAGC	0.303287	E12mut
E12mut_ATAAGAGGTAAGTAGT	-15.2131	E12mut
E12mut_ATAAGAGTCCTAGGGC	-9.39163	E12mut
E12mut_ATAGACCCAGTGACAG	-10.2686	E12mut
E12mut_ATAGACCTCCTGCAGG	-48.4028	E12mut
E12mut_ATCGAGTAGATGCCTT	9.61853	E12mut
E12mut_ATCGAGTGTTATCACG	-3.42392	E12mut
E12mut_ATCGAGTTCGAATGGG	-9.74076	E12mut
E12mut_ATCTGCCTCCCTCTTT	-11.4069	E12mut
E12mut_ATGAGGGGTCTCAACA	30.4443	E12mut
E12mut_ATGTGTGCAACACCCG	22.3634	E12mut
E12mut_ATGTGTGGTTCGTTGA	17.6079	E12mut
E12mut_ATTACTCGTGCAGACA	-9.44602	E12mut
E12mut_ATTCTACGTCCAGTTA	41.749	E12mut
E12mut_ATTGGACAGACCACGA	-4.84626	E12mut
E12mut_ATTGGACAGAGCTGGT	-8.23787	E12mut
E12mut_ATTGGTGCAGGTGCCT	-11.8339	E12mut
E12mut_ATTTCTGAGTGGGCTA	-21.8054	E12mut
E12mut_CAACCAATCTCTGAGA	-5.02045	E12mut
E12mut_CAAGAAAAGACAGACC	-1.37774	E12mut
E12mut_CAAGATCAGAAGGTTT	-5.05525	E12mut
E12mut_CAAGATCAGGGCTCTC	19.5266	E12mut
E12mut_CAAGATCAGTGCGATG	-42.2658	E12mut
E12mut_CAAGATCGTGATGTGG	-1.47983	E12mut
E12mut_CAAGGCCGTGATAAGT	-22.6023	E12mut
E12mut_CAAGGCCGTTCAGTAC	3.39278	E12mut
E12mut_CAAGTTGAGATGTCGG	-18.4362	E12mut
E12mut_CAAGTTGCAGTTAACC	-19.441	E12mut
E12mut_CACAAACCAGATAATG	-30.0996	E12mut
E12mut_CACACCTCACACCGCA	0.0256981	E12mut
E12mut_CACACCTGTACTTGAC	-27.5519	E12mut
E12mut_CACACTCCATTCGACA	10.4606	E12mut
E12mut_CACAGGCAGAGCCCAA	-16.0061	E12mut
E12mut_CACAGGCGTGAAATCA	-13.8082	E12mut
E12mut_CACATAGAGGGCTTCC	-28.8509	E12mut
E12mut_CACATAGTCGCGATCG	2.20223	E12mut
E12mut_CACATAGTCTCAAACG	-17.3515	E12mut
E12mut_CACCAGGAGCCAGTAG	-18.6704	E12mut
E12mut_CACCTTGGTATAAACG	21.3975	E12mut
E12mut_CACTCCATCCTCGCAT	-10.0574	E12mut
E12mut_CAGAATCAGAATTCCC	-10.4494	E12mut
E12mut_CAGAATCAGACAAAGG	-22.6738	E12mut
E12mut_CAGAATCCAGTGAGTG	-21.7961	E12mut
E12mut_CAGAATCCATGCAATC	-37.352	E12mut
E12mut_CAGAGAGCAGGCGATA	8.30989	E12mut
E12mut_CAGATCACATATGAGA	6.27227	E12mut
E12mut_CAGCAGCCATTGCGGC	-18.6921	E12mut
E12mut_CAGCATATCCGTCATC	-43.9403	E12mut
E12mut_CAGCATATCTCTGAGA	-17.47	E12mut
E12mut_CAGCCGAAGGAACTGC	-5.69308	E12mut
E12mut_CAGCCGAAGTTGCAGG	21.9948	E12mut
E12mut_CAGCGACCAGTCAGCC	-29.8423	E12mut
E12mut_CAGCTAAGTTATCGGT	-11.8174	E12mut
E12mut_CAGCTAATCCGCATCT	13.3423	E12mut
E12mut_CAGGTGCTCTTTAGGG	2.43324	E12mut
E12mut_CATATTCAGAGTCTGG	1.01188	E12mut
E12mut_CATATTCTCGAATGGG	-2.69818	E12mut
E12mut_CATCAAGAGTGGTAGC	-1.68453	E12mut
E12mut_CATCAAGCAAGCCCAC	2.84141	E12mut
E12mut_CATCAAGGTACCGAGA	17.232	E12mut
E12mut_CATCAAGGTCCGAAGA	-26.9069	E12mut
E12mut_CATCAGAAGCACACAG	-1.63576	E12mut
E12mut_CATCAGAAGTATCTCG	10.9618	E12mut
E12mut_CATCAGAAGTGGTAGC	-36.9662	E12mut
E12mut_CATCAGATCGTTGCCT	4.87513	E12mut
E12mut_CATCCACAGTGGGCTA	23.7661	E12mut
E12mut_CATCCACTCGCGATCG	-30.1219	E12mut
E12mut_CATCCACTCGGCGGTT	-1.91816	E12mut
E12mut_CATCCACTCGGTTCGG	-36.1794	E12mut
E12mut_CATCGAAGTCTCACCT	-36.4791	E12mut
E12mut_CATCGGGAGTGGTCCC	10.6531	E12mut
E12mut_CATGACAGTTATCCGA	-18.8234	E12mut
E12mut_CATGCCTTCAATCTCT	29.7845	E12mut
E12mut_CATGGCGAGACGCAAC	-5.2707	E12mut
E12mut_CATGGCGCACTGTCGG	-4.32904	E12mut
E12mut_CATGGCGGTTAGAACA	1.76714	E12mut
E12mut_CATGGCGTCACCGTAA	7.80608	E12mut
E12mut_CATTCGCAGATGTAAC	-27.3981	E12mut
E12mut_CATTCGCAGTCTCCTC	-20.057	E12mut
E12mut_CCAATCCCAGCCTTGG	-3.37794	E12mut
E12mut_CCAATCCTCGGAAATA	-12.7571	E12mut
E12mut_CCACCTAAGTGCCATT	-12.8936	E12mut
E12mut_CCACCTACAGCAGTTT	-45.882	E12mut
E12mut_CCACCTATCCGTAGTA	-14.4767	E12mut
E12mut_CCACCTATCGTATCAG	3.33945	E12mut
E12mut_CCACGGAAGCCCAATT	-9.9791	E12mut
E12mut_CCACGGATCAGGCGAA	-1.46077	E12mut
E12mut_CCACGGATCTCGGACG	13.9266	E12mut
E12mut_CCACTACTCAACGAAA	2.31718	E12mut
E12mut_CCAGCGAAGGACCACA	-2.2887	E12mut
E12mut_CCAGCGACACAGAGGT	24.2475	E12mut
E12mut_CCAGCGACATGTAGTC	-16.392	E12mut
E12mut_CCATGTCGTATTCTCT	-27.3329	E12mut
E12mut_CCATTCGTCTGGGCCA	16.0039	E12mut
E12mut_CCCAATCAGCTGAACG	-3.51852	E12mut
E12mut_CCCAATCCAATGTTGC	30.4942	E12mut
E12mut_CCCAGTTGTTGAGTTC	-17.7466	E12mut
E12mut_CCCATACGTGGACGAT	-24.2423	E12mut
E12mut_CCCTCCTGTACATCCA	8.7077	E12mut
E12mut_CCCTCCTGTCGACTAT	-25.0829	E12mut
E12mut_CCCTCCTTCGTGACAT	11.2053	E12mut
E12mut_CCGGGATCAGATCGGA	-18.5671	E12mut
E12mut_CCGGTAGCACCAGATT	12.4844	E12mut
E12mut_CCGGTAGGTCCGACGT	-13.2078	E12mut
E12mut_CCGTACTAGATCTGCT	27.9617	E12mut
E12mut_CCGTACTAGTTAACGA	-27.0643	E12mut
E12mut_CCGTGGATCGTAGATC	-26.9354	E12mut
E12mut_CCTAAAGTCAACGGGA	13.8361	E12mut
E12mut_CCTAAAGTCAGGCCCA	-8.16155	E12mut
E12mut_CCTAAAGTCCAAGTAC	-9.86104	E12mut
E12mut_CCTACACAGAGAGCTC	-30.8061	E12mut
E12mut_CCTACCAAGTTAGCGG	5.57393	E12mut
E12mut_CCTAGCTAGTACGTAA	-11.4083	E12mut
E12mut_CCTAGCTCACATTTCT	-13.1622	E12mut
E12mut_CCTAGCTTCATCATTC	23.8241	E12mut
E12mut_CCTATTATCCAGAAGG	-25.866	E12mut
E12mut_CCTATTATCGCAAGCC	-6.75192	E12mut
E12mut_CCTCAGTAGGAGCGAG	-36.2138	E12mut
E12mut_CCTCAGTTCATCACCC	-19.0339	E12mut
E12mut_CCTTACGGTACCGCTG	-6.38024	E12mut
E12mut_CCTTCGACAGATCCAT	-2.64381	E12mut
E12mut_CCTTTCTTCAAAGACA	-14.5555	E12mut
E12mut_CCTTTCTTCAGGCCCA	2.55994	E12mut
E12mut_CGAACATAGATGCCAG	-13.8562	E12mut
E12mut_CGAACATCATTGCGGC	-9.12704	E12mut
E12mut_CGAACATTCATTCACT	-8.66221	E12mut
E12mut_CGAACATTCTTACCGC	-23.8226	E12mut
E12mut_CGAATGTAGTCGCCGT	5.8424	E12mut
E12mut_CGAATGTGTTCCCTTG	-13.1004	E12mut
E12mut_CGAGAAGCATAGGATA	-1.39753	E12mut
E12mut_CGAGAAGTCCGCATAA	12.3126	E12mut
E12mut_CGAGAAGTCTACCTGC	-1.96329	E12mut
E12mut_CGAGCACTCAGGATCT	11.7081	E12mut
E12mut_CGAGCCAAGTTTGCGT	-29.8833	E12mut
E12mut_CGAGCCATCAGCCTAA	-28.7255	E12mut
E12mut_CGATCGGAGGCCCTTG	2.54443	E12mut
E12mut_CGATGGCGTGTAATGA	-16.9264	E12mut
E12mut_CGATGTAAGAGCAATT	-2.15833	E12mut
E12mut_CGATGTAAGTTGAGAT	10.1324	E12mut
E12mut_CGATTGAGTAACGCGA	-3.13656	E12mut
E12mut_CGCCAAGGTAAACACA	-18.706	E12mut
E12mut_CGCGGTAAGTGTTGAA	17.5249	E12mut
E12mut_CGCGTTTAGCAGATCG	-22.3293	E12mut
E12mut_CGCGTTTCAGTAAGCG	15.1638	E12mut
E12mut_CGCTATCAGGTAGCTG	-6.6331	E12mut
E12mut_CGCTATCAGTGGGATC	-7.23822	E12mut
E12mut_CGCTATCCAAGGACAC	-2.37467	E12mut
E12mut_CGGACACCAATACGCT	38.0291	E12mut
E12mut_CGGACACTCACAACGT	12.5565	E12mut
E12mut_CGGACGTGTTACCGAT	12.885	E12mut
E12mut_CGGACGTTCTTGCCGT	14.1414	E12mut
E12mut_CGGAGCTCACCTTGTC	12.4127	E12mut
E12mut_CGGAGCTCAGTCAGCC	-12.297	E12mut
E12mut_CGGAGCTGTGTTCGAT	-13.6936	E12mut
E12mut_CGGAGTCTCGTAGATC	-22.1816	E12mut
E12mut_CGGTTAACAACTGCGC	10.9806	E12mut
E12mut_CGGTTAACACGACGAA	2.57611	E12mut
E12mut_CGGTTAAGTCCGTCAG	-29.6681	E12mut
E12mut_CGGTTAATCAGATAAG	10.3539	E12mut
E12mut_CGTAGCGAGGATGTAT	-6.65048	E12mut
E12mut_CGTAGCGCAAGCCATT	-1.24334	E12mut
E12mut_CGTAGGCAGCCCAACC	-16.2036	E12mut
E12mut_CGTAGGCCATCCCATC	-4.50042	E12mut
E12mut_CGTAGGCTCTTCTGGC	-16.4372	E12mut
E12mut_CGTCACTGTCGCGAAA	0.519034	E12mut
E12mut_CGTCAGGTCATGGTCA	-11.4491	E12mut
E12mut_CGTCCATCACTTAAGC	-18.2216	E12mut
E12mut_CGTCTACTCCGCATAA	23.8126	E12mut
E12mut_CGTGAGCGTAAGAGAG	17.0376	E12mut
E12mut_CGTGAGCTCTAACTTC	-5.75216	E12mut
E12mut_CGTGTAACAAAGGCGT	20.295	E12mut
E12mut_CGTGTCTGTCCAGTAT	-12.8436	E12mut
E12mut_CGTTAGACACCACGTG	13.2338	E12mut
E12mut_CGTTAGAGTGGTTTCA	-21.6094	E12mut
E12mut_CTAAGACCAAGGTGTG	-11.5128	E12mut
E12mut_CTAAGACGTTGCGTTA	-30.6503	E12mut
E12mut_CTACACCGTCAATACC	39.1889	E12mut
E12mut_CTACATTGTACGAAAT	7.97827	E12mut
E12mut_CTACCCAAGACCTTTG	-13.7814	E12mut
E12mut_CTACCCATCGCCATAA	31.5432	E12mut
E12mut_CTACCCATCTAACGGT	23.4659	E12mut
E12mut_CTACGTCAGCGTAGTG	-2.80488	E12mut
E12mut_CTACGTCAGTTCGCAT	34.6092	E12mut
E12mut_CTACGTCGTGTAATGA	10.6334	E12mut
E12mut_CTACGTCTCGTGGTCG	27.2342	E12mut
E12mut_CTAGCCTTCAACGGGA	-27.3703	E12mut
E12mut_CTAGTGATCGTCCAGG	-14.8297	E12mut
E12mut_CTCACACCATGCAACT	-15.7323	E12mut
E12mut_CTCACACGTGATGTGG	-22.6225	E12mut
E12mut_CTCACACTCAGGTTCA	24.4087	E12mut
E12mut_CTCAGAACATACGCCG	-3.72447	E12mut
E12mut_CTCGAAAAGAGTCGGT	-0.0809995	E12mut
E12mut_CTCGAGGAGAACAACT	-9.02473	E12mut
E12mut_CTCGAGGAGAAGGCCT	-1.77824	E12mut
E12mut_CTCGAGGAGCAATCTC	30.0326	E12mut
E12mut_CTCGAGGGTCATTAGC	-13.7629	E12mut
E12mut_CTCGGAGAGACTAAGT	15.6289	E12mut
E12mut_CTCGGAGTCCAGAAGG	-20.0124	E12mut
E12mut_CTCGGGAAGCAGATCG	-6.04396	E12mut
E12mut_CTCGTACTCCTTCAAT	-24.2093	E12mut
E12mut_CTCGTACTCCTTGCCA	1.78255	E12mut
E12mut_CTCTAATAGTCGTTTG	25.9612	E12mut
E12mut_CTCTACGCACGGCTAC	3.31479	E12mut
E12mut_CTCTGGTAGAACAATC	-31.0528	E12mut
E12mut_CTGAAACCACGGATAG	15.4894	E12mut
E12mut_CTGAAGTCAGTGGGAT	-3.40456	E12mut
E12mut_CTGATAGAGTCATGCT	-43.0074	E12mut
E12mut_CTGATCCGTTTGTTTC	-12.2597	E12mut
E12mut_CTGCCTAAGGCATGGT	-8.33001	E12mut
E12mut_CTGCCTACACAGCGTC	1.44472	E12mut
E12mut_CTGCCTAGTAAGTAGT	-28.7519	E12mut
E12mut_CTGCCTATCAGCGACC	-15.0051	E12mut
E12mut_CTGCGGAAGGACGAAA	-13.5766	E12mut
E12mut_CTGGTCTAGGCTACGA	-16.8962	E12mut
E12mut_CTGTGCTGTTCCGGCA	-5.6219	E12mut
E12mut_CTGTTTACAATACGCT	-35.4408	E12mut
E12mut_CTGTTTATCAGCGACC	14.0843	E12mut
E12mut_CTTAACTGTGTTCTTT	-0.985742	E12mut
E12mut_CTTAGGAAGTCTCAAC	-15.6733	E12mut
E12mut_CTTAGGACACTGCCAG	-26.6833	E12mut
E12mut_CTTCTCTAGGGATACC	-13.6381	E12mut
E12mut_CTTCTCTCACTTCGAA	14.6092	E12mut
E12mut_CTTCTCTTCCGGGTGT	4.76477	E12mut
E12mut_CTTCTCTTCCTCTAGC	23.4773	E12mut
E12mut_CTTGGCTGTAAATACG	-16.5218	E12mut
E12mut_CTTGGCTGTCGCGGTT	-9.72556	E12mut
E12mut_CTTTGCGAGCGATAGC	-22.7718	E12mut
E12mut_CTTTGCGCATCTCGCT	16.0908	E12mut
E12mut_CTTTGCGCATGAGCGA	-15.9105	E12mut
E12mut_GAACCTAAGAAAGTGG	-3.21645	E12mut
E12mut_GAACGGACACATCCAA	-18.564	E12mut
E12mut_GAACGGAGTGTGACGA	-16.1837	E12mut
E12mut_GAAGCAGTCAGGATCT	-7.64439	E12mut
E12mut_GAAGCAGTCATAGCAC	30.5415	E12mut
E12mut_GAATGAATCCTCAACC	-23.381	E12mut
E12mut_GACACGCGTAAGTGTA	-12.5198	E12mut
E12mut_GACAGAGTCTTCATGT	-39.7931	E12mut
E12mut_GACCAATAGCATCATC	-20.7417	E12mut
E12mut_GACCAATCAGAGTGTG	-5.32839	E12mut
E12mut_GACCTGGAGACGCTTT	17.6934	E12mut
E12mut_GACCTGGAGCAATCTC	-28.0447	E12mut
E12mut_GACCTGGAGGCTAGGT	-10.454	E12mut
E12mut_GACCTGGCAATCTACG	23.9884	E12mut
E12mut_GACGCGTAGACTAGAT	0.343774	E12mut
E12mut_GACGGCTGTTCTCATT	17.604	E12mut
E12mut_GACGTTACAAAGTGCG	48.3835	E12mut
E12mut_GACTAACGTAGCTGCC	-11.9281	E12mut
E12mut_GACTACAGTAAAGTCA	-21.6603	E12mut
E12mut_GACTACATCGAGGTAG	-33.5312	E12mut
E12mut_GAGCAGAAGTGAAGAG	-9.07545	E12mut
E12mut_GAGCAGACAGCATACT	-35.6487	E12mut
E12mut_GAGGTGAAGATCTGCT	-10.9431	E12mut
E12mut_GAGGTGACATGGGAAC	13.2572	E12mut
E12mut_GAGTCCGCAAGCGTAG	9.31023	E12mut
E12mut_GAGTCCGTCGAACTGT	1.76367	E12mut
E12mut_GATCGCGAGCCACCTG	-21.3122	E12mut
E12mut_GATCGCGGTTCACCTC	33.821	E12mut
E12mut_GATCGTAAGATGCCTT	-14.2881	E12mut
E12mut_GATCGTACACGCTTTC	-22.9146	E12mut
E12mut_GATCGTAGTACATCCA	-2.94129	E12mut
E12mut_GATGCTAAGAGGACGG	-22.5313	E12mut
E12mut_GCAATCAGTAGGGTAC	-14.2224	E12mut
E12mut_GCACATACATCCCACT	-23.3861	E12mut
E12mut_GCACTCTAGTGTGGCA	-7.75523	E12mut
E12mut_GCACTCTCAGAGCCAA	-8.77323	E12mut
E12mut_GCACTCTTCCATGAAC	-18.4583	E12mut
E12mut_GCAGTTAAGACACGAC	-12.3775	E12mut
E12mut_GCAGTTAGTTGAGTTC	5.03221	E12mut
E12mut_GCAGTTATCGGTCTAA	-30.802	E12mut
E12mut_GCATGATAGACCTTTG	-28.8691	E12mut
E12mut_GCATGTAAGCGAAGGG	6.21159	E12mut
E12mut_GCATGTACAGATGGCA	-1.74984	E12mut
E12mut_GCGACCAAGCGAGAAA	-8.70677	E12mut
E12mut_GCGACCACAGGGAGAG	12.8907	E12mut
E12mut_GCGACCAGTAAACCTC	-2.46083	E12mut
E12mut_GCGACCAGTATAGGGC	-2.40401	E12mut
E12mut_GCGACCATCTCCTATA	-6.12667	E12mut
E12mut_GCGAGAACACACCGAC	6.35635	E12mut
E12mut_GCGCAGTCACAACTGT	37.3201	E12mut
E12mut_GCGCAGTGTGTCAATC	-13.6367	E12mut
E12mut_GCGCGATAGAGGGCTT	-4.8963	E12mut
E12mut_GCGCGATGTCGCGTGT	-22.6299	E12mut
E12mut_GCGCGATGTTAGTGGG	-22.9965	E12mut
E12mut_GCGGGTTAGTGTTTGC	-8.27735	E12mut
E12mut_GCGGGTTCAAGCCTAT	15.1436	E12mut
E12mut_GCTCCTAAGAATCTCC	9.43856	E12mut
E12mut_GCTCTGTTCGTCCGTT	7.08456	E12mut
E12mut_GCTGCAGGTCCAGTGC	4.83695	E12mut
E12mut_GCTGCGATCTGGTTCC	1.52995	E12mut
E12mut_GCTGCTTCACAGGAGT	18.8714	E12mut
E12mut_GCTGGGTTCTCGGACG	-23.2295	E12mut
E12mut_GCTTCCAAGGAACTGC	15.0633	E12mut
E12mut_GCTTCCAGTCAAGCGA	7.39859	E12mut
E12mut_GCTTGAAAGTAACCCT	-5.04953	E12mut
E12mut_GCTTGAACACTTGGAT	-0.876524	E12mut
E12mut_GGAAAGCCACTTCTGC	-7.98908	E12mut
E12mut_GGAAAGCGTCCGTCAG	7.23663	E12mut
E12mut_GGAAAGCGTGATGATA	-13.7239	E12mut
E12mut_GGAACTTCAATCAGAA	-19.4698	E12mut
E12mut_GGAACTTGTAAGTGGC	21.8087	E12mut
E12mut_GGAATAACACCGAATT	-13.288	E12mut
E12mut_GGACAGAAGCTAGTGG	-2.04449	E12mut
E12mut_GGACAGAAGTGTACTC	-19.2791	E12mut
E12mut_GGACAGACACCAGCAC	-0.220131	E12mut
E12mut_GGACAGATCGGTTCGG	-21.4965	E12mut
E12mut_GGACATTCAAATACAG	-17.577	E12mut
E12mut_GGACATTGTCCATCCT	-21.1836	E12mut
E12mut_GGACATTGTTCGCTAA	-13.0189	E12mut
E12mut_GGACATTTCACTTACT	-6.46333	E12mut
E12mut_GGACGTCAGCTGCCCA	-1.59976	E12mut
E12mut_GGCGACTAGCAGGTCA	13.8751	E12mut
E12mut_GGCGTGTCACGCCAGT	1.29822	E12mut
E12mut_GGCTGGTAGCATCATC	18.7522	E12mut
E12mut_GGCTGGTAGGCAGGTT	13.2714	E12mut
E12mut_GGCTGGTAGTTACGGG	-5.53015	E12mut
E12mut_GGGAGATAGCTAACAA	-0.979799	E12mut
E12mut_GGGAGATCACGCCAGT	-11.429	E12mut
E12mut_GGGATGACAAGTTGTC	24.3146	E12mut
E12mut_GGGATGACAGCGTCCA	-0.282251	E12mut
E12mut_GGGCATCCAACCGCCA	0.614864	E12mut
E12mut_GGGCATCCAGTCAGCC	-19.5221	E12mut
E12mut_GGGCATCTCTAGCACA	9.23751	E12mut
E12mut_GGGTCTGCAAAGCAAT	33.7955	E12mut
E12mut_GGGTCTGTCTCGTTTA	-7.26205	E12mut
E12mut_GGGTTGCGTGAGGGTT	-4.93601	E12mut
E12mut_GGTATTGTCACTCTTA	22.5148	E12mut
E12mut_GGTGAAGAGACACGAC	-6.87729	E12mut
E12mut_GGTGCGTCAACGATCT	-23.1032	E12mut
E12mut_GGTGCGTTCAATACCG	3.92583	E12mut
E12mut_GGTGTTATCACGAAGG	-45.8938	E12mut
E12mut_GTAACGTCACGGTAAG	4.92228	E12mut
E12mut_GTAACTGTCTTGGGTA	-10.6003	E12mut
E12mut_GTACTCCGTAGCTGCC	-27.3365	E12mut
E12mut_GTAGGCCAGCAGCGTA	-0.217147	E12mut
E12mut_GTAGTCACACCCAGTG	6.64628	E12mut
E12mut_GTAGTCAGTCAATACC	-2.09579	E12mut
E12mut_GTAGTCATCCGAATGT	-6.99735	E12mut
E12mut_GTATCTTAGCCGTCGT	11.079	E12mut
E12mut_GTATCTTCAATGGAAT	-1.61612	E12mut
E12mut_GTATCTTGTAGAGTGC	-15.7209	E12mut
E12mut_GTATCTTGTCGCCATG	10.724	E12mut
E12mut_GTATTCTCAAACAACA	-20.8814	E12mut
E12mut_GTCACGGAGATCTGCT	-4.05527	E12mut
E12mut_GTCACGGCAGCCAATT	-3.63694	E12mut
E12mut_GTCATTTAGAGACGAA	-23.524	E12mut
E12mut_GTCATTTGTGGTCCGT	-29.5997	E12mut
E12mut_GTCCTCAAGAGACTTA	-23.773	E12mut
E12mut_GTCCTCAAGCGAGAAA	-4.59561	E12mut
E12mut_GTCGGGTCATGCAACT	5.19375	E12mut
E12mut_GTCGTAAAGGCGATAC	-11.0011	E12mut
E12mut_GTCGTAAGTAGCTAAA	12.2562	E12mut
E12mut_GTCGTAATCTCGTTTA	-15.1774	E12mut
E12mut_GTCTCGTAGAACTGTA	0.810167	E12mut
E12mut_GTCTCGTCAAACCCAT	-13.6062	E12mut
E12mut_GTCTCGTCAGGAATGC	-10.1171	E12mut
E12mut_GTGAAGGCAAAGGCGT	-21.8772	E12mut
E12mut_GTGAAGGCAAGTTCTG	1.65632	E12mut
E12mut_GTGAAGGGTATCACCA	4.05526	E12mut
E12mut_GTGCAGCGTAGAGCTG	-18.2732	E12mut
E12mut_GTGCAGCGTTGAACTC	-3.62196	E12mut
E12mut_GTGCATACACCAGATT	15.0641	E12mut
E12mut_GTGCATAGTCTCTTTA	-11.2749	E12mut
E12mut_GTGCGGTTCGGAGCAA	43.5694	E12mut
E12mut_GTGCTTCGTTACGTCA	-29.067	E12mut
E12mut_GTGGGTCCATTCCTGC	-8.78642	E12mut
E12mut_GTGTTAGAGCACCGTC	5.99614	E12mut
E12mut_GTGTTAGAGGTGCACA	-6.66612	E12mut
E12mut_GTGTTAGGTCTCTCGT	-36.4668	E12mut
E12mut_GTGTTAGTCAGGCAAG	17.5735	E12mut
E12mut_GTTAAGCGTCAGCTAT	-1.44326	E12mut
E12mut_GTTAAGCTCAACACCA	-16.7442	E12mut
E12mut_GTTAAGCTCCTATTCA	-1.69939	E12mut
E12mut_GTTACAGCATCGACGC	18.1678	E12mut
E12mut_GTTACAGGTAAGCACG	-24.602	E12mut
E12mut_GTTACAGTCCGCTGTT	-20.1032	E12mut
E12mut_GTTCATTCACAAGTAA	-6.71987	E12mut
E12mut_GTTCATTGTTAAGATG	3.60757	E12mut
E12mut_GTTCATTTCTACTTAC	-11.3101	E12mut
E12mut_GTTCGGGGTAATCGTC	-17.3683	E12mut
E12mut_GTTCGGGGTCACACGC	-10.3462	E12mut
E12mut_GTTCTCGCACCAGCAC	-14.2574	E12mut
E12mut_GTTCTCGTCAGTGCAT	-16.8062	E12mut
E12mut_GTTTCTAGTCGCATCG	-12.8658	E12mut
E12mut_GTTTCTATCAAAGTAG	-4.2347	E12mut
E12mut_GTTTCTATCGGAAATA	28.1676	E12mut
E12mut_TAAACCGGTAGAGTGC	-5.46429	E12mut
E12mut_TAAGAGAAGCTGTTCA	0.827922	E12mut
E12mut_TAAGAGACAGACGCTC	-36.4529	E12mut
E12mut_TAAGAGATCGTCTGAA	29.2014	E12mut
E12mut_TAAGAGATCTAACCGA	24.5775	E12mut
E12mut_TAAGCGTGTTCAACCA	9.83273	E12mut
E12mut_TAAGTGCTCACGACTA	-5.85694	E12mut
E12mut_TAAGTGCTCTGGGCCA	-14.2165	E12mut
E12mut_TACACGAAGCACCGCT	-32.8219	E12mut
E12mut_TACACGAAGTATCTCG	-13.6418	E12mut
E12mut_TACACGAGTAGCGCAA	-6.39697	E12mut
E12mut_TACACGATCCTGTACC	-4.08116	E12mut
E12mut_TACAGTGGTATCACCA	-24.9938	E12mut
E12mut_TACCTATCATATACCG	-4.72761	E12mut
E12mut_TACCTATCATGCTGGC	-5.68022	E12mut
E12mut_TACCTTAGTGATGTGG	-15.6889	E12mut
E12mut_TACGGATTCACCATAG	-10.4727	E12mut
E12mut_TACGGATTCACCCGAG	-5.61184	E12mut
E12mut_TACGGATTCAGTGTTG	12.2385	E12mut
E12mut_TACGGGCCATCTATGG	5.04043	E12mut
E12mut_TACGGGCCATCTCGCT	-7.8348	E12mut
E12mut_TACGGGCTCTGCTGTC	6.00278	E12mut
E12mut_TACGGTATCTCCTATA	-6.20813	E12mut
E12mut_TACTCATCAGCTGGCT	-4.7033	E12mut
E12mut_TACTCGCAGAATTGTG	-14.0973	E12mut
E12mut_TACTTACAGTAGGCCA	-18.7551	E12mut
E12mut_TACTTACCAAGCCGTC	-30.1636	E12mut
E12mut_TACTTACGTATAGGTA	18.0891	E12mut
E12mut_TACTTACTCAACTCTT	-19.8964	E12mut
E12mut_TACTTGTAGCTAGGCA	15.0387	E12mut
E12mut_TACTTGTCACCAGTTA	-14.485	E12mut
E12mut_TACTTGTCAGGAACGT	10.7469	E12mut
E12mut_TACTTGTGTCCATCCT	-15.8866	E12mut
E12mut_TAGAGCTAGTGCGTGA	-33.7175	E12mut
E12mut_TAGAGCTGTGCGCTTG	32.2593	E12mut
E12mut_TAGAGCTGTTCGCGAC	-8.09123	E12mut
E12mut_TAGGCATCACGCGAAA	-16.4935	E12mut
E12mut_TAGGCATGTCTAGAGG	36.7362	E12mut
E12mut_TAGTGGTAGATCGATA	3.31015	E12mut
E12mut_TAGTGGTCAAACTGTC	-13.105	E12mut
E12mut_TAGTGGTTCTTGTATC	-15.9061	E12mut
E12mut_TATCAGGCAATTGCTG	-1.46512	E12mut
E12mut_TATCTCAAGCGAAGGG	-6.1094	E12mut
E12mut_TATCTCACAAATTGCC	-5.89368	E12mut
E12mut_TATGCCCTCCTACAGA	11.2266	E12mut
E12mut_TATTACCAGGGATCTG	15.0944	E12mut
E12mut_TATTACCCAGCTCCGA	-40.0397	E12mut
E12mut_TATTACCCATCCCATC	-8.25245	E12mut
E12mut_TCAACGACAGATGGGT	-1.49917	E12mut
E12mut_TCAACGATCAGCTTAG	10.1399	E12mut
E12mut_TCAATCTTCTACGAGT	5.60352	E12mut
E12mut_TCACAAGAGGGATCTG	-4.29377	E12mut
E12mut_TCACAAGAGTGTCCAT	-5.69406	E12mut
E12mut_TCACGAAAGAGTCGGT	-15.7976	E12mut
E12mut_TCACGAACACCACCAG	36.5782	E12mut
E12mut_TCACGAAGTCTCAACA	39.4773	E12mut
E12mut_TCACGAATCGGACAAG	-5.79685	E12mut
E12mut_TCAGATGCACCGTTGG	-5.98507	E12mut
E12mut_TCAGATGGTAAGAGGA	-12.2281	E12mut
E12mut_TCAGCAAAGAGTCTGG	-22.0247	E12mut
E12mut_TCAGCAATCACCTCGT	0.206029	E12mut
E12mut_TCAGCTCGTTTGCATG	-17.8974	E12mut
E12mut_TCAGGATCACAACGTT	36.4012	E12mut
E12mut_TCAGGATCATGCGCAC	19.7259	E12mut
E12mut_TCAGGTAAGAGACTTA	-26.7536	E12mut
E12mut_TCAGGTACAACGATCT	24.1574	E12mut
E12mut_TCAGGTACAAGAAAGG	17.5806	E12mut
E12mut_TCATTACCAAGAAAGG	26.7086	E12mut
E12mut_TCATTTGAGCCCAGCT	7.51846	E12mut
E12mut_TCATTTGAGGGAAACA	-14.428	E12mut
E12mut_TCATTTGCAAGCGATG	2.55682	E12mut
E12mut_TCCACACAGAATTGTG	31.8823	E12mut
E12mut_TCCACACAGACAGAGA	-2.15817	E12mut
E12mut_TCCACACCATAACCTG	-5.36231	E12mut
E12mut_TCCACACGTTCTGGTA	-14.7011	E12mut
E12mut_TCCACACTCGGCATCG	-24.5866	E12mut
E12mut_TCCCGATGTCAGCTAT	-5.39622	E12mut
E12mut_TCGAGGCAGGCACATG	2.88736	E12mut
E12mut_TCGCGAGGTGTGTGCC	-3.53652	E12mut
E12mut_TCGCGTTTCGGCGGTT	12.6115	E12mut
E12mut_TCGGGACGTCATATCG	-28.8875	E12mut
E12mut_TCGGGACGTGAGTGAC	-7.08305	E12mut
E12mut_TCGGTAAGTTGGTAAA	-40.6114	E12mut
E12mut_TCGTACCAGGTGCTAG	-4.88031	E12mut
E12mut_TCGTACCCAGCTGCAC	-8.70093	E12mut
E12mut_TCGTACCGTGAGGGAG	17.9014	E12mut
E12mut_TCGTACCTCCTTTCGG	11.3951	E12mut
E12mut_TCGTACCTCGTAGGTT	14.482	E12mut
E12mut_TCGTAGAAGGGTATCG	-13.3035	E12mut
E12mut_TCTATTGAGGAGTTTA	-15.3911	E12mut
E12mut_TCTATTGGTCGACTAT	6.946	E12mut
E12mut_TCTATTGGTCTTGTCC	34.7049	E12mut
E12mut_TCTATTGTCTCCAGGG	31.6794	E12mut
E12mut_TCTCATAAGCGTTGCC	8.26315	E12mut
E12mut_TCTCATATCATGTCTT	9.20306	E12mut
E12mut_TCTCATATCGCGGATC	5.16274	E12mut
E12mut_TCTCTAACACCAGTTA	-37.2133	E12mut
E12mut_TCTGAGACACAGAGGT	-12.2537	E12mut
E12mut_TCTGAGATCAGGATCT	-26.2177	E12mut
E12mut_TCTGGAACAGCATGAG	6.96737	E12mut
E12mut_TCTGGAATCTGGTTCC	9.37231	E12mut
E12mut_TCTTCGGCATTGAGCT	-2.70568	E12mut
E12mut_TCTTCGGTCAATCTCT	-10.4413	E12mut
E12mut_TCTTTCCCAATCCGAT	-16.9554	E12mut
E12mut_TGAAAGACATATGAGA	-27.2045	E12mut
E12mut_TGACAACCACCAGTTA	-1.42589	E12mut
E12mut_TGACAACGTACAGTTC	-14.6881	E12mut
E12mut_TGACAACGTGCGATAG	31.4607	E12mut
E12mut_TGACGGCCAGGGAGAG	-36.9476	E12mut
E12mut_TGACTTTAGGCGTACA	36.996	E12mut
E12mut_TGACTTTTCTTCATGT	-19.855	E12mut
E12mut_TGAGAGGCACCGGAAA	-23.001	E12mut
E12mut_TGAGAGGGTACTTCTT	8.63382	E12mut
E12mut_TGAGAGGTCGTTACAG	23.5016	E12mut
E12mut_TGAGCATCAATGGATA	-2.19117	E12mut
E12mut_TGAGCATTCATCGATG	-24.3013	E12mut
E12mut_TGAGCCGGTAGCGCTC	-8.53553	E12mut
E12mut_TGAGCCGTCACCCGAG	-39.4802	E12mut
E12mut_TGATTTCAGTGTCCCG	-19.5408	E12mut
E12mut_TGCACCTGTAGCTTGT	-27.5712	E12mut
E12mut_TGCCAAAAGTGGGTTG	-26.349	E12mut
E12mut_TGCCAAATCACTTACT	1.26047	E12mut
E12mut_TGCCCATAGGATTCGG	20.8999	E12mut
E12mut_TGCCCTAGTGATGCCC	3.77174	E12mut
E12mut_TGCGCAGCACGGTTTA	10.2856	E12mut
E12mut_TGCGCAGGTGGCGAAT	2.45275	E12mut
E12mut_TGCGGGTAGAGAACAG	-17.0284	E12mut
E12mut_TGCGGGTTCACTATTC	16.9169	E12mut
E12mut_TGCGTGGCAAGCTGGA	9.45754	E12mut
E12mut_TGCTACCAGATCTGAA	-28.4083	E12mut
E12mut_TGCTACCAGCTGCGAA	51.2903	E12mut
E12mut_TGCTGCTTCGTAGGTT	-8.98299	E12mut
E12mut_TGGCCAGAGAGTCTGG	-3.43712	E12mut
E12mut_TGGCCAGTCGGTTCGG	2.99433	E12mut
E12mut_TGGCCAGTCTGGCGAC	-5.29377	E12mut
E12mut_TGGCTGGCACATCCAA	24.5167	E12mut
E12mut_TGGTTCCAGCCACTAT	19.1084	E12mut
E12mut_TGGTTCCCACGAAACG	-18.8322	E12mut
E12mut_TGGTTCCGTTAAAGTG	-11.0852	E12mut
E12mut_TGGTTCCGTTCGGGCT	-31.5032	E12mut
E12mut_TGTATTCTCCTTTCTC	2.56384	E12mut
E12mut_TGTCCCATCGTGGGAA	-25.476	E12mut
E12mut_TGTGGTAGTGCGGTAA	9.38989	E12mut
E12mut_TGTGGTATCGCCATAA	-22.9795	E12mut
E12mut_TGTGTTTAGCACCGTC	11.3408	E12mut
E12mut_TGTGTTTAGTGTCTCA	21.1727	E12mut
E12mut_TGTTCCGAGCCGGTAA	-11.0988	E12mut
E12mut_TGTTCCGCATCTGGTA	-1.70481	E12mut
E12mut_TTAACTCAGCATCATC	1.57779	E12mut
E12mut_TTAGGCATCCTAGGGC	-10.6935	E12mut
E12mut_TTAGTTCAGGCGTACA	19.9034	E12mut
E12mut_TTAGTTCGTATAGGTA	9.4886	E12mut
E12mut_TTAGTTCGTGTCCTCT	-3.10025	E12mut
E12mut_TTAGTTCTCTACCAGA	28.4938	E12mut
E12mut_TTATGCTCATGGTCTA	-12.0804	E12mut
E12mut_TTCCCAGTCGACAGCC	-14.0844	E12mut
E12mut_TTCGAAGAGACGCACA	-7.11607	E12mut
E12mut_TTCGAAGGTGAACCTT	-33.2487	E12mut
E12mut_TTCGGTCTCCTTGCCA	-11.6279	E12mut
E12mut_TTCTCAATCGTAGATC	26.9606	E12mut
E12mut_TTCTCCTTCGCATGGC	26.4758	E12mut
E12mut_TTCTTAGAGACAATAC	-33.9347	E12mut
E12mut_TTCTTAGAGGGTCGAT	7.27873	E12mut
E12mut_TTGAACGGTCGCGAAA	-3.1498	E12mut
E12mut_TTGAACGTCCTGTACC	2.19232	E12mut
E12mut_TTGACTTAGGAATGGA	0.476622	E12mut
E12mut_TTGCGTCGTGGACGAT	0.974106	E12mut
E12mut_TTGCGTCTCCAAATGC	23.7663	E12mut
E12mut_TTGCGTCTCGCTAGCG	-6.31074	E12mut
E12mut_TTGGAACCACGGCGTT	-4.34023	E12mut
E12mut_TTGGAACTCAGCCTAA	21.7391	E12mut
E12mut_TTGGCAAAGACCGGAT	-17.5027	E12mut
E12mut_TTGGCAATCTCTGTCG	-2.61108	E12mut
E12mut_TTGTAGGAGAGACTAT	-14.3856	E12mut
E12mut_TTTACTGGTACCGTAT	-12.1791	E12mut
E12mut_TTTGCGCAGTTTCCTT	-18.2335	E12mut
E12mut_TTTGCGCCAAAGCAAT	-0.884284	E12mut
E12mut_TTTGCGCCACATGACT	-32.9045	E12mut
E12mut_TTTGCGCGTGCACTTA	-8.00386	E12mut
E12mut_TTTGCGCGTGTTCTTT	-13.5657	E12mut
E12mut_TTTGCGCGTTACTGAC	0.22821	E12mut
E12mut_TTTGCGCTCGCCAGCA	-24.7249	E12mut
E12mut_TTTGGTTCACTAAGTC	-14.6295	E12mut
E12mut_TTTGGTTTCTGATTCT	-7.68319	E12mut
E12mut_ACGTCAATCACGACTA	-9.97298	E12mut
E12mut_AGAGCGAAGTCAATAG	-5.73686	E12mut
E12mut_CCGTTCATCCCTGACT	1.16915	E12mut
E12mut_CTTACCGCAGATTGCT	8.31485	E12mut
E12mut_GCACATAGTCATATGC	60.3906	E12mut
E12mut_TCTCATACACGACGAA	20.7785	E12mut
E12mut_ACTGCTCAGATAGTCA	26.3843	E12mut
E12mut_TACACGAAGCCACGTC	10.52	E12mut
E12mut_TGACAACTCCGTTGTC	-34.9618	E12mut
E12mut_TGAGCCGTCTATCGCC	13.7813	E12mut
E12mut_ACACCGGAGGGATCTG	-4.2539	E12mut
E12mut_ACCCACTGTCGAGATG	-1.14014	E12mut
E12mut_ACCGTAACACCCATGG	-19.881	E12mut
E12mut_ACCGTAATCTCTGTCG	-2.90282	E12mut
E12mut_ACTATCTGTCTGCAAT	10.1048	E12mut
E12mut_ACTGAGTGTAGAGTGC	-0.684624	E12mut
E12mut_AGCGTATTCTTCATGT	-29.3841	E12mut
E12mut_AGGTCCGTCTCGCTTG	-35.5363	E12mut
E12mut_AGTAGTCCACTATCTT	15.6375	E12mut
E12mut_AGTTGGTCATCCGTGG	-20.1358	E12mut
E12mut_ATAACGCGTGTCCTCT	-2.61178	E12mut
E12mut_ATCCGAACAGCATGAG	-28.1495	E12mut
E12mut_CAAGAAAGTATAGTAG	-4.35489	E12mut
E12mut_CACAGGCCAGCTGCTG	-46.1135	E12mut
E12mut_CAGCTGGAGTGCGATG	-18.1272	E12mut
E12mut_CATATGGGTACTCTCC	-20.1869	E12mut
E12mut_CCACGGATCACAAACC	-1.84053	E12mut
E12mut_CCGTGGATCCTCTAGC	-25.7742	E12mut
E12mut_CGAATGTCATTTGCCC	-1.25408	E12mut
E12mut_CGCTTCACAACTTGAC	4.51733	E12mut
E12mut_CGGTTAATCATGTAGC	2.18833	E12mut
E12mut_CTGAAACGTTCGCTAA	-12.7212	E12mut
E12mut_CTGAAGTGTCGACTAT	-35.1721	E12mut
E12mut_GACTAACTCTGGCGAC	1.6908	E12mut
E12mut_GATCGATAGGGTATCG	-29.8003	E12mut
E12mut_GATCTAGGTACATCCA	-28.0954	E12mut
E12mut_GCTGCGACATCCGGGT	-9.71647	E12mut
E12mut_GCTGCTTAGGCTACGA	-32.1106	E12mut
E12mut_GCTTCCAAGTGGGTTG	-28.6855	E12mut
E12mut_GGACGTCTCGCTTAGA	-9.70019	E12mut
E12mut_GGCGTGTCATCACGAT	-19.7781	E12mut
E12mut_GTCTCGTCATTTCACT	-7.83255	E12mut
E12mut_TACTTACAGGCCATAG	1.19188	E12mut
E12mut_TATTACCAGCGCCTTG	-24.8127	E12mut
E12mut_TCAGCTCCATATACCG	-5.67683	E12mut
E12mut_TGCCAAATCCAAACAC	-18.5005	E12mut
E12mut_TGCGCAGCAAGCGATG	-2.75195	E12mut
E12mut_TGGTTCCTCCTAGAAC	-33.0277	E12mut
E12mut_TTCTACACACAGACAG	-43.633	E12mut
E12mut_AAACCTGGTCTCTTAT	9.42577	E12mut
E12mut_AAACCTGGTTACCGAT	1.5734	E12mut
E12mut_AAACGGGAGGTCGGAT	-25.1705	E12mut
E12mut_AAAGCAATCGGAAACG	-33.2629	E12mut
E12mut_AAAGTAGTCACATACG	-44.1309	E12mut
E12mut_AAAGTAGTCTACTCAT	-36.4234	E12mut
E12mut_AAATGCCCATTCCTCG	-34.9087	E12mut
E12mut_AACACGTTCTGGGCCA	-6.04798	E12mut
E12mut_AACCGCGTCTGTACGA	-40.8055	E12mut
E12mut_AACTCCCCAGTGGGAT	-31.4952	E12mut
E12mut_AACTCCCTCACTGGGC	-1.0465	E12mut
E12mut_AACTCTTTCCACGACG	-10.3049	E12mut
E12mut_AACTTTCTCAGTGTTG	33.5474	E12mut
E12mut_AACTTTCTCTGTCCGT	-25.2275	E12mut
E12mut_AAGCCGCCACAACGCC	-21.3068	E12mut
E12mut_AAGCCGCGTGCACGAA	-7.37962	E12mut
E12mut_AAGGAGCAGGCAGTCA	-32.8416	E12mut
E12mut_AAGGAGCTCTGCCAGG	10.8864	E12mut
E12mut_AAGGCAGGTAGGCTGA	-20.6207	E12mut
E12mut_AAGGCAGGTCGACTGC	-8.3861	E12mut
E12mut_AAGTCTGTCTCACATT	-31.6844	E12mut
E12mut_ACACCAAAGCTCCTCT	-10.4279	E12mut
E12mut_ACACCCTGTGTGCGTC	-12.7525	E12mut
E12mut_ACACCGGAGGAATTAC	-40.8952	E12mut
E12mut_ACAGCCGCACGCCAGT	-5.80173	E12mut
E12mut_ACATACGAGTGTCCCG	-15.9153	E12mut
E12mut_ACATGGTTCCACTGGG	32.1968	E12mut
E12mut_ACCCACTTCAGATAAG	7.65562	E12mut
E12mut_ACCGTAAGTCAGAAGC	1.04641	E12mut
E12mut_ACCTTTAGTGATGCCC	-8.79706	E12mut
E12mut_ACGAGCCAGGGAGTAA	-28.0052	E12mut
E12mut_ACGATACGTCTAGGTT	-35.2705	E12mut
E12mut_ACGATACTCCTGCTTG	-9.16608	E12mut
E12mut_ACGCCAGGTATCGCAT	-12.4876	E12mut
E12mut_ACGCCAGTCTAACTCT	-12.9393	E12mut
E12mut_ACGGAGACAGGAATGC	1.85217	E12mut
E12mut_ACGGCCAGTATTCTCT	-22.566	E12mut
E12mut_ACGGGCTAGAGTCTGG	-15.779	E12mut
E12mut_ACGGGTCTCGGTCTAA	-11.3346	E12mut
E12mut_ACTGATGGTCTGGTCG	-11.3016	E12mut
E12mut_ACTTGTTAGCCGTCGT	-8.22307	E12mut
E12mut_AGAATAGTCCACTCCA	-3.52412	E12mut
E12mut_AGAGCTTAGTCTTGCA	27.2339	E12mut
E12mut_AGATCTGAGCGTCTAT	-29.7308	E12mut
E12mut_AGATTGCCACTTAAGC	1.04303	E12mut
E12mut_AGCAGCCTCTAGAGTC	-40.4837	E12mut
E12mut_AGCGGTCCAAGTAGTA	-6.21482	E12mut
E12mut_AGCGTCGCATCGATGT	-7.56014	E12mut
E12mut_AGCTCCTTCGAATGCT	-28.2272	E12mut
E12mut_AGCTCTCAGATATGCA	-27.1922	E12mut
E12mut_AGCTCTCCAGACGCAA	-1.53412	E12mut
E12mut_AGCTCTCCATGACATC	-13.0921	E12mut
E12mut_AGCTCTCGTGCCTTGG	-48.3539	E12mut
E12mut_AGGCCGTAGGACTGGT	-28.3268	E12mut
E12mut_AGGCCGTCAAGTCTAC	-1.79347	E12mut
E12mut_AGGTCCGTCCGTCAAA	-35.0736	E12mut
E12mut_AGTCTTTGTGAGTATA	-24.9849	E12mut
E12mut_AGTCTTTTCGACGGAA	-30.216	E12mut
E12mut_AGTGAGGGTGATGTGG	-11.4838	E12mut
E12mut_AGTGAGGTCATCTGTT	-0.025682	E12mut
E12mut_AGTGTCAAGGACTGGT	-21.1652	E12mut
E12mut_ATAGACCAGTCTCAAC	-50.1291	E12mut
E12mut_ATCACGATCTGCGACG	-13.0412	E12mut
E12mut_ATCATGGGTGTAACGG	7.47609	E12mut
E12mut_ATCCGAACATCACGAT	-51.3312	E12mut
E12mut_ATCTGCCAGTACGCCC	-25.0033	E12mut
E12mut_ATCTGCCGTAGGCATG	-18.8164	E12mut
E12mut_ATGCGATCATTATCTC	-12.2327	E12mut
E12mut_ATGCGATGTCATGCAT	-35.747	E12mut
E12mut_ATGGGAGGTAGAGGAA	-25.5993	E12mut
E12mut_ATTACTCCACGAAACG	-33.2309	E12mut
E12mut_ATTACTCGTAAGTAGT	-18.5651	E12mut
E12mut_ATTACTCTCCTGTACC	-22.7591	E12mut
E12mut_ATTACTCTCTTGTATC	-24.2268	E12mut
E12mut_ATTGGACTCTGGAGCC	11.1045	E12mut
E12mut_ATTGGTGAGCACACAG	-9.00386	E12mut
E12mut_ATTGGTGAGCGATATA	-18.9364	E12mut
E12mut_ATTGGTGCAGGATTGG	-46.536	E12mut
E12mut_ATTTCTGCAAGGGTCA	-20.4101	E12mut
E12mut_ATTTCTGCACGAAATA	-11.9812	E12mut
E12mut_CAACCAATCGCGATCG	-17.7321	E12mut
E12mut_CAACCTCGTAATAGCA	1.84738	E12mut
E12mut_CAACCTCGTCTCAACA	-18.122	E12mut
E12mut_CAACCTCTCTGCCAGG	16.1666	E12mut
E12mut_CAAGATCCAGATCGGA	-15.4084	E12mut
E12mut_CACAAACAGTTGAGAT	-13.913	E12mut
E12mut_CACAAACCACACAGAG	1.48236	E12mut
E12mut_CACAAACCACATTAGC	4.20113	E12mut
E12mut_CACACAAAGATGCCTT	6.84716	E12mut
E12mut_CACACAAGTCTACCTC	-19.5314	E12mut
E12mut_CACACCTAGGTGCTAG	-10.3635	E12mut
E12mut_CACAGGCCAGACAGGT	-31.0496	E12mut
E12mut_CACCACTCAATGGATA	-26.6066	E12mut
E12mut_CACCACTCAGATTGCT	1.51634	E12mut
E12mut_CACCAGGCAATCCGAT	-8.70632	E12mut
E12mut_CACCAGGCACACTGCG	-14.9139	E12mut
E12mut_CAGAGAGAGAATTGTG	-11.0349	E12mut
E12mut_CAGAGAGAGAGCTGGT	-3.09258	E12mut
E12mut_CAGATCAGTCTAACGT	-27.2023	E12mut
E12mut_CAGCCGATCATTCACT	-15.2415	E12mut
E12mut_CAGCCGATCGTCTGCT	-4.7771	E12mut
E12mut_CAGTAACCATCAGTCA	-26.999	E12mut
E12mut_CAGTAACGTATATGGA	-39.6012	E12mut
E12mut_CAGTCCTGTATCACCA	-34.745	E12mut
E12mut_CATATGGCACGGCTAC	1.55009	E12mut
E12mut_CATATTCCATGCTGGC	-30.1675	E12mut
E12mut_CATCAGAGTAAGAGGA	-33.7212	E12mut
E12mut_CATCCACAGAGACTAT	-30.6762	E12mut
E12mut_CATCCACGTGAGCGAT	-18.3822	E12mut
E12mut_CATCGAAGTAAACACA	-18.7736	E12mut
E12mut_CATGGCGCACACGCTG	-34.4082	E12mut
E12mut_CATGGCGCATCGATTG	-16.2362	E12mut
E12mut_CATGGCGGTAAATACG	-18.3514	E12mut
E12mut_CATGGCGTCTCAAACG	-22.6517	E12mut
E12mut_CATTATCTCTGGGCCA	12.4779	E12mut
E12mut_CATTCGCGTAAAGTCA	-3.37999	E12mut
E12mut_CCAATCCCACCAACCG	-29.7392	E12mut
E12mut_CCACCTAAGGATATAC	11.1235	E12mut
E12mut_CCACGGAAGTTGAGAT	3.59941	E12mut
E12mut_CCACTACGTCGCATCG	40.0185	E12mut
E12mut_CCAGCGAGTCGAGATG	10.7528	E12mut
E12mut_CCAGCGAGTGCGCTTG	-40.7461	E12mut
E12mut_CCAGCGATCCACGAAT	-24.3358	E12mut
E12mut_CCATGTCAGATATGGT	-6.11623	E12mut
E12mut_CCATGTCGTCTAAACC	-29.0031	E12mut
E12mut_CCCATACGTGTTTGGT	-12.1081	E12mut
E12mut_CCCTCCTCACAGACTT	-1.5696	E12mut
E12mut_CCCTCCTTCCAAAGTC	-12.9534	E12mut
E12mut_CCGGGATCATTAACCG	10.1771	E12mut
E12mut_CCGGTAGTCAACACAC	-29.787	E12mut
E12mut_CCGTACTTCAACGCTA	-12.9807	E12mut
E12mut_CCGTGGAGTATTACCG	-11.472	E12mut
E12mut_CCTACACCAATCGAAA	-18.1324	E12mut
E12mut_CCTAGCTGTGTGAAAT	27.8925	E12mut
E12mut_CCTATTAGTGGTAACG	-7.82156	E12mut
E12mut_CCTTACGTCTTACCTA	-33.7597	E12mut
E12mut_CGACCTTCATCGGACC	-20.6828	E12mut
E12mut_CGACCTTGTAAACACA	8.37694	E12mut
E12mut_CGAGAAGAGGTGATAT	-24.8713	E12mut
E12mut_CGAGAAGGTGCAGTAG	-18.7314	E12mut
E12mut_CGATCGGAGACTCGGA	-51.7846	E12mut
E12mut_CGATCGGCAGGTGCCT	-27.3679	E12mut
E12mut_CGATGGCAGGGTCGAT	-17.26	E12mut
E12mut_CGATGTATCTATGTGG	7.74979	E12mut
E12mut_CGATTGACACATCTTT	-27.6619	E12mut
E12mut_CGCTGGAGTCCGTTAA	-47.7607	E12mut
E12mut_CGCTTCAAGGTGATAT	-0.154673	E12mut
E12mut_CGCTTCAAGTGAATTG	-8.1984	E12mut
E12mut_CGCTTCATCTGTTGAG	-27.1845	E12mut
E12mut_CGGACACGTGTTGAGG	-3.99095	E12mut
E12mut_CGGACGTTCCGAAGAG	-36.7225	E12mut
E12mut_CGGAGCTTCAGTCAGT	-22.8094	E12mut
E12mut_CGGAGCTTCGGACAAG	-22.8807	E12mut
E12mut_CGGAGTCAGCAGGTCA	17.6883	E12mut
E12mut_CGGCTAGTCTGAGTGT	-18.1735	E12mut
E12mut_CGTAGCGGTTGGACCC	-15.5887	E12mut
E12mut_CGTAGCGTCACGCGGT	-27.9008	E12mut
E12mut_CGTCAGGCACGGATAG	0.480868	E12mut
E12mut_CGTCCATAGCTGCCCA	-16.658	E12mut
E12mut_CGTCCATGTCATCCCT	-30.8267	E12mut
E12mut_CGTCTACGTAGCTCCG	-7.7486	E12mut
E12mut_CGTCTACGTGACCAAG	-21.4883	E12mut
E12mut_CGTGTCTCATGACATC	-12.0119	E12mut
E12mut_CGTTAGACATGCCACG	-8.49931	E12mut
E12mut_CGTTAGATCTTGAGAC	-25.8578	E12mut
E12mut_CGTTCTGTCTTAACCT	-36.1979	E12mut
E12mut_CTAACTTGTTGAGGTG	-14.342	E12mut
E12mut_CTAATGGTCCGATATG	-40.2038	E12mut
E12mut_CTACCCATCAGTTTGG	-34.3453	E12mut
E12mut_CTACGTCAGAGCTGGT	-18.1039	E12mut
E12mut_CTCAGAAAGTGTCCCG	-31.8166	E12mut
E12mut_CTCAGAACAAGTTGTC	-50.9616	E12mut
E12mut_CTCAGAAGTAAGGATT	-21.5773	E12mut
E12mut_CTCATTAGTTCTCATT	-7.84559	E12mut
E12mut_CTCGAGGAGGCTCTTA	-31.6263	E12mut
E12mut_CTCTAATTCATGTAGC	-21.8517	E12mut
E12mut_CTGAAACTCCCTTGTG	-15.4756	E12mut
E12mut_CTGCCTATCGGTCTAA	-24.6111	E12mut
E12mut_CTGCGGACAAAGGTGC	-13.4822	E12mut
E12mut_CTGCTGTTCGCAGGCT	-19.0707	E12mut
E12mut_CTGTGCTCATCGGTTA	-10.8717	E12mut
E12mut_CTGTGCTGTAAGAGAG	-36.3635	E12mut
E12mut_CTGTTTAGTCACACGC	-41.0143	E12mut
E12mut_CTTCTCTAGACGACGT	-27.1909	E12mut
E12mut_CTTTGCGAGGCACATG	-23.0865	E12mut
E12mut_CTTTGCGCAAATCCGT	-52.749	E12mut
E12mut_GAAACTCGTATGAAAC	28.5264	E12mut
E12mut_GAAATGATCCGAGCCA	-5.76384	E12mut
E12mut_GAACATCCAATGAAAC	16.5789	E12mut
E12mut_GAACCTAAGATCCCAT	-31.0938	E12mut
E12mut_GAACGGATCGGCGGTT	-0.503581	E12mut
E12mut_GAATAAGTCGGGAGTA	-23.4474	E12mut
E12mut_GACCAATCAATTGCTG	-12.0947	E12mut
E12mut_GACGTGCAGCACAGGT	-46.556	E12mut
E12mut_GACTGCGAGGTAGCTG	-26.5893	E12mut
E12mut_GAGTCCGCATTAACCG	-34.8167	E12mut
E12mut_GAGTCCGGTATCTGCA	-30.0988	E12mut
E12mut_GATCGCGAGTGGAGAA	11.0066	E12mut
E12mut_GATCGTAGTGTGGCTC	-16.1625	E12mut
E12mut_GATGAGGGTCTGGAGA	-10.7367	E12mut
E12mut_GATGAGGTCCAACCAA	-22.5152	E12mut
E12mut_GCAATCAAGGCGTACA	-34.0337	E12mut
E12mut_GCAATCACAATGGAGC	17.9131	E12mut
E12mut_GCAGCCAAGAGGTTAT	7.53725	E12mut
E12mut_GCAGTTATCAACGCTA	-18.0564	E12mut
E12mut_GCAGTTATCGAACGGA	-5.95327	E12mut
E12mut_GCAGTTATCTGATACG	-16.8687	E12mut
E12mut_GCATACACAAGTCTAC	15.8527	E12mut
E12mut_GCATACATCACCACCT	2.8881	E12mut
E12mut_GCATGATTCGCAAACT	2.48354	E12mut
E12mut_GCATGCGTCCTTGACC	-35.0135	E12mut
E12mut_GCATGTAAGCGTGTCC	3.54676	E12mut
E12mut_GCCAAATGTCTTCAAG	-8.77763	E12mut
E12mut_GCGAGAAGTTAAAGAC	-20.0131	E12mut
E12mut_GCGCAACAGCGTTCCG	-24.5735	E12mut
E12mut_GCGCAGTAGACGACGT	-14.1768	E12mut
E12mut_GCGGGTTTCGCACTCT	-46.1547	E12mut
E12mut_GCTCTGTAGCGTTCCG	-12.5505	E12mut
E12mut_GCTGCAGAGTGTCCCG	25.0776	E12mut
E12mut_GCTGCGAAGTCCTCCT	-20.8296	E12mut
E12mut_GCTGCGAGTTGCGTTA	-43.1399	E12mut
E12mut_GCTTCCAGTGGCGAAT	-22.2682	E12mut
E12mut_GCTTGAATCTCGGACG	-18.5047	E12mut
E12mut_GGAACTTTCGCACTCT	-15.2939	E12mut
E12mut_GGACAGACAAACGTGG	18.7046	E12mut
E12mut_GGACAGACAGCTATTG	3.99251	E12mut
E12mut_GGACAGATCCCTCAGT	1.68775	E12mut
E12mut_GGAGCAACAGACGCCT	-30.7199	E12mut
E12mut_GGAGCAACATTCTTAC	13.4502	E12mut
E12mut_GGAGCAATCGCATGGC	-9.18062	E12mut
E12mut_GGATGTTCACGAAGCA	-29.0926	E12mut
E12mut_GGATGTTGTTGGTTTG	-43.0968	E12mut
E12mut_GGATTACAGAGATGAG	-5.14132	E12mut
E12mut_GGATTACTCCAGGGCT	-12.8716	E12mut
E12mut_GGCAATTGTGCGATAG	-6.17182	E12mut
E12mut_GGCGACTCACTATCTT	-57.7978	E12mut
E12mut_GGCGTGTTCGATCCCT	-32.3621	E12mut
E12mut_GGCTCGATCATTCACT	-37.3033	E12mut
E12mut_GGCTGGTTCACTTCAT	-19.1431	E12mut
E12mut_GGCTGGTTCCTCCTAG	-36.3222	E12mut
E12mut_GGGACCTAGAAGGACA	-16.7763	E12mut
E12mut_GGGACCTCAATCTGCA	-52.7102	E12mut
E12mut_GGGTTGCGTTACGACT	-34.5797	E12mut
E12mut_GGTGCGTTCCAAACTG	-16.4055	E12mut
E12mut_GTAACTGGTATTCTCT	-5.00729	E12mut
E12mut_GTACGTACAGTATGCT	-35.8021	E12mut
E12mut_GTACTCCGTATCAGTC	-16.5021	E12mut
E12mut_GTACTTTTCGCCTGTT	-0.41023	E12mut
E12mut_GTACTTTTCTGCGGCA	-22.4628	E12mut
E12mut_GTAGGCCGTACCGGCT	-6.00186	E12mut
E12mut_GTAGTCATCCTTTCTC	-53.3884	E12mut
E12mut_GTCACAAAGACAAAGG	-23.4252	E12mut
E12mut_GTGAAGGGTGGGTATG	-24.8282	E12mut
E12mut_GTGCATATCGCATGAT	-45.051	E12mut
E12mut_GTGCGGTTCGCGCCAA	-17.3248	E12mut
E12mut_GTTAAGCCAAGCCGTC	-28.0475	E12mut
E12mut_GTTAAGCGTTATGCGT	-8.0198	E12mut
E12mut_GTTCGGGGTCTAAACC	-39.0589	E12mut
E12mut_GTTCTCGCAAGTAATG	-32.0833	E12mut
E12mut_TAAACCGCACGTCTCT	18.3055	E12mut
E12mut_TAAACCGCAGAGTGTG	-42.3371	E12mut
E12mut_TACACGAGTCTAGCCG	-36.5197	E12mut
E12mut_TACCTATCAGTATCTG	-21.8187	E12mut
E12mut_TACCTTATCTAACTTC	-10.7236	E12mut
E12mut_TACGGGCGTGACCAAG	-6.52669	E12mut
E12mut_TACGGTAAGAATGTTG	2.12934	E12mut
E12mut_TACGGTACACAGCCCA	3.17662	E12mut
E12mut_TACGGTAGTACTTGAC	-17.8843	E12mut
E12mut_TACTCGCTCCGCATAA	-21.5708	E12mut
E12mut_TACTTGTAGTGTACCT	-21.8858	E12mut
E12mut_TAGACCACAAGTTAAG	-19.6646	E12mut
E12mut_TAGACCACACACGCTG	-6.87277	E12mut
E12mut_TAGACCATCTTTAGGG	-31.3567	E12mut
E12mut_TAGCCGGAGTGACATA	-11.7569	E12mut
E12mut_TAGCCGGGTAGCGCTC	-20.9467	E12mut
E12mut_TATCTCAAGACACTAA	-6.25058	E12mut
E12mut_TATGCCCTCATGCTCC	-27.8979	E12mut
E12mut_TCAATCTAGATGCCTT	-32.6382	E12mut
E12mut_TCAATCTAGTCCATAC	-9.44422	E12mut
E12mut_TCAGCTCAGCTTATCG	-11.4157	E12mut
E12mut_TCAGCTCAGTGACTCT	0.515029	E12mut
E12mut_TCAGCTCGTAGCGCTC	-29.5972	E12mut
E12mut_TCAGGTAAGCTTCGCG	-43.6984	E12mut
E12mut_TCATTACCATTAACCG	-40.6693	E12mut
E12mut_TCATTTGCAGCCACCA	-25.6016	E12mut
E12mut_TCATTTGGTGCCTTGG	5.85262	E12mut
E12mut_TCATTTGGTTGCGCAC	-27.6319	E12mut
E12mut_TCCACACAGAGCTATA	-5.19458	E12mut
E12mut_TCGAGGCAGGCAATTA	0.439495	E12mut
E12mut_TCGAGGCGTGACAAAT	-10.5228	E12mut
E12mut_TCGCGAGCATGCGCAC	-15.6221	E12mut
E12mut_TCGCGAGTCTTAGAGC	-3.67884	E12mut
E12mut_TCGCGTTCATAGAAAC	39.9453	E12mut
E12mut_TCGTACCAGAAACGCC	-24.9599	E12mut
E12mut_TCGTACCCAACACCTA	-17.6752	E12mut
E12mut_TCGTACCCAGGGTATG	-6.66193	E12mut
E12mut_TCTGAGAAGCAGGCTA	-36.4471	E12mut
E12mut_TCTGAGATCTGCGGCA	-14.5706	E12mut
E12mut_TCTTCGGCAGTCGATT	-30.5637	E12mut
E12mut_TCTTTCCAGCGAGAAA	-33.8748	E12mut
E12mut_TGACAACTCACAGGCC	-4.5514	E12mut
E12mut_TGACTAGTCCACGTTC	-37.4144	E12mut
E12mut_TGAGCATAGGAATTAC	-44.5644	E12mut
E12mut_TGAGCCGTCGAGCCCA	3.50684	E12mut
E12mut_TGCCAAAAGTCATGCT	-11.8729	E12mut
E12mut_TGCCAAAAGTGTTAGA	-16.6247	E12mut
E12mut_TGCCAAACATAGAAAC	-28.2258	E12mut
E12mut_TGCCAAAGTTCTGGTA	-24.4661	E12mut
E12mut_TGCCCATCACCAACCG	-32.522	E12mut
E12mut_TGCCCATGTAGCTCCG	25.1899	E12mut
E12mut_TGCCCTAAGCAGCCTC	-18.8119	E12mut
E12mut_TGCCCTATCTCCCTGA	-33.0073	E12mut
E12mut_TGCGTGGGTGGTTTCA	-5.77179	E12mut
E12mut_TGCTGCTCAGCTGTGC	0.833409	E12mut
E12mut_TGCTGCTCATTACCTT	-23.7106	E12mut
E12mut_TGGCCAGGTTACGACT	0.554302	E12mut
E12mut_TGGCCAGTCAACACGT	3.78133	E12mut
E12mut_TGGCTGGCAAGGTGTG	-9.47818	E12mut
E12mut_TGGGCGTGTAGGCATG	-33.9356	E12mut
E12mut_TGTCCCAAGGTGCACA	-4.0243	E12mut
E12mut_TGTGGTAAGAGGTTAT	-7.16832	E12mut
E12mut_TGTGGTACATACTACG	-24.8334	E12mut
E12mut_TGTGTTTAGCCAGTAG	1.92216	E12mut
E12mut_TGTGTTTGTTATCCGA	-6.07821	E12mut
E12mut_TTAGGCAAGATGGCGT	-37.3146	E12mut
E12mut_TTCCCAGAGGCAGGTT	-11.6121	E12mut
E12mut_TTCGAAGGTCCAGTAT	-24.0894	E12mut
E12mut_TTCGAAGTCCTTTCTC	18.2888	E12mut
E12mut_TTCTACATCAACCAAC	4.11786	E12mut
E12mut_TTCTCCTAGCGCCTCA	-39.3212	E12mut
E12mut_TTCTTAGAGATCACGG	-22.8727	E12mut
E12mut_TTGAACGGTGTTTGGT	-12.3871	E12mut
E12mut_TTGCCGTAGCAGCCTC	-30.3419	E12mut
E12mut_TTGCCGTTCAATCTCT	-56.5103	E12mut
E12mut_TTGCGTCAGATCCTGT	-29.3968	E12mut
E12mut_TTGTAGGCAGCGAACA	-26.7847	E12mut
E12mut_TTTGGTTGTAGAGTGC	-25.5419	E12mut
E12mut_TTTGTCATCCCACTTG	-34.8777	E12mut
E12mut_CCGTGGACATGGGAAC	-3.07953	E12mut
E12mut_CGAATGTGTTACCAGT	26.0253	E12mut
E12mut_GATCGATTCCCTTGTG	39.7795	E12mut
E12mut_GCATGCGGTCATATGC	29.2582	E12mut
E12mut_TGGTTCCCATATACCG	31.9697	E12mut
E12mut_AGTGGGATCCAAGTAC	-1.72418	E12mut
E12mut_CACATTTGTTATTCTC	-8.89458	E12mut
E12mut_CTTGGCTAGGCTCAGA	4.63238	E12mut
E12mut_GCACATATCATTCACT	-26.0427	E12mut
E12mut_TCTGGAAGTAAATACG	-13.9516	E12mut
E12mut_TTCTACAGTTCGTCTC	-31.899	E12mut
E12mut_CATCAGAGTCAGATAA	-2.88358	E12mut
E12mut_ACACTGACAGGCTCAC	-18.6486	E12mut
E12mut_ACAGCCGTCTGAGGGA	-8.00285	E12mut
E12mut_AGAATAGTCCTGCCAT	-15.2039	E12mut
E12mut_AGTAGTCGTCGTTGTA	-22.8886	E12mut
E12mut_ATTTCTGTCGCGTAGC	14.5222	E12mut
E12mut_CAAGTTGTCAACGGCC	-20.2541	E12mut
E12mut_CACAAACAGTGGGCTA	-13.5205	E12mut
E12mut_CATTATCAGCGCTCCA	-9.41006	E12mut
E12mut_CATTCGCGTACCCAAT	0.563796	E12mut
E12mut_CCTAGCTCACGGTAGA	-3.77367	E12mut
E12mut_CCTCAGTAGAGTCTGG	-21.638	E12mut
E12mut_CCTTCCCTCTCAAGTG	-29.8213	E12mut
E12mut_CGCGGTACACGAGGTA	38.2383	E12mut
E12mut_CGCGGTACACTTCGAA	-0.934336	E12mut
E12mut_CGCTGGAGTCTGCGGT	-6.35621	E12mut
E12mut_CTCCTAGCAGGCTGAA	2.81222	E12mut
E12mut_CTCGAAACAGTTCCCT	-19.0085	E12mut
E12mut_CTGTGCTCACTTCTGC	25.7925	E12mut
E12mut_CTTAGGACATGTTCCC	-21.8166	E12mut
E12mut_CTTTGCGAGCCCAACC	-9.43999	E12mut
E12mut_GACTACATCTGTACGA	13.9012	E12mut
E12mut_GATGCTAAGATCCCGC	1.02439	E12mut
E12mut_GCAGTTAAGAGGTAGA	-21.1093	E12mut
E12mut_GCTCCTAAGTTGAGTA	0.47675	E12mut
E12mut_GCTGCTTCAAGGGTCA	-16.0399	E12mut
E12mut_GTACTCCGTATAGTAG	11.1335	E12mut
E12mut_GTACTTTCATATGCTG	2.47953	E12mut
E12mut_GTTACAGCATTCGACA	0.888171	E12mut
E12mut_TAAGCGTAGATCACGG	2.10267	E12mut
E12mut_TACAGTGGTATGCTTG	-10.9815	E12mut
E12mut_TACTTGTTCTAACTGG	-2.99683	E12mut
E12mut_TATCAGGAGGCTCAGA	15.3701	E12mut
E12mut_TCGCGAGGTTGTGGAG	-30.4946	E12mut
E12mut_TCGGGACAGCTGAACG	-18.9661	E12mut
E12mut_TCTTTCCGTATGAAAC	-3.49263	E12mut
E12mut_TGCGGGTAGTTTCCTT	-24.2764	E12mut
E12mut_TGCTGCTTCCTTTCGG	2.64577	E12mut
E12mut_TGGGAAGAGAGTCTGG	9.5656	E12mut
E12mut_TTATGCTCAGAGCCAA	-20.0043	E12mut
E12mut_AAACGGGAGGATCGCA	-10.0886	E12mut
E12mut_AAAGCAATCAGTCCCT	-3.96512	E12mut
E12mut_AAATGCCCAAGCCTAT	-0.801209	E12mut
E12mut_AACGTTGTCTTTAGGG	-12.3765	E12mut
E12mut_AACTCCCCATGCCTTC	-17.4296	E12mut
E12mut_ACAGCTAGTGCACGAA	-24.9484	E12mut
E12mut_ACTGAACGTAGTACCT	-26.6799	E12mut
E12mut_ACTTGTTAGTCATCCA	-38.1155	E12mut
E12mut_AGGGATGTCATGTCCC	6.55576	E12mut
E12mut_AGTCTTTAGGCATTGG	-12.7076	E12mut
E12mut_ATAGACCTCCTTTCGG	-20.3338	E12mut
E12mut_ATTATCCGTTCGAATC	6.31687	E12mut
E12mut_CAGCAGCGTCTAGCCG	-20.3388	E12mut
E12mut_CATGGCGAGCACCGCT	5.61396	E12mut
E12mut_CCAGCGACATGCCACG	42.2954	E12mut
E12mut_CCCAATCTCGTAGGAG	17.9779	E12mut
E12mut_CCGGTAGGTCCGAGTC	-19.846	E12mut
E12mut_CCGTTCATCAGCATGT	-28.9006	E12mut
E12mut_CCTCAGTTCAGTTTGG	13.6274	E12mut
E12mut_CGCGGTACAGGTCCAC	20.354	E12mut
E12mut_CGCTATCCAGCCTTTC	7.33104	E12mut
E12mut_CTAATGGCAGTATCTG	-8.10962	E12mut
E12mut_CTAGTGATCACCCGAG	-12.5651	E12mut
E12mut_CTGAAACCATTCCTGC	-12.1963	E12mut
E12mut_GCGCAGTTCAAACAAG	-5.87472	E12mut
E12mut_GGAGCAATCTGCTGTC	11.4608	E12mut
E12mut_GGCGACTAGCGCTTAT	4.36241	E12mut
E12mut_GGCGACTCATGCCACG	18.5828	E12mut
E12mut_GTCAAGTTCCAGTAGT	-25.3112	E12mut
E12mut_GTCATTTTCGCGATCG	-11.144	E12mut
E12mut_GTTCGGGTCTTTCCTC	28.6708	E12mut
E12mut_TGACAACTCATGTGGT	-7.37416	E12mut
E12mut_TGCTGCTAGGTTCCTA	17.8052	E12mut
E12mut_TGTGTTTGTGAGTGAC	21.0013	E12mut
E12mut_TTGTAGGTCGTACGGC	-31.977	E12mut
E12mut_CAGAGAGTCTATCCTA	-17.7085	E12mut
E12mut_TGCCAAAAGCCGCCTA	-18.3889	E12mut
E12mut_AAAGATGCAATAGCGG	-19.4362	E12mut
E12mut_ACACTGACAGTGGAGT	-35.7651	E12mut
E12mut_AGGCCACGTACGACCC	-25.2625	E12mut
E12mut_ATCGAGTGTCTACCTC	-33.3963	E12mut
E12mut_CACAGTATCACTTATC	-27.1484	E12mut
E12mut_CGCTGGACACCGAATT	-15.3195	E12mut
E12mut_CTACACCTCGGCCGAT	-29.9838	E12mut
E12mut_GACCAATCAACACCCG	-22.4092	E12mut
E12mut_GCTCCTACACGTGAGA	14.9403	E12mut
E12mut_GTCACAAGTAAGGGCT	25.791	E12mut
E12mut_GTGCATATCACGCGGT	-22.5206	E12mut
E12mut_TAAACCGGTAGAAAGG	-27.522	E12mut
E12het_AAACGGGTCGTAGATC	0.960591	E12het
E12het_AACTCTTTCAGCATGT	-31.3781	E12het
E12het_AACTCTTTCTCGGACG	-6.87041	E12het
E12het_ATAGACCCACAAGTAA	-12.1313	E12het
E12het_ATCCACCGTACGCACC	-30.4003	E12het
E12het_ATCCGAACAGTCCTTC	-21.6174	E12het
E12het_ATGCGATCAAGGTTCT	8.25237	E12het
E12het_ATGGGAGTCCTGTACC	28.1085	E12het
E12het_ATTTCTGAGTGCCATT	-2.38209	E12het
E12het_CGGAGCTTCAGGCAAG	6.8659	E12het
E12het_CGTGTAAGTAGTGAAT	44.3742	E12het
E12het_CTACACCGTAAGAGAG	-21.261	E12het
E12het_CTCACACAGCTGCCCA	-25.3811	E12het
E12het_CTGAAGTCACTTAACG	-17.0117	E12het
E12het_GAGGTGACAGTCAGAG	-31.2902	E12het
E12het_GCAATCATCACCCTCA	-34.998	E12het
E12het_GGAAAGCCACGTCTCT	-13.2465	E12het
E12het_GGAATAAAGACGACGT	20.7986	E12het
E12het_GGATTACTCGAATGGG	-37.5032	E12het
E12het_GGCTCGATCCGATATG	-12.8877	E12het
E12het_GGGACCTAGTTACGGG	5.37764	E12het
E12het_GGGATGAAGTCCAGGA	-13.7072	E12het
E12het_GGTATTGGTCGGCTCA	-27.6817	E12het
E12het_GTCAAGTCAGCCAGAA	-5.3698	E12het
E12het_GTCAAGTGTGCTTCTC	-20.4482	E12het
E12het_GTGCATAAGCTGAACG	-31.453	E12het
E12het_TCGTAGAGTGCAGTAG	60.1959	E12het
E12het_TGACGGCTCCGCATCT	-30.7088	E12het
E12het_TGACTAGTCTTACCGC	15.7296	E12het
E12het_TGCGTGGCACGAGGTA	6.63518	E12het
E12het_TTCTACAGTGTGACGA	1.12976	E12het
E12het_TTCTCCTCAAACTGTC	-17.6143	E12het
E12het_AAACCTGAGATGAGAG	3.02868	E12het
E12het_AAACCTGCATGGTTGT	6.33096	E12het
E12het_AAACGGGAGTCAATAG	-12.2716	E12het
E12het_AAACGGGAGTGGGTTG	-10.0754	E12het
E12het_AAACGGGGTACCAGTT	-35.9725	E12het
E12het_AAACGGGTCTTTAGGG	-22.3659	E12het
E12het_AAAGATGCATATGAGA	-14.9172	E12het
E12het_AAAGTAGTCAACCAAC	-7.69522	E12het
E12het_AACACGTTCCGCAGTG	-6.65646	E12het
E12het_AACCGCGTCACTATTC	-8.84817	E12het
E12het_AACCGCGTCCGGCACA	6.57248	E12het
E12het_AACCGCGTCTAAGCCA	7.95317	E12het
E12het_AACGTTGCACTTACGA	31.095	E12het
E12het_AACGTTGGTTCGTGAT	27.8993	E12het
E12het_AACTCAGCAGACAAGC	0.540494	E12het
E12het_AACTCAGGTAGTAGTA	-6.25818	E12het
E12het_AACTCAGTCTATCGCC	-6.3046	E12het
E12het_AACTCCCTCTTGGGTA	-21.663	E12het
E12het_AACTCTTAGGACGAAA	0.0121064	E12het
E12het_AACTCTTGTAAGCACG	13.5799	E12het
E12het_AACTTTCCACGAGGTA	1.19484	E12het
E12het_AACTTTCCACGGCGTT	-2.16889	E12het
E12het_AAGACCTTCAAACGGG	0.903702	E12het
E12het_AAGCCGCCACCGATAT	-12.2621	E12het
E12het_AAGCCGCTCATGCAAC	-9.44793	E12het
E12het_AAGGTTCCACCATCCT	7.96245	E12het
E12het_AAGGTTCTCTACCAGA	-26.579	E12het
E12het_AAGTCTGCACCAGCAC	-8.93506	E12het
E12het_AATCCAGAGAGTTGGC	27.4571	E12het
E12het_ACACCAACAATGAAAC	-23.3411	E12het
E12het_ACACCAAGTCAATACC	-24.0942	E12het
E12het_ACACTGATCAGCTCGG	-16.6003	E12het
E12het_ACACTGATCTTCGGTC	-20.9496	E12het
E12het_ACAGCTAGTTACCAGT	1.36168	E12het
E12het_ACATACGGTCTCGTTC	27.4374	E12het
E12het_ACATCAGCATTATCTC	-47.3983	E12het
E12het_ACATCAGTCAACCATG	-1.36387	E12het
E12het_ACCCACTGTTGGTGGA	-7.38517	E12het
E12het_ACCTTTAAGAACTGTA	-30.7402	E12het
E12het_ACGAGCCCACGTAAGG	-2.74521	E12het
E12het_ACGAGCCGTTTGGGCC	36.9479	E12het
E12het_ACGAGGAAGATGTGGC	-8.55274	E12het
E12het_ACGAGGAGTGTAACGG	-3.38924	E12het
E12het_ACGATGTCAAGCCATT	1.72089	E12het
E12het_ACGATGTCAGTCCTTC	-18.8109	E12het
E12het_ACGATGTTCGTCACGG	-17.4651	E12het
E12het_ACGCAGCAGCGATAGC	23.341	E12het
E12het_ACGCCAGCAAACAACA	-21.3393	E12het
E12het_ACGGAGAGTTTCCACC	9.64907	E12het
E12het_ACGGCCAAGAGTGAGA	-30.5593	E12het
E12het_ACGGCCACACACCGAC	-25.2735	E12het
E12het_ACGGGCTCAGGGTATG	9.45885	E12het
E12het_ACGGGTCCATTCTCAT	7.9682	E12het
E12het_ACGGGTCTCTCTAGGA	4.38616	E12het
E12het_ACGGGTCTCTGGGCCA	15.5629	E12het
E12het_ACTATCTCAGTCTTCC	9.90636	E12het
E12het_ACTATCTCATGTCTCC	-8.59654	E12het
E12het_ACTGAGTGTATCACCA	-21.5607	E12het
E12het_ACTGAGTTCAACCAAC	-4.40529	E12het
E12het_ACTGATGAGACTACAA	-35.4198	E12het
E12het_ACTGATGCACCAACCG	-23.3585	E12het
E12het_ACTGATGGTCCTCTTG	-14.4147	E12het
E12het_ACTGCTCAGAAGCCCA	28.0226	E12het
E12het_ACTGCTCAGTTTCCTT	-4.80063	E12het
E12het_ACTGCTCGTTAAAGTG	-14.2014	E12het
E12het_ACTGCTCTCAACCAAC	27.4423	E12het
E12het_ACTGCTCTCGCATGAT	17.9499	E12het
E12het_ACTTACTGTAATAGCA	-15.5856	E12het
E12het_ACTTACTGTATCACCA	-25.1449	E12het
E12het_ACTTGTTAGGCCCTTG	-1.35206	E12het
E12het_ACTTGTTGTGCCTGTG	-20.823	E12het
E12het_ACTTGTTGTGCCTTGG	-9.60878	E12het
E12het_ACTTTCAGTCAGGACA	-4.7085	E12het
E12het_ACTTTCAGTGACAAAT	31.7043	E12het
E12het_AGACGTTCAATAAGCA	9.7212	E12het
E12het_AGACGTTGTATAATGG	11.037	E12het
E12het_AGACGTTGTTAAAGTG	-12.3772	E12het
E12het_AGAGCGATCGTTTAGG	-0.528568	E12het
E12het_AGAGTGGTCGTCACGG	-9.86553	E12het
E12het_AGATCTGAGAAGAAGC	-0.111878	E12het
E12het_AGATCTGAGTTGCAGG	2.94934	E12het
E12het_AGATCTGCAATCAGAA	-12.4938	E12het
E12het_AGATCTGTCTTGTCAT	-10.5887	E12het
E12het_AGCATACTCAAACCAC	-33.6172	E12het
E12het_AGCGTCGCATGGTCAT	-29.6596	E12het
E12het_AGCGTCGGTGATGTGG	-3.28951	E12het
E12het_AGCGTCGGTGTCAATC	0.47709	E12het
E12het_AGCGTCGTCTCTGTCG	-26.6548	E12het
E12het_AGCTCCTCATTAGCCA	22.462	E12het
E12het_AGCTCCTTCAAACCGT	-14.116	E12het
E12het_AGGCCGTCACAAGCCC	-19.3135	E12het
E12het_AGGCCGTCAGTGGAGT	-17.8456	E12het
E12het_AGGGAGTGTTGGGACA	-12.6854	E12het
E12het_AGGGATGCATTGGTAC	-9.47913	E12het
E12het_AGGGATGGTTTGTTGG	-1.57922	E12het
E12het_AGGGTGAAGATGTAAC	-16.5084	E12het
E12het_AGGGTGATCCAGATCA	16.3838	E12het
E12het_AGTAGTCTCAGTCAGT	-36.2757	E12het
E12het_AGTCTTTTCCCAAGAT	-18.3066	E12het
E12het_AGTGAGGGTCGGCACT	-19.1468	E12het
E12het_AGTTGGTGTTAAAGTG	-30.2568	E12het
E12het_ATAACGCCACCGTTGG	22.7532	E12het
E12het_ATCACGAGTGGGTCAA	-25.1613	E12het
E12het_ATCATGGTCGTAGGAG	-8.79257	E12het
E12het_ATCCACCAGTCGTTTG	30.4092	E12het
E12het_ATCCACCTCCGCAGTG	5.42999	E12het
E12het_ATCCGAAGTATGAATG	-12.2567	E12het
E12het_ATCCGAATCTCGAGTA	3.39926	E12het
E12het_ATCGAGTAGTGTGGCA	4.58052	E12het
E12het_ATCTACTTCATGTGGT	-9.33425	E12het
E12het_ATCTGCCTCAAAGTAG	-6.15934	E12het
E12het_ATGGGAGCATGACATC	-15.5882	E12het
E12het_ATGTGTGTCCAAGCCG	-16.8684	E12het
E12het_ATTACTCTCGGCGCAT	10.1722	E12het
E12het_ATTATCCCAGCCTTTC	-7.36239	E12het
E12het_ATTATCCGTAGAGCTG	8.42852	E12het
E12het_ATTCTACTCCTGCCAT	14.7511	E12het
E12het_ATTGGACGTACCATCA	-23.317	E12het
E12het_ATTGGTGGTGATAAGT	29.6363	E12het
E12het_CAACCAAAGCGTGAAC	2.76464	E12het
E12het_CAACCAATCACATGCA	-31.3639	E12het
E12het_CAACCAATCACTCCTG	6.32196	E12het
E12het_CAAGTTGAGTACGATA	-13.0848	E12het
E12het_CAAGTTGGTTTGACAC	-15.9308	E12het
E12het_CACACAAAGTAACCCT	-3.79281	E12het
E12het_CACACAACAGCTTAAC	13.1632	E12het
E12het_CACAGTAAGTGGGCTA	-35.4614	E12het
E12het_CACATAGTCCTGCAGG	-14.646	E12het
E12het_CACCACTCAGTACACT	-18.0093	E12het
E12het_CACCACTGTAGATTAG	4.43568	E12het
E12het_CACCAGGCATTGGTAC	47.1561	E12het
E12het_CACCTTGCATCCTTGC	-6.53873	E12het
E12het_CACCTTGGTCGAAAGC	6.97357	E12het
E12het_CAGAATCAGTTTCCTT	17.941	E12het
E12het_CAGATCATCTCAACTT	-0.782245	E12het
E12het_CAGCAGCCACAAGTAA	16.0284	E12het
E12het_CAGCAGCCATAGGATA	-14.2979	E12het
E12het_CAGCATACAGGTGGAT	11.3136	E12het
E12het_CAGCATACATGGTCTA	-3.13363	E12het
E12het_CAGCATACATTGGGCC	-10.6086	E12het
E12het_CAGCATAGTGTAACGG	17.389	E12het
E12het_CAGCGACTCAGTTGAC	-18.5096	E12het
E12het_CAGCTAATCCAAGCCG	7.1114	E12het
E12het_CAGGTGCAGTCCGGTC	-1.29756	E12het
E12het_CAGTAACCACGGTGTC	-2.83153	E12het
E12het_CATATGGGTAAGAGGA	30.3025	E12het
E12het_CATCCACAGCGCTTAT	19.1478	E12het
E12het_CATCCACCAAACCTAC	-24.3119	E12het
E12het_CATCGAAAGCGATGAC	7.65735	E12het
E12het_CATCGGGTCCACTCCA	13.4926	E12het
E12het_CATGCCTTCCCGGATG	-21.4699	E12het
E12het_CATTATCGTGGTAACG	-5.53912	E12het
E12het_CATTCGCAGTCATGCT	37.0885	E12het
E12het_CATTCGCGTTTAAGCC	-7.89418	E12het
E12het_CCAATCCCACCAACCG	-10.0193	E12het
E12het_CCAATCCTCTAACTGG	-16.8364	E12het
E12het_CCACTACAGAACAATC	-21.2073	E12het
E12het_CCAGCGATCTATCCTA	7.86484	E12het
E12het_CCATGTCTCAGGCAAG	-18.5261	E12het
E12het_CCATGTCTCCTGCCAT	-0.659986	E12het
E12het_CCATGTCTCTTCCTTC	18.4698	E12het
E12het_CCATTCGTCCTCAACC	-13.5795	E12het
E12het_CCCATACCACGTCAGC	-1.35382	E12het
E12het_CCCTCCTAGGAATGGA	17.5124	E12het
E12het_CCCTCCTAGTACATGA	-18.3898	E12het
E12het_CCCTCCTGTCCGAATT	-8.50587	E12het
E12het_CCCTCCTTCACCCGAG	-35.7121	E12het
E12het_CCGGGATCAAGCGAGT	-17.2745	E12het
E12het_CCGGTAGAGTCATGCT	-13.6435	E12het
E12het_CCGTACTAGGGATGGG	-6.3845	E12het
E12het_CCGTACTTCTATGTGG	-3.42405	E12het
E12het_CCGTTCATCATCATTC	-19.4256	E12het
E12het_CCTAAAGCAAAGCAAT	20.516	E12het
E12het_CCTAAAGCAGGGAGAG	-16.2842	E12het
E12het_CCTACACCACGGCTAC	-28.0364	E12het
E12het_CCTAGCTGTTCACCTC	21.733	E12het
E12het_CCTCAGTAGAGTCTGG	25.6583	E12het
E12het_CCTCAGTAGCCACGTC	40.5431	E12het
E12het_CCTCTGACAATAAGCA	-12.386	E12het
E12het_CCTCTGAGTATAGTAG	-7.30966	E12het
E12het_CCTCTGAGTGGCTCCA	-22.9985	E12het
E12het_CCTTACGGTTTAGCTG	-2.0279	E12het
E12het_CCTTCCCAGATACACA	18.0002	E12het
E12het_CCTTCCCAGGCTCAGA	57.7305	E12het
E12het_CCTTCGATCTACTCAT	-5.67057	E12het
E12het_CCTTTCTCACACAGAG	-16.8359	E12het
E12het_CGAACATAGAGTAAGG	-18.344	E12het
E12het_CGAACATTCCGTTGTC	-33.1286	E12het
E12het_CGAATGTGTAGAGTGC	-15.928	E12het
E12het_CGACTTCAGAGCAATT	14.6069	E12het
E12het_CGAGAAGCATGCAATC	43.0886	E12het
E12het_CGAGCACAGGCTAGGT	-22.8342	E12het
E12het_CGAGCCATCCAAATGC	3.74655	E12het
E12het_CGATGTAGTCGAACAG	2.01324	E12het
E12het_CGATGTAGTTATGCGT	1.92649	E12het
E12het_CGATTGACAACACCCG	-19.4855	E12het
E12het_CGATTGATCTCCTATA	-8.44113	E12het
E12het_CGCCAAGCATAACCTG	-14.899	E12het
E12het_CGCCAAGGTGCATCTA	-40.998	E12het
E12het_CGCGGTATCCAACCAA	-6.64539	E12het
E12het_CGCGGTATCTCGATGA	-15.6763	E12het
E12het_CGCGTTTGTTGTACAC	-6.91751	E12het
E12het_CGCTATCAGTCCATAC	4.40466	E12het
E12het_CGCTATCGTCCGAACC	1.00796	E12het
E12het_CGCTTCATCTGAAAGA	-0.628824	E12het
E12het_CGGACTGAGCAGCCTC	-17.9585	E12het
E12het_CGGACTGAGCCAGAAC	-7.60274	E12het
E12het_CGGACTGGTTGTCTTT	-0.616143	E12het
E12het_CGGAGCTAGGCGTACA	15.276	E12het
E12het_CGGAGCTCACCAGCAC	30.2246	E12het
E12het_CGGAGCTCATGGAATA	27.9352	E12het
E12het_CGGCTAGGTCAGAATA	6.37514	E12het
E12het_CGGGTCAGTCGCCATG	-0.878201	E12het
E12het_CGTAGGCCATATGGTC	-24.1628	E12het
E12het_CGTCACTTCTTCAACT	23.9375	E12het
E12het_CGTCCATAGTCAATAG	-11.4693	E12het
E12het_CGTGTAACATCCAACA	21.6135	E12het
E12het_CGTGTAACATTGCGGC	-29.2508	E12het
E12het_CGTGTAAGTGTTCTTT	-13.468	E12het
E12het_CGTGTAAGTTTAGCTG	-16.4211	E12het
E12het_CGTGTAATCACAGGCC	-0.5807	E12het
E12het_CGTGTCTCACATTTCT	21.0992	E12het
E12het_CGTTAGACACATGACT	-2.28649	E12het
E12het_CGTTAGACATCACGAT	8.63461	E12het
E12het_CGTTAGAGTACAGTTC	19.8688	E12het
E12het_CGTTGGGAGCCGGTAA	-5.87286	E12het
E12het_CGTTGGGAGCTGGAAC	-17.448	E12het
E12het_CTAACTTGTTGGAGGT	-29.6441	E12het
E12het_CTAATGGCACACCGAC	20.0149	E12het
E12het_CTACACCAGCAGGCTA	36.1479	E12het
E12het_CTACCCAAGACCGGAT	-16.6858	E12het
E12het_CTAGAGTTCAGCACAT	-8.71826	E12het
E12het_CTAGCCTCAAGCGCTC	10.9221	E12het
E12het_CTAGCCTTCGCCTGTT	-9.17812	E12het
E12het_CTAGTGACAAGTCTGT	-18.6645	E12het
E12het_CTCACACCAGCCTGTG	-31.6819	E12het
E12het_CTCAGAAAGCGATGAC	0.472033	E12het
E12het_CTCATTAGTTGTTTGG	4.72494	E12het
E12het_CTCCTAGGTCGGCTCA	15.0315	E12het
E12het_CTCCTAGGTGCCTGTG	1.14623	E12het
E12het_CTCGAAATCAATCTCT	14.1949	E12het
E12het_CTCGAGGAGTGAACAT	-11.2007	E12het
E12het_CTCGAGGCAGCTTAAC	-4.0423	E12het
E12het_CTCGGAGTCAGTACGT	-20.5722	E12het
E12het_CTCGGAGTCCAGAGGA	-5.94957	E12het
E12het_CTCGGGACAGAAGCAC	6.23995	E12het
E12het_CTCGTACTCGCTTGTC	-31.1951	E12het
E12het_CTCGTCACAATCTACG	-16.4766	E12het
E12het_CTCTACGGTCGAGTTT	-15.3015	E12het
E12het_CTGAAACAGCACCGCT	-10.0515	E12het
E12het_CTGAAACCAGCTCGCA	-21.3006	E12het
E12het_CTGAAACCATCAGTAC	28.436	E12het
E12het_CTGAAGTAGGCAGGTT	-20.834	E12het
E12het_CTGAAGTGTTGTGGAG	-18.7942	E12het
E12het_CTGAAGTTCCACTGGG	-26.5552	E12het
E12het_CTGATAGCACTAGTAC	3.66975	E12het
E12het_CTGATAGCATCGGAAG	-17.2813	E12het
E12het_CTGATCCCAAGAGGCT	-19.3603	E12het
E12het_CTGCCTATCCTGCTTG	-19.1459	E12het
E12het_CTGCTGTAGCTGTTCA	-27.0976	E12het
E12het_CTGCTGTAGGGTATCG	8.34729	E12het
E12het_CTGCTGTCAGCCAGAA	11.2321	E12het
E12het_CTGCTGTTCAAACCGT	26.3624	E12het
E12het_CTGGTCTCACAGGAGT	-12.4556	E12het
E12het_CTGGTCTCAGCTGTTA	-3.08358	E12het
E12het_CTGGTCTTCATGTCCC	-11.1083	E12het
E12het_CTGTGCTCAATCACAC	1.93551	E12het
E12het_CTTAACTCAAGAAGAG	9.56175	E12het
E12het_CTTAACTCATGATCCA	-0.231968	E12het
E12het_CTTAACTTCACCACCT	-15.3586	E12het
E12het_CTTACCGCAAACGTGG	-23.4078	E12het
E12het_CTTAGGACAATGAATG	15.754	E12het
E12het_CTTCTCTCAAGTTGTC	-11.2292	E12het
E12het_CTTGGCTAGCAATCTC	-8.02384	E12het
E12het_CTTGGCTAGGCTAGCA	-15.3344	E12het
E12het_CTTGGCTCAGGGTTAG	-18.2379	E12het
E12het_CTTGGCTGTCCATCCT	24.6327	E12het
E12het_CTTTGCGTCGTGGACC	-10.2437	E12het
E12het_GAAACTCCAAGACACG	9.95353	E12het
E12het_GAAACTCTCACGAAGG	-0.180783	E12het
E12het_GAAACTCTCAGAAATG	-6.07046	E12het
E12het_GAACATCAGACCCACC	-10.0007	E12het
E12het_GAACATCCAGACTCGC	-7.70522	E12het
E12het_GAACCTAGTCTTCAAG	0.825026	E12het
E12het_GAAGCAGTCTCGCTTG	-10.2191	E12het
E12het_GAATAAGAGATGCGAC	-17.7365	E12het
E12het_GAATAAGAGTCTTGCA	-6.02423	E12het
E12het_GAATAAGTCACGGTTA	-10.532	E12het
E12het_GAATGAAAGTGTCCCG	-26.8616	E12het
E12het_GAATGAAGTAGCCTAT	7.58413	E12het
E12het_GACACGCAGTACACCT	0.232272	E12het
E12het_GACACGCGTCATTAGC	-7.91365	E12het
E12het_GACAGAGAGACCTTTG	-16.2834	E12het
E12het_GACCAATCAAGCGATG	7.68761	E12het
E12het_GACGCGTCACCTATCC	28.8212	E12het
E12het_GACGGCTAGCTGTTCA	24.9983	E12het
E12het_GACGGCTGTGTCCTCT	-2.57889	E12het
E12het_GACTAACTCTCGTTTA	10.1327	E12het
E12het_GACTGCGGTTCGGGCT	-7.36971	E12het
E12het_GACTGCGTCCTTGGTC	-5.77	E12het
E12het_GACTGCGTCTGCGGCA	23.9317	E12het
E12het_GAGCAGAAGACAGAGA	17.3718	E12het
E12het_GAGCAGAGTACTCTCC	3.2591	E12het
E12het_GAGGTGAGTAAGTGGC	-13.2521	E12het
E12het_GAGGTGATCAAACGGG	7.17499	E12het
E12het_GAGGTGATCCTAGTGA	-9.39163	E12het
E12het_GAGGTGATCGACCAGC	-39.9549	E12het
E12het_GAGTCCGAGATGTCGG	-29.6309	E12het
E12het_GATCAGTAGGATGGAA	-4.76856	E12het
E12het_GATCAGTAGGCGATAC	-4.15179	E12het
E12het_GATCAGTCATATGCTG	-10.2262	E12het
E12het_GATCGTAGTATAGGGC	11.3294	E12het
E12het_GATCGTAGTGTGACGA	-6.04382	E12het
E12het_GATCTAGAGGTGATTA	-17.0266	E12het
E12het_GATCTAGCAAGCGCTC	-14.8981	E12het
E12het_GATCTAGGTGAGGGTT	-14.0182	E12het
E12het_GATGAAAGTAATCACC	-12.8079	E12het
E12het_GATGAGGCATCAGTAC	-4.96573	E12het
E12het_GATGCTAGTGCCTTGG	21.2605	E12het
E12het_GATGCTAGTGTTCGAT	20.932	E12het
E12het_GCAATCACACGCCAGT	-11.8078	E12het
E12het_GCAATCATCGGTTCGG	-0.90789	E12het
E12het_GCACATACAGCTATTG	-3.65472	E12het
E12het_GCACATATCACCGGGT	-11.399	E12het
E12het_GCAGTTAAGGAGCGTT	-17.1239	E12het
E12het_GCATGATGTTACCAGT	18.2216	E12het
E12het_GCATGCGCATCCGCGA	30.6819	E12het
E12het_GCCAAATCACCTCGGA	5.37616	E12het
E12het_GCCTCTATCTTCGAGA	-17.0039	E12het
E12het_GCGCAACCATACAGCT	-15.2265	E12het
E12het_GCGCAACGTGCAACGA	-15.0426	E12het
E12het_GCGCAACTCCTCCTAG	-20.406	E12het
E12het_GCGCAGTAGTGACTCT	-20.3289	E12het
E12het_GCGCAGTTCTCCGGTT	-18.323	E12het
E12het_GCGCCAAAGCACCGTC	11.9062	E12het
E12het_GCGCCAAGTTAAGACA	-14.9593	E12het
E12het_GCGCGATTCGCGTAGC	18.5262	E12het
E12het_GCGGGTTGTGGTACAG	-1.41836	E12het
E12het_GCGGGTTGTTCAGGCC	-26.1061	E12het
E12het_GCTCCTAAGGGAGTAA	11.5103	E12het
E12het_GCTCCTATCGTTTATC	-23.9517	E12het
E12het_GCTCTGTAGCAAATCA	-10.9314	E12het
E12het_GCTGCGACACAGCGTC	1.57579	E12het
E12het_GCTGCTTCAGCATGAG	-24.3852	E12het
E12het_GCTGGGTAGCCACTAT	14.2582	E12het
E12het_GCTGGGTTCGGATGTT	5.83007	E12het
E12het_GCTTGAAAGCTACCTA	-3.88461	E12het
E12het_GCTTGAATCTCGCATC	-1.5557	E12het
E12het_GGAAAGCGTGTATGGG	6.35118	E12het
E12het_GGAACTTCACCTCGGA	0.80008	E12het
E12het_GGAATAAAGATAGTCA	1.60979	E12het
E12het_GGAATAAAGCGTGAAC	11.1405	E12het
E12het_GGAATAAAGTCGAGTG	-22.3332	E12het
E12het_GGAATAAGTCGCGAAA	1.28554	E12het
E12het_GGACAGAAGGCATGTG	-23.1728	E12het
E12het_GGACATTCAAACAACA	11.585	E12het
E12het_GGAGCAAAGATCCCAT	-16.9381	E12het
E12het_GGATTACGTGGGTATG	30.7354	E12het
E12het_GGATTACTCGCGTTTC	15.3385	E12het
E12het_GGCAATTTCCACTGGG	-38.0626	E12het
E12het_GGCGACTAGTCCGTAT	-13.183	E12het
E12het_GGCTCGAAGTGTTAGA	12.28	E12het
E12het_GGCTCGACAGGCTCAC	-13.1158	E12het
E12het_GGGAATGAGTGTGGCA	-30.0292	E12het
E12het_GGGAATGTCGGGAGTA	15.8111	E12het
E12het_GGGACCTCACGTAAGG	5.22713	E12het
E12het_GGGAGATGTGGCGAAT	-30.3241	E12het
E12het_GGGAGATTCTGGGCCA	-15.3279	E12het
E12het_GGGAGATTCTGTCAAG	-1.76019	E12het
E12het_GGGATGAAGCTGATAA	21.9395	E12het
E12het_GGGATGATCAACACAC	-5.75832	E12het
E12het_GGGATGATCAGCGATT	-9.77402	E12het
E12het_GGGCACTTCAGGCGAA	-5.64806	E12het
E12het_GGGTCTGAGGCCCTCA	-14.4697	E12het
E12het_GGTATTGAGTCGTACT	-21.2898	E12het
E12het_GGTATTGTCGTACGGC	-22.3595	E12het
E12het_GGTGCGTCAGGAATGC	9.46604	E12het
E12het_GTAACGTAGGCGATAC	16.7389	E12het
E12het_GTAACTGCACTTCGAA	2.54998	E12het
E12het_GTAACTGCAGATGAGC	-22.1012	E12het
E12het_GTACTCCAGATTACCC	-32.9268	E12het
E12het_GTACTCCTCGCCCTTA	-36.874	E12het
E12het_GTACTCCTCGGTTAAC	6.75593	E12het
E12het_GTATTCTGTTCGCTAA	17.5278	E12het
E12het_GTATTCTTCGCAAACT	-24.6578	E12het
E12het_GTCAAGTCACTACAGT	8.7208	E12het
E12het_GTCAAGTCAGCGATCC	-11.9265	E12het
E12het_GTCAAGTGTACCGTAT	-6.14985	E12het
E12het_GTCAAGTTCCAATGGT	-5.84351	E12het
E12het_GTCATTTAGTGCCAGA	14.0846	E12het
E12het_GTCCTCAGTCAGCTAT	7.65107	E12het
E12het_GTGAAGGTCGACGGAA	-10.3776	E12het
E12het_GTGCGGTGTAAACGCG	14.1144	E12het
E12het_GTGCGGTGTCAATGTC	-41.0834	E12het
E12het_GTGCTTCGTAGAGTGC	4.08469	E12het
E12het_GTGCTTCTCGGTGTCG	-10.3064	E12het
E12het_GTGTGCGTCGTCTGAA	19.6184	E12het
E12het_GTTCTCGGTACCCAAT	25.4299	E12het
E12het_GTTCTCGGTTCATGGT	-0.3979	E12het
E12het_GTTCTCGTCTTGTCAT	7.31287	E12het
E12het_TAAACCGAGTAGATGT	5.74045	E12het
E12het_TAAGAGATCTTAGAGC	42.7895	E12het
E12het_TAAGCGTAGACCCACC	8.11233	E12het
E12het_TAAGCGTGTGGCGAAT	-8.24409	E12het
E12het_TAAGCGTGTTTAGCTG	6.80588	E12het
E12het_TAAGTGCAGCAGCGTA	-24.1106	E12het
E12het_TACACGACAGGGAGAG	18.6585	E12het
E12het_TACCTATAGATCCTGT	-21.9017	E12het
E12het_TACCTTAAGACTGTAA	4.88713	E12het
E12het_TACCTTACAATAGCGG	-4.88069	E12het
E12het_TACGGATCAGACGCAA	-12.7407	E12het
E12het_TACGGATTCCAAACAC	1.13868	E12het
E12het_TACGGGCAGAGGACGG	2.41007	E12het
E12het_TACGGTACAGACACTT	-9.07156	E12het
E12het_TACTCATCACCGATAT	29.1229	E12het
E12het_TACTCATGTTACTGAC	0.913016	E12het
E12het_TACTCATTCCAGTAGT	10.4363	E12het
E12het_TACTCGCAGGAGTCTG	-13.9863	E12het
E12het_TACTCGCGTGTCAATC	-13.5802	E12het
E12het_TACTTACAGACGCTTT	-18.7191	E12het
E12het_TACTTACCACAGCCCA	7.43001	E12het
E12het_TACTTACTCTCTAAGG	-20.5269	E12het
E12het_TAGACCAAGCTGATAA	4.86835	E12het
E12het_TAGACCAAGGGAAACA	-4.23364	E12het
E12het_TAGACCACATCTCGCT	-10.8687	E12het
E12het_TAGAGCTTCTCTGCTG	-11.216	E12het
E12het_TAGCCGGAGTCAAGGC	24.8714	E12het
E12het_TAGGCATTCAAGGTAA	-22.9338	E12het
E12het_TAGGCATTCTTCATGT	-19.5709	E12het
E12het_TAGTGGTAGACCACGA	-31.439	E12het
E12het_TAGTGGTTCCCAAGAT	-11.9809	E12het
E12het_TATCAGGTCCTGCAGG	-12.6186	E12het
E12het_TATGCCCAGGCCGAAT	46.9967	E12het
E12het_TATGCCCGTGGTCTCG	-14.9914	E12het
E12het_TATTACCTCCTGCAGG	-9.40334	E12het
E12het_TCAACGACATCCTAGA	8.50313	E12het
E12het_TCAATCTGTACCAGTT	46.6328	E12het
E12het_TCACGAAGTAAGTAGT	-16.6396	E12het
E12het_TCAGCAAAGTACGACG	4.74692	E12het
E12het_TCAGCAATCCTATGTT	-13.1752	E12het
E12het_TCAGCTCTCCACGTGG	-12.4959	E12het
E12het_TCAGCTCTCGTTTATC	-8.62964	E12het
E12het_TCAGGATAGCGACGTA	-5.71982	E12het
E12het_TCAGGTAAGAATTGTG	-21.2545	E12het
E12het_TCATTACTCCACGCAG	8.60285	E12het
E12het_TCATTTGGTGGGTATG	-9.04098	E12het
E12het_TCATTTGGTTGCGCAC	-13.9558	E12het
E12het_TCATTTGTCTTGTACT	10.3155	E12het
E12het_TCCCGATGTCTCTTAT	-24.5243	E12het
E12het_TCCCGATTCAAGCCTA	-9.72833	E12het
E12het_TCGAGGCGTCTTTCAT	3.18498	E12het
E12het_TCGCGAGCATCAGTCA	5.01231	E12het
E12het_TCGCGTTAGTCATGCT	8.90615	E12het
E12het_TCGCGTTTCAAGGTAA	-3.09551	E12het
E12het_TCGGGACTCGCCCTTA	-11.0019	E12het
E12het_TCGTACCGTAGCCTCG	3.93937	E12het
E12het_TCGTAGATCAGCAACT	-17.7068	E12het
E12het_TCGTAGATCGTTACAG	18.4349	E12het
E12het_TCTATTGCATGGTAGG	-36.9885	E12het
E12het_TCTCATACAGATAATG	11.4825	E12het
E12het_TCTCTAACACAGGAGT	16.4765	E12het
E12het_TCTGGAAAGGATCGCA	-27.0645	E12het
E12het_TCTTTCCGTAGGCATG	32.9039	E12het
E12het_TGACAACTCTGCCAGG	15.3038	E12het
E12het_TGACGGCAGAATTGTG	6.78619	E12het
E12het_TGACGGCGTCATGCCG	1.59718	E12het
E12het_TGACGGCTCAGCTCTC	5.72064	E12het
E12het_TGACTTTTCGGAAACG	-11.0407	E12het
E12het_TGAGCCGTCCACGTGG	17.7917	E12het
E12het_TGATTTCAGTGAAGTT	54.5942	E12het
E12het_TGCACCTCACTTAAGC	-9.42296	E12het
E12het_TGCACCTGTGGTCTCG	-22.4346	E12het
E12het_TGCACCTTCTTTCCTC	16.1765	E12het
E12het_TGCCAAAGTCTGCCAG	6.7283	E12het
E12het_TGCCAAATCACTGGGC	1.3718	E12het
E12het_TGCCAAATCGGCTACG	-14.003	E12het
E12het_TGCCAAATCGGTTAAC	-7.39644	E12het
E12het_TGCCCATCACGGTAGA	-5.2878	E12het
E12het_TGCCCTATCCGTTGTC	11.9782	E12het
E12het_TGCGCAGTCACTATTC	15.1371	E12het
E12het_TGGACGCCATTGGTAC	-2.68024	E12het
E12het_TGGACGCGTCAGCTAT	-26.1859	E12het
E12het_TGGACGCTCACGCGGT	8.48557	E12het
E12het_TGGCGCAAGGTGTTAA	-21.21	E12het
E12het_TGGGCGTAGCTACCGC	-6.51893	E12het
E12het_TGGGCGTAGGCGCTCT	3.79866	E12het
E12het_TGTGGTACAGCTTAAC	-29.2084	E12het
E12het_TGTGTTTGTGCGATAG	12.325	E12het
E12het_TGTTCCGGTATGGTTC	17.512	E12het
E12het_TTAACTCGTCTAGTCA	-15.0556	E12het
E12het_TTAGGACCACAGCGTC	6.20537	E12het
E12het_TTAGGACTCTGCAAGT	-30.1393	E12het
E12het_TTAGTTCAGAAACGAG	19.5635	E12het
E12het_TTCCCAGAGTGAACAT	-23.1583	E12het
E12het_TTCGGTCAGGAATCGC	-2.34814	E12het
E12het_TTCTACACAATCGGTT	-8.26797	E12het
E12het_TTCTCAAGTAAATGAC	18.0357	E12het
E12het_TTCTCAAGTTTGACAC	12.0156	E12het
E12het_TTCTCCTCACCGATAT	-2.36861	E12het
E12het_TTCTCCTCATTTCAGG	17.4117	E12het
E12het_TTCTCCTTCAGTGCAT	38.9869	E12het
E12het_TTCTTAGAGACACTAA	21.7802	E12het
E12het_TTGCCGTCATGGTCTA	-35.1061	E12het
E12het_TTGGAACCAACACCTA	-32.9302	E12het
E12het_TTGGAACCATCAGTAC	-24.4285	E12het
E12het_TTTATGCAGCGATATA	-6.10593	E12het
E12het_TTTATGCAGTGTACGG	21.0155	E12het
E12het_TTTCCTCAGTAATCCC	9.76816	E12het
E12het_TTTGGTTAGATGTTAG	-4.93021	E12het
E12het_TTTGGTTAGGAATCGC	41.8219	E12het
E12het_TTTGGTTAGTACGCCC	-3.71848	E12het
E12het_TTTGTCATCAAAGTAG	17.3757	E12het
E12het_AAACCTGAGCTGAAAT	28.5421	E12het
E12het_AAACCTGTCTGAAAGA	20.7705	E12het
E12het_AAACGGGGTACCGGCT	-13.2349	E12het
E12het_AAAGATGCAAGGCTCC	-14.5436	E12het
E12het_AAAGCAACACAGGCCT	37.0779	E12het
E12het_AAAGCAACACCCATTC	19.959	E12het
E12het_AAAGCAATCGCCGTGA	-2.95325	E12het
E12het_AAAGTAGAGCAAATCA	-27.1269	E12het
E12het_AAAGTAGCACTTCTGC	67.571	E12het
E12het_AAAGTAGCATACAGCT	50.9887	E12het
E12het_AAAGTAGTCCCACTTG	3.73809	E12het
E12het_AACACGTCAGACACTT	36.2442	E12het
E12het_AACCATGTCGGCGCTA	-33.1557	E12het
E12het_AACCGCGAGCTTTGGT	25.6247	E12het
E12het_AACGTTGCAGTAACGG	-1.50965	E12het
E12het_AACGTTGCATCACAAC	87.1213	E12het
E12het_AACTCAGAGTGAAGTT	-37.3042	E12het
E12het_AACTCAGCACACAGAG	-3.44491	E12het
E12het_AACTCCCGTCGTTGTA	8.76858	E12het
E12het_AACTCTTTCCTAAGTG	65.6754	E12het
E12het_AACTTTCCACTTCTGC	0.483065	E12het
E12het_AACTTTCGTACTTAGC	-30.7148	E12het
E12het_AAGGCAGCAGGCTCAC	1.13186	E12het
E12het_AAGGTTCCATGCAACT	10.7946	E12het
E12het_AAGGTTCGTAAGAGAG	-39.4731	E12het
E12het_AAGTCTGAGCGTTTAC	29.8987	E12het
E12het_AAGTCTGGTGATGTCT	19.0638	E12het
E12het_AAGTCTGGTGTCCTCT	-2.45579	E12het
E12het_AATCCAGTCTTGTATC	-32.206	E12het
E12het_AATCGGTGTCCCTTGT	37.1928	E12het
E12het_ACACCCTCATCAGTAC	36.5276	E12het
E12het_ACACCCTTCAACTCTT	46.1681	E12het
E12het_ACACCCTTCCTATGTT	23.5308	E12het
E12het_ACACTGAAGACTCGGA	2.36377	E12het
E12het_ACACTGAAGTAGCGGT	19.0887	E12het
E12het_ACACTGATCGTCTGCT	27.3515	E12het
E12het_ACAGCCGAGAGAACAG	19.6293	E12het
E12het_ACAGCCGGTCAAACTC	5.90769	E12het
E12het_ACAGCCGGTTTGACAC	-20.3166	E12het
E12het_ACAGCTACAAGGACTG	12.6582	E12het
E12het_ACAGCTAGTCCGAAGA	30.2542	E12het
E12het_ACAGCTAGTGTGCCTG	6.5295	E12het
E12het_ACATACGAGTATCTCG	29.5296	E12het
E12het_ACATACGTCTGAGGGA	42.6972	E12het
E12het_ACCAGTAGTAGCTCCG	-6.3085	E12het
E12het_ACCCACTAGTCAAGGC	67.6434	E12het
E12het_ACCGTAAAGAGATGAG	-13.2726	E12het
E12het_ACCTTTATCAGCGACC	46.0542	E12het
E12het_ACGAGCCGTCCTCCAT	48.1478	E12het
E12het_ACGATACCACGGTTTA	13.6459	E12het
E12het_ACGATACTCGCTAGCG	19.6042	E12het
E12het_ACGATGTAGTGGTAGC	38.4698	E12het
E12het_ACGCAGCCAGGCGATA	-34.4787	E12het
E12het_ACGCCAGAGCATCATC	41.1855	E12het
E12het_ACGCCAGAGCGCTTAT	-20.9886	E12het
E12het_ACGCCAGAGGGTGTTG	-20.4508	E12het
E12het_ACGCCAGCAGCCTGTG	-7.47753	E12het
E12het_ACGGAGACAATGGAGC	33.5921	E12het
E12het_ACGGAGAGTCCATCCT	-0.504174	E12het
E12het_ACGGCCATCGCTAGCG	37.4149	E12het
E12het_ACGGGCTCAGGCAGTA	34.4097	E12het
E12het_ACGGGTCGTCACACGC	-38.9905	E12het
E12het_ACGTCAAGTCCCTTGT	7.31373	E12het
E12het_ACTGAACTCACTGGGC	2.0481	E12het
E12het_ACTGAACTCTCTTATG	-11.061	E12het
E12het_ACTGAGTGTCGGCTCA	50.3917	E12het
E12het_ACTGCTCGTCTGCCAG	15.912	E12het
E12het_ACTGTCCAGGGTCTCC	50.926	E12het
E12het_ACTTACTCAAATCCGT	-7.19313	E12het
E12het_AGACGTTAGGTGGGTT	-31.7661	E12het
E12het_AGACGTTTCTCGTTTA	32.9527	E12het
E12het_AGAGCTTAGTGGTAGC	-21.8737	E12het
E12het_AGATCTGAGTGGGATC	-4.08961	E12het
E12het_AGATCTGGTTATTCTC	25.4542	E12het
E12het_AGATTGCAGGATGCGT	-19.1472	E12het
E12het_AGATTGCGTCATGCCG	12.4289	E12het
E12het_AGCATACTCCTTTACA	13.6103	E12het
E12het_AGCGGTCAGACAGACC	9.38619	E12het
E12het_AGCGTATAGCTGATAA	-16.6871	E12het
E12het_AGCGTATAGTGTCCAT	-34.7652	E12het
E12het_AGCGTCGCATACAGCT	49.8557	E12het
E12het_AGCGTCGGTAAGTGGC	22.0937	E12het
E12het_AGCGTCGTCGGAAATA	33.0182	E12het
E12het_AGCGTCGTCGTACGGC	26.3421	E12het
E12het_AGCGTCGTCTCGATGA	-30.7596	E12het
E12het_AGCTCCTGTAAAGTCA	29.2978	E12het
E12het_AGCTCCTGTTACAGAA	44.926	E12het
E12het_AGCTCCTTCGAATGCT	28.4623	E12het
E12het_AGCTCTCGTAAAGTCA	-21.6268	E12het
E12het_AGCTCTCGTGCACGAA	-44.3996	E12het
E12het_AGGCCACTCCTTGCCA	-18.2689	E12het
E12het_AGGCCGTTCGCTTAGA	-17.9315	E12het
E12het_AGGTCATAGGCCCTTG	3.76492	E12het
E12het_AGGTCATCAGATTGCT	-3.45643	E12het
E12het_AGGTCATGTGCCTGGT	-22.7781	E12het
E12het_AGGTCCGCATGCCACG	-14.475	E12het
E12het_AGTAGTCAGGCTCTTA	0.482525	E12het
E12het_AGTAGTCCACTTAAGC	19.1645	E12het
E12het_AGTGAGGGTACAGACG	42.8956	E12het
E12het_AGTGGGAAGCTAGTCT	32.7907	E12het
E12het_AGTGGGATCAACGGCC	15.4309	E12het
E12het_AGTTGGTCAGCCTGTG	68.8896	E12het
E12het_AGTTGGTTCCTATTCA	-9.73552	E12het
E12het_ATAACGCCACGTCAGC	-25.4219	E12het
E12het_ATAACGCGTGTGCCTG	-35.8992	E12het
E12het_ATAAGAGCAGCAGTTT	12.0982	E12het
E12het_ATAAGAGGTCGCATAT	-44.3462	E12het
E12het_ATAGACCCAACCGCCA	-5.28875	E12het
E12het_ATCATCTAGAAGGACA	-20.5906	E12het
E12het_ATCATCTGTCAGGACA	-12.4332	E12het
E12het_ATCATGGAGCTCCCAG	49.0129	E12het
E12het_ATCCACCGTCCAAGTT	-27.3026	E12het
E12het_ATCCGAACACCCTATC	58.5288	E12het
E12het_ATCCGAACATCCAACA	-21.0059	E12het
E12het_ATCCGAATCTGATTCT	29.5854	E12het
E12het_ATCGAGTAGACCTAGG	-7.2964	E12het
E12het_ATCGAGTAGCCCAACC	-20.8503	E12het
E12het_ATCTACTAGCTATGCT	13.114	E12het
E12het_ATCTACTCATGTAGTC	7.48009	E12het
E12het_ATCTGCCAGGTAAACT	22.234	E12het
E12het_ATCTGCCCAGTGGGAT	28.0072	E12het
E12het_ATCTGCCTCGTTTGCC	23.0989	E12het
E12het_ATGAGGGCAGACGCCT	33.0362	E12het
E12het_ATGAGGGGTACTTCTT	12.3409	E12het
E12het_ATGAGGGGTCTCTCGT	28.112	E12het
E12het_ATTACTCCACAGCGTC	13.4819	E12het
E12het_ATTACTCCATATGAGA	31.0768	E12het
E12het_ATTATCCAGTGAAGTT	-53.6926	E12het
E12het_ATTATCCTCTACGAGT	23.9048	E12het
E12het_ATTGGACCACCAGCAC	-24.5334	E12het
E12het_ATTGGACCATTTGCTT	-7.71032	E12het
E12het_ATTGGTGAGACTAGGC	42.353	E12het
E12het_ATTGGTGGTAACGCGA	4.10375	E12het
E12het_CAACCAAAGTCAAGGC	28.5778	E12het
E12het_CAACCTCCAGTATAAG	-40.4854	E12het
E12het_CAACCTCTCCTCAACC	-18.7636	E12het
E12het_CAACTAGCATCCTAGA	-52.0135	E12het
E12het_CAACTAGTCACGACTA	-5.94794	E12het
E12het_CAAGAAAAGGCAATTA	-29.044	E12het
E12het_CAAGAAAAGTGAACAT	-2.39463	E12het
E12het_CAAGAAACATCACAAC	-41.4766	E12het
E12het_CAAGATCAGACAATAC	-29.9186	E12het
E12het_CAAGATCGTACATCCA	17.3835	E12het
E12het_CAAGATCGTTCGCTAA	31.1534	E12het
E12het_CAAGGCCCATAGGATA	23.9701	E12het
E12het_CAAGGCCTCTGAGGGA	-28.1763	E12het
E12het_CAAGTTGCAGGCAGTA	18.5112	E12het
E12het_CACAAACTCAGCTGGC	65.6272	E12het
E12het_CACAAACTCTACTCAT	-27.8689	E12het
E12het_CACACCTGTGAGCGAT	13.3652	E12het
E12het_CACACTCCAAACAACA	32.974	E12het
E12het_CACACTCGTTGTGGAG	17.7252	E12het
E12het_CACATAGCACTCGACG	-28.4549	E12het
E12het_CACATAGGTAGCTAAA	-3.88843	E12het
E12het_CACATTTAGTGACATA	25.1295	E12het
E12het_CACCACTAGCTTATCG	27.8309	E12het
E12het_CACCACTGTAATCACC	13.4939	E12het
E12het_CACCAGGAGGAGTCTG	-24.4403	E12het
E12het_CACTCCACAGCATACT	-13.5802	E12het
E12het_CAGAGAGTCAGAGCTT	46.0361	E12het
E12het_CAGCAGCAGGCATTGG	-32.2212	E12het
E12het_CAGCAGCCATGACGGA	36.2011	E12het
E12het_CAGCAGCTCTATCCCG	-4.6615	E12het
E12het_CAGCATAAGATCGGGT	-31.6095	E12het
E12het_CAGCGACAGCTAACTC	52.0938	E12het
E12het_CAGCGACCAGATTGCT	0.491543	E12het
E12het_CAGCTAAGTCCCTTGT	-9.32633	E12het
E12het_CAGCTGGAGTGAATTG	29.3911	E12het
E12het_CAGCTGGGTACCGCTG	-11.8841	E12het
E12het_CAGGTGCGTGACTCAT	-20.5913	E12het
E12het_CAGTAACAGTTTAGGA	2.17513	E12het
E12het_CAGTAACTCGGTGTCG	53.601	E12het
E12het_CATATGGGTATGAATG	-2.70593	E12het
E12het_CATATGGTCGTAGATC	1.34855	E12het
E12het_CATATTCTCGGATGTT	-21.1177	E12het
E12het_CATCAGATCCATTCTA	40.7385	E12het
E12het_CATCAGATCGAATGCT	16.2746	E12het
E12het_CATCGGGAGTCCGTAT	46.624	E12het
E12het_CATCGGGTCGTCACGG	-8.70158	E12het
E12het_CATGACAAGGTAGCTG	-33.2354	E12het
E12het_CATGCCTCAAGGCTCC	29.5095	E12het
E12het_CATGGCGAGCGATCCC	5.43848	E12het
E12het_CATGGCGTCCGTCATC	11.9434	E12het
E12het_CATTATCGTGGCCCTA	5.02511	E12het
E12het_CATTATCGTGTGGTTT	-27.2182	E12het
E12het_CATTCGCAGCTGCGAA	-29.1169	E12het
E12het_CATTCGCCAGCGTTCG	25.3503	E12het
E12het_CCACCTAGTATTAGCC	-5.29221	E12het
E12het_CCACCTATCGGATGGA	-42.3462	E12het
E12het_CCACTACAGTTATCGC	-20.9949	E12het
E12het_CCATGTCAGATCCGAG	39.6245	E12het
E12het_CCATTCGCAAGCCCAC	-2.71842	E12het
E12het_CCATTCGCACAGACAG	-39.1387	E12het
E12het_CCATTCGCACCAACCG	38.1975	E12het
E12het_CCATTCGTCTCGCTTG	39.7426	E12het
E12het_CCCAATCGTTGGTGGA	6.48565	E12het
E12het_CCCAGTTTCGCATGGC	1.72214	E12het
E12het_CCCATACAGCAAATCA	-46.6866	E12het
E12het_CCCTCCTCACAAGACG	-5.26401	E12het
E12het_CCGGGATCAGGTCGTC	46.6554	E12het
E12het_CCGGGATCATGTCTCC	-35.1392	E12het
E12het_CCGGTAGTCTACTATC	-0.198193	E12het
E12het_CCGTACTTCAACCATG	8.24156	E12het
E12het_CCGTGGACACTATCTT	-40.1083	E12het
E12het_CCGTGGAGTCGCCATG	-12.2455	E12het
E12het_CCGTGGATCGCTTGTC	-19.9955	E12het
E12het_CCGTTCACAGCGTTCG	-15.4681	E12het
E12het_CCGTTCACATGCCTTC	-38.3132	E12het
E12het_CCTACACAGACAAAGG	-22.6548	E12het
E12het_CCTACACGTGGTACAG	30.1354	E12het
E12het_CCTACCACAGTAGAGC	12.8299	E12het
E12het_CCTACCAGTAGAGGAA	-18.1435	E12het
E12het_CCTATTAGTAACGACG	39.201	E12het
E12het_CCTCAGTAGCACCGTC	38.1073	E12het
E12het_CCTTACGAGGTGATAT	10.256	E12het
E12het_CCTTACGTCTTTCCTC	0.189932	E12het
E12het_CCTTCCCAGGCTCTTA	23.9514	E12het
E12het_CCTTTCTTCAACCATG	19.2819	E12het
E12het_CCTTTCTTCACGAAGG	61.9005	E12het
E12het_CGAACATGTCCTCTTG	-16.9915	E12het
E12het_CGAATGTCAATGGATA	48.5628	E12het
E12het_CGACCTTCAACGATGG	-12.0322	E12het
E12het_CGACCTTCAGGCTGAA	36.3876	E12het
E12het_CGACCTTCATAGACTC	-2.62686	E12het
E12het_CGACTTCAGAACAACT	65.0865	E12het
E12het_CGACTTCGTTAGATGA	68.8912	E12het
E12het_CGACTTCTCAATCACG	34.7853	E12het
E12het_CGAGCACTCAAAGTAG	18.1561	E12het
E12het_CGAGCACTCACCTTAT	26.9334	E12het
E12het_CGAGCACTCTGGCGAC	-14.4576	E12het
E12het_CGAGCCATCACCACCT	-0.840482	E12het
E12het_CGATGTAAGGATGTAT	19.0714	E12het
E12het_CGATGTAAGGTTACCT	-28.5212	E12het
E12het_CGATTGACACGGCGTT	4.21339	E12het
E12het_CGCCAAGTCATTCACT	4.04305	E12het
E12het_CGCCAAGTCGTTTATC	-25.5802	E12het
E12het_CGCGTTTCAGCTGTAT	-26.8358	E12het
E12het_CGCTATCCACGAGGTA	6.86187	E12het
E12het_CGCTTCACATTCTTAC	70.9091	E12het
E12het_CGGACTGGTAAATACG	-34.5709	E12het
E12het_CGGACTGGTGGTTTCA	55.9525	E12het
E12het_CGGACTGTCAAACAAG	32.7473	E12het
E12het_CGGACTGTCTCACATT	-31.6591	E12het
E12het_CGGAGCTAGGTTCCTA	55.5309	E12het
E12het_CGGGTCAGTAAACGCG	0.55128	E12het
E12het_CGGTTAAGTCTAGCGC	17.2059	E12het
E12het_CGTAGGCTCTAACTTC	-28.0784	E12het
E12het_CGTCACTAGCAATCTC	-35.2174	E12het
E12het_CGTCACTGTTACGCGC	13.7436	E12het
E12het_CGTCCATGTTCAGGCC	34.3349	E12het
E12het_CGTCTACCAGCGTAAG	38.6331	E12het
E12het_CGTCTACGTGCGGTAA	43.4778	E12het
E12het_CGTGAGCAGGAGTAGA	43.5467	E12het
E12het_CGTGAGCCAATTGCTG	-5.23182	E12het
E12het_CGTGAGCGTCTCTTAT	-29.435	E12het
E12het_CGTGTAAAGGTAAACT	-7.91322	E12het
E12het_CGTGTAACATGTCGAT	14.6052	E12het
E12het_CGTGTAATCTGGAGCC	27.2404	E12het
E12het_CGTGTCTAGTTTAGGA	-39.0096	E12het
E12het_CGTTAGATCGTATCAG	34.5417	E12het
E12het_CGTTCTGGTGGGTATG	-10.4816	E12het
E12het_CGTTGGGAGTGTCCAT	18.8373	E12het
E12het_CTAAGACTCACAATGC	-1.17407	E12het
E12het_CTAATGGCAAACGTGG	-10.1459	E12het
E12het_CTACACCCAGTACACT	-17.4782	E12het
E12het_CTACATTTCTGTCTCG	47.4611	E12het
E12het_CTACCCATCCCTTGTG	50.2386	E12het
E12het_CTACGTCAGCCCAATT	-36.281	E12het
E12het_CTAGAGTGTGGTAACG	26.027	E12het
E12het_CTAGAGTTCGCGGATC	-14.5443	E12het
E12het_CTAGTGACATGTAAGA	53.4091	E12het
E12het_CTCACACCAGTATCTG	-12.945	E12het
[truncated: 6,627 more rows]

## Sheet: Fig. 2f
Cell_barcode	Dif_Score	Orig_ID
E12mut_AAACCTGTCGCCAAAT	-68.9175	E12mut
E12mut_AAACGGGCAATGCCAT	-71.9687	E12mut
E12mut_AAACGGGGTTAAGGGC	-73.8693	E12mut
E12mut_AAAGATGCACAGAGGT	-79.3912	E12mut
E12mut_AAAGATGCATCCGTGG	-51.1182	E12mut
E12mut_AAAGATGTCGCCTGAG	-79.7264	E12mut
E12mut_AAAGCAAAGACAGAGA	-53.5979	E12mut
E12mut_AAAGCAACATTCGACA	-16.6389	E12mut
E12mut_AAAGTAGCAGCGAACA	-73.7359	E12mut
E12mut_AAATGCCCAGGCGATA	-60.0541	E12mut
E12mut_AACACGTAGTTGTCGT	-54.4841	E12mut
E12mut_AACACGTCAAGTTGTC	-66.7007	E12mut
E12mut_AACACGTGTTAGGGTG	-73.8772	E12mut
E12mut_AACCATGAGCATCATC	-67.5295	E12mut
E12mut_AACCGCGCATCGACGC	-71.4859	E12mut
E12mut_AACCGCGGTCCGCTGA	-73.988	E12mut
E12mut_AACCGCGTCTAACTTC	-56.4923	E12mut
E12mut_AACGTTGAGTGTGAAT	-55.0406	E12mut
E12mut_AACTCAGAGCATGGCA	-65.9906	E12mut
E12mut_AACTCAGTCGACGGAA	-70.6622	E12mut
E12mut_AACTCCCTCAGGATCT	-80.0119	E12mut
E12mut_AAGACCTAGACCTTTG	-66.866	E12mut
E12mut_AAGGAGCCAGGCGATA	-74.4877	E12mut
E12mut_AAGGCAGGTGTCTGAT	-77.2289	E12mut
E12mut_AAGGCAGGTTACCGAT	-54.7199	E12mut
E12mut_AAGGCAGTCTCTTATG	-53.8536	E12mut
E12mut_AAGGTTCCAAACCCAT	-70.8326	E12mut
E12mut_AAGGTTCCACAGGTTT	-63.0701	E12mut
E12mut_AATCCAGGTTGAGGTG	-68.1791	E12mut
E12mut_AATCGGTCAGTCGATT	-71.3555	E12mut
E12mut_AATCGGTTCCGAAGAG	-75.5611	E12mut
E12mut_ACACCAAAGCGCCTTG	-48.4068	E12mut
E12mut_ACACCAACAGGATCGA	-67.2233	E12mut
E12mut_ACACCAACATAAGACA	-81.0277	E12mut
E12mut_ACACCCTGTACTCTCC	-79.5861	E12mut
E12mut_ACACCCTGTTAGAACA	-82.9058	E12mut
E12mut_ACACCGGTCACGAAGG	-88.1554	E12mut
E12mut_ACACTGACACATCTTT	-69.6499	E12mut
E12mut_ACACTGACATGGTCAT	-78.7455	E12mut
E12mut_ACACTGAGTCTGATTG	-52.8427	E12mut
E12mut_ACAGCTAAGATAGGAG	-66.7086	E12mut
E12mut_ACAGCTATCCCTTGCA	-57.461	E12mut
E12mut_ACATACGAGGAACTGC	-60.6938	E12mut
E12mut_ACATCAGAGCCCAATT	-63.3793	E12mut
E12mut_ACATCAGTCAGGCCCA	-75.4556	E12mut
E12mut_ACATCAGTCGACCAGC	-63.9656	E12mut
E12mut_ACATGGTGTAAAGGAG	-78.9387	E12mut
E12mut_ACCAGTACACCGCTAG	-61.3627	E12mut
E12mut_ACCAGTAGTAGCTCCG	-55.3412	E12mut
E12mut_ACCCACTCACCGAAAG	-72.3265	E12mut
E12mut_ACCCACTGTCAGAAGC	-80.2217	E12mut
E12mut_ACCGTAAGTTGGTGGA	-84.7891	E12mut
E12mut_ACGAGCCAGTACCGGA	-74.3597	E12mut
E12mut_ACGAGGAAGCCAGAAC	-89.4984	E12mut
E12mut_ACGATACCAGCGTAAG	-71.5416	E12mut
E12mut_ACGATACGTCTCCATC	-63.4841	E12mut
E12mut_ACGATACTCCACTCCA	-82.0924	E12mut
E12mut_ACGATGTAGGACAGAA	-55.696	E12mut
E12mut_ACGATGTAGTAACCCT	-70.2193	E12mut
E12mut_ACGATGTTCAGAAATG	-58.1123	E12mut
E12mut_ACGCAGCAGGCTACGA	-75.9443	E12mut
E12mut_ACGCAGCCACATTCGA	-62.2823	E12mut
E12mut_ACGCAGCGTAGTAGTA	-60.7517	E12mut
E12mut_ACGCCAGCAGTTAACC	-69.3312	E12mut
E12mut_ACGCCAGTCAAACGGG	-92.7761	E12mut
E12mut_ACGCCAGTCGAACGGA	-73.1611	E12mut
E12mut_ACGCCGACATGGGACA	-77.3999	E12mut
E12mut_ACGCCGAGTTCCACTC	-65.2024	E12mut
E12mut_ACGGAGAAGACCTTTG	-84.476	E12mut
E12mut_ACTGAACCAACACCCG	-52.3318	E12mut
E12mut_ACTGAACGTCTAAACC	-66.3994	E12mut
E12mut_ACTGAACGTGGTAACG	-81.7828	E12mut
E12mut_ACTGAACTCAACGGCC	-100.406	E12mut
E12mut_ACTGAGTCAGTACACT	-67.9491	E12mut
E12mut_ACTGAGTTCTACTTAC	-53.5909	E12mut
E12mut_ACTGATGTCTGCAAGT	-82.1316	E12mut
E12mut_ACTGATGTCTGGCGTG	-49.345	E12mut
E12mut_ACTGCTCAGACACTAA	-68.2079	E12mut
E12mut_ACTGCTCCATCCAACA	-64.756	E12mut
E12mut_ACTGCTCTCAACACCA	-80.5185	E12mut
E12mut_ACTGCTCTCCGCATCT	-84.3031	E12mut
E12mut_ACTGTCCCAGAGTGTG	-62.9877	E12mut
E12mut_ACTGTCCTCGTGGACC	-88.5789	E12mut
E12mut_ACTTACTCAAACCTAC	-62.5609	E12mut
E12mut_ACTTACTCAGGCAGTA	-82.6265	E12mut
E12mut_ACTTGTTAGACTACAA	-71.6755	E12mut
E12mut_ACTTGTTGTGTGAAAT	-48.7702	E12mut
E12mut_ACTTGTTTCACTTATC	-95.0716	E12mut
E12mut_ACTTGTTTCTCAACTT	-63.9729	E12mut
E12mut_ACTTTCATCATAAAGG	-79.2592	E12mut
E12mut_AGAATAGAGCCAGTAG	-34.7932	E12mut
E12mut_AGAATAGGTAAATGTG	-70.0413	E12mut
E12mut_AGACGTTTCGTTACGA	-80.2157	E12mut
E12mut_AGACGTTTCTTGTCAT	-77.4907	E12mut
E12mut_AGAGCGAAGCTGCGAA	-81.1897	E12mut
E12mut_AGAGCGACAGCGTCCA	-103.077	E12mut
E12mut_AGAGCGAGTACTTAGC	-66.1422	E12mut
E12mut_AGCAGCCCAGATAATG	-63.1904	E12mut
E12mut_AGCAGCCCAGGCGATA	-74.6997	E12mut
E12mut_AGCATACAGTGGTCCC	-83.1311	E12mut
E12mut_AGCATACAGTTCGCGC	-62.3742	E12mut
E12mut_AGCCTAAAGAAACGCC	-69.5043	E12mut
E12mut_AGCCTAAGTAGGCTGA	-90.3522	E12mut
E12mut_AGCGGTCGTAGCTGCC	-68.3696	E12mut
E12mut_AGCGTCGGTGTGACCC	-31.4944	E12mut
E12mut_AGCTCCTGTAGAGGAA	-36.5184	E12mut
E12mut_AGCTTGAAGATGCCTT	-84.1112	E12mut
E12mut_AGGCCACCAGCCTTTC	-68.6716	E12mut
E12mut_AGGCCGTGTTCGCGAC	-66.4262	E12mut
E12mut_AGGGAGTAGATGTAAC	-61.747	E12mut
E12mut_AGGGAGTTCTTTACAC	-67.6952	E12mut
E12mut_AGGTCATGTCCCGACA	-61.6511	E12mut
E12mut_AGGTCATTCACCATAG	-68.5821	E12mut
E12mut_AGGTCATTCGAGCCCA	-45.0606	E12mut
E12mut_AGGTCCGAGGTGCAAC	-89.249	E12mut
E12mut_AGGTCCGCACTTAAGC	-64.0754	E12mut
E12mut_AGTAGTCAGAGTAATC	-48.1626	E12mut
E12mut_AGTAGTCGTGTTGGGA	-54.5551	E12mut
E12mut_AGTAGTCTCTCCTATA	-73.0796	E12mut
E12mut_AGTGAGGGTTAAAGAC	-46.5935	E12mut
E12mut_AGTGGGAAGAGGTAGA	-70.9758	E12mut
E12mut_AGTGGGAAGGGCTCTC	-75.8068	E12mut
E12mut_AGTGGGATCAGCGACC	-80.0943	E12mut
E12mut_AGTGTCAAGCCCGAAA	-77.3747	E12mut
E12mut_AGTGTCAAGTAACCCT	-48.0804	E12mut
E12mut_AGTTGGTCAATCTGCA	-81.0369	E12mut
E12mut_ATAACGCAGTCCAGGA	-51.1628	E12mut
E12mut_ATAACGCCAGTAGAGC	-86.2686	E12mut
E12mut_ATAAGAGGTAAGTAGT	-80.4295	E12mut
E12mut_ATAAGAGTCCTAGGGC	-88.3276	E12mut
E12mut_ATAGACCCAGTGACAG	-84.8137	E12mut
E12mut_ATAGACCTCCTGCAGG	-72.7808	E12mut
E12mut_ATCGAGTAGATGCCTT	-72.8224	E12mut
E12mut_ATCGAGTGTTATCACG	-55.5296	E12mut
E12mut_ATCGAGTTCGAATGGG	-67.622	E12mut
E12mut_ATCTGCCTCCCTCTTT	-73.9041	E12mut
E12mut_ATGAGGGGTCTCAACA	-50.5358	E12mut
E12mut_ATGTGTGCAACACCCG	-76.2676	E12mut
E12mut_ATGTGTGGTTCGTTGA	-52.5058	E12mut
E12mut_ATTACTCGTGCAGACA	-65.8809	E12mut
E12mut_ATTCTACGTCCAGTTA	-53.2105	E12mut
E12mut_ATTGGACAGACCACGA	-78.9273	E12mut
E12mut_ATTGGACAGAGCTGGT	-86.6865	E12mut
E12mut_ATTGGTGCAGGTGCCT	-74.3724	E12mut
E12mut_ATTTCTGAGTGGGCTA	-85.9995	E12mut
E12mut_CAACCAATCTCTGAGA	-65.8721	E12mut
E12mut_CAAGAAAAGACAGACC	-72.8672	E12mut
E12mut_CAAGATCAGAAGGTTT	-85.7208	E12mut
E12mut_CAAGATCAGGGCTCTC	-53.7548	E12mut
E12mut_CAAGATCAGTGCGATG	-72.8121	E12mut
E12mut_CAAGATCGTGATGTGG	-61.8133	E12mut
E12mut_CAAGGCCGTGATAAGT	-78.6273	E12mut
E12mut_CAAGGCCGTTCAGTAC	-85.0453	E12mut
E12mut_CAAGTTGAGATGTCGG	-74.528	E12mut
E12mut_CAAGTTGCAGTTAACC	-78.0037	E12mut
E12mut_CACAAACCAGATAATG	-86.7288	E12mut
E12mut_CACACCTCACACCGCA	-59.8629	E12mut
E12mut_CACACCTGTACTTGAC	-85.8946	E12mut
E12mut_CACACTCCATTCGACA	-70.6252	E12mut
E12mut_CACAGGCAGAGCCCAA	-74.1608	E12mut
E12mut_CACAGGCGTGAAATCA	-78.6815	E12mut
E12mut_CACATAGAGGGCTTCC	-59.2602	E12mut
E12mut_CACATAGTCGCGATCG	-71.6587	E12mut
E12mut_CACATAGTCTCAAACG	-85.551	E12mut
E12mut_CACCAGGAGCCAGTAG	-83.4781	E12mut
E12mut_CACCTTGGTATAAACG	-60.2094	E12mut
E12mut_CACTCCATCCTCGCAT	-79.9492	E12mut
E12mut_CAGAATCAGAATTCCC	-64.1225	E12mut
E12mut_CAGAATCAGACAAAGG	-65.7901	E12mut
E12mut_CAGAATCCAGTGAGTG	-97.4577	E12mut
E12mut_CAGAATCCATGCAATC	-84.5707	E12mut
E12mut_CAGAGAGCAGGCGATA	-54.0774	E12mut
E12mut_CAGATCACATATGAGA	-76.4642	E12mut
E12mut_CAGCAGCCATTGCGGC	-63.5512	E12mut
E12mut_CAGCATATCCGTCATC	-97.8587	E12mut
E12mut_CAGCATATCTCTGAGA	-67.8692	E12mut
E12mut_CAGCCGAAGGAACTGC	-66.9947	E12mut
E12mut_CAGCCGAAGTTGCAGG	-68.4632	E12mut
E12mut_CAGCGACCAGTCAGCC	-79.6752	E12mut
E12mut_CAGCTAAGTTATCGGT	-77.4376	E12mut
E12mut_CAGCTAATCCGCATCT	-44.999	E12mut
E12mut_CAGGTGCTCTTTAGGG	-61.6596	E12mut
E12mut_CATATTCAGAGTCTGG	-68.7095	E12mut
E12mut_CATATTCTCGAATGGG	-78.4751	E12mut
E12mut_CATCAAGAGTGGTAGC	-82.1125	E12mut
E12mut_CATCAAGCAAGCCCAC	-75.6376	E12mut
E12mut_CATCAAGGTACCGAGA	-58.8094	E12mut
E12mut_CATCAAGGTCCGAAGA	-71.8272	E12mut
E12mut_CATCAGAAGCACACAG	-68.6429	E12mut
E12mut_CATCAGAAGTATCTCG	-76.7384	E12mut
E12mut_CATCAGAAGTGGTAGC	-78.7131	E12mut
E12mut_CATCAGATCGTTGCCT	-68.0794	E12mut
E12mut_CATCCACAGTGGGCTA	-59.7291	E12mut
E12mut_CATCCACTCGCGATCG	-66.3435	E12mut
E12mut_CATCCACTCGGCGGTT	-84.8047	E12mut
E12mut_CATCCACTCGGTTCGG	-88.5986	E12mut
E12mut_CATCGAAGTCTCACCT	-91.186	E12mut
E12mut_CATCGGGAGTGGTCCC	-61.3493	E12mut
E12mut_CATGACAGTTATCCGA	-66.952	E12mut
E12mut_CATGCCTTCAATCTCT	-76.5139	E12mut
E12mut_CATGGCGAGACGCAAC	-63.2259	E12mut
E12mut_CATGGCGCACTGTCGG	-90.0001	E12mut
E12mut_CATGGCGGTTAGAACA	-65.7189	E12mut
E12mut_CATGGCGTCACCGTAA	-68.3592	E12mut
E12mut_CATTCGCAGATGTAAC	-54.4478	E12mut
E12mut_CATTCGCAGTCTCCTC	-73.2468	E12mut
E12mut_CCAATCCCAGCCTTGG	-52.9068	E12mut
E12mut_CCAATCCTCGGAAATA	-68.9457	E12mut
E12mut_CCACCTAAGTGCCATT	-70.0021	E12mut
E12mut_CCACCTACAGCAGTTT	-79.36	E12mut
E12mut_CCACCTATCCGTAGTA	-82.6779	E12mut
E12mut_CCACCTATCGTATCAG	-77.616	E12mut
E12mut_CCACGGAAGCCCAATT	-71.7382	E12mut
E12mut_CCACGGATCAGGCGAA	-39.0857	E12mut
E12mut_CCACGGATCTCGGACG	-58.115	E12mut
E12mut_CCACTACTCAACGAAA	-44.1464	E12mut
E12mut_CCAGCGAAGGACCACA	-65.7723	E12mut
E12mut_CCAGCGACACAGAGGT	-72.5286	E12mut
E12mut_CCAGCGACATGTAGTC	-90.8802	E12mut
E12mut_CCATGTCGTATTCTCT	-79.3524	E12mut
E12mut_CCATTCGTCTGGGCCA	-66.4184	E12mut
E12mut_CCCAATCAGCTGAACG	-77.6737	E12mut
E12mut_CCCAATCCAATGTTGC	-72.9005	E12mut
E12mut_CCCAGTTGTTGAGTTC	-83.7379	E12mut
E12mut_CCCATACGTGGACGAT	-69.1976	E12mut
E12mut_CCCTCCTGTACATCCA	-60.1644	E12mut
E12mut_CCCTCCTGTCGACTAT	-88.6955	E12mut
E12mut_CCCTCCTTCGTGACAT	-71.0952	E12mut
E12mut_CCGGGATCAGATCGGA	-72.18	E12mut
E12mut_CCGGTAGCACCAGATT	-56.8977	E12mut
E12mut_CCGGTAGGTCCGACGT	-74.0907	E12mut
E12mut_CCGTACTAGATCTGCT	-49.2883	E12mut
E12mut_CCGTACTAGTTAACGA	-62.3499	E12mut
E12mut_CCGTGGATCGTAGATC	-92.6268	E12mut
E12mut_CCTAAAGTCAACGGGA	-58.7017	E12mut
E12mut_CCTAAAGTCAGGCCCA	-64.1065	E12mut
E12mut_CCTAAAGTCCAAGTAC	-70.9894	E12mut
E12mut_CCTACACAGAGAGCTC	-77.7069	E12mut
E12mut_CCTACCAAGTTAGCGG	-82.3495	E12mut
E12mut_CCTAGCTAGTACGTAA	-77.032	E12mut
E12mut_CCTAGCTCACATTTCT	-89.717	E12mut
E12mut_CCTAGCTTCATCATTC	-71.083	E12mut
E12mut_CCTATTATCCAGAAGG	-96.5728	E12mut
E12mut_CCTATTATCGCAAGCC	-70.103	E12mut
E12mut_CCTCAGTAGGAGCGAG	-95.758	E12mut
E12mut_CCTCAGTTCATCACCC	-70.8072	E12mut
E12mut_CCTTACGGTACCGCTG	-72.7268	E12mut
E12mut_CCTTCGACAGATCCAT	-89.2249	E12mut
E12mut_CCTTTCTTCAAAGACA	-50.8576	E12mut
E12mut_CCTTTCTTCAGGCCCA	-81.5988	E12mut
E12mut_CGAACATAGATGCCAG	-75.6242	E12mut
E12mut_CGAACATCATTGCGGC	-65.1794	E12mut
E12mut_CGAACATTCATTCACT	-64.4585	E12mut
E12mut_CGAACATTCTTACCGC	-81.7643	E12mut
E12mut_CGAATGTAGTCGCCGT	-65.9496	E12mut
E12mut_CGAATGTGTTCCCTTG	-82.6326	E12mut
E12mut_CGAGAAGCATAGGATA	-75.6208	E12mut
E12mut_CGAGAAGTCCGCATAA	-62.3399	E12mut
E12mut_CGAGAAGTCTACCTGC	-47.2548	E12mut
E12mut_CGAGCACTCAGGATCT	-53.3344	E12mut
E12mut_CGAGCCAAGTTTGCGT	-68.217	E12mut
E12mut_CGAGCCATCAGCCTAA	-71.7154	E12mut
E12mut_CGATCGGAGGCCCTTG	-64.904	E12mut
E12mut_CGATGGCGTGTAATGA	-74.5012	E12mut
E12mut_CGATGTAAGAGCAATT	-73.769	E12mut
E12mut_CGATGTAAGTTGAGAT	-49.9928	E12mut
E12mut_CGATTGAGTAACGCGA	-63.399	E12mut
E12mut_CGCCAAGGTAAACACA	-84.6296	E12mut
E12mut_CGCGGTAAGTGTTGAA	-77.6064	E12mut
E12mut_CGCGTTTAGCAGATCG	-71.1947	E12mut
E12mut_CGCGTTTCAGTAAGCG	-66.869	E12mut
E12mut_CGCTATCAGGTAGCTG	-64.0038	E12mut
E12mut_CGCTATCAGTGGGATC	-83.8244	E12mut
E12mut_CGCTATCCAAGGACAC	-95.4781	E12mut
E12mut_CGGACACCAATACGCT	-50.2391	E12mut
E12mut_CGGACACTCACAACGT	-75.5606	E12mut
E12mut_CGGACGTGTTACCGAT	-61.751	E12mut
E12mut_CGGACGTTCTTGCCGT	-69.5734	E12mut
E12mut_CGGAGCTCACCTTGTC	-62.6691	E12mut
E12mut_CGGAGCTCAGTCAGCC	-78.447	E12mut
E12mut_CGGAGCTGTGTTCGAT	-71.4518	E12mut
E12mut_CGGAGTCTCGTAGATC	-56.7114	E12mut
E12mut_CGGTTAACAACTGCGC	-67.2857	E12mut
E12mut_CGGTTAACACGACGAA	-79.6028	E12mut
E12mut_CGGTTAAGTCCGTCAG	-76.496	E12mut
E12mut_CGGTTAATCAGATAAG	-58.7823	E12mut
E12mut_CGTAGCGAGGATGTAT	-67.3054	E12mut
E12mut_CGTAGCGCAAGCCATT	-71.2101	E12mut
E12mut_CGTAGGCAGCCCAACC	-75.0298	E12mut
E12mut_CGTAGGCCATCCCATC	-56.9677	E12mut
E12mut_CGTAGGCTCTTCTGGC	-77.0468	E12mut
E12mut_CGTCACTGTCGCGAAA	-72.0996	E12mut
E12mut_CGTCAGGTCATGGTCA	-76.7072	E12mut
E12mut_CGTCCATCACTTAAGC	-71.3615	E12mut
E12mut_CGTCTACTCCGCATAA	-77.9924	E12mut
E12mut_CGTGAGCGTAAGAGAG	-78.0742	E12mut
E12mut_CGTGAGCTCTAACTTC	-64.8302	E12mut
E12mut_CGTGTAACAAAGGCGT	-69.597	E12mut
E12mut_CGTGTCTGTCCAGTAT	-53.3299	E12mut
E12mut_CGTTAGACACCACGTG	-75.5801	E12mut
E12mut_CGTTAGAGTGGTTTCA	-58.528	E12mut
E12mut_CTAAGACCAAGGTGTG	-72.8492	E12mut
E12mut_CTAAGACGTTGCGTTA	-77.0343	E12mut
E12mut_CTACACCGTCAATACC	-73.7084	E12mut
E12mut_CTACATTGTACGAAAT	-64.2811	E12mut
E12mut_CTACCCAAGACCTTTG	-79.7342	E12mut
E12mut_CTACCCATCGCCATAA	-54.6721	E12mut
E12mut_CTACCCATCTAACGGT	-55.7567	E12mut
E12mut_CTACGTCAGCGTAGTG	-79.2849	E12mut
E12mut_CTACGTCAGTTCGCAT	-76.1858	E12mut
E12mut_CTACGTCGTGTAATGA	-73.4117	E12mut
E12mut_CTACGTCTCGTGGTCG	-30.3892	E12mut
E12mut_CTAGCCTTCAACGGGA	-72.8425	E12mut
E12mut_CTAGTGATCGTCCAGG	-68.4408	E12mut
E12mut_CTCACACCATGCAACT	-74.9517	E12mut
E12mut_CTCACACGTGATGTGG	-78.3857	E12mut
E12mut_CTCACACTCAGGTTCA	-50.9088	E12mut
E12mut_CTCAGAACATACGCCG	-78.2174	E12mut
E12mut_CTCGAAAAGAGTCGGT	-81.6515	E12mut
E12mut_CTCGAGGAGAACAACT	-56.0011	E12mut
E12mut_CTCGAGGAGAAGGCCT	-69.6332	E12mut
E12mut_CTCGAGGAGCAATCTC	-78.9817	E12mut
E12mut_CTCGAGGGTCATTAGC	-83.2204	E12mut
E12mut_CTCGGAGAGACTAAGT	-52.9349	E12mut
E12mut_CTCGGAGTCCAGAAGG	-75.2084	E12mut
E12mut_CTCGGGAAGCAGATCG	-56.7508	E12mut
E12mut_CTCGTACTCCTTCAAT	-61.046	E12mut
E12mut_CTCGTACTCCTTGCCA	-59.7275	E12mut
E12mut_CTCTAATAGTCGTTTG	-66.5881	E12mut
E12mut_CTCTACGCACGGCTAC	-64.0091	E12mut
E12mut_CTCTGGTAGAACAATC	-56.1142	E12mut
E12mut_CTGAAACCACGGATAG	-69.4091	E12mut
E12mut_CTGAAGTCAGTGGGAT	-60.0162	E12mut
E12mut_CTGATAGAGTCATGCT	-86.4377	E12mut
E12mut_CTGATCCGTTTGTTTC	-76.9965	E12mut
E12mut_CTGCCTAAGGCATGGT	-63.5417	E12mut
E12mut_CTGCCTACACAGCGTC	-74.6696	E12mut
E12mut_CTGCCTAGTAAGTAGT	-76.3138	E12mut
E12mut_CTGCCTATCAGCGACC	-83.2777	E12mut
E12mut_CTGCGGAAGGACGAAA	-61.9368	E12mut
E12mut_CTGGTCTAGGCTACGA	-72.755	E12mut
E12mut_CTGTGCTGTTCCGGCA	-77.4997	E12mut
E12mut_CTGTTTACAATACGCT	-71.577	E12mut
E12mut_CTGTTTATCAGCGACC	-58.4025	E12mut
E12mut_CTTAACTGTGTTCTTT	-63.3133	E12mut
E12mut_CTTAGGAAGTCTCAAC	-73.0669	E12mut
E12mut_CTTAGGACACTGCCAG	-83.9156	E12mut
E12mut_CTTCTCTAGGGATACC	-67.4591	E12mut
E12mut_CTTCTCTCACTTCGAA	-77.4598	E12mut
E12mut_CTTCTCTTCCGGGTGT	-58.7889	E12mut
E12mut_CTTCTCTTCCTCTAGC	-64.0289	E12mut
E12mut_CTTGGCTGTAAATACG	-87.1249	E12mut
E12mut_CTTGGCTGTCGCGGTT	-72.4033	E12mut
E12mut_CTTTGCGAGCGATAGC	-76.4749	E12mut
E12mut_CTTTGCGCATCTCGCT	-56.1983	E12mut
E12mut_CTTTGCGCATGAGCGA	-73.5572	E12mut
E12mut_GAACCTAAGAAAGTGG	-78.6327	E12mut
E12mut_GAACGGACACATCCAA	-79.6128	E12mut
E12mut_GAACGGAGTGTGACGA	-66.02	E12mut
E12mut_GAAGCAGTCAGGATCT	-66.3504	E12mut
E12mut_GAAGCAGTCATAGCAC	-51.0652	E12mut
E12mut_GAATGAATCCTCAACC	-73.1957	E12mut
E12mut_GACACGCGTAAGTGTA	-74.766	E12mut
E12mut_GACAGAGTCTTCATGT	-86.6878	E12mut
E12mut_GACCAATAGCATCATC	-81.7903	E12mut
E12mut_GACCAATCAGAGTGTG	-66.4429	E12mut
E12mut_GACCTGGAGACGCTTT	-77.1846	E12mut
E12mut_GACCTGGAGCAATCTC	-64.924	E12mut
E12mut_GACCTGGAGGCTAGGT	-57.5516	E12mut
E12mut_GACCTGGCAATCTACG	-64.6781	E12mut
E12mut_GACGCGTAGACTAGAT	-40.5965	E12mut
E12mut_GACGGCTGTTCTCATT	-46.4117	E12mut
E12mut_GACGTTACAAAGTGCG	-68.7062	E12mut
E12mut_GACTAACGTAGCTGCC	-59.1868	E12mut
E12mut_GACTACAGTAAAGTCA	-71.6429	E12mut
E12mut_GACTACATCGAGGTAG	-86.2215	E12mut
E12mut_GAGCAGAAGTGAAGAG	-67.3981	E12mut
E12mut_GAGCAGACAGCATACT	-83.0207	E12mut
E12mut_GAGGTGAAGATCTGCT	-77.8315	E12mut
E12mut_GAGGTGACATGGGAAC	-51.7116	E12mut
E12mut_GAGTCCGCAAGCGTAG	-72.3316	E12mut
E12mut_GAGTCCGTCGAACTGT	-69.223	E12mut
E12mut_GATCGCGAGCCACCTG	-84.1828	E12mut
E12mut_GATCGCGGTTCACCTC	-52.5107	E12mut
E12mut_GATCGTAAGATGCCTT	-84.4517	E12mut
E12mut_GATCGTACACGCTTTC	-90.1805	E12mut
E12mut_GATCGTAGTACATCCA	-69.2646	E12mut
E12mut_GATGCTAAGAGGACGG	-80.6335	E12mut
E12mut_GCAATCAGTAGGGTAC	-79.0173	E12mut
E12mut_GCACATACATCCCACT	-90.4885	E12mut
E12mut_GCACTCTAGTGTGGCA	-61.8349	E12mut
E12mut_GCACTCTCAGAGCCAA	-64.5808	E12mut
E12mut_GCACTCTTCCATGAAC	-72.4638	E12mut
E12mut_GCAGTTAAGACACGAC	-55.0411	E12mut
E12mut_GCAGTTAGTTGAGTTC	-60.0605	E12mut
E12mut_GCAGTTATCGGTCTAA	-80.6567	E12mut
E12mut_GCATGATAGACCTTTG	-70.6695	E12mut
E12mut_GCATGTAAGCGAAGGG	-63.2708	E12mut
E12mut_GCATGTACAGATGGCA	-70.6206	E12mut
E12mut_GCGACCAAGCGAGAAA	-69.7883	E12mut
E12mut_GCGACCACAGGGAGAG	-55.0273	E12mut
E12mut_GCGACCAGTAAACCTC	-70.3522	E12mut
E12mut_GCGACCAGTATAGGGC	-77.4344	E12mut
E12mut_GCGACCATCTCCTATA	-66.2331	E12mut
E12mut_GCGAGAACACACCGAC	-54.4689	E12mut
E12mut_GCGCAGTCACAACTGT	-77.2694	E12mut
E12mut_GCGCAGTGTGTCAATC	-67.2904	E12mut
E12mut_GCGCGATAGAGGGCTT	-72.6878	E12mut
E12mut_GCGCGATGTCGCGTGT	-80.3132	E12mut
E12mut_GCGCGATGTTAGTGGG	-94.2192	E12mut
E12mut_GCGGGTTAGTGTTTGC	-71.5128	E12mut
E12mut_GCGGGTTCAAGCCTAT	-63.9692	E12mut
E12mut_GCTCCTAAGAATCTCC	-56.5393	E12mut
E12mut_GCTCTGTTCGTCCGTT	-59.325	E12mut
E12mut_GCTGCAGGTCCAGTGC	-73.7271	E12mut
E12mut_GCTGCGATCTGGTTCC	-61.0715	E12mut
E12mut_GCTGCTTCACAGGAGT	-56.0475	E12mut
E12mut_GCTGGGTTCTCGGACG	-68.0186	E12mut
E12mut_GCTTCCAAGGAACTGC	-53.0711	E12mut
E12mut_GCTTCCAGTCAAGCGA	-70.3434	E12mut
E12mut_GCTTGAAAGTAACCCT	-75.8165	E12mut
E12mut_GCTTGAACACTTGGAT	-73.5348	E12mut
E12mut_GGAAAGCCACTTCTGC	-85.572	E12mut
E12mut_GGAAAGCGTCCGTCAG	-78.7358	E12mut
E12mut_GGAAAGCGTGATGATA	-75.2405	E12mut
E12mut_GGAACTTCAATCAGAA	-59.6647	E12mut
E12mut_GGAACTTGTAAGTGGC	-80.5538	E12mut
E12mut_GGAATAACACCGAATT	-71.3318	E12mut
E12mut_GGACAGAAGCTAGTGG	-71.9757	E12mut
E12mut_GGACAGAAGTGTACTC	-76.5623	E12mut
E12mut_GGACAGACACCAGCAC	-66.4573	E12mut
E12mut_GGACAGATCGGTTCGG	-89.4139	E12mut
E12mut_GGACATTCAAATACAG	-82.5914	E12mut
E12mut_GGACATTGTCCATCCT	-80.6671	E12mut
E12mut_GGACATTGTTCGCTAA	-68.3852	E12mut
E12mut_GGACATTTCACTTACT	-77.725	E12mut
E12mut_GGACGTCAGCTGCCCA	-76.9233	E12mut
E12mut_GGCGACTAGCAGGTCA	-45.2653	E12mut
E12mut_GGCGTGTCACGCCAGT	-68.7979	E12mut
E12mut_GGCTGGTAGCATCATC	-62.1428	E12mut
E12mut_GGCTGGTAGGCAGGTT	-53.2994	E12mut
E12mut_GGCTGGTAGTTACGGG	-66.2336	E12mut
E12mut_GGGAGATAGCTAACAA	-83.2374	E12mut
E12mut_GGGAGATCACGCCAGT	-80.8797	E12mut
E12mut_GGGATGACAAGTTGTC	-71.1596	E12mut
E12mut_GGGATGACAGCGTCCA	-74.6708	E12mut
E12mut_GGGCATCCAACCGCCA	-67.0078	E12mut
E12mut_GGGCATCCAGTCAGCC	-84.3602	E12mut
E12mut_GGGCATCTCTAGCACA	-81.5767	E12mut
E12mut_GGGTCTGCAAAGCAAT	-62.5616	E12mut
E12mut_GGGTCTGTCTCGTTTA	-69.8469	E12mut
E12mut_GGGTTGCGTGAGGGTT	-83.1122	E12mut
E12mut_GGTATTGTCACTCTTA	-67.5923	E12mut
E12mut_GGTGAAGAGACACGAC	-69.946	E12mut
E12mut_GGTGCGTCAACGATCT	-82.9329	E12mut
E12mut_GGTGCGTTCAATACCG	-89.0487	E12mut
E12mut_GGTGTTATCACGAAGG	-91.2387	E12mut
E12mut_GTAACGTCACGGTAAG	-61.5456	E12mut
E12mut_GTAACTGTCTTGGGTA	-55.0047	E12mut
E12mut_GTACTCCGTAGCTGCC	-75.5355	E12mut
E12mut_GTAGGCCAGCAGCGTA	-67.1973	E12mut
E12mut_GTAGTCACACCCAGTG	-75.5741	E12mut
E12mut_GTAGTCAGTCAATACC	-77.026	E12mut
E12mut_GTAGTCATCCGAATGT	-58.75	E12mut
E12mut_GTATCTTAGCCGTCGT	-42.9322	E12mut
E12mut_GTATCTTCAATGGAAT	-75.2089	E12mut
E12mut_GTATCTTGTAGAGTGC	-78.8568	E12mut
E12mut_GTATCTTGTCGCCATG	-82.7364	E12mut
E12mut_GTATTCTCAAACAACA	-79.1485	E12mut
E12mut_GTCACGGAGATCTGCT	-53.0356	E12mut
E12mut_GTCACGGCAGCCAATT	-81.5737	E12mut
E12mut_GTCATTTAGAGACGAA	-93.8873	E12mut
E12mut_GTCATTTGTGGTCCGT	-92.9791	E12mut
E12mut_GTCCTCAAGAGACTTA	-80.8186	E12mut
E12mut_GTCCTCAAGCGAGAAA	-74.8808	E12mut
E12mut_GTCGGGTCATGCAACT	-66.9689	E12mut
E12mut_GTCGTAAAGGCGATAC	-67.4639	E12mut
E12mut_GTCGTAAGTAGCTAAA	-52.5906	E12mut
E12mut_GTCGTAATCTCGTTTA	-54.6859	E12mut
E12mut_GTCTCGTAGAACTGTA	-61.5137	E12mut
E12mut_GTCTCGTCAAACCCAT	-61.9878	E12mut
E12mut_GTCTCGTCAGGAATGC	-76.4357	E12mut
E12mut_GTGAAGGCAAAGGCGT	-83.4615	E12mut
E12mut_GTGAAGGCAAGTTCTG	-81.21	E12mut
E12mut_GTGAAGGGTATCACCA	-56.4045	E12mut
E12mut_GTGCAGCGTAGAGCTG	-61.4346	E12mut
E12mut_GTGCAGCGTTGAACTC	-73.1949	E12mut
E12mut_GTGCATACACCAGATT	-69.7252	E12mut
E12mut_GTGCATAGTCTCTTTA	-80.199	E12mut
E12mut_GTGCGGTTCGGAGCAA	-19.2659	E12mut
E12mut_GTGCTTCGTTACGTCA	-89.717	E12mut
E12mut_GTGGGTCCATTCCTGC	-75.2299	E12mut
E12mut_GTGTTAGAGCACCGTC	-66.9667	E12mut
E12mut_GTGTTAGAGGTGCACA	-58.9157	E12mut
E12mut_GTGTTAGGTCTCTCGT	-92.6734	E12mut
E12mut_GTGTTAGTCAGGCAAG	-63.0625	E12mut
E12mut_GTTAAGCGTCAGCTAT	-75.0127	E12mut
E12mut_GTTAAGCTCAACACCA	-67.496	E12mut
E12mut_GTTAAGCTCCTATTCA	-61.3564	E12mut
E12mut_GTTACAGCATCGACGC	-73.1077	E12mut
E12mut_GTTACAGGTAAGCACG	-68.3879	E12mut
E12mut_GTTACAGTCCGCTGTT	-17.5203	E12mut
E12mut_GTTCATTCACAAGTAA	-61.9684	E12mut
E12mut_GTTCATTGTTAAGATG	-73.0505	E12mut
E12mut_GTTCATTTCTACTTAC	-54.1627	E12mut
E12mut_GTTCGGGGTAATCGTC	-89.2686	E12mut
E12mut_GTTCGGGGTCACACGC	-73.1044	E12mut
E12mut_GTTCTCGCACCAGCAC	-98.2657	E12mut
E12mut_GTTCTCGTCAGTGCAT	-72.0415	E12mut
E12mut_GTTTCTAGTCGCATCG	-64.3058	E12mut
E12mut_GTTTCTATCAAAGTAG	-70.5155	E12mut
E12mut_GTTTCTATCGGAAATA	-63.7869	E12mut
E12mut_TAAACCGGTAGAGTGC	-81.1957	E12mut
E12mut_TAAGAGAAGCTGTTCA	-70.983	E12mut
E12mut_TAAGAGACAGACGCTC	-81.7885	E12mut
E12mut_TAAGAGATCGTCTGAA	-63.5344	E12mut
E12mut_TAAGAGATCTAACCGA	-52.7186	E12mut
E12mut_TAAGCGTGTTCAACCA	-75.6868	E12mut
E12mut_TAAGTGCTCACGACTA	-77.0483	E12mut
E12mut_TAAGTGCTCTGGGCCA	-64.5098	E12mut
E12mut_TACACGAAGCACCGCT	-78.2397	E12mut
E12mut_TACACGAAGTATCTCG	-87.4439	E12mut
E12mut_TACACGAGTAGCGCAA	-75.3718	E12mut
E12mut_TACACGATCCTGTACC	-78.8074	E12mut
E12mut_TACAGTGGTATCACCA	-86.8662	E12mut
E12mut_TACCTATCATATACCG	-92.0268	E12mut
E12mut_TACCTATCATGCTGGC	-66.438	E12mut
E12mut_TACCTTAGTGATGTGG	-74.1384	E12mut
E12mut_TACGGATTCACCATAG	-81.6448	E12mut
E12mut_TACGGATTCACCCGAG	-65.201	E12mut
E12mut_TACGGATTCAGTGTTG	-78.4194	E12mut
E12mut_TACGGGCCATCTATGG	-69.9071	E12mut
E12mut_TACGGGCCATCTCGCT	-77.2183	E12mut
E12mut_TACGGGCTCTGCTGTC	-57.3471	E12mut
E12mut_TACGGTATCTCCTATA	-92.271	E12mut
E12mut_TACTCATCAGCTGGCT	-57.6493	E12mut
E12mut_TACTCGCAGAATTGTG	-68.7483	E12mut
E12mut_TACTTACAGTAGGCCA	-62.5128	E12mut
E12mut_TACTTACCAAGCCGTC	-76.6795	E12mut
E12mut_TACTTACGTATAGGTA	-57.1198	E12mut
E12mut_TACTTACTCAACTCTT	-83.9104	E12mut
E12mut_TACTTGTAGCTAGGCA	-73.0276	E12mut
E12mut_TACTTGTCACCAGTTA	-86.1451	E12mut
E12mut_TACTTGTCAGGAACGT	-55.9274	E12mut
E12mut_TACTTGTGTCCATCCT	-100.397	E12mut
E12mut_TAGAGCTAGTGCGTGA	-63.2832	E12mut
E12mut_TAGAGCTGTGCGCTTG	-60.7417	E12mut
E12mut_TAGAGCTGTTCGCGAC	-69.8102	E12mut
E12mut_TAGGCATCACGCGAAA	-67.8622	E12mut
E12mut_TAGGCATGTCTAGAGG	-48.0769	E12mut
E12mut_TAGTGGTAGATCGATA	-76.3864	E12mut
E12mut_TAGTGGTCAAACTGTC	-87.6372	E12mut
E12mut_TAGTGGTTCTTGTATC	-54.163	E12mut
E12mut_TATCAGGCAATTGCTG	-71.1769	E12mut
E12mut_TATCTCAAGCGAAGGG	-65.9727	E12mut
E12mut_TATCTCACAAATTGCC	-60.0824	E12mut
E12mut_TATGCCCTCCTACAGA	-70.3226	E12mut
E12mut_TATTACCAGGGATCTG	-84.0091	E12mut
E12mut_TATTACCCAGCTCCGA	-78.2377	E12mut
E12mut_TATTACCCATCCCATC	-54.898	E12mut
E12mut_TCAACGACAGATGGGT	-71.6779	E12mut
E12mut_TCAACGATCAGCTTAG	-59.6403	E12mut
E12mut_TCAATCTTCTACGAGT	-59.4025	E12mut
E12mut_TCACAAGAGGGATCTG	-74.0219	E12mut
E12mut_TCACAAGAGTGTCCAT	-70.1813	E12mut
E12mut_TCACGAAAGAGTCGGT	-70.8016	E12mut
E12mut_TCACGAACACCACCAG	-58.4404	E12mut
E12mut_TCACGAAGTCTCAACA	-64.1773	E12mut
E12mut_TCACGAATCGGACAAG	-68.7464	E12mut
E12mut_TCAGATGCACCGTTGG	-79.0361	E12mut
E12mut_TCAGATGGTAAGAGGA	-75.7774	E12mut
E12mut_TCAGCAAAGAGTCTGG	-73.3437	E12mut
E12mut_TCAGCAATCACCTCGT	-75.5058	E12mut
E12mut_TCAGCTCGTTTGCATG	-76.6681	E12mut
E12mut_TCAGGATCACAACGTT	-51.702	E12mut
E12mut_TCAGGATCATGCGCAC	-59.9942	E12mut
E12mut_TCAGGTAAGAGACTTA	-85.0075	E12mut
E12mut_TCAGGTACAACGATCT	-70.6106	E12mut
E12mut_TCAGGTACAAGAAAGG	-64.4914	E12mut
E12mut_TCATTACCAAGAAAGG	-54.9927	E12mut
E12mut_TCATTTGAGCCCAGCT	-67.5713	E12mut
E12mut_TCATTTGAGGGAAACA	-70.2023	E12mut
E12mut_TCATTTGCAAGCGATG	-42.0259	E12mut
E12mut_TCCACACAGAATTGTG	-45.2849	E12mut
E12mut_TCCACACAGACAGAGA	-75.3356	E12mut
E12mut_TCCACACCATAACCTG	-67.9833	E12mut
E12mut_TCCACACGTTCTGGTA	-69.1318	E12mut
E12mut_TCCACACTCGGCATCG	-93.9737	E12mut
E12mut_TCCCGATGTCAGCTAT	-75.123	E12mut
E12mut_TCGAGGCAGGCACATG	-62.593	E12mut
E12mut_TCGCGAGGTGTGTGCC	-58.088	E12mut
E12mut_TCGCGTTTCGGCGGTT	-82.3067	E12mut
E12mut_TCGGGACGTCATATCG	-66.4352	E12mut
E12mut_TCGGGACGTGAGTGAC	-68.6324	E12mut
E12mut_TCGGTAAGTTGGTAAA	-68.1465	E12mut
E12mut_TCGTACCAGGTGCTAG	-74.0117	E12mut
E12mut_TCGTACCCAGCTGCAC	-64.8141	E12mut
E12mut_TCGTACCGTGAGGGAG	-72.879	E12mut
E12mut_TCGTACCTCCTTTCGG	-80.8085	E12mut
E12mut_TCGTACCTCGTAGGTT	-63.5208	E12mut
E12mut_TCGTAGAAGGGTATCG	-70.9676	E12mut
E12mut_TCTATTGAGGAGTTTA	-71.852	E12mut
E12mut_TCTATTGGTCGACTAT	-64.7504	E12mut
E12mut_TCTATTGGTCTTGTCC	-70.1344	E12mut
E12mut_TCTATTGTCTCCAGGG	-58.4832	E12mut
E12mut_TCTCATAAGCGTTGCC	-68.8894	E12mut
E12mut_TCTCATATCATGTCTT	-84.0762	E12mut
E12mut_TCTCATATCGCGGATC	-85.8772	E12mut
E12mut_TCTCTAACACCAGTTA	-86.8568	E12mut
E12mut_TCTGAGACACAGAGGT	-70.3385	E12mut
E12mut_TCTGAGATCAGGATCT	-81.036	E12mut
E12mut_TCTGGAACAGCATGAG	-73.302	E12mut
E12mut_TCTGGAATCTGGTTCC	-72.7731	E12mut
E12mut_TCTTCGGCATTGAGCT	-64.4456	E12mut
E12mut_TCTTCGGTCAATCTCT	-83.0697	E12mut
E12mut_TCTTTCCCAATCCGAT	-80.2124	E12mut
E12mut_TGAAAGACATATGAGA	-82.4232	E12mut
E12mut_TGACAACCACCAGTTA	-69.558	E12mut
E12mut_TGACAACGTACAGTTC	-73.6943	E12mut
E12mut_TGACAACGTGCGATAG	-63.8812	E12mut
E12mut_TGACGGCCAGGGAGAG	-73.1788	E12mut
E12mut_TGACTTTAGGCGTACA	-56.3814	E12mut
E12mut_TGACTTTTCTTCATGT	-74.0696	E12mut
E12mut_TGAGAGGCACCGGAAA	-62.0002	E12mut
E12mut_TGAGAGGGTACTTCTT	-70.5826	E12mut
E12mut_TGAGAGGTCGTTACAG	-53.9737	E12mut
E12mut_TGAGCATCAATGGATA	-65.2048	E12mut
E12mut_TGAGCATTCATCGATG	-83.4595	E12mut
E12mut_TGAGCCGGTAGCGCTC	-64.9382	E12mut
E12mut_TGAGCCGTCACCCGAG	-68.6584	E12mut
E12mut_TGATTTCAGTGTCCCG	-61.2807	E12mut
E12mut_TGCACCTGTAGCTTGT	-83.8653	E12mut
E12mut_TGCCAAAAGTGGGTTG	-78.1736	E12mut
E12mut_TGCCAAATCACTTACT	-74.9582	E12mut
E12mut_TGCCCATAGGATTCGG	-79.9068	E12mut
E12mut_TGCCCTAGTGATGCCC	-77.4314	E12mut
E12mut_TGCGCAGCACGGTTTA	-66.3648	E12mut
E12mut_TGCGCAGGTGGCGAAT	-81.8009	E12mut
E12mut_TGCGGGTAGAGAACAG	-75.7313	E12mut
E12mut_TGCGGGTTCACTATTC	-73.9624	E12mut
E12mut_TGCGTGGCAAGCTGGA	-67.3636	E12mut
E12mut_TGCTACCAGATCTGAA	-77.1857	E12mut
E12mut_TGCTACCAGCTGCGAA	-48.9292	E12mut
E12mut_TGCTGCTTCGTAGGTT	-86.4308	E12mut
E12mut_TGGCCAGAGAGTCTGG	-63.9895	E12mut
E12mut_TGGCCAGTCGGTTCGG	-72.8136	E12mut
E12mut_TGGCCAGTCTGGCGAC	-66.9488	E12mut
E12mut_TGGCTGGCACATCCAA	-79.0794	E12mut
E12mut_TGGTTCCAGCCACTAT	-72.7253	E12mut
E12mut_TGGTTCCCACGAAACG	-89.7318	E12mut
E12mut_TGGTTCCGTTAAAGTG	-69.5105	E12mut
E12mut_TGGTTCCGTTCGGGCT	-61.5336	E12mut
E12mut_TGTATTCTCCTTTCTC	-69.3194	E12mut
E12mut_TGTCCCATCGTGGGAA	-83.5569	E12mut
E12mut_TGTGGTAGTGCGGTAA	-36.4034	E12mut
E12mut_TGTGGTATCGCCATAA	-68.4902	E12mut
E12mut_TGTGTTTAGCACCGTC	-62.5328	E12mut
E12mut_TGTGTTTAGTGTCTCA	-70.6805	E12mut
E12mut_TGTTCCGAGCCGGTAA	-68.5509	E12mut
E12mut_TGTTCCGCATCTGGTA	-59.4797	E12mut
E12mut_TTAACTCAGCATCATC	-55.4712	E12mut
E12mut_TTAGGCATCCTAGGGC	-73.2864	E12mut
E12mut_TTAGTTCAGGCGTACA	-71.4158	E12mut
E12mut_TTAGTTCGTATAGGTA	-73.6372	E12mut
E12mut_TTAGTTCGTGTCCTCT	-71.7855	E12mut
E12mut_TTAGTTCTCTACCAGA	-59.9599	E12mut
E12mut_TTATGCTCATGGTCTA	-81.9047	E12mut
E12mut_TTCCCAGTCGACAGCC	-97.496	E12mut
E12mut_TTCGAAGAGACGCACA	-72.6184	E12mut
E12mut_TTCGAAGGTGAACCTT	-91.0917	E12mut
E12mut_TTCGGTCTCCTTGCCA	-68.251	E12mut
E12mut_TTCTCAATCGTAGATC	-59.2204	E12mut
E12mut_TTCTCCTTCGCATGGC	-74.1022	E12mut
E12mut_TTCTTAGAGACAATAC	-66.6234	E12mut
E12mut_TTCTTAGAGGGTCGAT	-71.2182	E12mut
E12mut_TTGAACGGTCGCGAAA	-82.479	E12mut
E12mut_TTGAACGTCCTGTACC	-83.2525	E12mut
E12mut_TTGACTTAGGAATGGA	-59.7177	E12mut
E12mut_TTGCGTCGTGGACGAT	-75.4813	E12mut
E12mut_TTGCGTCTCCAAATGC	-71.224	E12mut
E12mut_TTGCGTCTCGCTAGCG	-76.9845	E12mut
E12mut_TTGGAACCACGGCGTT	-65.2131	E12mut
E12mut_TTGGAACTCAGCCTAA	-63.7513	E12mut
E12mut_TTGGCAAAGACCGGAT	-88.3741	E12mut
E12mut_TTGGCAATCTCTGTCG	-88.8434	E12mut
E12mut_TTGTAGGAGAGACTAT	-74.6414	E12mut
E12mut_TTTACTGGTACCGTAT	-67.4465	E12mut
E12mut_TTTGCGCAGTTTCCTT	-72.6486	E12mut
E12mut_TTTGCGCCAAAGCAAT	-75.3811	E12mut
E12mut_TTTGCGCCACATGACT	-60.6614	E12mut
E12mut_TTTGCGCGTGCACTTA	-73.5819	E12mut
E12mut_TTTGCGCGTGTTCTTT	-72.6492	E12mut
E12mut_TTTGCGCGTTACTGAC	-69.0149	E12mut
E12mut_TTTGCGCTCGCCAGCA	-84.0256	E12mut
E12mut_TTTGGTTCACTAAGTC	-79.0383	E12mut
E12mut_TTTGGTTTCTGATTCT	-74.5726	E12mut
E12mut_ACGTCAATCACGACTA	-82.5424	E12mut
E12mut_AGAGCGAAGTCAATAG	-69.4415	E12mut
E12mut_CCGTTCATCCCTGACT	-65.6115	E12mut
E12mut_CTTACCGCAGATTGCT	-75.6513	E12mut
E12mut_GCACATAGTCATATGC	1.13144	E12mut
E12mut_TCTCATACACGACGAA	-42.7585	E12mut
E12mut_ACTGCTCAGATAGTCA	-60.913	E12mut
E12mut_TACACGAAGCCACGTC	-51.7939	E12mut
E12mut_TGACAACTCCGTTGTC	-57.0361	E12mut
E12mut_TGAGCCGTCTATCGCC	-44.099	E12mut
E12mut_ACACCGGAGGGATCTG	-86.1311	E12mut
E12mut_ACCCACTGTCGAGATG	-70.3472	E12mut
E12mut_ACCGTAACACCCATGG	-52.2381	E12mut
E12mut_ACCGTAATCTCTGTCG	-77.2458	E12mut
E12mut_ACTATCTGTCTGCAAT	-78.0562	E12mut
E12mut_ACTGAGTGTAGAGTGC	-67.2424	E12mut
E12mut_AGCGTATTCTTCATGT	-74.7938	E12mut
E12mut_AGGTCCGTCTCGCTTG	-84.0117	E12mut
E12mut_AGTAGTCCACTATCTT	-58.9932	E12mut
E12mut_AGTTGGTCATCCGTGG	-86.0519	E12mut
E12mut_ATAACGCGTGTCCTCT	-64.7081	E12mut
E12mut_ATCCGAACAGCATGAG	-79.0536	E12mut
E12mut_CAAGAAAGTATAGTAG	-90.5659	E12mut
E12mut_CACAGGCCAGCTGCTG	-90.1351	E12mut
E12mut_CAGCTGGAGTGCGATG	-66.0893	E12mut
E12mut_CATATGGGTACTCTCC	-61.956	E12mut
E12mut_CCACGGATCACAAACC	-74.1868	E12mut
E12mut_CCGTGGATCCTCTAGC	-80.2956	E12mut
E12mut_CGAATGTCATTTGCCC	-67.6766	E12mut
E12mut_CGCTTCACAACTTGAC	-66.2165	E12mut
E12mut_CGGTTAATCATGTAGC	-71.8107	E12mut
E12mut_CTGAAACGTTCGCTAA	-63.7748	E12mut
E12mut_CTGAAGTGTCGACTAT	-89.9895	E12mut
E12mut_GACTAACTCTGGCGAC	-76.513	E12mut
E12mut_GATCGATAGGGTATCG	-63.2481	E12mut
E12mut_GATCTAGGTACATCCA	-64.4637	E12mut
E12mut_GCTGCGACATCCGGGT	-60.4022	E12mut
E12mut_GCTGCTTAGGCTACGA	-83.0667	E12mut
E12mut_GCTTCCAAGTGGGTTG	-72.8586	E12mut
E12mut_GGACGTCTCGCTTAGA	-65.7352	E12mut
E12mut_GGCGTGTCATCACGAT	-85.7695	E12mut
E12mut_GTCTCGTCATTTCACT	-72.1138	E12mut
E12mut_TACTTACAGGCCATAG	-83.5446	E12mut
E12mut_TATTACCAGCGCCTTG	-79.1209	E12mut
E12mut_TCAGCTCCATATACCG	-56.9685	E12mut
E12mut_TGCCAAATCCAAACAC	-73.1869	E12mut
E12mut_TGCGCAGCAAGCGATG	-73.1295	E12mut
E12mut_TGGTTCCTCCTAGAAC	-68.4753	E12mut
E12mut_TTCTACACACAGACAG	-94.3439	E12mut
E12mut_AAACCTGGTCTCTTAT	-68.9132	E12mut
E12mut_AAACCTGGTTACCGAT	-70.2663	E12mut
E12mut_AAACGGGAGGTCGGAT	-71.9329	E12mut
E12mut_AAAGCAATCGGAAACG	-68.2285	E12mut
E12mut_AAAGTAGTCACATACG	-81.2378	E12mut
E12mut_AAAGTAGTCTACTCAT	-68.4758	E12mut
E12mut_AAATGCCCATTCCTCG	-73.1082	E12mut
E12mut_AACACGTTCTGGGCCA	-77.8739	E12mut
E12mut_AACCGCGTCTGTACGA	-71.1567	E12mut
E12mut_AACTCCCCAGTGGGAT	-91.9208	E12mut
E12mut_AACTCCCTCACTGGGC	-84.8754	E12mut
E12mut_AACTCTTTCCACGACG	-77.4701	E12mut
E12mut_AACTTTCTCAGTGTTG	-74.3496	E12mut
E12mut_AACTTTCTCTGTCCGT	-76.6702	E12mut
E12mut_AAGCCGCCACAACGCC	-81.8943	E12mut
E12mut_AAGCCGCGTGCACGAA	-74.2472	E12mut
E12mut_AAGGAGCAGGCAGTCA	-76.5905	E12mut
E12mut_AAGGAGCTCTGCCAGG	-64.7995	E12mut
E12mut_AAGGCAGGTAGGCTGA	-64.8737	E12mut
E12mut_AAGGCAGGTCGACTGC	-76.3781	E12mut
E12mut_AAGTCTGTCTCACATT	-76.4597	E12mut
E12mut_ACACCAAAGCTCCTCT	-78.5708	E12mut
E12mut_ACACCCTGTGTGCGTC	-57.6902	E12mut
E12mut_ACACCGGAGGAATTAC	-82.4997	E12mut
E12mut_ACAGCCGCACGCCAGT	-62.3282	E12mut
E12mut_ACATACGAGTGTCCCG	-79.2268	E12mut
E12mut_ACATGGTTCCACTGGG	-65.4701	E12mut
E12mut_ACCCACTTCAGATAAG	-57.5921	E12mut
E12mut_ACCGTAAGTCAGAAGC	-73.0121	E12mut
E12mut_ACCTTTAGTGATGCCC	-70.1192	E12mut
E12mut_ACGAGCCAGGGAGTAA	-92.5026	E12mut
E12mut_ACGATACGTCTAGGTT	-66.9862	E12mut
E12mut_ACGATACTCCTGCTTG	-73.9374	E12mut
E12mut_ACGCCAGGTATCGCAT	-78.1459	E12mut
E12mut_ACGCCAGTCTAACTCT	-64.1128	E12mut
E12mut_ACGGAGACAGGAATGC	-60.7429	E12mut
E12mut_ACGGCCAGTATTCTCT	-64.4048	E12mut
E12mut_ACGGGCTAGAGTCTGG	-72.8282	E12mut
E12mut_ACGGGTCTCGGTCTAA	-84.3075	E12mut
E12mut_ACTGATGGTCTGGTCG	-53.9674	E12mut
E12mut_ACTTGTTAGCCGTCGT	-64.7655	E12mut
E12mut_AGAATAGTCCACTCCA	-67.7837	E12mut
E12mut_AGAGCTTAGTCTTGCA	-65.407	E12mut
E12mut_AGATCTGAGCGTCTAT	-89.4743	E12mut
E12mut_AGATTGCCACTTAAGC	-63.7479	E12mut
E12mut_AGCAGCCTCTAGAGTC	-72.2886	E12mut
E12mut_AGCGGTCCAAGTAGTA	-78.204	E12mut
E12mut_AGCGTCGCATCGATGT	-91.7875	E12mut
E12mut_AGCTCCTTCGAATGCT	-70.9337	E12mut
E12mut_AGCTCTCAGATATGCA	-83.0539	E12mut
E12mut_AGCTCTCCAGACGCAA	-63.7148	E12mut
E12mut_AGCTCTCCATGACATC	-91.0142	E12mut
E12mut_AGCTCTCGTGCCTTGG	-63.9931	E12mut
E12mut_AGGCCGTAGGACTGGT	-77.4457	E12mut
E12mut_AGGCCGTCAAGTCTAC	-75.8953	E12mut
E12mut_AGGTCCGTCCGTCAAA	-85.4855	E12mut
E12mut_AGTCTTTGTGAGTATA	-82.2168	E12mut
E12mut_AGTCTTTTCGACGGAA	-86.5965	E12mut
E12mut_AGTGAGGGTGATGTGG	-79.046	E12mut
E12mut_AGTGAGGTCATCTGTT	-77.0547	E12mut
E12mut_AGTGTCAAGGACTGGT	-73.1581	E12mut
E12mut_ATAGACCAGTCTCAAC	-73.3583	E12mut
E12mut_ATCACGATCTGCGACG	-77.1527	E12mut
E12mut_ATCATGGGTGTAACGG	-61.2501	E12mut
E12mut_ATCCGAACATCACGAT	-86.3203	E12mut
E12mut_ATCTGCCAGTACGCCC	-73.4862	E12mut
E12mut_ATCTGCCGTAGGCATG	-65.7182	E12mut
E12mut_ATGCGATCATTATCTC	-82.8189	E12mut
E12mut_ATGCGATGTCATGCAT	-84.0314	E12mut
E12mut_ATGGGAGGTAGAGGAA	-93.7265	E12mut
E12mut_ATTACTCCACGAAACG	-64.2433	E12mut
E12mut_ATTACTCGTAAGTAGT	-60.5007	E12mut
E12mut_ATTACTCTCCTGTACC	-78.3081	E12mut
E12mut_ATTACTCTCTTGTATC	-68.3389	E12mut
E12mut_ATTGGACTCTGGAGCC	-34.4079	E12mut
E12mut_ATTGGTGAGCACACAG	-66.1265	E12mut
E12mut_ATTGGTGAGCGATATA	-51.1528	E12mut
E12mut_ATTGGTGCAGGATTGG	-73.421	E12mut
E12mut_ATTTCTGCAAGGGTCA	-95.4367	E12mut
E12mut_ATTTCTGCACGAAATA	-67.0886	E12mut
E12mut_CAACCAATCGCGATCG	-72.4247	E12mut
E12mut_CAACCTCGTAATAGCA	-82.0976	E12mut
E12mut_CAACCTCGTCTCAACA	-84.2339	E12mut
E12mut_CAACCTCTCTGCCAGG	-60.3471	E12mut
E12mut_CAAGATCCAGATCGGA	-40.7243	E12mut
E12mut_CACAAACAGTTGAGAT	-84.8925	E12mut
E12mut_CACAAACCACACAGAG	-72.8189	E12mut
E12mut_CACAAACCACATTAGC	-12.2712	E12mut
E12mut_CACACAAAGATGCCTT	-44.4048	E12mut
E12mut_CACACAAGTCTACCTC	-32.2329	E12mut
E12mut_CACACCTAGGTGCTAG	-74.1764	E12mut
E12mut_CACAGGCCAGACAGGT	-62.9641	E12mut
E12mut_CACCACTCAATGGATA	-74.8664	E12mut
E12mut_CACCACTCAGATTGCT	-77.5138	E12mut
E12mut_CACCAGGCAATCCGAT	-74.5289	E12mut
E12mut_CACCAGGCACACTGCG	-93.118	E12mut
E12mut_CAGAGAGAGAATTGTG	-71.3633	E12mut
E12mut_CAGAGAGAGAGCTGGT	-58.3179	E12mut
E12mut_CAGATCAGTCTAACGT	-72.7603	E12mut
E12mut_CAGCCGATCATTCACT	-83.2823	E12mut
E12mut_CAGCCGATCGTCTGCT	-63.8469	E12mut
E12mut_CAGTAACCATCAGTCA	-82.436	E12mut
E12mut_CAGTAACGTATATGGA	-80.3656	E12mut
E12mut_CAGTCCTGTATCACCA	-74.9292	E12mut
E12mut_CATATGGCACGGCTAC	-80.4357	E12mut
E12mut_CATATTCCATGCTGGC	-79.4861	E12mut
E12mut_CATCAGAGTAAGAGGA	-73.3183	E12mut
E12mut_CATCCACAGAGACTAT	-87.1814	E12mut
E12mut_CATCCACGTGAGCGAT	-75.6176	E12mut
E12mut_CATCGAAGTAAACACA	-62.8247	E12mut
E12mut_CATGGCGCACACGCTG	-87.7272	E12mut
E12mut_CATGGCGCATCGATTG	-57.48	E12mut
E12mut_CATGGCGGTAAATACG	-99.6914	E12mut
E12mut_CATGGCGTCTCAAACG	-74.0725	E12mut
E12mut_CATTATCTCTGGGCCA	-52.4578	E12mut
E12mut_CATTCGCGTAAAGTCA	-61.2619	E12mut
E12mut_CCAATCCCACCAACCG	-88.8393	E12mut
E12mut_CCACCTAAGGATATAC	-65.1323	E12mut
E12mut_CCACGGAAGTTGAGAT	-70.8962	E12mut
E12mut_CCACTACGTCGCATCG	-44.1996	E12mut
E12mut_CCAGCGAGTCGAGATG	-65.7656	E12mut
E12mut_CCAGCGAGTGCGCTTG	-67.3032	E12mut
E12mut_CCAGCGATCCACGAAT	-77.3927	E12mut
E12mut_CCATGTCAGATATGGT	-67.7116	E12mut
E12mut_CCATGTCGTCTAAACC	-78.6311	E12mut
E12mut_CCCATACGTGTTTGGT	-59.5824	E12mut
E12mut_CCCTCCTCACAGACTT	-78.2062	E12mut
E12mut_CCCTCCTTCCAAAGTC	-76.6844	E12mut
E12mut_CCGGGATCATTAACCG	-82.9029	E12mut
E12mut_CCGGTAGTCAACACAC	-69.1065	E12mut
E12mut_CCGTACTTCAACGCTA	-71.8039	E12mut
E12mut_CCGTGGAGTATTACCG	-72.5625	E12mut
E12mut_CCTACACCAATCGAAA	-86.3827	E12mut
E12mut_CCTAGCTGTGTGAAAT	-51.782	E12mut
E12mut_CCTATTAGTGGTAACG	-82.9586	E12mut
E12mut_CCTTACGTCTTACCTA	-71.8545	E12mut
E12mut_CGACCTTCATCGGACC	-85.4937	E12mut
E12mut_CGACCTTGTAAACACA	-71.2782	E12mut
E12mut_CGAGAAGAGGTGATAT	-75.0071	E12mut
E12mut_CGAGAAGGTGCAGTAG	-76.3088	E12mut
E12mut_CGATCGGAGACTCGGA	-90.0027	E12mut
E12mut_CGATCGGCAGGTGCCT	-75.3249	E12mut
E12mut_CGATGGCAGGGTCGAT	-76.3489	E12mut
E12mut_CGATGTATCTATGTGG	-82.7872	E12mut
E12mut_CGATTGACACATCTTT	-73.9048	E12mut
E12mut_CGCTGGAGTCCGTTAA	-61.4308	E12mut
E12mut_CGCTTCAAGGTGATAT	-95.043	E12mut
E12mut_CGCTTCAAGTGAATTG	-68.8277	E12mut
E12mut_CGCTTCATCTGTTGAG	-81.4353	E12mut
E12mut_CGGACACGTGTTGAGG	-12.2323	E12mut
E12mut_CGGACGTTCCGAAGAG	-84.4912	E12mut
E12mut_CGGAGCTTCAGTCAGT	-61.6375	E12mut
E12mut_CGGAGCTTCGGACAAG	-64.519	E12mut
E12mut_CGGAGTCAGCAGGTCA	-75.7966	E12mut
E12mut_CGGCTAGTCTGAGTGT	-76.8767	E12mut
E12mut_CGTAGCGGTTGGACCC	-75.3083	E12mut
E12mut_CGTAGCGTCACGCGGT	-44.9866	E12mut
E12mut_CGTCAGGCACGGATAG	-73.0971	E12mut
E12mut_CGTCCATAGCTGCCCA	-78.5207	E12mut
E12mut_CGTCCATGTCATCCCT	-101.684	E12mut
E12mut_CGTCTACGTAGCTCCG	-77.0922	E12mut
E12mut_CGTCTACGTGACCAAG	-69.721	E12mut
E12mut_CGTGTCTCATGACATC	-61.3146	E12mut
E12mut_CGTTAGACATGCCACG	-84.9341	E12mut
E12mut_CGTTAGATCTTGAGAC	-84.6979	E12mut
E12mut_CGTTCTGTCTTAACCT	-71.6213	E12mut
E12mut_CTAACTTGTTGAGGTG	-58.1379	E12mut
E12mut_CTAATGGTCCGATATG	-77.1872	E12mut
E12mut_CTACCCATCAGTTTGG	-61.264	E12mut
E12mut_CTACGTCAGAGCTGGT	-44.6387	E12mut
E12mut_CTCAGAAAGTGTCCCG	-76.5422	E12mut
E12mut_CTCAGAACAAGTTGTC	-81.5208	E12mut
E12mut_CTCAGAAGTAAGGATT	-91.8588	E12mut
E12mut_CTCATTAGTTCTCATT	-51.4344	E12mut
E12mut_CTCGAGGAGGCTCTTA	-96.1871	E12mut
E12mut_CTCTAATTCATGTAGC	-66.2846	E12mut
E12mut_CTGAAACTCCCTTGTG	-66.2169	E12mut
E12mut_CTGCCTATCGGTCTAA	-76.315	E12mut
E12mut_CTGCGGACAAAGGTGC	-89.7071	E12mut
E12mut_CTGCTGTTCGCAGGCT	-72.9138	E12mut
E12mut_CTGTGCTCATCGGTTA	-59.4533	E12mut
E12mut_CTGTGCTGTAAGAGAG	-84.5271	E12mut
E12mut_CTGTTTAGTCACACGC	-89.0929	E12mut
E12mut_CTTCTCTAGACGACGT	-78.2019	E12mut
E12mut_CTTTGCGAGGCACATG	-76.3543	E12mut
E12mut_CTTTGCGCAAATCCGT	-89.8489	E12mut
E12mut_GAAACTCGTATGAAAC	-75.034	E12mut
E12mut_GAAATGATCCGAGCCA	-46.1051	E12mut
E12mut_GAACATCCAATGAAAC	-66.7733	E12mut
E12mut_GAACCTAAGATCCCAT	-75.8604	E12mut
E12mut_GAACGGATCGGCGGTT	-33.3348	E12mut
E12mut_GAATAAGTCGGGAGTA	-70.901	E12mut
E12mut_GACCAATCAATTGCTG	-56.5871	E12mut
E12mut_GACGTGCAGCACAGGT	-72.8708	E12mut
E12mut_GACTGCGAGGTAGCTG	-80.2588	E12mut
E12mut_GAGTCCGCATTAACCG	-67.211	E12mut
E12mut_GAGTCCGGTATCTGCA	-81.5274	E12mut
E12mut_GATCGCGAGTGGAGAA	-45.6812	E12mut
E12mut_GATCGTAGTGTGGCTC	-65.3006	E12mut
E12mut_GATGAGGGTCTGGAGA	-75.5223	E12mut
E12mut_GATGAGGTCCAACCAA	-71.9652	E12mut
E12mut_GCAATCAAGGCGTACA	-76.5987	E12mut
E12mut_GCAATCACAATGGAGC	-70.8432	E12mut
E12mut_GCAGCCAAGAGGTTAT	-62.9312	E12mut
E12mut_GCAGTTATCAACGCTA	-73.0894	E12mut
E12mut_GCAGTTATCGAACGGA	-73.0342	E12mut
E12mut_GCAGTTATCTGATACG	-66.5917	E12mut
E12mut_GCATACACAAGTCTAC	-78.1943	E12mut
E12mut_GCATACATCACCACCT	-59.7271	E12mut
E12mut_GCATGATTCGCAAACT	-63.0048	E12mut
E12mut_GCATGCGTCCTTGACC	-74.2528	E12mut
E12mut_GCATGTAAGCGTGTCC	-67.4954	E12mut
E12mut_GCCAAATGTCTTCAAG	-75.634	E12mut
E12mut_GCGAGAAGTTAAAGAC	-77.3472	E12mut
E12mut_GCGCAACAGCGTTCCG	-72.3065	E12mut
E12mut_GCGCAGTAGACGACGT	-78.4002	E12mut
E12mut_GCGGGTTTCGCACTCT	-79.6373	E12mut
E12mut_GCTCTGTAGCGTTCCG	-66.8194	E12mut
E12mut_GCTGCAGAGTGTCCCG	-56.5251	E12mut
E12mut_GCTGCGAAGTCCTCCT	-68.0004	E12mut
E12mut_GCTGCGAGTTGCGTTA	-76.3171	E12mut
E12mut_GCTTCCAGTGGCGAAT	-76.0163	E12mut
E12mut_GCTTGAATCTCGGACG	-70.7704	E12mut
E12mut_GGAACTTTCGCACTCT	-97.9141	E12mut
E12mut_GGACAGACAAACGTGG	-73.2133	E12mut
E12mut_GGACAGACAGCTATTG	-81.0973	E12mut
E12mut_GGACAGATCCCTCAGT	-70.9912	E12mut
E12mut_GGAGCAACAGACGCCT	-82.27	E12mut
E12mut_GGAGCAACATTCTTAC	-83.9151	E12mut
E12mut_GGAGCAATCGCATGGC	-62.0319	E12mut
E12mut_GGATGTTCACGAAGCA	-75.7117	E12mut
E12mut_GGATGTTGTTGGTTTG	-86.8504	E12mut
E12mut_GGATTACAGAGATGAG	-70.9747	E12mut
E12mut_GGATTACTCCAGGGCT	-76.8981	E12mut
E12mut_GGCAATTGTGCGATAG	-73.0379	E12mut
E12mut_GGCGACTCACTATCTT	-70.158	E12mut
E12mut_GGCGTGTTCGATCCCT	-86.4185	E12mut
E12mut_GGCTCGATCATTCACT	-81.843	E12mut
E12mut_GGCTGGTTCACTTCAT	-83.3277	E12mut
E12mut_GGCTGGTTCCTCCTAG	-89.3802	E12mut
E12mut_GGGACCTAGAAGGACA	-66.099	E12mut
E12mut_GGGACCTCAATCTGCA	-81.1119	E12mut
E12mut_GGGTTGCGTTACGACT	-67.9049	E12mut
E12mut_GGTGCGTTCCAAACTG	-82.0861	E12mut
E12mut_GTAACTGGTATTCTCT	-75.9706	E12mut
E12mut_GTACGTACAGTATGCT	-55.6557	E12mut
E12mut_GTACTCCGTATCAGTC	-68.3711	E12mut
E12mut_GTACTTTTCGCCTGTT	-85.3132	E12mut
E12mut_GTACTTTTCTGCGGCA	-73.2177	E12mut
E12mut_GTAGGCCGTACCGGCT	-68.6742	E12mut
E12mut_GTAGTCATCCTTTCTC	-91.8865	E12mut
E12mut_GTCACAAAGACAAAGG	-72.1935	E12mut
E12mut_GTGAAGGGTGGGTATG	-77.6665	E12mut
E12mut_GTGCATATCGCATGAT	-91.1481	E12mut
E12mut_GTGCGGTTCGCGCCAA	-69.328	E12mut
E12mut_GTTAAGCCAAGCCGTC	-85.5884	E12mut
E12mut_GTTAAGCGTTATGCGT	-78.0264	E12mut
E12mut_GTTCGGGGTCTAAACC	-64.3975	E12mut
E12mut_GTTCTCGCAAGTAATG	-77.0817	E12mut
E12mut_TAAACCGCACGTCTCT	-70.5365	E12mut
E12mut_TAAACCGCAGAGTGTG	-79.6795	E12mut
E12mut_TACACGAGTCTAGCCG	-73.0675	E12mut
E12mut_TACCTATCAGTATCTG	-83.289	E12mut
E12mut_TACCTTATCTAACTTC	-74.7954	E12mut
E12mut_TACGGGCGTGACCAAG	-85.6338	E12mut
E12mut_TACGGTAAGAATGTTG	-79.4572	E12mut
E12mut_TACGGTACACAGCCCA	-61.9932	E12mut
E12mut_TACGGTAGTACTTGAC	-57.024	E12mut
E12mut_TACTCGCTCCGCATAA	-79.0681	E12mut
E12mut_TACTTGTAGTGTACCT	-69.1186	E12mut
E12mut_TAGACCACAAGTTAAG	-71.2009	E12mut
E12mut_TAGACCACACACGCTG	-62.115	E12mut
E12mut_TAGACCATCTTTAGGG	-84.9825	E12mut
E12mut_TAGCCGGAGTGACATA	-69.7576	E12mut
E12mut_TAGCCGGGTAGCGCTC	-93.9891	E12mut
E12mut_TATCTCAAGACACTAA	-78.8639	E12mut
E12mut_TATGCCCTCATGCTCC	-82.9155	E12mut
E12mut_TCAATCTAGATGCCTT	-72.1028	E12mut
E12mut_TCAATCTAGTCCATAC	-77.7012	E12mut
E12mut_TCAGCTCAGCTTATCG	-90.6906	E12mut
E12mut_TCAGCTCAGTGACTCT	-69.7442	E12mut
E12mut_TCAGCTCGTAGCGCTC	-83.1456	E12mut
E12mut_TCAGGTAAGCTTCGCG	-80.5212	E12mut
E12mut_TCATTACCATTAACCG	-75.6678	E12mut
E12mut_TCATTTGCAGCCACCA	-76.7726	E12mut
E12mut_TCATTTGGTGCCTTGG	-65.9455	E12mut
E12mut_TCATTTGGTTGCGCAC	-80.5686	E12mut
E12mut_TCCACACAGAGCTATA	-86.9245	E12mut
E12mut_TCGAGGCAGGCAATTA	-83.8788	E12mut
E12mut_TCGAGGCGTGACAAAT	-39.7767	E12mut
E12mut_TCGCGAGCATGCGCAC	-88.3136	E12mut
E12mut_TCGCGAGTCTTAGAGC	-69.8596	E12mut
E12mut_TCGCGTTCATAGAAAC	-54.8967	E12mut
E12mut_TCGTACCAGAAACGCC	-78.2801	E12mut
E12mut_TCGTACCCAACACCTA	-63.3023	E12mut
E12mut_TCGTACCCAGGGTATG	-82.479	E12mut
E12mut_TCTGAGAAGCAGGCTA	-75.2122	E12mut
E12mut_TCTGAGATCTGCGGCA	-69.6059	E12mut
E12mut_TCTTCGGCAGTCGATT	-73.603	E12mut
E12mut_TCTTTCCAGCGAGAAA	-94.2346	E12mut
E12mut_TGACAACTCACAGGCC	-67.6989	E12mut
E12mut_TGACTAGTCCACGTTC	-70.1876	E12mut
E12mut_TGAGCATAGGAATTAC	-86.0057	E12mut
E12mut_TGAGCCGTCGAGCCCA	-49.7331	E12mut
E12mut_TGCCAAAAGTCATGCT	-68.6443	E12mut
E12mut_TGCCAAAAGTGTTAGA	-67.5676	E12mut
E12mut_TGCCAAACATAGAAAC	-70.3374	E12mut
E12mut_TGCCAAAGTTCTGGTA	-72.6493	E12mut
E12mut_TGCCCATCACCAACCG	-68.6333	E12mut
E12mut_TGCCCATGTAGCTCCG	-71.7959	E12mut
E12mut_TGCCCTAAGCAGCCTC	-87.9347	E12mut
E12mut_TGCCCTATCTCCCTGA	-60.0845	E12mut
E12mut_TGCGTGGGTGGTTTCA	-81.3188	E12mut
E12mut_TGCTGCTCAGCTGTGC	-38.6075	E12mut
E12mut_TGCTGCTCATTACCTT	-81.1982	E12mut
E12mut_TGGCCAGGTTACGACT	-35.3431	E12mut
E12mut_TGGCCAGTCAACACGT	-66.4058	E12mut
E12mut_TGGCTGGCAAGGTGTG	-71.1057	E12mut
E12mut_TGGGCGTGTAGGCATG	-77.7341	E12mut
E12mut_TGTCCCAAGGTGCACA	-75.7134	E12mut
E12mut_TGTGGTAAGAGGTTAT	-58.1308	E12mut
E12mut_TGTGGTACATACTACG	-73.7983	E12mut
E12mut_TGTGTTTAGCCAGTAG	-56.1457	E12mut
E12mut_TGTGTTTGTTATCCGA	-70.1111	E12mut
E12mut_TTAGGCAAGATGGCGT	-70.8964	E12mut
E12mut_TTCCCAGAGGCAGGTT	-83.67	E12mut
E12mut_TTCGAAGGTCCAGTAT	-76.2267	E12mut
E12mut_TTCGAAGTCCTTTCTC	-79.3796	E12mut
E12mut_TTCTACATCAACCAAC	-85.186	E12mut
E12mut_TTCTCCTAGCGCCTCA	-85.2132	E12mut
E12mut_TTCTTAGAGATCACGG	-93.2827	E12mut
E12mut_TTGAACGGTGTTTGGT	-42.1268	E12mut
E12mut_TTGCCGTAGCAGCCTC	-90.852	E12mut
E12mut_TTGCCGTTCAATCTCT	-75.9243	E12mut
E12mut_TTGCGTCAGATCCTGT	-75.4484	E12mut
E12mut_TTGTAGGCAGCGAACA	-69.0876	E12mut
E12mut_TTTGGTTGTAGAGTGC	-62.9004	E12mut
E12mut_TTTGTCATCCCACTTG	-89.2218	E12mut
E12mut_CCGTGGACATGGGAAC	-46.5197	E12mut
E12mut_CGAATGTGTTACCAGT	-66.4734	E12mut
E12mut_GATCGATTCCCTTGTG	-42.6635	E12mut
E12mut_GCATGCGGTCATATGC	-62.3169	E12mut
E12mut_TGGTTCCCATATACCG	-44.9984	E12mut
E12mut_AGTGGGATCCAAGTAC	-68.7969	E12mut
E12mut_CACATTTGTTATTCTC	-64.8565	E12mut
E12mut_CTTGGCTAGGCTCAGA	-64.2828	E12mut
E12mut_GCACATATCATTCACT	-83.6236	E12mut
E12mut_TCTGGAAGTAAATACG	-74.051	E12mut
E12mut_TTCTACAGTTCGTCTC	-78.5822	E12mut
E12mut_CATCAGAGTCAGATAA	-35.8938	E12mut
E12mut_ACACTGACAGGCTCAC	-80.1808	E12mut
E12mut_ACAGCCGTCTGAGGGA	-82.9997	E12mut
E12mut_AGAATAGTCCTGCCAT	-58.1772	E12mut
E12mut_AGTAGTCGTCGTTGTA	-90.1925	E12mut
E12mut_ATTTCTGTCGCGTAGC	-66.8284	E12mut
E12mut_CAAGTTGTCAACGGCC	-76.9303	E12mut
E12mut_CACAAACAGTGGGCTA	-89.1736	E12mut
E12mut_CATTATCAGCGCTCCA	-85.5678	E12mut
E12mut_CATTCGCGTACCCAAT	-49.5822	E12mut
E12mut_CCTAGCTCACGGTAGA	-67.3713	E12mut
E12mut_CCTCAGTAGAGTCTGG	-73.7384	E12mut
E12mut_CCTTCCCTCTCAAGTG	-75.4644	E12mut
E12mut_CGCGGTACACGAGGTA	-54.8712	E12mut
E12mut_CGCGGTACACTTCGAA	-73.9461	E12mut
E12mut_CGCTGGAGTCTGCGGT	-63.3108	E12mut
E12mut_CTCCTAGCAGGCTGAA	-81.5347	E12mut
E12mut_CTCGAAACAGTTCCCT	-83.4401	E12mut
E12mut_CTGTGCTCACTTCTGC	-65.6786	E12mut
E12mut_CTTAGGACATGTTCCC	-88.0116	E12mut
E12mut_CTTTGCGAGCCCAACC	-95.0924	E12mut
E12mut_GACTACATCTGTACGA	-77.7629	E12mut
E12mut_GATGCTAAGATCCCGC	-70.2725	E12mut
E12mut_GCAGTTAAGAGGTAGA	-77.9004	E12mut
E12mut_GCTCCTAAGTTGAGTA	-69.9475	E12mut
E12mut_GCTGCTTCAAGGGTCA	-91.8414	E12mut
E12mut_GTACTCCGTATAGTAG	-75.8511	E12mut
E12mut_GTACTTTCATATGCTG	-76.263	E12mut
E12mut_GTTACAGCATTCGACA	-81.4931	E12mut
E12mut_TAAGCGTAGATCACGG	-74.0931	E12mut
E12mut_TACAGTGGTATGCTTG	-75.5583	E12mut
E12mut_TACTTGTTCTAACTGG	-85.224	E12mut
E12mut_TATCAGGAGGCTCAGA	-71.5323	E12mut
E12mut_TCGCGAGGTTGTGGAG	-73.8198	E12mut
E12mut_TCGGGACAGCTGAACG	-78.143	E12mut
E12mut_TCTTTCCGTATGAAAC	-89.6175	E12mut
E12mut_TGCGGGTAGTTTCCTT	-69.7085	E12mut
E12mut_TGCTGCTTCCTTTCGG	-74.0185	E12mut
E12mut_TGGGAAGAGAGTCTGG	-83.1111	E12mut
E12mut_TTATGCTCAGAGCCAA	-73.929	E12mut
E12mut_AAACGGGAGGATCGCA	-69.4938	E12mut
E12mut_AAAGCAATCAGTCCCT	-84.8068	E12mut
E12mut_AAATGCCCAAGCCTAT	-69.1394	E12mut
E12mut_AACGTTGTCTTTAGGG	-76.6989	E12mut
E12mut_AACTCCCCATGCCTTC	-75.9647	E12mut
E12mut_ACAGCTAGTGCACGAA	-85.4864	E12mut
E12mut_ACTGAACGTAGTACCT	-69.7916	E12mut
E12mut_ACTTGTTAGTCATCCA	-70.3987	E12mut
E12mut_AGGGATGTCATGTCCC	-72.5841	E12mut
E12mut_AGTCTTTAGGCATTGG	-70.9438	E12mut
E12mut_ATAGACCTCCTTTCGG	-82.1798	E12mut
E12mut_ATTATCCGTTCGAATC	-75.5631	E12mut
E12mut_CAGCAGCGTCTAGCCG	-88.2101	E12mut
E12mut_CATGGCGAGCACCGCT	-40.3059	E12mut
E12mut_CCAGCGACATGCCACG	-59.3781	E12mut
E12mut_CCCAATCTCGTAGGAG	12.3185	E12mut
E12mut_CCGGTAGGTCCGAGTC	-79.4816	E12mut
E12mut_CCGTTCATCAGCATGT	-81.7581	E12mut
E12mut_CCTCAGTTCAGTTTGG	-48.6433	E12mut
E12mut_CGCGGTACAGGTCCAC	-72.1414	E12mut
E12mut_CGCTATCCAGCCTTTC	-30.3973	E12mut
E12mut_CTAATGGCAGTATCTG	-75.7198	E12mut
E12mut_CTAGTGATCACCCGAG	-73.7049	E12mut
E12mut_CTGAAACCATTCCTGC	-77.1763	E12mut
E12mut_GCGCAGTTCAAACAAG	-77.5647	E12mut
E12mut_GGAGCAATCTGCTGTC	-81.1263	E12mut
E12mut_GGCGACTAGCGCTTAT	-74.3375	E12mut
E12mut_GGCGACTCATGCCACG	-58.1437	E12mut
E12mut_GTCAAGTTCCAGTAGT	-78.1023	E12mut
E12mut_GTCATTTTCGCGATCG	-76.7262	E12mut
E12mut_GTTCGGGTCTTTCCTC	-70.1588	E12mut
E12mut_TGACAACTCATGTGGT	-72.3627	E12mut
E12mut_TGCTGCTAGGTTCCTA	-74.1811	E12mut
E12mut_TGTGTTTGTGAGTGAC	-39.9008	E12mut
E12mut_TTGTAGGTCGTACGGC	-84.7494	E12mut
E12mut_CAGAGAGTCTATCCTA	-8.94588	E12mut
E12mut_TGCCAAAAGCCGCCTA	-47.3228	E12mut
E12mut_AAAGATGCAATAGCGG	-28.1959	E12mut
E12mut_ACACTGACAGTGGAGT	-78.557	E12mut
E12mut_AGGCCACGTACGACCC	-79.6431	E12mut
E12mut_ATCGAGTGTCTACCTC	-23.2794	E12mut
E12mut_CACAGTATCACTTATC	-83.8264	E12mut
E12mut_CGCTGGACACCGAATT	-78.9289	E12mut
E12mut_CTACACCTCGGCCGAT	-83.3021	E12mut
E12mut_GACCAATCAACACCCG	-31.2816	E12mut
E12mut_GCTCCTACACGTGAGA	-27.1676	E12mut
E12mut_GTCACAAGTAAGGGCT	-41.4377	E12mut
E12mut_GTGCATATCACGCGGT	-23.0199	E12mut
E12mut_TAAACCGGTAGAAAGG	-29.0099	E12mut
E12het_AAACGGGTCGTAGATC	-65.1084	E12het
E12het_AACTCTTTCAGCATGT	-94.4841	E12het
E12het_AACTCTTTCTCGGACG	-77.1028	E12het
E12het_ATAGACCCACAAGTAA	-62.8855	E12het
E12het_ATCCACCGTACGCACC	-64.9375	E12het
E12het_ATCCGAACAGTCCTTC	-64.0354	E12het
E12het_ATGCGATCAAGGTTCT	-54.4044	E12het
E12het_ATGGGAGTCCTGTACC	-54.7164	E12het
E12het_ATTTCTGAGTGCCATT	-86.5448	E12het
E12het_CGGAGCTTCAGGCAAG	-91.0939	E12het
E12het_CGTGTAAGTAGTGAAT	-58.0126	E12het
E12het_CTACACCGTAAGAGAG	-77.52	E12het
E12het_CTCACACAGCTGCCCA	-78.2513	E12het
E12het_CTGAAGTCACTTAACG	-79.884	E12het
E12het_GAGGTGACAGTCAGAG	-76.9051	E12het
E12het_GCAATCATCACCCTCA	-80.8287	E12het
E12het_GGAAAGCCACGTCTCT	-78.9457	E12het
E12het_GGAATAAAGACGACGT	-37.8384	E12het
E12het_GGATTACTCGAATGGG	-89.3645	E12het
E12het_GGCTCGATCCGATATG	-75.5478	E12het
E12het_GGGACCTAGTTACGGG	-79.406	E12het
E12het_GGGATGAAGTCCAGGA	-77.2361	E12het
E12het_GGTATTGGTCGGCTCA	-80.1736	E12het
E12het_GTCAAGTCAGCCAGAA	-67.2957	E12het
E12het_GTCAAGTGTGCTTCTC	-82.9594	E12het
E12het_GTGCATAAGCTGAACG	-64.2605	E12het
E12het_TCGTAGAGTGCAGTAG	-26.9952	E12het
E12het_TGACGGCTCCGCATCT	-86.7815	E12het
E12het_TGACTAGTCTTACCGC	-90.0416	E12het
E12het_TGCGTGGCACGAGGTA	-67.7496	E12het
E12het_TTCTACAGTGTGACGA	-49.6721	E12het
E12het_TTCTCCTCAAACTGTC	-82.1334	E12het
E12het_AAACCTGAGATGAGAG	-74.5067	E12het
E12het_AAACCTGCATGGTTGT	-46.8926	E12het
E12het_AAACGGGAGTCAATAG	-88.8143	E12het
E12het_AAACGGGAGTGGGTTG	-58.445	E12het
E12het_AAACGGGGTACCAGTT	-83.6781	E12het
E12het_AAACGGGTCTTTAGGG	-78.2716	E12het
E12het_AAAGATGCATATGAGA	-76.959	E12het
E12het_AAAGTAGTCAACCAAC	-76.8547	E12het
E12het_AACACGTTCCGCAGTG	-72.4277	E12het
E12het_AACCGCGTCACTATTC	-71.8161	E12het
E12het_AACCGCGTCCGGCACA	-69.9352	E12het
E12het_AACCGCGTCTAAGCCA	-67.2611	E12het
E12het_AACGTTGCACTTACGA	-65.1527	E12het
E12het_AACGTTGGTTCGTGAT	-68.7106	E12het
E12het_AACTCAGCAGACAAGC	-81.1087	E12het
E12het_AACTCAGGTAGTAGTA	-82.1766	E12het
E12het_AACTCAGTCTATCGCC	-76.6276	E12het
E12het_AACTCCCTCTTGGGTA	-74.3348	E12het
E12het_AACTCTTAGGACGAAA	-53.0178	E12het
E12het_AACTCTTGTAAGCACG	-51.2012	E12het
E12het_AACTTTCCACGAGGTA	-83.73	E12het
E12het_AACTTTCCACGGCGTT	-71.8026	E12het
E12het_AAGACCTTCAAACGGG	-68.975	E12het
E12het_AAGCCGCCACCGATAT	-81.5414	E12het
E12het_AAGCCGCTCATGCAAC	-74.1662	E12het
E12het_AAGGTTCCACCATCCT	-87.6383	E12het
E12het_AAGGTTCTCTACCAGA	-81.4618	E12het
E12het_AAGTCTGCACCAGCAC	-73.8627	E12het
E12het_AATCCAGAGAGTTGGC	-74.6898	E12het
E12het_ACACCAACAATGAAAC	-82.3479	E12het
E12het_ACACCAAGTCAATACC	-74.3296	E12het
E12het_ACACTGATCAGCTCGG	-70.7271	E12het
E12het_ACACTGATCTTCGGTC	-75.4365	E12het
E12het_ACAGCTAGTTACCAGT	-91.6152	E12het
E12het_ACATACGGTCTCGTTC	-51.1161	E12het
E12het_ACATCAGCATTATCTC	-82.091	E12het
E12het_ACATCAGTCAACCATG	-72.0302	E12het
E12het_ACCCACTGTTGGTGGA	-88.3261	E12het
E12het_ACCTTTAAGAACTGTA	-72.2729	E12het
E12het_ACGAGCCCACGTAAGG	-74.8974	E12het
E12het_ACGAGCCGTTTGGGCC	-52.7104	E12het
E12het_ACGAGGAAGATGTGGC	-67.9066	E12het
E12het_ACGAGGAGTGTAACGG	-57.9813	E12het
E12het_ACGATGTCAAGCCATT	-71.854	E12het
E12het_ACGATGTCAGTCCTTC	-88.5966	E12het
E12het_ACGATGTTCGTCACGG	-81.3271	E12het
E12het_ACGCAGCAGCGATAGC	-65.3775	E12het
E12het_ACGCCAGCAAACAACA	-74.0808	E12het
E12het_ACGGAGAGTTTCCACC	-63.4004	E12het
E12het_ACGGCCAAGAGTGAGA	-73.8307	E12het
E12het_ACGGCCACACACCGAC	-74.5772	E12het
E12het_ACGGGCTCAGGGTATG	-62.2617	E12het
E12het_ACGGGTCCATTCTCAT	-53.1192	E12het
E12het_ACGGGTCTCTCTAGGA	-55.4955	E12het
E12het_ACGGGTCTCTGGGCCA	-87.2119	E12het
E12het_ACTATCTCAGTCTTCC	-85.9796	E12het
E12het_ACTATCTCATGTCTCC	-49.7972	E12het
E12het_ACTGAGTGTATCACCA	-71.2043	E12het
E12het_ACTGAGTTCAACCAAC	-74.5146	E12het
E12het_ACTGATGAGACTACAA	-80.6072	E12het
E12het_ACTGATGCACCAACCG	-76.2682	E12het
E12het_ACTGATGGTCCTCTTG	-62.6297	E12het
E12het_ACTGCTCAGAAGCCCA	-45.4383	E12het
E12het_ACTGCTCAGTTTCCTT	-70.72	E12het
E12het_ACTGCTCGTTAAAGTG	-68.6369	E12het
E12het_ACTGCTCTCAACCAAC	-44.1752	E12het
E12het_ACTGCTCTCGCATGAT	-76.4272	E12het
E12het_ACTTACTGTAATAGCA	-62.0385	E12het
E12het_ACTTACTGTATCACCA	-68.2325	E12het
E12het_ACTTGTTAGGCCCTTG	-62.0153	E12het
E12het_ACTTGTTGTGCCTGTG	-70.9372	E12het
E12het_ACTTGTTGTGCCTTGG	-82.8167	E12het
E12het_ACTTTCAGTCAGGACA	-70.0836	E12het
E12het_ACTTTCAGTGACAAAT	-80.6538	E12het
E12het_AGACGTTCAATAAGCA	-79.5206	E12het
E12het_AGACGTTGTATAATGG	-51.3825	E12het
E12het_AGACGTTGTTAAAGTG	-63.827	E12het
E12het_AGAGCGATCGTTTAGG	-71.9713	E12het
E12het_AGAGTGGTCGTCACGG	-87.7947	E12het
E12het_AGATCTGAGAAGAAGC	-60.47	E12het
E12het_AGATCTGAGTTGCAGG	-77.0019	E12het
E12het_AGATCTGCAATCAGAA	-58.9512	E12het
E12het_AGATCTGTCTTGTCAT	-77.4401	E12het
E12het_AGCATACTCAAACCAC	-77.9592	E12het
E12het_AGCGTCGCATGGTCAT	-72.8592	E12het
E12het_AGCGTCGGTGATGTGG	-81.9267	E12het
E12het_AGCGTCGGTGTCAATC	-84.6864	E12het
E12het_AGCGTCGTCTCTGTCG	-89.9248	E12het
E12het_AGCTCCTCATTAGCCA	-63.8959	E12het
E12het_AGCTCCTTCAAACCGT	-47.5398	E12het
E12het_AGGCCGTCACAAGCCC	-82.1431	E12het
E12het_AGGCCGTCAGTGGAGT	-68.6767	E12het
E12het_AGGGAGTGTTGGGACA	-82.1726	E12het
E12het_AGGGATGCATTGGTAC	-58.4725	E12het
E12het_AGGGATGGTTTGTTGG	-66.6905	E12het
E12het_AGGGTGAAGATGTAAC	-61.1285	E12het
E12het_AGGGTGATCCAGATCA	-63.0547	E12het
E12het_AGTAGTCTCAGTCAGT	-68.2897	E12het
E12het_AGTCTTTTCCCAAGAT	-68.8329	E12het
E12het_AGTGAGGGTCGGCACT	-55.9544	E12het
E12het_AGTTGGTGTTAAAGTG	-70.9438	E12het
E12het_ATAACGCCACCGTTGG	-45.8013	E12het
E12het_ATCACGAGTGGGTCAA	-78.5698	E12het
E12het_ATCATGGTCGTAGGAG	-40.4642	E12het
E12het_ATCCACCAGTCGTTTG	-65.3167	E12het
E12het_ATCCACCTCCGCAGTG	-76.7767	E12het
E12het_ATCCGAAGTATGAATG	-80.8189	E12het
E12het_ATCCGAATCTCGAGTA	-72.8004	E12het
E12het_ATCGAGTAGTGTGGCA	-62.7567	E12het
E12het_ATCTACTTCATGTGGT	-55.2283	E12het
E12het_ATCTGCCTCAAAGTAG	-63.3729	E12het
E12het_ATGGGAGCATGACATC	-75.8178	E12het
E12het_ATGTGTGTCCAAGCCG	-77.0517	E12het
E12het_ATTACTCTCGGCGCAT	-60.9389	E12het
E12het_ATTATCCCAGCCTTTC	-52.0901	E12het
E12het_ATTATCCGTAGAGCTG	-61.9075	E12het
E12het_ATTCTACTCCTGCCAT	-73.3263	E12het
E12het_ATTGGACGTACCATCA	-54.5918	E12het
E12het_ATTGGTGGTGATAAGT	-77.4093	E12het
E12het_CAACCAAAGCGTGAAC	-87.4689	E12het
E12het_CAACCAATCACATGCA	-70.5468	E12het
E12het_CAACCAATCACTCCTG	-59.4007	E12het
E12het_CAAGTTGAGTACGATA	-65.9019	E12het
E12het_CAAGTTGGTTTGACAC	-45.2948	E12het
E12het_CACACAAAGTAACCCT	-64.7674	E12het
E12het_CACACAACAGCTTAAC	-74.3582	E12het
E12het_CACAGTAAGTGGGCTA	-61.8358	E12het
E12het_CACATAGTCCTGCAGG	-78.7778	E12het
E12het_CACCACTCAGTACACT	-86.128	E12het
E12het_CACCACTGTAGATTAG	-77.8593	E12het
E12het_CACCAGGCATTGGTAC	-62.9332	E12het
E12het_CACCTTGCATCCTTGC	-77.6473	E12het
E12het_CACCTTGGTCGAAAGC	-38.9906	E12het
E12het_CAGAATCAGTTTCCTT	-49.5494	E12het
E12het_CAGATCATCTCAACTT	-51.5098	E12het
E12het_CAGCAGCCACAAGTAA	-69.9988	E12het
E12het_CAGCAGCCATAGGATA	-81.4025	E12het
E12het_CAGCATACAGGTGGAT	-65.9922	E12het
E12het_CAGCATACATGGTCTA	-68.1188	E12het
E12het_CAGCATACATTGGGCC	-84.5193	E12het
E12het_CAGCATAGTGTAACGG	-51.1819	E12het
E12het_CAGCGACTCAGTTGAC	-75.625	E12het
E12het_CAGCTAATCCAAGCCG	-83.4837	E12het
E12het_CAGGTGCAGTCCGGTC	-83.3067	E12het
E12het_CAGTAACCACGGTGTC	-49.8251	E12het
E12het_CATATGGGTAAGAGGA	-38.4675	E12het
E12het_CATCCACAGCGCTTAT	-40.496	E12het
E12het_CATCCACCAAACCTAC	-64.3644	E12het
E12het_CATCGAAAGCGATGAC	-94.6449	E12het
E12het_CATCGGGTCCACTCCA	-62.4556	E12het
E12het_CATGCCTTCCCGGATG	-55.6767	E12het
E12het_CATTATCGTGGTAACG	-68.3503	E12het
E12het_CATTCGCAGTCATGCT	-66.6714	E12het
E12het_CATTCGCGTTTAAGCC	-96.433	E12het
E12het_CCAATCCCACCAACCG	-69.7881	E12het
E12het_CCAATCCTCTAACTGG	-24.7912	E12het
E12het_CCACTACAGAACAATC	-61.2941	E12het
E12het_CCAGCGATCTATCCTA	-46.4359	E12het
E12het_CCATGTCTCAGGCAAG	-55.0901	E12het
E12het_CCATGTCTCCTGCCAT	-69.7522	E12het
E12het_CCATGTCTCTTCCTTC	-96.9585	E12het
E12het_CCATTCGTCCTCAACC	-62.1076	E12het
E12het_CCCATACCACGTCAGC	-74.234	E12het
E12het_CCCTCCTAGGAATGGA	-73.2303	E12het
E12het_CCCTCCTAGTACATGA	-77.4718	E12het
E12het_CCCTCCTGTCCGAATT	-80.8207	E12het
E12het_CCCTCCTTCACCCGAG	-80.5578	E12het
E12het_CCGGGATCAAGCGAGT	-69.3922	E12het
E12het_CCGGTAGAGTCATGCT	-77.2828	E12het
E12het_CCGTACTAGGGATGGG	-73.2252	E12het
E12het_CCGTACTTCTATGTGG	-80.306	E12het
E12het_CCGTTCATCATCATTC	-76.2809	E12het
E12het_CCTAAAGCAAAGCAAT	-55.8646	E12het
E12het_CCTAAAGCAGGGAGAG	-59.4938	E12het
E12het_CCTACACCACGGCTAC	-69.121	E12het
E12het_CCTAGCTGTTCACCTC	-64.8519	E12het
E12het_CCTCAGTAGAGTCTGG	-66.7636	E12het
E12het_CCTCAGTAGCCACGTC	-65.7435	E12het
E12het_CCTCTGACAATAAGCA	-84.4731	E12het
E12het_CCTCTGAGTATAGTAG	-96.2887	E12het
E12het_CCTCTGAGTGGCTCCA	-72.0134	E12het
E12het_CCTTACGGTTTAGCTG	-78.1886	E12het
E12het_CCTTCCCAGATACACA	-87.5648	E12het
E12het_CCTTCCCAGGCTCAGA	-31.8118	E12het
E12het_CCTTCGATCTACTCAT	-68.5061	E12het
E12het_CCTTTCTCACACAGAG	-79.8993	E12het
E12het_CGAACATAGAGTAAGG	-79.4412	E12het
E12het_CGAACATTCCGTTGTC	-78.185	E12het
E12het_CGAATGTGTAGAGTGC	-68.5619	E12het
E12het_CGACTTCAGAGCAATT	-62.0806	E12het
E12het_CGAGAAGCATGCAATC	-39.7932	E12het
E12het_CGAGCACAGGCTAGGT	-53.345	E12het
E12het_CGAGCCATCCAAATGC	-77.4548	E12het
E12het_CGATGTAGTCGAACAG	-66.147	E12het
E12het_CGATGTAGTTATGCGT	-81.4674	E12het
E12het_CGATTGACAACACCCG	-73.6792	E12het
E12het_CGATTGATCTCCTATA	-88.2318	E12het
E12het_CGCCAAGCATAACCTG	-78.5237	E12het
E12het_CGCCAAGGTGCATCTA	-88.6537	E12het
E12het_CGCGGTATCCAACCAA	-64.4012	E12het
E12het_CGCGGTATCTCGATGA	-86.9525	E12het
E12het_CGCGTTTGTTGTACAC	-65.3871	E12het
E12het_CGCTATCAGTCCATAC	-82.8551	E12het
E12het_CGCTATCGTCCGAACC	-84.608	E12het
E12het_CGCTTCATCTGAAAGA	-66.8947	E12het
E12het_CGGACTGAGCAGCCTC	-86.264	E12het
E12het_CGGACTGAGCCAGAAC	-39.8518	E12het
E12het_CGGACTGGTTGTCTTT	-72.3608	E12het
E12het_CGGAGCTAGGCGTACA	-65.7147	E12het
E12het_CGGAGCTCACCAGCAC	-51.7731	E12het
E12het_CGGAGCTCATGGAATA	-73.5599	E12het
E12het_CGGCTAGGTCAGAATA	-88.2595	E12het
E12het_CGGGTCAGTCGCCATG	-69.2958	E12het
E12het_CGTAGGCCATATGGTC	-73.1965	E12het
E12het_CGTCACTTCTTCAACT	-76.7656	E12het
E12het_CGTCCATAGTCAATAG	-77.0395	E12het
E12het_CGTGTAACATCCAACA	-50.0671	E12het
E12het_CGTGTAACATTGCGGC	-67.8921	E12het
E12het_CGTGTAAGTGTTCTTT	-88.3948	E12het
E12het_CGTGTAAGTTTAGCTG	-74.7801	E12het
E12het_CGTGTAATCACAGGCC	-78.0778	E12het
E12het_CGTGTCTCACATTTCT	-76.5984	E12het
E12het_CGTTAGACACATGACT	-63.1847	E12het
E12het_CGTTAGACATCACGAT	-75.8826	E12het
E12het_CGTTAGAGTACAGTTC	-73.6273	E12het
E12het_CGTTGGGAGCCGGTAA	-61.9094	E12het
E12het_CGTTGGGAGCTGGAAC	-68.2385	E12het
E12het_CTAACTTGTTGGAGGT	-72.5705	E12het
E12het_CTAATGGCACACCGAC	-73.1632	E12het
E12het_CTACACCAGCAGGCTA	-68.0184	E12het
E12het_CTACCCAAGACCGGAT	-78.7949	E12het
E12het_CTAGAGTTCAGCACAT	-57.0431	E12het
E12het_CTAGCCTCAAGCGCTC	-72.8655	E12het
E12het_CTAGCCTTCGCCTGTT	-78.3398	E12het
E12het_CTAGTGACAAGTCTGT	-74.2982	E12het
E12het_CTCACACCAGCCTGTG	-79.0335	E12het
E12het_CTCAGAAAGCGATGAC	-67.3359	E12het
E12het_CTCATTAGTTGTTTGG	-76.1811	E12het
E12het_CTCCTAGGTCGGCTCA	-79.7281	E12het
E12het_CTCCTAGGTGCCTGTG	-69.9521	E12het
E12het_CTCGAAATCAATCTCT	-62.6292	E12het
E12het_CTCGAGGAGTGAACAT	-61.2997	E12het
E12het_CTCGAGGCAGCTTAAC	-66.5766	E12het
E12het_CTCGGAGTCAGTACGT	-86.3168	E12het
E12het_CTCGGAGTCCAGAGGA	-73.3087	E12het
E12het_CTCGGGACAGAAGCAC	-69.0395	E12het
E12het_CTCGTACTCGCTTGTC	-69.6614	E12het
E12het_CTCGTCACAATCTACG	-50.6443	E12het
E12het_CTCTACGGTCGAGTTT	-85.685	E12het
E12het_CTGAAACAGCACCGCT	-69.3371	E12het
E12het_CTGAAACCAGCTCGCA	-73.3765	E12het
E12het_CTGAAACCATCAGTAC	-70.2274	E12het
E12het_CTGAAGTAGGCAGGTT	-81.0668	E12het
E12het_CTGAAGTGTTGTGGAG	-90.1351	E12het
E12het_CTGAAGTTCCACTGGG	-83.0563	E12het
E12het_CTGATAGCACTAGTAC	-73.704	E12het
E12het_CTGATAGCATCGGAAG	-73.9923	E12het
E12het_CTGATCCCAAGAGGCT	-82.2136	E12het
E12het_CTGCCTATCCTGCTTG	-75.1475	E12het
E12het_CTGCTGTAGCTGTTCA	-83.2679	E12het
E12het_CTGCTGTAGGGTATCG	-75.5543	E12het
E12het_CTGCTGTCAGCCAGAA	-54.3572	E12het
E12het_CTGCTGTTCAAACCGT	-65.8771	E12het
E12het_CTGGTCTCACAGGAGT	-79.6886	E12het
E12het_CTGGTCTCAGCTGTTA	-64.9218	E12het
E12het_CTGGTCTTCATGTCCC	-74.6365	E12het
E12het_CTGTGCTCAATCACAC	-73.5869	E12het
E12het_CTTAACTCAAGAAGAG	-67.3685	E12het
E12het_CTTAACTCATGATCCA	-79.5573	E12het
E12het_CTTAACTTCACCACCT	-72.7287	E12het
E12het_CTTACCGCAAACGTGG	-82.0615	E12het
E12het_CTTAGGACAATGAATG	-56.9466	E12het
E12het_CTTCTCTCAAGTTGTC	-71.2653	E12het
E12het_CTTGGCTAGCAATCTC	-72.8622	E12het
E12het_CTTGGCTAGGCTAGCA	-80.7314	E12het
E12het_CTTGGCTCAGGGTTAG	-56.8732	E12het
E12het_CTTGGCTGTCCATCCT	-56.5318	E12het
E12het_CTTTGCGTCGTGGACC	-73.2852	E12het
E12het_GAAACTCCAAGACACG	-68.6406	E12het
E12het_GAAACTCTCACGAAGG	-70.275	E12het
E12het_GAAACTCTCAGAAATG	-74.9833	E12het
E12het_GAACATCAGACCCACC	-60.9548	E12het
E12het_GAACATCCAGACTCGC	-77.3029	E12het
E12het_GAACCTAGTCTTCAAG	-71.6351	E12het
E12het_GAAGCAGTCTCGCTTG	-56.5758	E12het
E12het_GAATAAGAGATGCGAC	-55.0143	E12het
E12het_GAATAAGAGTCTTGCA	-88.0119	E12het
E12het_GAATAAGTCACGGTTA	-65.6326	E12het
E12het_GAATGAAAGTGTCCCG	-94.4357	E12het
E12het_GAATGAAGTAGCCTAT	-74.2367	E12het
E12het_GACACGCAGTACACCT	-73.4958	E12het
E12het_GACACGCGTCATTAGC	-99.1744	E12het
E12het_GACAGAGAGACCTTTG	-75.7455	E12het
E12het_GACCAATCAAGCGATG	-66.949	E12het
E12het_GACGCGTCACCTATCC	-69.8605	E12het
E12het_GACGGCTAGCTGTTCA	-39.3178	E12het
E12het_GACGGCTGTGTCCTCT	-73.419	E12het
E12het_GACTAACTCTCGTTTA	-70.4058	E12het
E12het_GACTGCGGTTCGGGCT	-78.9435	E12het
E12het_GACTGCGTCCTTGGTC	-67.3369	E12het
E12het_GACTGCGTCTGCGGCA	-95.0398	E12het
E12het_GAGCAGAAGACAGAGA	-47.8763	E12het
E12het_GAGCAGAGTACTCTCC	-69.8211	E12het
E12het_GAGGTGAGTAAGTGGC	-76.3049	E12het
E12het_GAGGTGATCAAACGGG	-77.8658	E12het
E12het_GAGGTGATCCTAGTGA	-68.6793	E12het
E12het_GAGGTGATCGACCAGC	-78.5962	E12het
E12het_GAGTCCGAGATGTCGG	-89.3407	E12het
E12het_GATCAGTAGGATGGAA	-59.534	E12het
E12het_GATCAGTAGGCGATAC	-73.4973	E12het
E12het_GATCAGTCATATGCTG	-60.1237	E12het
E12het_GATCGTAGTATAGGGC	-81.2203	E12het
E12het_GATCGTAGTGTGACGA	-67.7395	E12het
E12het_GATCTAGAGGTGATTA	-76.6093	E12het
E12het_GATCTAGCAAGCGCTC	-81.982	E12het
E12het_GATCTAGGTGAGGGTT	-84.7134	E12het
E12het_GATGAAAGTAATCACC	-82.662	E12het
E12het_GATGAGGCATCAGTAC	-72.6792	E12het
E12het_GATGCTAGTGCCTTGG	-76.9153	E12het
E12het_GATGCTAGTGTTCGAT	-55.665	E12het
E12het_GCAATCACACGCCAGT	-64.45	E12het
E12het_GCAATCATCGGTTCGG	-70.7113	E12het
E12het_GCACATACAGCTATTG	-79.9627	E12het
E12het_GCACATATCACCGGGT	-67.5905	E12het
E12het_GCAGTTAAGGAGCGTT	-69.8457	E12het
E12het_GCATGATGTTACCAGT	-87.5837	E12het
E12het_GCATGCGCATCCGCGA	-80.0168	E12het
E12het_GCCAAATCACCTCGGA	-90.4838	E12het
E12het_GCCTCTATCTTCGAGA	-73.4878	E12het
E12het_GCGCAACCATACAGCT	-69.8143	E12het
E12het_GCGCAACGTGCAACGA	-76.9398	E12het
E12het_GCGCAACTCCTCCTAG	-59.1325	E12het
E12het_GCGCAGTAGTGACTCT	-76.3332	E12het
E12het_GCGCAGTTCTCCGGTT	-97.5158	E12het
E12het_GCGCCAAAGCACCGTC	-62.8419	E12het
E12het_GCGCCAAGTTAAGACA	-77.7454	E12het
E12het_GCGCGATTCGCGTAGC	-63.2956	E12het
E12het_GCGGGTTGTGGTACAG	-52.8494	E12het
E12het_GCGGGTTGTTCAGGCC	-67.6126	E12het
E12het_GCTCCTAAGGGAGTAA	-87.3349	E12het
E12het_GCTCCTATCGTTTATC	-72.6565	E12het
E12het_GCTCTGTAGCAAATCA	-70.1784	E12het
E12het_GCTGCGACACAGCGTC	-71.8317	E12het
E12het_GCTGCTTCAGCATGAG	-60.5248	E12het
E12het_GCTGGGTAGCCACTAT	-61.2018	E12het
E12het_GCTGGGTTCGGATGTT	-64.3191	E12het
E12het_GCTTGAAAGCTACCTA	-77.4373	E12het
E12het_GCTTGAATCTCGCATC	-82.8292	E12het
E12het_GGAAAGCGTGTATGGG	-70.0709	E12het
E12het_GGAACTTCACCTCGGA	-79.8657	E12het
E12het_GGAATAAAGATAGTCA	-45.8999	E12het
E12het_GGAATAAAGCGTGAAC	-74.0043	E12het
E12het_GGAATAAAGTCGAGTG	-78.8256	E12het
E12het_GGAATAAGTCGCGAAA	-82.586	E12het
E12het_GGACAGAAGGCATGTG	-59.8609	E12het
E12het_GGACATTCAAACAACA	-61.7905	E12het
E12het_GGAGCAAAGATCCCAT	-84.806	E12het
E12het_GGATTACGTGGGTATG	-56.5579	E12het
E12het_GGATTACTCGCGTTTC	-46.1709	E12het
E12het_GGCAATTTCCACTGGG	-78.4668	E12het
E12het_GGCGACTAGTCCGTAT	-78.3151	E12het
E12het_GGCTCGAAGTGTTAGA	-67.4782	E12het
E12het_GGCTCGACAGGCTCAC	-68.3676	E12het
E12het_GGGAATGAGTGTGGCA	-75.6933	E12het
E12het_GGGAATGTCGGGAGTA	-43.2668	E12het
E12het_GGGACCTCACGTAAGG	-58.2881	E12het
E12het_GGGAGATGTGGCGAAT	-78.189	E12het
E12het_GGGAGATTCTGGGCCA	-81.4084	E12het
E12het_GGGAGATTCTGTCAAG	-65.7406	E12het
E12het_GGGATGAAGCTGATAA	-51.4405	E12het
E12het_GGGATGATCAACACAC	-98.4019	E12het
E12het_GGGATGATCAGCGATT	-67.2249	E12het
E12het_GGGCACTTCAGGCGAA	-66.0527	E12het
E12het_GGGTCTGAGGCCCTCA	-71.9665	E12het
E12het_GGTATTGAGTCGTACT	-67.0723	E12het
E12het_GGTATTGTCGTACGGC	-74.7832	E12het
E12het_GGTGCGTCAGGAATGC	-64.2733	E12het
E12het_GTAACGTAGGCGATAC	-72.6637	E12het
E12het_GTAACTGCACTTCGAA	-72.3044	E12het
E12het_GTAACTGCAGATGAGC	-70.2532	E12het
E12het_GTACTCCAGATTACCC	-77.5503	E12het
E12het_GTACTCCTCGCCCTTA	-83.7668	E12het
E12het_GTACTCCTCGGTTAAC	-72.9811	E12het
E12het_GTATTCTGTTCGCTAA	-61.1524	E12het
E12het_GTATTCTTCGCAAACT	-70.9937	E12het
E12het_GTCAAGTCACTACAGT	-78.1905	E12het
E12het_GTCAAGTCAGCGATCC	-78.4447	E12het
E12het_GTCAAGTGTACCGTAT	-83.4554	E12het
E12het_GTCAAGTTCCAATGGT	-92.2794	E12het
E12het_GTCATTTAGTGCCAGA	-54.9886	E12het
E12het_GTCCTCAGTCAGCTAT	-64.1098	E12het
E12het_GTGAAGGTCGACGGAA	-71.2441	E12het
E12het_GTGCGGTGTAAACGCG	-60.1154	E12het
E12het_GTGCGGTGTCAATGTC	-68.4115	E12het
E12het_GTGCTTCGTAGAGTGC	-64.8928	E12het
E12het_GTGCTTCTCGGTGTCG	-85.7806	E12het
E12het_GTGTGCGTCGTCTGAA	-84.9223	E12het
E12het_GTTCTCGGTACCCAAT	-62.0691	E12het
E12het_GTTCTCGGTTCATGGT	-84.9219	E12het
E12het_GTTCTCGTCTTGTCAT	-71.7948	E12het
E12het_TAAACCGAGTAGATGT	-86.4536	E12het
E12het_TAAGAGATCTTAGAGC	-70.0369	E12het
E12het_TAAGCGTAGACCCACC	-66.5142	E12het
E12het_TAAGCGTGTGGCGAAT	-53.086	E12het
E12het_TAAGCGTGTTTAGCTG	-60.2736	E12het
E12het_TAAGTGCAGCAGCGTA	-65.2796	E12het
E12het_TACACGACAGGGAGAG	-67.2672	E12het
E12het_TACCTATAGATCCTGT	-46.8465	E12het
E12het_TACCTTAAGACTGTAA	-81.9596	E12het
E12het_TACCTTACAATAGCGG	-59.1923	E12het
E12het_TACGGATCAGACGCAA	-72.9068	E12het
E12het_TACGGATTCCAAACAC	-62.0538	E12het
E12het_TACGGGCAGAGGACGG	-76.7068	E12het
E12het_TACGGTACAGACACTT	-85.3203	E12het
E12het_TACTCATCACCGATAT	-53.8452	E12het
E12het_TACTCATGTTACTGAC	-80.1628	E12het
E12het_TACTCATTCCAGTAGT	-44.4216	E12het
E12het_TACTCGCAGGAGTCTG	-83.0705	E12het
E12het_TACTCGCGTGTCAATC	-56.2429	E12het
E12het_TACTTACAGACGCTTT	-68.7732	E12het
E12het_TACTTACCACAGCCCA	-64.4165	E12het
E12het_TACTTACTCTCTAAGG	-84.4063	E12het
E12het_TAGACCAAGCTGATAA	-64.3509	E12het
E12het_TAGACCAAGGGAAACA	-82.5583	E12het
E12het_TAGACCACATCTCGCT	-66.1817	E12het
E12het_TAGAGCTTCTCTGCTG	-68.1085	E12het
E12het_TAGCCGGAGTCAAGGC	-54.0465	E12het
E12het_TAGGCATTCAAGGTAA	-68.5806	E12het
E12het_TAGGCATTCTTCATGT	-74.6369	E12het
E12het_TAGTGGTAGACCACGA	-70.8295	E12het
E12het_TAGTGGTTCCCAAGAT	-48.7319	E12het
E12het_TATCAGGTCCTGCAGG	-66.9495	E12het
E12het_TATGCCCAGGCCGAAT	-63.9969	E12het
E12het_TATGCCCGTGGTCTCG	-87.3876	E12het
E12het_TATTACCTCCTGCAGG	-65.0783	E12het
E12het_TCAACGACATCCTAGA	-78.1994	E12het
E12het_TCAATCTGTACCAGTT	-64.5011	E12het
E12het_TCACGAAGTAAGTAGT	-82.7778	E12het
E12het_TCAGCAAAGTACGACG	-62.399	E12het
E12het_TCAGCAATCCTATGTT	-54.6985	E12het
E12het_TCAGCTCTCCACGTGG	-70.5028	E12het
E12het_TCAGCTCTCGTTTATC	-72.6121	E12het
E12het_TCAGGATAGCGACGTA	-81.5198	E12het
E12het_TCAGGTAAGAATTGTG	-75.8597	E12het
E12het_TCATTACTCCACGCAG	-63.6972	E12het
E12het_TCATTTGGTGGGTATG	-67.23	E12het
E12het_TCATTTGGTTGCGCAC	-74.2655	E12het
E12het_TCATTTGTCTTGTACT	-86.846	E12het
E12het_TCCCGATGTCTCTTAT	-94.5233	E12het
E12het_TCCCGATTCAAGCCTA	-81.9025	E12het
E12het_TCGAGGCGTCTTTCAT	-64.3118	E12het
E12het_TCGCGAGCATCAGTCA	-62.6522	E12het
E12het_TCGCGTTAGTCATGCT	-54.4279	E12het
E12het_TCGCGTTTCAAGGTAA	-75.7945	E12het
E12het_TCGGGACTCGCCCTTA	-47.9264	E12het
E12het_TCGTACCGTAGCCTCG	-77.9728	E12het
E12het_TCGTAGATCAGCAACT	-76.6376	E12het
E12het_TCGTAGATCGTTACAG	-76.7876	E12het
E12het_TCTATTGCATGGTAGG	-66.0411	E12het
E12het_TCTCATACAGATAATG	-75.9912	E12het
E12het_TCTCTAACACAGGAGT	-71.2915	E12het
E12het_TCTGGAAAGGATCGCA	-66.9222	E12het
E12het_TCTTTCCGTAGGCATG	-66.8455	E12het
E12het_TGACAACTCTGCCAGG	-63.3072	E12het
E12het_TGACGGCAGAATTGTG	-71.9129	E12het
E12het_TGACGGCGTCATGCCG	-55.5527	E12het
E12het_TGACGGCTCAGCTCTC	-82.3848	E12het
E12het_TGACTTTTCGGAAACG	-78.6652	E12het
E12het_TGAGCCGTCCACGTGG	-59.1662	E12het
E12het_TGATTTCAGTGAAGTT	-42.1253	E12het
E12het_TGCACCTCACTTAAGC	-77.7531	E12het
E12het_TGCACCTGTGGTCTCG	-75.9915	E12het
E12het_TGCACCTTCTTTCCTC	-58.579	E12het
E12het_TGCCAAAGTCTGCCAG	-71.1055	E12het
E12het_TGCCAAATCACTGGGC	-83.9191	E12het
E12het_TGCCAAATCGGCTACG	-73.5125	E12het
E12het_TGCCAAATCGGTTAAC	-71.2435	E12het
E12het_TGCCCATCACGGTAGA	-77.6816	E12het
E12het_TGCCCTATCCGTTGTC	-68.1751	E12het
E12het_TGCGCAGTCACTATTC	-66.2586	E12het
E12het_TGGACGCCATTGGTAC	-75.6588	E12het
E12het_TGGACGCGTCAGCTAT	-90.9238	E12het
E12het_TGGACGCTCACGCGGT	-82.236	E12het
E12het_TGGCGCAAGGTGTTAA	-74.3344	E12het
E12het_TGGGCGTAGCTACCGC	-81.8555	E12het
E12het_TGGGCGTAGGCGCTCT	-67.1156	E12het
E12het_TGTGGTACAGCTTAAC	-55.825	E12het
E12het_TGTGTTTGTGCGATAG	-59.8003	E12het
E12het_TGTTCCGGTATGGTTC	-83.8787	E12het
E12het_TTAACTCGTCTAGTCA	-77.0606	E12het
E12het_TTAGGACCACAGCGTC	-73.9166	E12het
E12het_TTAGGACTCTGCAAGT	-73.5768	E12het
E12het_TTAGTTCAGAAACGAG	-58.0465	E12het
E12het_TTCCCAGAGTGAACAT	-68.4152	E12het
E12het_TTCGGTCAGGAATCGC	-69.0503	E12het
E12het_TTCTACACAATCGGTT	-72.7535	E12het
E12het_TTCTCAAGTAAATGAC	-41.1204	E12het
E12het_TTCTCAAGTTTGACAC	-73.3008	E12het
E12het_TTCTCCTCACCGATAT	-65.3599	E12het
E12het_TTCTCCTCATTTCAGG	-74.414	E12het
E12het_TTCTCCTTCAGTGCAT	-58.5146	E12het
E12het_TTCTTAGAGACACTAA	-58.7189	E12het
E12het_TTGCCGTCATGGTCTA	-62.0276	E12het
E12het_TTGGAACCAACACCTA	-67.414	E12het
E12het_TTGGAACCATCAGTAC	-82.4308	E12het
E12het_TTTATGCAGCGATATA	-66.9791	E12het
E12het_TTTATGCAGTGTACGG	-61.9691	E12het
E12het_TTTCCTCAGTAATCCC	-57.0226	E12het
E12het_TTTGGTTAGATGTTAG	-73.1453	E12het
E12het_TTTGGTTAGGAATCGC	-56.1733	E12het
E12het_TTTGGTTAGTACGCCC	-86.878	E12het
E12het_TTTGTCATCAAAGTAG	-57.7226	E12het
E12het_AAACCTGAGCTGAAAT	-87.8867	E12het
E12het_AAACCTGTCTGAAAGA	-57.5595	E12het
E12het_AAACGGGGTACCGGCT	-77.5446	E12het
E12het_AAAGATGCAAGGCTCC	-75.6659	E12het
E12het_AAAGCAACACAGGCCT	-54.0784	E12het
E12het_AAAGCAACACCCATTC	-54.3662	E12het
E12het_AAAGCAATCGCCGTGA	-75.0769	E12het
E12het_AAAGTAGAGCAAATCA	-75.5419	E12het
E12het_AAAGTAGCACTTCTGC	-46.3554	E12het
E12het_AAAGTAGCATACAGCT	-58.0867	E12het
E12het_AAAGTAGTCCCACTTG	-63.7668	E12het
E12het_AACACGTCAGACACTT	-63.6042	E12het
E12het_AACCATGTCGGCGCTA	-85.0946	E12het
E12het_AACCGCGAGCTTTGGT	-48.1452	E12het
E12het_AACGTTGCAGTAACGG	-64.3745	E12het
E12het_AACGTTGCATCACAAC	-50.235	E12het
E12het_AACTCAGAGTGAAGTT	-85.2737	E12het
E12het_AACTCAGCACACAGAG	-79.6282	E12het
E12het_AACTCCCGTCGTTGTA	-66.636	E12het
E12het_AACTCTTTCCTAAGTG	-36.6842	E12het
E12het_AACTTTCCACTTCTGC	-82.7056	E12het
E12het_AACTTTCGTACTTAGC	-82.6381	E12het
E12het_AAGGCAGCAGGCTCAC	-51.2883	E12het
E12het_AAGGTTCCATGCAACT	-70.3106	E12het
E12het_AAGGTTCGTAAGAGAG	-74.2595	E12het
E12het_AAGTCTGAGCGTTTAC	-44.1001	E12het
E12het_AAGTCTGGTGATGTCT	-70.5524	E12het
E12het_AAGTCTGGTGTCCTCT	-60.8345	E12het
E12het_AATCCAGTCTTGTATC	-92.0863	E12het
E12het_AATCGGTGTCCCTTGT	-73.8973	E12het
E12het_ACACCCTCATCAGTAC	-68.7344	E12het
E12het_ACACCCTTCAACTCTT	-54.6597	E12het
E12het_ACACCCTTCCTATGTT	-69.651	E12het
E12het_ACACTGAAGACTCGGA	-56.4648	E12het
E12het_ACACTGAAGTAGCGGT	-62.0388	E12het
E12het_ACACTGATCGTCTGCT	-53.4582	E12het
E12het_ACAGCCGAGAGAACAG	-48.0736	E12het
E12het_ACAGCCGGTCAAACTC	-72.838	E12het
E12het_ACAGCCGGTTTGACAC	-81.9966	E12het
E12het_ACAGCTACAAGGACTG	-72.9084	E12het
E12het_ACAGCTAGTCCGAAGA	-52.7696	E12het
E12het_ACAGCTAGTGTGCCTG	-67.8959	E12het
E12het_ACATACGAGTATCTCG	-70.1974	E12het
E12het_ACATACGTCTGAGGGA	-54.1284	E12het
E12het_ACCAGTAGTAGCTCCG	-60.5557	E12het
E12het_ACCCACTAGTCAAGGC	-47.9221	E12het
E12het_ACCGTAAAGAGATGAG	-72.6448	E12het
E12het_ACCTTTATCAGCGACC	-63.6751	E12het
E12het_ACGAGCCGTCCTCCAT	-49.7257	E12het
E12het_ACGATACCACGGTTTA	-63.5187	E12het
E12het_ACGATACTCGCTAGCG	-54.1408	E12het
E12het_ACGATGTAGTGGTAGC	-58.7266	E12het
E12het_ACGCAGCCAGGCGATA	-80.0206	E12het
E12het_ACGCCAGAGCATCATC	-63.4125	E12het
E12het_ACGCCAGAGCGCTTAT	-31.5082	E12het
E12het_ACGCCAGAGGGTGTTG	-65.9707	E12het
E12het_ACGCCAGCAGCCTGTG	-83.2368	E12het
E12het_ACGGAGACAATGGAGC	-61.5932	E12het
E12het_ACGGAGAGTCCATCCT	-81.0264	E12het
E12het_ACGGCCATCGCTAGCG	-67.5013	E12het
E12het_ACGGGCTCAGGCAGTA	-79.0035	E12het
E12het_ACGGGTCGTCACACGC	-68.4857	E12het
E12het_ACGTCAAGTCCCTTGT	-72.8273	E12het
E12het_ACTGAACTCACTGGGC	-50.1977	E12het
E12het_ACTGAACTCTCTTATG	-89.3281	E12het
E12het_ACTGAGTGTCGGCTCA	-72.472	E12het
E12het_ACTGCTCGTCTGCCAG	-69.3789	E12het
E12het_ACTGTCCAGGGTCTCC	-47.4013	E12het
E12het_ACTTACTCAAATCCGT	-68.7736	E12het
E12het_AGACGTTAGGTGGGTT	-65.903	E12het
E12het_AGACGTTTCTCGTTTA	-59.564	E12het
E12het_AGAGCTTAGTGGTAGC	-63.1132	E12het
E12het_AGATCTGAGTGGGATC	-78.5756	E12het
E12het_AGATCTGGTTATTCTC	-39.025	E12het
E12het_AGATTGCAGGATGCGT	-73.0438	E12het
E12het_AGATTGCGTCATGCCG	-71.0654	E12het
E12het_AGCATACTCCTTTACA	-81.7513	E12het
E12het_AGCGGTCAGACAGACC	-77.2336	E12het
E12het_AGCGTATAGCTGATAA	-71.5602	E12het
E12het_AGCGTATAGTGTCCAT	-68.7305	E12het
E12het_AGCGTCGCATACAGCT	-40.0075	E12het
E12het_AGCGTCGGTAAGTGGC	-75.6379	E12het
E12het_AGCGTCGTCGGAAATA	-76.8324	E12het
E12het_AGCGTCGTCGTACGGC	-67.4651	E12het
E12het_AGCGTCGTCTCGATGA	-85.9367	E12het
E12het_AGCTCCTGTAAAGTCA	-38.7601	E12het
E12het_AGCTCCTGTTACAGAA	-49.5982	E12het
E12het_AGCTCCTTCGAATGCT	-59.423	E12het
E12het_AGCTCTCGTAAAGTCA	-72.1336	E12het
E12het_AGCTCTCGTGCACGAA	-77.9044	E12het
E12het_AGGCCACTCCTTGCCA	-86.9696	E12het
E12het_AGGCCGTTCGCTTAGA	-84.213	E12het
E12het_AGGTCATAGGCCCTTG	-66.9377	E12het
E12het_AGGTCATCAGATTGCT	-58.4877	E12het
E12het_AGGTCATGTGCCTGGT	-87.1286	E12het
E12het_AGGTCCGCATGCCACG	-76.5133	E12het
E12het_AGTAGTCAGGCTCTTA	-68.8612	E12het
E12het_AGTAGTCCACTTAAGC	-64.6564	E12het
E12het_AGTGAGGGTACAGACG	-48.7546	E12het
E12het_AGTGGGAAGCTAGTCT	-70.5238	E12het
E12het_AGTGGGATCAACGGCC	-58.7616	E12het
E12het_AGTTGGTCAGCCTGTG	-31.0494	E12het
E12het_AGTTGGTTCCTATTCA	-70.9345	E12het
E12het_ATAACGCCACGTCAGC	-86.1967	E12het
E12het_ATAACGCGTGTGCCTG	-75.7223	E12het
E12het_ATAAGAGCAGCAGTTT	-63.9819	E12het
E12het_ATAAGAGGTCGCATAT	-64.8172	E12het
E12het_ATAGACCCAACCGCCA	-73.3801	E12het
E12het_ATCATCTAGAAGGACA	-87.9489	E12het
E12het_ATCATCTGTCAGGACA	-79.1673	E12het
E12het_ATCATGGAGCTCCCAG	-35.247	E12het
E12het_ATCCACCGTCCAAGTT	-82.7632	E12het
E12het_ATCCGAACACCCTATC	-39.2743	E12het
E12het_ATCCGAACATCCAACA	-88.2358	E12het
E12het_ATCCGAATCTGATTCT	-67.7549	E12het
E12het_ATCGAGTAGACCTAGG	-77.5661	E12het
E12het_ATCGAGTAGCCCAACC	-68.2463	E12het
E12het_ATCTACTAGCTATGCT	-54.9278	E12het
E12het_ATCTACTCATGTAGTC	-54.812	E12het
E12het_ATCTGCCAGGTAAACT	-70.6585	E12het
E12het_ATCTGCCCAGTGGGAT	-58.221	E12het
E12het_ATCTGCCTCGTTTGCC	-65.0048	E12het
E12het_ATGAGGGCAGACGCCT	-62.9215	E12het
E12het_ATGAGGGGTACTTCTT	-56.9393	E12het
E12het_ATGAGGGGTCTCTCGT	-58.8144	E12het
E12het_ATTACTCCACAGCGTC	-61.0188	E12het
E12het_ATTACTCCATATGAGA	-75.7713	E12het
E12het_ATTATCCAGTGAAGTT	-80.3524	E12het
E12het_ATTATCCTCTACGAGT	-71.1013	E12het
E12het_ATTGGACCACCAGCAC	-96.2069	E12het
E12het_ATTGGACCATTTGCTT	-73.2809	E12het
E12het_ATTGGTGAGACTAGGC	-48.2428	E12het
E12het_ATTGGTGGTAACGCGA	-38.9849	E12het
E12het_CAACCAAAGTCAAGGC	-56.045	E12het
E12het_CAACCTCCAGTATAAG	-84.956	E12het
E12het_CAACCTCTCCTCAACC	-74.0462	E12het
E12het_CAACTAGCATCCTAGA	-73.4369	E12het
E12het_CAACTAGTCACGACTA	-78.3503	E12het
E12het_CAAGAAAAGGCAATTA	-67.1282	E12het
E12het_CAAGAAAAGTGAACAT	-78.8891	E12het
E12het_CAAGAAACATCACAAC	-84.6335	E12het
E12het_CAAGATCAGACAATAC	-74.5382	E12het
E12het_CAAGATCGTACATCCA	-47.5686	E12het
E12het_CAAGATCGTTCGCTAA	-71.8351	E12het
E12het_CAAGGCCCATAGGATA	-45.3275	E12het
E12het_CAAGGCCTCTGAGGGA	-89.962	E12het
E12het_CAAGTTGCAGGCAGTA	-71.3486	E12het
E12het_CACAAACTCAGCTGGC	-41.9617	E12het
E12het_CACAAACTCTACTCAT	-65.0284	E12het
E12het_CACACCTGTGAGCGAT	-62.1487	E12het
E12het_CACACTCCAAACAACA	-49.4666	E12het
E12het_CACACTCGTTGTGGAG	-64.3075	E12het
E12het_CACATAGCACTCGACG	-83.19	E12het
E12het_CACATAGGTAGCTAAA	-60.4798	E12het
E12het_CACATTTAGTGACATA	-56.8995	E12het
E12het_CACCACTAGCTTATCG	-86.0238	E12het
E12het_CACCACTGTAATCACC	-64.2484	E12het
E12het_CACCAGGAGGAGTCTG	-84.0957	E12het
E12het_CACTCCACAGCATACT	-80.4186	E12het
E12het_CAGAGAGTCAGAGCTT	-65.159	E12het
E12het_CAGCAGCAGGCATTGG	-86.8404	E12het
E12het_CAGCAGCCATGACGGA	-59.181	E12het
E12het_CAGCAGCTCTATCCCG	-74.7383	E12het
E12het_CAGCATAAGATCGGGT	-92.7009	E12het
E12het_CAGCGACAGCTAACTC	-59.2985	E12het
E12het_CAGCGACCAGATTGCT	-51.7278	E12het
E12het_CAGCTAAGTCCCTTGT	-74.3287	E12het
E12het_CAGCTGGAGTGAATTG	-65.4129	E12het
E12het_CAGCTGGGTACCGCTG	-82.8486	E12het
E12het_CAGGTGCGTGACTCAT	-64.2863	E12het
E12het_CAGTAACAGTTTAGGA	-82.4248	E12het
E12het_CAGTAACTCGGTGTCG	-69.0181	E12het
E12het_CATATGGGTATGAATG	-67.3349	E12het
E12het_CATATGGTCGTAGATC	-46.8928	E12het
E12het_CATATTCTCGGATGTT	-77.4047	E12het
E12het_CATCAGATCCATTCTA	-78.3284	E12het
E12het_CATCAGATCGAATGCT	-64.5125	E12het
E12het_CATCGGGAGTCCGTAT	-63.7365	E12het
E12het_CATCGGGTCGTCACGG	-74.8923	E12het
E12het_CATGACAAGGTAGCTG	-49.9248	E12het
E12het_CATGCCTCAAGGCTCC	-71.2506	E12het
E12het_CATGGCGAGCGATCCC	-82.6735	E12het
E12het_CATGGCGTCCGTCATC	-89.4282	E12het
E12het_CATTATCGTGGCCCTA	-61.6832	E12het
E12het_CATTATCGTGTGGTTT	-71.5696	E12het
E12het_CATTCGCAGCTGCGAA	-97.4583	E12het
E12het_CATTCGCCAGCGTTCG	-34.947	E12het
E12het_CCACCTAGTATTAGCC	-73.8302	E12het
E12het_CCACCTATCGGATGGA	-62.5977	E12het
E12het_CCACTACAGTTATCGC	-82.6774	E12het
E12het_CCATGTCAGATCCGAG	-50.0153	E12het
E12het_CCATTCGCAAGCCCAC	-62.8973	E12het
E12het_CCATTCGCACAGACAG	-63.1719	E12het
E12het_CCATTCGCACCAACCG	-76.6905	E12het
E12het_CCATTCGTCTCGCTTG	-71.6259	E12het
E12het_CCCAATCGTTGGTGGA	-84.702	E12het
E12het_CCCAGTTTCGCATGGC	-59.8778	E12het
E12het_CCCATACAGCAAATCA	-85.9525	E12het
E12het_CCCTCCTCACAAGACG	-65.784	E12het
E12het_CCGGGATCAGGTCGTC	-63.3215	E12het
E12het_CCGGGATCATGTCTCC	-71.4141	E12het
E12het_CCGGTAGTCTACTATC	-69.0137	E12het
E12het_CCGTACTTCAACCATG	-87.209	E12het
E12het_CCGTGGACACTATCTT	-88.2174	E12het
E12het_CCGTGGAGTCGCCATG	-76.7111	E12het
E12het_CCGTGGATCGCTTGTC	-86.8102	E12het
E12het_CCGTTCACAGCGTTCG	-75.7388	E12het
E12het_CCGTTCACATGCCTTC	-78.9741	E12het
E12het_CCTACACAGACAAAGG	-76.0289	E12het
E12het_CCTACACGTGGTACAG	-64.1585	E12het
E12het_CCTACCACAGTAGAGC	-58.6356	E12het
E12het_CCTACCAGTAGAGGAA	-71.6631	E12het
E12het_CCTATTAGTAACGACG	-58.426	E12het
E12het_CCTCAGTAGCACCGTC	-34.8554	E12het
E12het_CCTTACGAGGTGATAT	-72.1802	E12het
E12het_CCTTACGTCTTTCCTC	-96.1047	E12het
E12het_CCTTCCCAGGCTCTTA	-61.6055	E12het
E12het_CCTTTCTTCAACCATG	-62.1949	E12het
E12het_CCTTTCTTCACGAAGG	-62.0332	E12het
E12het_CGAACATGTCCTCTTG	-89.4293	E12het
E12het_CGAATGTCAATGGATA	-57.8518	E12het
E12het_CGACCTTCAACGATGG	-62.1632	E12het
E12het_CGACCTTCAGGCTGAA	-55.2424	E12het
E12het_CGACCTTCATAGACTC	-66.5886	E12het
E12het_CGACTTCAGAACAACT	-51.1681	E12het
E12het_CGACTTCGTTAGATGA	-42.4995	E12het
E12het_CGACTTCTCAATCACG	-62.2353	E12het
E12het_CGAGCACTCAAAGTAG	-54.3331	E12het
E12het_CGAGCACTCACCTTAT	-70.5035	E12het
E12het_CGAGCACTCTGGCGAC	-83.3166	E12het
E12het_CGAGCCATCACCACCT	-80.0457	E12het
E12het_CGATGTAAGGATGTAT	-48.6754	E12het
E12het_CGATGTAAGGTTACCT	-78.4025	E12het
E12het_CGATTGACACGGCGTT	-62.5151	E12het
E12het_CGCCAAGTCATTCACT	-82.1872	E12het
E12het_CGCCAAGTCGTTTATC	-71.1929	E12het
E12het_CGCGTTTCAGCTGTAT	-76.1401	E12het
E12het_CGCTATCCACGAGGTA	-69.1743	E12het
E12het_CGCTTCACATTCTTAC	-52.942	E12het
E12het_CGGACTGGTAAATACG	-85.5699	E12het
E12het_CGGACTGGTGGTTTCA	-39.0114	E12het
E12het_CGGACTGTCAAACAAG	-45.6178	E12het
E12het_CGGACTGTCTCACATT	-78.6523	E12het
E12het_CGGAGCTAGGTTCCTA	-39.8584	E12het
E12het_CGGGTCAGTAAACGCG	-83.8006	E12het
E12het_CGGTTAAGTCTAGCGC	-83.3971	E12het
E12het_CGTAGGCTCTAACTTC	-58.8866	E12het
E12het_CGTCACTAGCAATCTC	-81.4509	E12het
E12het_CGTCACTGTTACGCGC	-55.9089	E12het
E12het_CGTCCATGTTCAGGCC	-52.3807	E12het
E12het_CGTCTACCAGCGTAAG	-56.7056	E12het
E12het_CGTCTACGTGCGGTAA	-69.4041	E12het
E12het_CGTGAGCAGGAGTAGA	-59.4172	E12het
E12het_CGTGAGCCAATTGCTG	-73.8468	E12het
E12het_CGTGAGCGTCTCTTAT	-90.7013	E12het
E12het_CGTGTAAAGGTAAACT	-72.5254	E12het
E12het_CGTGTAACATGTCGAT	-61.9634	E12het
E12het_CGTGTAATCTGGAGCC	-67.9046	E12het
E12het_CGTGTCTAGTTTAGGA	-83.2107	E12het
E12het_CGTTAGATCGTATCAG	-44.4235	E12het
E12het_CGTTCTGGTGGGTATG	-74.8903	E12het
E12het_CGTTGGGAGTGTCCAT	-81.5459	E12het
E12het_CTAAGACTCACAATGC	-73.9161	E12het
E12het_CTAATGGCAAACGTGG	-76.3456	E12het
E12het_CTACACCCAGTACACT	-63.9787	E12het
E12het_CTACATTTCTGTCTCG	-41.1026	E12het
E12het_CTACCCATCCCTTGTG	-40.2325	E12het
E12het_CTACGTCAGCCCAATT	-75.5008	E12het
E12het_CTAGAGTGTGGTAACG	-62.8621	E12het
E12het_CTAGAGTTCGCGGATC	-70.2554	E12het
E12het_CTAGTGACATGTAAGA	-50.2668	E12het
E12het_CTCACACCAGTATCTG	-77.1473	E12het
[truncated: 6,627 more rows]
