# Supplementary material for: Selective translation of epigenetic modifiers affects the temporal pattern and differentiation of neural stem cells
Source: Nat Commun. 2022 Jan 25;13:470. doi: 10.1038/s41467-022-28097-y (PMC8789897; doi:10.1038/s41467-022-28097-y)
Supplement: Supplementary file 6 — Source Data [file 41467_2022_28097_MOESM6_ESM.zip › Source_Date_2021/Figure 3.xlsx]

## Sheet: Fig.3 b,c
Sample	Section	Pheno	EDU	ph3
1	S3	Con	51	8
1	S33	Con	40	10
2	S3	Con	47	8
2	S33	Con	43	11
3	S3	Con	36	6
3	S33	Con	45	11
1	S3	Het	32	10
1	S33	Het	41	7
2	S3	Het	34	9
2	S33	Het	39	12
3	S3	Het	29	7
3	S33	Het	25	9
1	S3	DKO	0	6
1	S33	DKO	0	5
2	S3	DKO	0	4
2	S33	DKO	0	8
4	S3	Con	48	12
4	S33	Con	68	9
5	S3	Con	60	7
5	S33	Con	54	8
3	S3	DKO	0	3
3	S33	DKO	0	6
4	S3	Het	52	4
4	S33	Het	40	6
5	S3	Het	47	3
5	S33	Het	55	7
6	S3	Het	44	10
6	S33	Het	53	4

## Sheet: Fig.3 f
	Con_1	Con_2	Con_3	si_RNA_1	siRNA_2	siRNA_3
G0/G1	41.5911	44.4219	44.4989	50.0512	47.3151	49.1
S	32.9305	25.8621	27.4546	25.5885	24.4174	28.3
G2/M	25.4783	29.716	28.7814	24.3603	28.2675	22.6
	Con_1	Con_2	Con_3	si_RNA_1	siRNA_2	siRNA_3
G0/G1	51.6684	52.5253	52.0202	59.1138	61.7854	63.1846
S	27.4014	22.3232	27.7778	21.2487	20.7623	19.1684
G2/M	20.9302	25.1515	20.202	19.6375	17.4524	17.6471
