# Supplementary material for: Selective translation of epigenetic modifiers affects the temporal pattern and differentiation of neural stem cells
Source: Nat Commun. 2022 Jan 25;13:470. doi: 10.1038/s41467-022-28097-y (PMC8789897; doi:10.1038/s41467-022-28097-y)
Supplement: Supplementary file 6 — Source Data [file 41467_2022_28097_MOESM6_ESM.zip › Source_Date_2021/Figure 4.xlsx]

## Sheet: Fig 4a
Phenotype	Intensity
CON	0.0052597
CON	0.00518119
CON	0.0104659
CON	0.0125226
CON	0.0109199
CON	0.00490686
CON	0.00442101
CON	0.00360263
CON	0.00308154
CON	0.00242543
CON	0.00391499
CON	0.00814978
CON	0.00687999
CON	0.0030827
CON	0.00326083
CON	0.00611497
CON	0.00985061
CON	0.00474812
CON	0.00973877
CON	0.00311896
CON	0.00377985
CON	0.00659429
CON	0.0137793
CON	0.00653637
CON	0.0073135
CON	0.00483097
CON	0.00688169
CON	0.00437446
CON	0.0124889
CON	0.00346981
CON	0.00479936
CON	0.0041456
CON	0.00745104
CON	0.00285739
CON	0.00692748
CON	0.00471137
CON	0.004241
CON	0.00547638
CON	0.00368615
CON	0.0057422
CON	0.00912705
CON	0.00541271
CON	0.00618057
CON	0.00454439
CON	0.0046247
CON	0.00298758
CON	0.00319906
CON	0.0030893
CON	0.00862326
CON	0.00343224
CON	0.00569831
CON	0.00729285
CON	0.0102494
CON	0.0160289
CON	0.0149525
CON	0.0106287
CON	0.00840511
CON	0.00976657
CON	0.00975064
CON	0.0162989
CON	0.0121588
CON	0.013159
CON	0.0136728
CON	0.0139399
CON	0.0166292
CON	0.0136943
CON	0.0179518
CON	0.00969109
CON	0.0110153
CON	0.00609303
CON	0.0178286
CON	0.00795608
CON	0.0156577
CON	0.00793361
CON	0.0102127
CON	0.00660634
CON	0.0142816
CON	0.00520142
CON	0.00918765
CON	0.0128335
CON	0.00452138
CON	0.00749763
CON	0.00322622
CON	0.0126773
CON	0.00600214
CON	0.00498365
CON	0.00970163
CON	0.0074271
CON	0.019446
CON	0.00567142
CON	0.0086364
CON	0.00581928
CON	0.00716835
CON	0.0100273
CON	0.0040689
CON	0.00341529
CON	0.00425643
CON	0.00772735
CON	0.00709336
CON	0.00272697
CON	0.00501012
CON	0.00662503
CON	0.0166122
CON	0.0175424
CON	0.0077439
CON	0.020035
CON	0.00844263
CON	0.0053609
CON	0.0183209
CON	0.00613265
CON	0.0050599
CON	0.00536323
CON	0.0116402
CON	0.0139268
CON	0.00836036
CON	0.0157916
CON	0.00881626
CON	0.00929338
CON	0.021105
CON	0.0168603
CON	0.0173439
CON	0.00800188
CON	0.0114337
CON	0.0084331
CON	0.0149575
CON	0.0196811
CON	0.00573297
CON	0.00256683
CON	0.00263231
CON	0.00860744
CON	0.00737503
CON	0.00811088
CON	0.0108043
CON	0.0156304
CON	0.00472198
DKO	0.00195631
DKO	0.0019519
DKO	0.0023316
DKO	0.002109
DKO	0.00404313
DKO	0.00188782
DKO	0.00128654
DKO	0.00511956
DKO	0.00607412
DKO	0.00253366
DKO	0.0020806
DKO	0.00273119
DKO	0.00680104
DKO	0.00479363
DKO	0.00259436
DKO	0.00492894
DKO	0.00515371
DKO	0.00141969
DKO	0.00233253
DKO	0.00396059
DKO	0.00216246
DKO	0.00183598
DKO	0.00233881
DKO	0.0027426
DKO	0.00923635
DKO	0.00182271
DKO	0.00404386
DKO	0.0036798
DKO	0.0107715
DKO	0.00210121
DKO	0.0018134
DKO	0.00230618
DKO	0.00445847
DKO	0.00213898
DKO	0.00151258
DKO	0.00278653
DKO	0.000864246
DKO	0.000844602
DKO	0.0053404
DKO	0.00976217
DKO	0.00516185
DKO	0.00532155
DKO	0.00012411
DKO	0.00562667
DKO	0.00451258
DKO	0.00750632
DKO	0.00864931
DKO	0.00139499
DKO	0.0035058
DKO	0.00173009
DKO	0.00405658
DKO	0.00567082
DKO	0.00451623
DKO	0.00150116
DKO	0.00212645
DKO	0.000356775
DKO	0.00126133
DKO	0.00141562
DKO	0.00828642
DKO	0.00117984
DKO	0.00155021
DKO	0.00117933
DKO	0.00200744
DKO	0.00420793
DKO	0.00313662
DKO	0.00340779
DKO	0.00147475
DKO	0.00502744
DKO	0.00492594
DKO	0.00454696
DKO	0.00128188
DKO	0.00197933
DKO	0.0121519
DKO	0.00166916
DKO	0.0130677
DKO	0.00314747
DKO	0.00360136
DKO	0.00261452
DKO	0.00238502
DKO	0.00230515
DKO	0.00323373
DKO	0.00731037
DKO	0.00730961
DKO	0.00905669
DKO	0.00984362
DKO	0.00565512
DKO	0.00208749
DKO	0.00693219
DKO	0.00223452
DKO	0.00346476
DKO	0.00528976
DKO	0.00406005
DKO	0.0123894
DKO	0.00635135
DKO	0.00760429
DKO	0.0154943
DKO	0.00188252
DKO	0.00277218
DKO	0.00245188
DKO	0.00169977
DKO	0.0104282
DKO	0.010645
DKO	0.00335673
DKO	0.00348355
DKO	0.00289198
DKO	0.0105091
Het	0.00363141
Het	0.00410058
Het	0.00473655
Het	0.0114522
Het	0.00791491
Het	0.00571719
Het	0.0056866
Het	0.00680824
Het	0.0103901
Het	0.00674252
Het	0.00465171
Het	0.00547114
Het	0.00948452
Het	0.0123439
Het	0.00908747
Het	0.00659767
Het	0.00731574
Het	0.00976846
Het	0.00780497
Het	0.00610953
Het	0.00580094
Het	0.0055398
Het	0.00464176
Het	0.00519026
Het	0.00719726
Het	0.00777642
Het	0.00700844
Het	0.00969583
Het	0.0138415
Het	0.0094924
Het	0.0116921
Het	0.00458174
Het	0.00597335
Het	0.00309878
Het	0.00394782
Het	0.0099495
Het	0.0030593
Het	0.00399816
Het	0.00590659
Het	0.00593574
Het	0.0044551
Het	0.0158253
Het	0.00628151
Het	0.00355223
Het	0.00589408
Het	0.00805049
Het	0.00624944
Het	0.00655231
Het	0.00392296
Het	0.00860373
Het	0.00385788
Het	0.00304329
Het	0.00413554
Het	0.00283118
Het	0.00639257
Het	0.00180243
Het	0.00545187
Het	0.00478502
Het	0.00235736
Het	0.00404046
Het	0.00584602
Het	0.00346537
Het	0.00403202
Het	0.00545153
Het	0.00645819
Het	0.0039107
Het	0.0048384
Het	0.00521874
Het	0.00760831
Het	0.00104154
Het	0.0101091
Het	0.00622174
Het	0.00982486
Het	0.00732103
Het	0.00380355
Het	0.0138764
Het	0.0157687
Het	0.00262096
Het	0.00105037
Het	0.00402526
Het	0.00327848
Het	0.00832998
Het	0.00222335
Het	0.00998872
Het	0.0106481
Het	0.00253331
Het	0.00199548
Het	0.00128677
Het	0.00510393
Het	0.00529082
Het	0.00444823
Het	0.00666419
Het	0.00558594
Het	0.0080467
Het	0.00487622
Het	0.015854
Het	0.00988376
Het	0.0204379
Het	0.00729566
Het	0.00860309
Het	0.00566693
Het	0.0062375
Het	0.0116229
Het	0.0106148
Het	0.00888356
Het	0.00555808
Het	0.00885551
Het	0.00965922
Het	0.0116705
Het	0.00459647
Het	0.0139988
Het	0.0139064
Het	0.00621759
Het	0.0172911
Het	0.0183769
Het	0.008824
Het	0.0102914
Het	0.0120003
Het	0.00564139
Het	0.00436614
Het	0.00697827
Het	0.0065814
Het	0.00568376
Het	0.00824041
Het	0.00759367
Het	0.00537177
Het	0.00397254
Het	0.00729216
Het	0.00801474
Het	0.00466391
Het	0.00497109
Het	0.00578994
Het	0.00818016
Het	0.00674675
Het	0.0119944
Het	0.00679027
Het	0.0128185
Het	0.0052724
Het	0.0254339
Het	0.00717499
Het	0.00442932
Het	0.00314467
Het	0.0241831
Het	0.0199572
Het	0.012775
Het	0.0137258
Het	0.010223
Het	0.0226376
