# Supplementary material for: Selective translation of epigenetic modifiers affects the temporal pattern and differentiation of neural stem cells
Source: Nat Commun. 2022 Jan 25;13:470. doi: 10.1038/s41467-022-28097-y (PMC8789897; doi:10.1038/s41467-022-28097-y)
Supplement: Supplementary file 6 — Source Data [file 41467_2022_28097_MOESM6_ESM.zip › Source_Date_2021/Figure 6.xlsx]

## Sheet: Fig. 6b
	E11	E14	count
1	Bivalent	Bivalent	0
2	H3K27me3_only	Bivalent	3800
3	H3K4me3_only	Bivalent	1593
4	None	Bivalent	534
5	Bivalent	H3K27me3_only	4367
6	H3K27me3_only	H3K27me3_only	0
7	H3K4me3_only	H3K27me3_only	640
8	None	H3K27me3_only	108315
9	Bivalent	H3K4me3_only	6144
10	H3K27me3_only	H3K4me3_only	2685
11	H3K4me3_only	H3K4me3_only	0
12	None	H3K4me3_only	40853
13	Bivalent	None	1073
14	H3K27me3_only	None	93128
15	H3K4me3_only	None	19246
16	None	None	0
