# Supplementary material for: Selective translation of epigenetic modifiers affects the temporal pattern and differentiation of neural stem cells
Source: Nat Commun. 2022 Jan 25;13:470. doi: 10.1038/s41467-022-28097-y (PMC8789897; doi:10.1038/s41467-022-28097-y)
Supplement: Supplementary file 6 — Source Data [file 41467_2022_28097_MOESM6_ESM.zip › Source_Date_2021/Figure 7.xlsx]

## Sheet: Fig. 7g
	Con_1	Con_2	Con_3	J4_1	J4_2	J4_3	GSK_1	GSK_2	GSK_3	J4_GSK_1	J4_GSK_2	J4_GSK_3
Gene_weight	4.26601	4.2242	2.51777	-0.228502	-0.720344	-0.609029	-1.24337	-0.367235	-1.05948	-2.84222	-3.14198	-2.94945
