# Supplementary material for: Selective translation of epigenetic modifiers affects the temporal pattern and differentiation of neural stem cells
Source: Nat Commun. 2022 Jan 25;13:470. doi: 10.1038/s41467-022-28097-y (PMC8789897; doi:10.1038/s41467-022-28097-y)
Supplement: Supplementary file 6 — Source Data [file 41467_2022_28097_MOESM6_ESM.zip › Source_Date_2021/Figure 8.xlsx]

## Sheet: Fig.8a
	MFE	Exp
1	-0.368581	up_gene
2	-0.368581	up_gene
3	-0.368581	up_gene
4	-0.368581	up_gene
5	-0.368581	up_gene
6	-0.498621	up_gene
7	-0.241905	up_gene
8	-0.230117	up_gene
9	-0.466779	up_gene
10	-0.364744	up_gene
11	-0.399515	up_gene
12	-0.328736	up_gene
13	-0.328736	up_gene
14	-0.363526	up_gene
15	-0.222951	up_gene
16	-0.368581	up_gene
17	-0.309208	up_gene
18	-0.373491	up_gene
19	-0.399515	up_gene
20	-0.20438	up_gene
21	-0.363526	up_gene
22	-0.233333	up_gene
23	-0.498621	up_gene
24	-0.2925	up_gene
25	-0.239056	up_gene
26	-0.272057	up_gene
27	-0.272095	up_gene
28	-0.323494	up_gene
29	-0.34261	up_gene
30	-0.337183	up_gene
31	-0.33997	up_gene
32	-0.355086	up_gene
33	-0.420923	up_gene
34	-0.472651	up_gene
35	-0.178947	up_gene
36	-0.356	up_gene
37	-0.284677	up_gene
38	-0.372176	up_gene
39	-0.372176	up_gene
40	-0.264481	up_gene
41	-0.334161	up_gene
42	-0.367045	up_gene
43	-0.296635	up_gene
44	-0.310484	up_gene
45	-0.297633	up_gene
46	-0.374171	up_gene
47	-0.370524	up_gene
48	-0.238211	up_gene
49	-0.334161	up_gene
50	-0.259618	up_gene
51	-0.567027	up_gene
52	-0.328571	up_gene
53	-0.348913	up_gene
54	-0.260811	up_gene
55	-0.304854	up_gene
56	-0.472651	up_gene
57	-0.322764	up_gene
58	-0.327848	up_gene
59	-0.295652	up_gene
60	-0.372176	up_gene
61	-0.291369	up_gene
62	-0.275141	up_gene
63	-0.311111	up_gene
64	-0.175	up_gene
65	-0.266667	up_gene
66	-0.284314	up_gene
67	-0.403279	up_gene
68	-0.178947	up_gene
69	-0.274545	up_gene
70	-0.410256	up_gene
71	-0.423596	up_gene
72	-0.047619	up_gene
73	-0.401282	up_gene
74	-0.40109	up_gene
75	-0.315854	up_gene
76	-0.328571	up_gene
77	-0.282723	up_gene
78	-0.35	up_gene
79	-0.368091	up_gene
80	-0.391667	up_gene
81	-0.17971	up_gene
82	-0.456701	up_gene
83	-0.387671	up_gene
84	-0.377287	up_gene
85	-0.377287	up_gene
86	-0.40339	up_gene
87	-0.154545	up_gene
88	-0.18	up_gene
89	-0.258579	up_gene
90	-0.244555	up_gene
91	-0.493478	up_gene
92	-0.35279	up_gene
93	-0.35279	up_gene
94	-0.288596	up_gene
95	-0.249153	up_gene
96	-0.037037	up_gene
97	-0.425	up_gene
98	-0.310811	up_gene
99	-0.249153	up_gene
100	-0.307826	up_gene
101	-0.309504	up_gene
102	-0.357407	up_gene
103	-0.284848	up_gene
104	-0.119697	up_gene
105	-0.35279	up_gene
106	-0.288596	up_gene
107	-0.037037	up_gene
108	-0.202381	up_gene
109	-0.426923	up_gene
110	-0.450481	up_gene
111	-0.213813	up_gene
112	-0.370448	up_gene
113	-0.342605	up_gene
114	-0.302281	up_gene
115	-0.37393	up_gene
116	-0.228237	up_gene
117	-0.229295	up_gene
118	-0.379116	up_gene
119	-0.139623	up_gene
120	-0.286957	up_gene
121	-0.24359	up_gene
122	-0.385443	up_gene
123	-0.232407	up_gene
124	-0.321875	up_gene
125	-0.321875	up_gene
126	-0.260427	up_gene
127	-0.196397	up_gene
128	-0.275127	up_gene
129	-0.310406	up_gene
130	-0.255518	up_gene
131	-0.295556	up_gene
132	-0.318121	up_gene
133	-0.385443	up_gene
134	-0.455	up_gene
135	-0.20625	up_gene
136	-0.353442	up_gene
137	-0.379116	up_gene
138	-0.216438	up_gene
139	-0.321875	up_gene
140	-0.525	up_gene
141	-0.379412	up_gene
142	-0.382857	up_gene
143	-0.260427	up_gene
144	-0.322034	up_gene
145	-0.117857	up_gene
146	-0.139623	up_gene
147	-0.384768	up_gene
148	-0.294554	up_gene
149	-0.359525	up_gene
150	-0.358266	up_gene
151	-0.330109	up_gene
152	-0.329023	up_gene
153	-0.356757	up_gene
154	-0.314205	up_gene
155	-0.310435	up_gene
156	-0.333654	up_gene
157	-0.333654	up_gene
158	-0.216	up_gene
159	-0.203553	up_gene
160	-0.382353	up_gene
161	-0.376147	up_gene
162	-0.216	up_gene
163	-0.376147	up_gene
164	-0.464387	up_gene
165	-0.205769	up_gene
166	-0.184211	up_gene
167	-0.435945	up_gene
168	-0.331897	up_gene
169	-0.378571	up_gene
170	-0.384158	up_gene
171	-0.382353	up_gene
172	-0.226966	up_gene
173	-0.444068	up_gene
174	-0.323256	up_gene
175	-0.393333	up_gene
176	-0.312642	up_gene
177	-0.18	up_gene
178	-0.391204	up_gene
179	-0.252998	up_gene
180	-0.291511	up_gene
181	-0.293094	up_gene
182	-0.295946	up_gene
183	-0.341158	up_gene
184	-0.239669	up_gene
185	-0.207787	up_gene
186	-0.264286	up_gene
187	-0.378445	up_gene
188	-0.305137	up_gene
189	-0.223636	up_gene
190	-0.239669	up_gene
191	-0.357576	up_gene
192	-0.239669	up_gene
193	-0.316279	up_gene
194	-0.207787	up_gene
195	-0.356297	up_gene
196	-0.410056	up_gene
197	-0.342289	up_gene
198	-0.485271	up_gene
199	-0.463061	up_gene
200	-0.425362	up_gene
201	-0.264286	up_gene
202	-0.325225	up_gene
203	-0.228431	up_gene
204	-0.327177	up_gene
205	-0.371341	up_gene
206	-0.404135	up_gene
207	-0.283784	up_gene
208	-0.292737	up_gene
209	-0.175543	up_gene
210	-0.175543	up_gene
211	-0.237162	up_gene
212	-0.287781	up_gene
213	-0.389103	up_gene
214	-0.301325	up_gene
215	-0.30339	up_gene
216	-0.271239	up_gene
217	-0.334603	up_gene
218	-0.486087	up_gene
219	-0.651773	up_gene
220	-0.606145	up_gene
221	-0.282895	up_gene
222	-0.282895	up_gene
223	-0.282895	up_gene
224	-0.41227	up_gene
225	-0.539446	up_gene
226	-0.257143	up_gene
227	-0.31443	up_gene
228	-0.420628	up_gene
229	-0.30339	up_gene
230	-0.310526	up_gene
231	-0.312534	up_gene
232	0	up_gene
233	-0.377391	up_gene
234	-0.356287	up_gene
235	-0.305233	up_gene
236	-0.3184	up_gene
237	-0.583505	up_gene
238	-0.205422	up_gene
239	-0.406897	up_gene
240	-0.326531	up_gene
241	-0.284099	up_gene
242	-0.427857	up_gene
243	0	up_gene
244	-0.317647	up_gene
245	-0.348684	up_gene
246	-0.345	up_gene
247	-0.18	up_gene
248	-0.349609	up_gene
249	-0.369199	up_gene
250	-0.338782	up_gene
251	-0.396429	up_gene
252	0	up_gene
253	-0.357075	up_gene
254	-0.202795	up_gene
255	-0.390323	up_gene
256	-0.249242	up_gene
257	-0.390323	up_gene
258	-0.296063	up_gene
259	-0.305303	up_gene
260	-0.214754	up_gene
261	-0.189516	up_gene
262	-0.308824	up_gene
263	-0.357075	up_gene
264	-0.317117	up_gene
265	-0.343478	up_gene
266	-0.356217	up_gene
267	0	up_gene
268	-0.277458	up_gene
269	-0.322581	up_gene
270	-0.432565	up_gene
271	-0.340359	up_gene
272	-0.383333	up_gene
273	-0.427273	up_gene
274	-0.314739	up_gene
275	-0.314739	up_gene
276	-0.469349	up_gene
277	-0.340359	up_gene
278	-0.340359	up_gene
279	-0.254545	up_gene
280	-0.432565	up_gene
281	-0.432565	up_gene
282	-0.432565	up_gene
283	-0.325676	up_gene
284	-0.32348	up_gene
285	-0.469349	up_gene
286	-0.284211	up_gene
287	-0.340359	up_gene
288	-0.343459	up_gene
289	-0.432565	up_gene
290	-0.427273	up_gene
291	-0.412195	up_gene
292	-0.326515	up_gene
293	-0.31875	up_gene
294	-0.31875	up_gene
295	-0.290977	up_gene
296	-0.28686	up_gene
297	-0.233592	up_gene
298	-0.297015	up_gene
299	-0.374692	up_gene
300	-0.340507	up_gene
301	-0.270238	up_gene
302	-0.347656	up_gene
303	-0.404598	up_gene
304	-0.326471	up_gene
305	-0.248077	up_gene
306	-0.329238	up_gene
307	-0.343573	up_gene
308	-0.327723	up_gene
309	-0.329904	up_gene
310	-0.329639	up_gene
311	-0.271462	up_gene
312	-0.269101	up_gene
313	-0.294787	up_gene
314	-0.269101	up_gene
315	-0.232948	up_gene
316	-0.347222	up_gene
317	-0.220879	up_gene
318	-0.270238	up_gene
319	-0.404598	up_gene
320	-0.248077	up_gene
321	-0.220879	up_gene
322	-0.273016	up_gene
323	-0.127368	up_gene
324	-0.1	up_gene
325	-0.340693	up_gene
326	-0.32561	up_gene
327	-0.40814	up_gene
328	-0.35098	up_gene
329	-0.326471	up_gene
330	-0.461677	up_gene
331	-0.252514	up_gene
332	-0.392248	up_gene
333	-0.18	up_gene
334	-0.335907	up_gene
335	-0.233188	up_gene
336	-0.276	up_gene
337	-0.330935	up_gene
338	-0.206923	up_gene
339	-0.21651	up_gene
340	-0.206923	up_gene
341	-0.229508	up_gene
342	-0.532922	up_gene
343	-0.419033	up_gene
344	-0.348663	up_gene
345	-0.264583	up_gene
346	-0.275962	up_gene
347	-0.37451	up_gene
348	-0.326923	up_gene
349	-0.168	up_gene
350	-0.246983	up_gene
351	-0.21651	up_gene
352	-0.3475	up_gene
353	-0.37451	up_gene
354	-0.187234	up_gene
355	-0.365198	up_gene
356	-0.409111	up_gene
357	-0.331053	up_gene
358	-0.480838	up_gene
359	-0.18	up_gene
360	-0.374359	up_gene
361	-0.142105	up_gene
362	-0.320513	up_gene
363	-0.457664	up_gene
364	-0.20625	up_gene
365	-0.20625	up_gene
366	-0.419024	up_gene
367	-0.338068	up_gene
368	-0.373143	up_gene
369	-0.322785	up_gene
370	-0.388626	up_gene
371	-0.411058	up_gene
372	-0.432164	up_gene
373	-0.459336	up_gene
374	-0.379661	up_gene
375	-0.422845	up_gene
376	-0.142105	up_gene
377	-0.188571	up_gene
378	-0.188571	up_gene
379	-0.325417	up_gene
380	-0.209375	up_gene
381	-0.445468	up_gene
382	-0.302336	up_gene
383	-0.376522	up_gene
384	-0.240984	up_gene
385	-0.336765	up_gene
386	-0.34977	up_gene
387	-0.454603	up_gene
388	-0.532911	up_gene
389	-0.231707	up_gene
390	-0.361774	up_gene
391	-0.210959	up_gene
392	-0.361171	up_gene
393	-0.507018	up_gene
394	-0.365689	up_gene
395	-0.395122	up_gene
396	-0.395122	up_gene
397	-0.395122	up_gene
398	-0.507018	up_gene
399	-0.324126	up_gene
400	-0.285347	up_gene
401	-0.398897	up_gene
402	-0.395122	up_gene
403	-0.204673	up_gene
404	-0.432485	up_gene
405	-0.367841	up_gene
406	-0.314847	up_gene
407	-0.478571	up_gene
408	-0.334185	up_gene
409	-0.449057	up_gene
410	-0.254902	up_gene
411	-0.439796	up_gene
412	-0.343214	up_gene
413	-0.296364	up_gene
414	-0.296721	up_gene
415	-0.3	up_gene
416	-0.27027	up_gene
417	-0.423181	up_gene
418	-0.313542	up_gene
419	-0.304555	up_gene
420	-0.338838	up_gene
421	-0.0763158	up_gene
422	-0.392568	up_gene
423	-0.201111	up_gene
424	-0.334501	up_gene
425	-0.31634	up_gene
426	-0.20641	up_gene
427	-0.20641	up_gene
428	-0.437377	up_gene
429	-0.272436	up_gene
430	-0.332692	up_gene
431	-0.349383	up_gene
432	-0.316389	up_gene
433	-0.434682	up_gene
434	-0.20641	up_gene
435	-0.250785	up_gene
436	-0.311765	up_gene
437	-0.381951	up_gene
438	-0.191946	up_gene
439	-0.197297	up_gene
440	-0.262676	up_gene
441	-0.284016	up_gene
442	-0.20641	up_gene
443	-0.20641	up_gene
444	-0.4	up_gene
445	-0.502162	up_gene
446	-0.346226	up_gene
447	-0.341667	up_gene
448	-0.341667	up_gene
449	-0.28169	up_gene
450	-0.472222	up_gene
451	-0.266667	up_gene
452	-0.341667	up_gene
453	-0.312925	up_gene
454	-0.365517	up_gene
455	-0.303968	up_gene
456	-0.440351	up_gene
457	-0.372131	up_gene
458	-0.290741	up_gene
459	-0.257627	up_gene
460	-0.513462	up_gene
461	0	up_gene
462	-0.257627	up_gene
463	-0.263265	up_gene
464	-0.327174	up_gene
465	-0.436066	up_gene
466	-0.348966	up_gene
467	-0.513462	up_gene
468	-0.372131	up_gene
469	-0.310218	up_gene
470	-0.322561	up_gene
471	-0.514286	up_gene
472	-0.216216	up_gene
473	-0.266667	up_gene
474	-0.216216	up_gene
475	-0.216522	up_gene
476	-0.244615	up_gene
477	-0.227322	up_gene
478	-0.234649	up_gene
479	-0.371667	up_gene
480	-0.178295	up_gene
481	-0.262222	up_gene
482	-0.353312	up_gene
483	-0.394955	up_gene
484	-0.324254	up_gene
485	-0.514286	up_gene
486	-0.234649	up_gene
487	-0.166667	up_gene
488	-0.2456	up_gene
489	-0.262222	up_gene
490	-0.371667	up_gene
491	-0.332692	up_gene
492	-0.385	up_gene
493	-0.302477	up_gene
494	-0.324316	up_gene
495	-0.540726	up_gene
496	-0.255294	up_gene
497	-0.225	up_gene
498	-0.288298	up_gene
499	-0.352472	up_gene
500	-0.430536	up_gene
501	-0.356627	up_gene
502	-0.430536	up_gene
503	-0.354839	up_gene
504	-0.345132	up_gene
505	-0.205	up_gene
506	0	up_gene
507	-0.541304	up_gene
508	-0.331707	up_gene
509	-0.374474	up_gene
510	-0.400781	up_gene
511	-0.341481	up_gene
512	-0.24127	up_gene
513	-0.304018	up_gene
514	-0.275192	up_gene
515	0	up_gene
516	-0.364078	up_gene
517	-0.408696	up_gene
518	-0.459239	up_gene
519	-0.242775	up_gene
520	-0.331707	up_gene
521	-0.41875	up_gene
522	-0.341481	up_gene
523	-0.262048	up_gene
524	-0.27437	up_gene
525	-0.321244	up_gene
526	-0.531153	random_gene
527	-0.337162	random_gene
528	-0.528177	random_gene
529	-0.317357	random_gene
530	-0.461702	random_gene
531	-0.344681	random_gene
532	-0.469312	random_gene
533	-0.371982	random_gene
534	-0.372993	random_gene
535	-0.474219	random_gene
536	-0.474219	random_gene
537	-0.474352	random_gene
538	-0.402143	random_gene
539	-0.397344	random_gene
540	-0.271034	random_gene
541	-0.189706	random_gene
542	-0.474352	random_gene
543	-0.405233	random_gene
544	-0.469312	random_gene
545	-0.469312	random_gene
546	-0.337162	random_gene
547	-0.292562	random_gene
548	-0.312174	random_gene
549	-0.283858	random_gene
550	-0.480879	random_gene
551	-0.537037	random_gene
552	-0.537037	random_gene
553	-0.518095	random_gene
554	-0.451471	random_gene
555	-0.375	random_gene
556	-0.296194	random_gene
557	-0.539303	random_gene
558	-0.304902	random_gene
559	-0.336863	random_gene
560	-0.519409	random_gene
561	-0.288732	random_gene
562	-0.1	random_gene
563	0	random_gene
564	-0.24127	random_gene
565	-0.245247	random_gene
566	-0.252837	random_gene
567	-0.219487	random_gene
568	-0.24	random_gene
569	-0.4	random_gene
570	-0.292405	random_gene
571	-0.285792	random_gene
572	-0.476991	random_gene
573	-0.282723	random_gene
574	-0.372185	random_gene
575	-0.37438	random_gene
576	-0.446875	random_gene
577	-0.38547	random_gene
578	-0.160694	random_gene
579	-0.455	random_gene
580	-0.394937	random_gene
581	-0.411258	random_gene
582	-0.275676	random_gene
583	-0.277083	random_gene
584	-0.518095	random_gene
585	-0.418939	random_gene
586	-0.539303	random_gene
587	-0.390816	random_gene
588	-0.390816	random_gene
589	-0.491406	random_gene
590	-0.408974	random_gene
591	-0.394141	random_gene
592	-0.313924	random_gene
593	-0.535417	random_gene
594	-0.291964	random_gene
595	-0.24	random_gene
596	-0.3	random_gene
597	-0.291262	random_gene
598	-0.367807	random_gene
599	-0.301351	random_gene
600	-0.30641	random_gene
601	-0.480451	random_gene
602	-0.394937	random_gene
603	-0.314844	random_gene
604	-0.349296	random_gene
605	-0.455825	random_gene
606	-0.459358	random_gene
607	-0.388034	random_gene
608	-0.439167	random_gene
609	-0.413896	random_gene
610	-0.469058	random_gene
611	-0.408974	random_gene
612	-0.408974	random_gene
613	-0.408974	random_gene
614	-0.408974	random_gene
615	-0.408974	random_gene
616	-0.408974	random_gene
617	-0.465517	random_gene
618	-0.501611	random_gene
619	-0.296491	random_gene
620	-0.346485	random_gene
621	-0.267429	random_gene
622	-0.356808	random_gene
623	-0.418939	random_gene
624	-0.44127	random_gene
625	-0.354059	random_gene
626	-0.327841	random_gene
627	-0.370467	random_gene
628	-0.370629	random_gene
629	-0.519409	random_gene
630	-0.288732	random_gene
631	-0.226804	random_gene
632	-0.375	random_gene
633	-0.237109	random_gene
634	-0.304902	random_gene
635	-0.274375	random_gene
636	-0.288732	random_gene
637	-0.320275	random_gene
638	-0.259384	random_gene
639	-0.280671	random_gene
640	-0.20303	random_gene
641	-0.292661	random_gene
642	-0.446875	random_gene
643	-0.469124	random_gene
644	-0.329777	random_gene
645	-0.298096	random_gene
646	-0.273282	random_gene
647	-0.372667	random_gene
648	-0.305861	random_gene
649	-0.516387	random_gene
650	-0.519924	random_gene
651	-0.390333	random_gene
652	-0.288596	random_gene
653	-0.282683	random_gene
654	-0.555208	random_gene
655	-0.1775	random_gene
656	-0.247368	random_gene
657	-0.448093	random_gene
658	-0.555208	random_gene
659	-0.242188	random_gene
660	-0.521995	random_gene
661	-0.485078	random_gene
662	-0.572056	random_gene
663	-0.498058	random_gene
664	-0.220588	random_gene
665	-0.584173	random_gene
666	-0.475	random_gene
667	-0.271538	random_gene
668	-0.26129	random_gene
669	-0.378283	random_gene
670	-0.288596	random_gene
671	-0.555208	random_gene
672	-0.588338	random_gene
673	-0.372667	random_gene
674	-0.493548	random_gene
675	-0.48748	random_gene
676	-0.4	random_gene
677	-0.498547	random_gene
678	-0.271538	random_gene
679	-0.572056	random_gene
680	-0.300919	random_gene
681	-0.448093	random_gene
682	-0.439829	random_gene
683	-0.355905	random_gene
684	-0.561845	random_gene
685	-0.350208	random_gene
686	-0.540312	random_gene
687	-0.501905	random_gene
688	-0.345733	random_gene
689	-0.333333	random_gene
690	-0.477366	random_gene
691	-0.382609	random_gene
692	-0.524771	random_gene
693	-0.350228	random_gene
694	-0.342157	random_gene
695	-0.344565	random_gene
696	0	random_gene
697	-0.35	random_gene
698	-0.306429	random_gene
699	-0.303597	random_gene
700	-0.341026	random_gene
701	-0.367273	random_gene
702	-0.452273	random_gene
703	-0.456115	random_gene
704	-0.371679	random_gene
705	-0.284211	random_gene
706	-0.35	random_gene
707	-0.381311	random_gene
708	-0.381311	random_gene
709	-0.414894	random_gene
710	0	random_gene
711	-0.196296	random_gene
712	-0.147826	random_gene
713	-0.0409091	random_gene
714	-0.501905	random_gene
715	-0.557851	random_gene
716	-0.302429	random_gene
717	-0.482115	random_gene
718	-0.565164	random_gene
719	-0.47136	random_gene
720	-0.365791	random_gene
721	-0.370523	random_gene
722	-0.404425	random_gene
723	-0.477366	random_gene
724	-0.557851	random_gene
725	-0.455	random_gene
726	-0.352282	random_gene
727	-0.355054	random_gene
728	-0.375	random_gene
729	-0.468182	random_gene
730	-0.284211	random_gene
731	-0.147826	random_gene
732	-0.477366	random_gene
733	-0.316667	random_gene
734	-0.316667	random_gene
735	-0.277273	random_gene
736	-0.461667	random_gene
737	-0.472265	random_gene
738	-0.350734	random_gene
739	-0.345994	random_gene
740	-0.350734	random_gene
741	-0.345994	random_gene
742	-0.416084	random_gene
743	-0.475797	random_gene
744	-0.28	random_gene
745	-0.470701	random_gene
746	-0.528175	random_gene
747	-0.64932	random_gene
748	-0.345752	random_gene
749	-0.503659	random_gene
750	-0.31027	random_gene
751	-0.426718	random_gene
752	-0.343564	random_gene
753	-0.455598	random_gene
754	-0.312281	random_gene
755	-0.343363	random_gene
756	-0.370466	random_gene
757	-0.531522	random_gene
758	-0.503659	random_gene
759	-0.402559	random_gene
760	-0.338231	random_gene
761	-0.348903	random_gene
762	-0.402679	random_gene
763	-0.290435	random_gene
764	-0.356911	random_gene
765	-0.268286	random_gene
766	-0.439474	random_gene
767	-0.248837	random_gene
768	-0.382292	random_gene
769	-0.283333	random_gene
770	-0.408	random_gene
771	-0.356911	random_gene
772	-0.39364	random_gene
773	-0.309712	random_gene
774	-0.306146	random_gene
775	-0.295241	random_gene
776	-0.35279	random_gene
777	-0.17594	random_gene
778	-0.261798	random_gene
779	-0.262264	random_gene
780	-0.314785	random_gene
781	-0.356911	random_gene
782	-0.443128	random_gene
783	-0.353642	random_gene
784	-0.427049	random_gene
785	-0.412291	random_gene
786	-0.424272	random_gene
787	-0.416084	random_gene
788	-0.402679	random_gene
789	-0.36032	random_gene
790	-0.345752	random_gene
791	-0.393597	random_gene
792	-0.443541	random_gene
793	-0.365563	random_gene
794	-0.409677	random_gene
795	-0.455598	random_gene
796	-0.382292	random_gene
797	-0.382292	random_gene
798	-0.336047	random_gene
799	-0.402679	random_gene
800	-0.403237	random_gene
801	-0.187963	random_gene
802	-0.34	random_gene
803	-0.308759	random_gene
804	-0.490236	random_gene
805	-0.596273	random_gene
806	-0.261864	random_gene
807	-0.264655	random_gene
808	-0.372152	random_gene
809	-0.460795	random_gene
810	-0.340102	random_gene
811	-0.345098	random_gene
812	-0.133333	random_gene
813	-0.416	random_gene
814	-0.42931	random_gene
815	-0.279091	random_gene
816	-0.383544	random_gene
817	-0.447761	random_gene
818	-0.488	random_gene
819	-0.0652174	random_gene
820	-0.168182	random_gene
821	-0.207787	random_gene
822	-0.373753	random_gene
823	-0.417808	random_gene
824	-0.373753	random_gene
825	-0.0961538	random_gene
826	-0.389252	random_gene
827	-0.325862	random_gene
828	-0.29377	random_gene
829	-0.258923	random_gene
830	-0.315432	random_gene
831	-0.207787	random_gene
832	-0.466111	random_gene
833	-0.412903	random_gene
834	-0.34	random_gene
835	-0.34	random_gene
836	-0.34	random_gene
837	-0.327952	random_gene
838	-0.30339	random_gene
839	-0.408709	random_gene
840	-0.284444	random_gene
841	-0.421653	random_gene
842	-0.282512	random_gene
843	-0.314763	random_gene
844	-0.440351	random_gene
845	-0.289286	random_gene
846	-0.326185	random_gene
847	-0.348925	random_gene
848	-0.314737	random_gene
849	-0.352577	random_gene
850	-0.460795	random_gene
851	-0.596273	random_gene
852	-0.372152	random_gene
853	-0.265468	random_gene
854	-0.373753	random_gene
855	-0.314458	random_gene
856	-0.535385	random_gene
857	-0.49513	random_gene
858	-0.494766	random_gene
859	-0.466111	random_gene
860	-0.447761	random_gene
861	-0.318008	random_gene
862	-0.273869	random_gene
863	-0.408602	random_gene
864	-0.333684	random_gene
865	-0.267033	random_gene
866	-0.353846	random_gene
867	-0.398066	random_gene
868	-0.237838	random_gene
869	-0.337815	random_gene
870	-0.45347	random_gene
871	-0.255385	random_gene
872	-0.424086	random_gene
873	-0.36	random_gene
874	-0.249	random_gene
875	-0.495918	random_gene
876	-0.383365	random_gene
877	-0.197041	random_gene
878	-0.340323	random_gene
879	-0.301068	random_gene
880	-0.280899	random_gene
881	-0.338636	random_gene
882	-0.53871	random_gene
883	-0.329286	random_gene
884	-0.327815	random_gene
885	-0.34677	random_gene
886	-0.267241	random_gene
887	-0.260526	random_gene
888	-0.384783	random_gene
889	-0.362805	random_gene
890	-0.21625	random_gene
891	0	random_gene
892	-0.41371	random_gene
893	-0.395506	random_gene
894	-0.428481	random_gene
895	-0.293174	random_gene
896	-0.330806	random_gene
897	-0.246099	random_gene
898	-0.363985	random_gene
899	-0.36773	random_gene
900	-0.481107	random_gene
901	-0.438095	random_gene
902	-0.400362	random_gene
903	-0.360443	random_gene
904	-0.344	random_gene
905	-0.347445	random_gene
906	-0.259701	random_gene
907	-0.453061	random_gene
908	-0.402381	random_gene
909	-0.308571	random_gene
910	-0.1775	random_gene
911	-0.309568	random_gene
912	-0.458108	random_gene
913	-0.436213	random_gene
914	-0.39322	random_gene
915	-0.331802	random_gene
916	-0.21625	random_gene
917	-0.688571	random_gene
918	-0.34677	random_gene
919	-0.276064	random_gene
920	-0.233603	random_gene
921	-0.301224	random_gene
922	-0.365559	random_gene
923	-0.176923	random_gene
924	-0.274419	random_gene
925	-0.2125	random_gene
926	-0.313316	random_gene
927	-0.428481	random_gene
928	-0.389286	random_gene
929	-0.45347	random_gene
930	-0.407063	random_gene
931	-0.353846	random_gene
932	-0.366393	random_gene
933	-0.366393	random_gene
934	-0.175862	random_gene
935	-0.317568	random_gene
936	0	random_gene
937	-0.460275	random_gene
938	-0.38724	random_gene
939	-0.438586	random_gene
940	-0.233603	random_gene
941	-0.481107	random_gene
942	-0.209091	random_gene
943	-0.356089	random_gene
944	-0.383032	random_gene
945	-0.383347	random_gene
946	-0.345781	random_gene
947	-0.336158	random_gene
948	-0.278992	random_gene
949	-0.257962	random_gene
950	-0.382707	random_gene
951	-0.45347	random_gene
952	-0.305691	random_gene
953	-0.277064	random_gene
954	-0.401948	random_gene
955	-0.276847	random_gene
956	-0.152439	random_gene
957	-0.3	random_gene
958	-0.267241	random_gene
959	-0.425661	random_gene
960	-0.416129	random_gene
961	-0.445	random_gene
962	-0.36375	random_gene
963	-0.45375	random_gene
964	-0.362634	random_gene
965	-0.37027	random_gene
966	-0.234286	random_gene
967	-0.429259	random_gene
968	-0.378723	random_gene
969	-0.457732	random_gene
970	-0.422222	random_gene
971	-0.332353	random_gene
972	-0.345355	random_gene
973	-0.653608	random_gene
974	-0.362634	random_gene
975	-0.279167	random_gene
976	-0.49395	random_gene
977	-0.309091	random_gene
978	-0.32536	random_gene
979	-0.327095	random_gene
980	-0.412593	random_gene
981	-0.32	random_gene
982	-0.551701	random_gene
983	-0.19633	random_gene
984	-0.38741	random_gene
985	-0.49395	random_gene
986	-0.49395	random_gene
987	-0.49395	random_gene
988	-0.452273	random_gene
989	-0.0956522	random_gene
990	-0.378723	random_gene
991	-0.243156	random_gene
992	-0.309802	random_gene
993	-0.273436	random_gene
994	-0.457732	random_gene
995	-0.653608	random_gene
996	-0.653608	random_gene
997	-0.156	random_gene
998	-0.346225	random_gene
999	-0.362634	random_gene
1000	-0.362634	random_gene
1001	-0.181395	random_gene
1002	-0.346552	random_gene
1003	-0.204639	random_gene
1004	-0.432565	random_gene
1005	-0.34026	random_gene
1006	-0.445196	random_gene
1007	-0.445196	random_gene
1008	-0.333162	random_gene
1009	-0.325352	random_gene
1010	-0.421429	random_gene
1011	-0.344615	random_gene
1012	-0.372118	random_gene
1013	-0.15	random_gene
1014	-0.433333	random_gene
1015	-0.346667	random_gene
1016	-0.432565	random_gene
1017	-0.442211	random_gene
1018	-0.50402	random_gene
1019	-0.26	random_gene
1020	-0.367467	random_gene
1021	-0.344145	random_gene
1022	-0.597756	random_gene
1023	-0.341083	random_gene
1024	-0.344181	random_gene
1025	-0.344181	random_gene
1026	-0.436155	random_gene
1027	-0.451152	random_gene
1028	-0.372118	random_gene
1029	-0.372118	random_gene
1030	-0.372118	random_gene
1031	-0.349738	random_gene
1032	-0.312913	random_gene
1033	-0.346707	random_gene
1034	-0.41547	random_gene
1035	-0.436155	random_gene
1036	-0.272301	random_gene
1037	-0.308113	random_gene
1038	-0.350649	random_gene
1039	-0.2875	random_gene
1040	-0.463158	random_gene
1041	-0.215152	random_gene
1042	-0.376029	random_gene
1043	-0.41547	random_gene
1044	-0.377487	random_gene
1045	-0.151852	random_gene
1046	-0.254545	random_gene
1047	-0.432565	random_gene
1048	-0.432565	random_gene
1049	-0.432565	random_gene
1050	-0.542365	random_gene
1051	-0.605114	random_gene
1052	-0.424885	random_gene
1053	-0.108333	random_gene
1054	-0.358031	random_gene
1055	-0.276852	random_gene
1056	-0.4	random_gene
1057	-0.319748	random_gene
1058	-0.301266	random_gene
1059	-0.30177	random_gene
1060	-0.394268	random_gene
1061	-0.373196	random_gene
1062	-0.259391	random_gene
1063	-0.424885	random_gene
1064	-0.438868	random_gene
1065	-0.240078	random_gene
1066	-0.324101	random_gene
1067	-0.339777	random_gene
1068	-0.605114	random_gene
1069	-0.605114	random_gene
1070	-0.615607	random_gene
1071	-0.605114	random_gene
1072	-0.318182	random_gene
1073	-0.315488	random_gene
1074	-0.353008	random_gene
1075	-0.34	random_gene
1076	-0.315	random_gene
1077	-0.319748	random_gene
1078	-0.405376	random_gene
1079	-0.266308	random_gene
1080	-0.264427	random_gene
1081	-0.281818	random_gene
1082	-0.424885	random_gene
1083	-0.370495	random_gene
1084	-0.319748	random_gene
1085	-0.237195	random_gene
1086	-0.268817	random_gene
1087	-0.313235	random_gene
1088	-0.521771	random_gene
1089	-0.181522	random_gene
1090	-0.3475	random_gene
1091	-0.5075	random_gene
1092	-0.565563	random_gene
1093	-0.417257	random_gene
1094	-0.328401	random_gene
1095	0	random_gene
1096	-0.463333	random_gene
1097	-0.2875	random_gene
1098	-0.174074	random_gene
1099	-0.564082	random_gene
1100	-0.0764706	random_gene
1101	-0.345614	random_gene
1102	-0.313235	random_gene
1103	-0.263636	random_gene
1104	-0.44396	random_gene
1105	-0.245902	random_gene
1106	-0.5075	random_gene
1107	-0.395349	random_gene
1108	-0.427037	random_gene
1109	-0.244186	random_gene
1110	-0.435176	random_gene
1111	-0.24083	random_gene
1112	-0.564	random_gene
1113	-0.328977	random_gene
1114	-0.410236	random_gene
1115	-0.487552	random_gene
1116	-0.327273	random_gene
1117	-0.36868	random_gene
1118	-0.356481	random_gene
1119	-0.348021	random_gene
1120	-0.353442	random_gene
1121	-0.244186	random_gene
1122	-0.395349	random_gene
1123	-0.380879	random_gene
1124	-0.174074	random_gene
1125	-0.174074	random_gene
1126	-0.174074	random_gene
1127	-0.380879	random_gene
1128	-0.359275	random_gene
1129	-0.408609	random_gene
1130	-0.274528	random_gene
1131	-0.274528	random_gene
1132	-0.367416	random_gene
1133	-0.536453	random_gene
1134	-0.412778	random_gene
1135	-0.486813	random_gene
1136	-0.329348	random_gene
1137	-0.181818	random_gene
1138	-0.38125	random_gene
1139	-0.299475	random_gene
1140	-0.289655	random_gene
1141	-0.342484	random_gene
1142	-0.472881	random_gene
1143	-0.398462	random_gene
1144	-0.373111	random_gene
1145	-0.390032	random_gene
1146	-0.427551	random_gene
1147	-0.364103	random_gene
1148	-0.40084	random_gene
1149	-0.0473684	random_gene
1150	-0.353947	random_gene
1151	-0.538272	random_gene
1152	-0.493407	random_gene
1153	-0.345122	random_gene
1154	-0.464583	random_gene
1155	0	random_gene
1156	-0.3912	random_gene
1157	-0.527273	random_gene
1158	-0.350638	random_gene
1159	-0.407353	random_gene
1160	-0.217722	random_gene
1161	-0.255	random_gene
1162	-0.406849	random_gene
1163	-0.368852	random_gene
1164	-0.255	random_gene
1165	-0.30498	random_gene
1166	-0.465229	random_gene
1167	-0.338384	random_gene
1168	-0.361165	random_gene
1169	-0.361165	random_gene
1170	-0.368852	random_gene
1171	-0.361165	random_gene
1172	-0.335903	random_gene
1173	-0.501724	random_gene
1174	-0.343939	random_gene
1175	-0.566111	random_gene
1176	-0.494375	random_gene
1177	-0.313806	random_gene
1178	-0.527273	random_gene
1179	-0.329348	random_gene
1180	-0.3912	random_gene
1181	-0.493407	random_gene
1182	-0.493407	random_gene
1183	-0.493407	random_gene
1184	-0.493407	random_gene
1185	-0.493407	random_gene
1186	-0.428721	random_gene
1187	-0.453947	random_gene
1188	-0.363362	random_gene
1189	-0.420833	random_gene
1190	-0.276471	random_gene
1191	-0.472464	random_gene
1192	-0.315094	random_gene
1193	-0.394815	random_gene
1194	-0.38125	random_gene
1195	-0.192958	random_gene
1196	-0.527273	random_gene
1197	-0.527273	random_gene
1198	-0.527273	random_gene
1199	-0.527273	random_gene
1200	-0.3099	random_gene
1201	-0.372159	random_gene
1202	-0.190244	random_gene
1203	-0.308384	random_gene
1204	-0.312232	random_gene
1205	-0.340109	random_gene
1206	-0.566111	random_gene
1207	-0.24186	random_gene
1208	-0.342484	random_gene
1209	-0.330205	random_gene
1210	-0.256442	random_gene
1211	-0.412778	random_gene
1212	-0.3683	random_gene
1213	-0.509302	random_gene
1214	-0.350638	random_gene
1215	-0.280392	random_gene
1216	-0.350638	random_gene
1217	-0.394815	random_gene
1218	-0.428721	random_gene
1219	-0.493407	random_gene
1220	-0.499751	random_gene
1221	-0.472505	random_gene
1222	-0.429873	random_gene
1223	-0.295584	random_gene
1224	-0.349593	random_gene
1225	-0.165292	random_gene
1226	-0.294162	random_gene
1227	-0.272088	random_gene
1228	-0.308883	random_gene
1229	-0.314322	random_gene
1230	-0.353947	random_gene
1231	-0.353947	random_gene
1232	-0.372766	random_gene
1233	-0.361301	random_gene
1234	-0.236047	random_gene
1235	-0.472464	random_gene
1236	-0.472464	random_gene
1237	-0.343939	random_gene
1238	-0.336842	random_gene
1239	-0.345161	random_gene
1240	-0.343939	random_gene
1241	-0.40104	random_gene
1242	-0.431776	random_gene
1243	-0.36392	random_gene
1244	-0.431776	random_gene
1245	-0.296437	random_gene
1246	-0.375862	random_gene
1247	-0.375862	random_gene
1248	-0.234074	random_gene
1249	-0.305128	random_gene
1250	-0.262393	random_gene
1251	-0.528986	random_gene
1252	-0.115385	random_gene
1253	-0.115385	random_gene
1254	-0.31413	random_gene
1255	-0.31413	random_gene
1256	-0.301563	random_gene
1257	-0.402516	random_gene
1258	-0.535211	random_gene
1259	-0.29635	random_gene
1260	-0.412724	random_gene
1261	-0.304936	random_gene
1262	-0.332229	random_gene
1263	-0.330838	random_gene
1264	-0.223529	random_gene
1265	-0.334177	random_gene
1266	0	random_gene
1267	-0.221277	random_gene
1268	-0.221277	random_gene
1269	-0.254902	random_gene
1270	-0.39441	random_gene
1271	-0.385882	random_gene
1272	-0.388889	random_gene
1273	-0.384534	random_gene
1274	-0.438608	random_gene
1275	-0.486992	random_gene
1276	-0.420346	random_gene
1277	-0.496721	random_gene
1278	-0.385882	random_gene
1279	-0.302049	random_gene
1280	-0.496721	random_gene
1281	-0.461667	random_gene
1282	-0.279381	random_gene
1283	-0.446015	random_gene
1284	-0.495775	random_gene
1285	-0.461916	random_gene
1286	-0.261648	random_gene
1287	-0.317073	random_gene
1288	-0.500685	random_gene
1289	-0.510993	random_gene
1290	-0.429348	random_gene
1291	-0.555072	random_gene
1292	-0.639149	random_gene
1293	-0.125714	random_gene
1294	-0.639149	random_gene
1295	-0.242248	random_gene
1296	-0.317797	random_gene
1297	-0.469608	random_gene
1298	-0.290338	random_gene
1299	-0.405766	random_gene
1300	-0.510993	random_gene
1301	-0.331414	random_gene
1302	-0.452991	random_gene
1303	-0.350439	random_gene
1304	-0.365299	random_gene
1305	-0.407483	random_gene
1306	-0.3341	random_gene
1307	-0.321012	random_gene
1308	-0.325	random_gene
1309	-0.329936	random_gene
1310	-0.313376	random_gene
1311	-0.358081	random_gene
1312	-0.358081	random_gene
1313	-0.376909	random_gene
1314	-0.360417	random_gene
1315	-0.358403	random_gene
1316	-0.315385	random_gene
1317	-0.312903	random_gene
1318	-0.0384615	random_gene
1319	-0.257143	random_gene
1320	-0.378947	random_gene
1321	-0.460769	random_gene
1322	-0.354386	random_gene
1323	-0.524561	random_gene
1324	-0.362044	random_gene
1325	-0.539631	random_gene
1326	-0.427692	random_gene
1327	-0.430545	random_gene
1328	-0.495148	random_gene
1329	-0.556216	random_gene
1330	-0.357391	random_gene
1331	-0.261712	random_gene
1332	-0.4423	random_gene
1333	-0.460769	random_gene
1334	-0.261712	random_gene
1335	-0.261712	random_gene
1336	-0.261712	random_gene
1337	-0.396535	random_gene
1338	-0.354545	random_gene
1339	-0.309712	random_gene
1340	-0.429337	random_gene
1341	-0.415827	random_gene
1342	-0.355212	random_gene
1343	-0.297085	random_gene
1344	-0.296795	random_gene
1345	-0.331024	random_gene
1346	-0.34767	random_gene
1347	-0.331024	random_gene
1348	-0.250566	random_gene
1349	-0.41823	random_gene
1350	-0.41823	random_gene
1351	-0.401616	random_gene
1352	-0.365254	random_gene
1353	-0.372	random_gene
1354	-0.3804	random_gene
1355	-0.368182	random_gene
1356	-0.398261	random_gene
1357	-0.372	random_gene
1358	-0.368599	random_gene
1359	-0.05625	random_gene
1360	-0.121429	random_gene
1361	-0.250566	random_gene
1362	-0.525	random_gene
1363	-0.336885	random_gene
1364	-0.302667	random_gene
1365	-0.371179	random_gene
1366	-0.460222	random_gene
1367	-0.35618	random_gene
1368	-0.33691	random_gene
1369	-0.476456	random_gene
1370	-0.254264	random_gene
1371	-0.281513	random_gene
1372	-0.281513	random_gene
1373	-0.382081	random_gene
1374	-0.489831	random_gene
1375	-0.318694	random_gene
1376	-0.330189	random_gene
1377	-0.329508	random_gene
1378	-0.307265	random_gene
1379	-0.333929	random_gene
1380	-0.247222	random_gene
1381	0	random_gene
1382	-0.265385	random_gene
1383	-0.387006	random_gene
1384	-0.434559	random_gene
1385	-0.318694	random_gene
1386	-0.371345	random_gene
1387	-0.371345	random_gene
1388	-0.376404	random_gene
1389	0	random_gene
1390	0	random_gene
1391	-0.44561	random_gene
1392	-0.223954	random_gene
1393	-0.32	random_gene
1394	-0.506122	random_gene
1395	-0.388406	random_gene
1396	-0.471084	random_gene
1397	-0.345725	random_gene
1398	-0.437152	random_gene
1399	-0.124658	random_gene
1400	-0.434559	random_gene
1401	-0.327711	random_gene
1402	-0.314639	random_gene
1403	-0.308414	random_gene
1404	-0.377551	random_gene
1405	-0.378947	random_gene
1406	-0.365474	random_gene
1407	-0.323032	random_gene
1408	-0.376768	random_gene
1409	-0.491071	random_gene
1410	-0.49186	random_gene
1411	-0.495915	random_gene
1412	-0.484725	random_gene
1413	-0.434559	random_gene
1414	-0.330282	random_gene
1415	-0.330282	random_gene
1416	-0.434559	random_gene
1417	-0.434559	random_gene
1418	-0.330282	random_gene
1419	-0.310949	random_gene
1420	-0.330282	random_gene
1421	-0.434559	random_gene
1422	-0.327711	random_gene
1423	-0.310949	random_gene
1424	-0.330282	random_gene
1425	-0.327711	random_gene
1426	-0.310949	random_gene
1427	-0.330282	random_gene
1428	-0.310949	random_gene
1429	-0.434559	random_gene
1430	-0.434559	random_gene
1431	-0.330282	random_gene
1432	-0.330282	random_gene
1433	-0.327711	random_gene
1434	-0.330282	random_gene
1435	-0.310949	random_gene
1436	-0.330282	random_gene
1437	-0.330282	random_gene
1438	-0.434559	random_gene
1439	-0.330282	random_gene
1440	-0.330282	random_gene
1441	-0.434559	random_gene
1442	-0.434559	random_gene
1443	-0.44561	random_gene
1444	-0.302584	random_gene
1445	-0.272093	random_gene
1446	-0.510924	random_gene
1447	-0.202745	random_gene
1448	-0.144156	random_gene
1449	-0.45293	random_gene
1450	-0.273684	random_gene
1451	-0.582738	random_gene
1452	-0.582738	random_gene
1453	-0.366116	random_gene
1454	-0.430536	random_gene
1455	-0.430536	random_gene
1456	-0.577946	random_gene
1457	-0.245701	random_gene
1458	-0.251064	random_gene
1459	-0.412292	random_gene
1460	-0.304049	random_gene
1461	-0.389591	random_gene
1462	-0.411093	random_gene
1463	-0.300971	random_gene
1464	-0.471512	random_gene
1465	-0.300971	random_gene
1466	-0.458791	random_gene
1467	-0.354839	random_gene
1468	-0.253125	random_gene
1469	-0.439723	random_gene
1470	-0.406818	random_gene
1471	-0.456164	random_gene
1472	-0.488415	random_gene
1473	-0.581148	random_gene
1474	-0.531453	random_gene
1475	-0.531453	random_gene
1476	-0.531453	random_gene
1477	-0.531453	random_gene
1478	-0.567638	random_gene
1479	-0.122581	random_gene
1480	-0.334286	random_gene
1481	-0.32871	random_gene
1482	-0.334286	random_gene
1483	-0.334286	random_gene
1484	-0.325603	random_gene
1485	-0.334286	random_gene
1486	-0.334286	random_gene
1487	-0.334286	random_gene
1488	-0.334286	random_gene
1489	-0.445238	random_gene
1490	-0.189091	random_gene
1491	-0.105263	random_gene
1492	-0.392052	random_gene
1493	-0.379235	random_gene
1494	-0.648485	random_gene
1495	-0.24	random_gene
1496	-0.145946	random_gene
1497	-0.156	random_gene
1498	-0.1625	random_gene
1499	-0.365517	random_gene
1500	-0.365517	random_gene
1501	-0.370552	random_gene
1502	-0.370552	random_gene
1503	-0.480685	random_gene
1504	-0.480685	random_gene
1505	-0.441142	random_gene
1506	-0.354248	random_gene
1507	-0.240909	random_gene
1508	-0.417507	random_gene
1509	-0.283976	random_gene
1510	-0.467573	random_gene
1511	-0.366667	down_gene
1512	-0.645283	down_gene
1513	-0.621749	down_gene
1514	-0.621749	down_gene
1515	-0.33835	down_gene
1516	-0.347107	down_gene
1517	-0.476321	down_gene
1518	-0.481429	down_gene
1519	-0.444286	down_gene
1520	-0.286957	down_gene
1521	-0.282264	down_gene
1522	-0.488391	down_gene
1523	-0.350588	down_gene
1524	-0.531328	down_gene
1525	-0.512422	down_gene
1526	-0.490909	down_gene
1527	-0.477347	down_gene
1528	-0.567164	down_gene
1529	-0.397552	down_gene
1530	-0.621749	down_gene
1531	-0.621749	down_gene
1532	-0.366667	down_gene
1533	-0.247872	down_gene
1534	-0.535675	down_gene
1535	-0.27013	down_gene
1536	-0.4875	down_gene
1537	-0.36	down_gene
1538	-0.593162	down_gene
1539	-0.593162	down_gene
1540	-0.358889	down_gene
1541	-0.439877	down_gene
1542	-0.401405	down_gene
1543	-0.436199	down_gene
1544	-0.333613	down_gene
1545	-0.436199	down_gene
1546	-0.436199	down_gene
1547	-0.625439	down_gene
1548	-0.593162	down_gene
1549	-0.452145	down_gene
1550	-0.439877	down_gene
1551	-0.36	down_gene
1552	-0.478261	down_gene
1553	-0.514216	down_gene
1554	-0.468932	down_gene
1555	-0.366667	down_gene
1556	-0.132203	down_gene
1557	-0.373788	down_gene
1558	-0.475	down_gene
1559	-0.481429	down_gene
1560	-0.552774	down_gene
1561	-0.552774	down_gene
1562	-0.282264	down_gene
1563	-0.354241	down_gene
1564	-0.297453	down_gene
1565	-0.259317	down_gene
1566	-0.275335	down_gene
1567	-0.303763	down_gene
1568	-0.625439	down_gene
1569	-0.625439	down_gene
1570	-0.432091	down_gene
1571	-0.440541	down_gene
1572	-0.350588	down_gene
1573	-0.366667	down_gene
1574	-0.522222	down_gene
1575	-0.409756	down_gene
1576	-0.536364	down_gene
1577	-0.428906	down_gene
1578	-0.21617	down_gene
1579	-0.512057	down_gene
1580	-0.416432	down_gene
1581	-0.467612	down_gene
1582	-0.405691	down_gene
1583	-0.335989	down_gene
1584	-0.225306	down_gene
1585	-0.28	down_gene
1586	-0.455474	down_gene
1587	-0.392405	down_gene
1588	-0.569253	down_gene
1589	-0.493137	down_gene
1590	-0.436264	down_gene
1591	-0.411765	down_gene
1592	-0.419412	down_gene
1593	-0.354491	down_gene
1594	-0.48	down_gene
1595	-0.356809	down_gene
1596	-0.113475	down_gene
1597	-0.425352	down_gene
1598	-0.472443	down_gene
1599	-0.365323	down_gene
1600	-0.388315	down_gene
1601	-0.414955	down_gene
1602	-0.398587	down_gene
1603	-0.280632	down_gene
1604	-0.255949	down_gene
1605	-0.349372	down_gene
1606	-0.48	down_gene
1607	-0.48	down_gene
1608	-0.626557	down_gene
1609	-0.512329	down_gene
1610	-0.478646	down_gene
1611	-0.478646	down_gene
1612	-0.255949	down_gene
1613	-0.225306	down_gene
1614	-0.238889	down_gene
1615	-0.463014	down_gene
1616	-0.433333	down_gene
1617	-0.392405	down_gene
1618	-0.225306	down_gene
1619	-0.225306	down_gene
1620	-0.424277	down_gene
1621	-0.424277	down_gene
1622	-0.419565	down_gene
1623	-0.411554	down_gene
1624	-0.463014	down_gene
1625	-0.311386	down_gene
1626	-0.48	down_gene
1627	-0.626557	down_gene
1628	-0.31687	down_gene
1629	-0.564312	down_gene
1630	-0.437024	down_gene
1631	-0.31687	down_gene
1632	-0.546491	down_gene
1633	-0.548148	down_gene
1634	-0.458772	down_gene
1635	-0.458772	down_gene
1636	-0.113475	down_gene
1637	-0.590407	down_gene
1638	-0.590407	down_gene
1639	-0.590407	down_gene
1640	-0.42129	down_gene
1641	-0.326163	down_gene
1642	-0.38495	down_gene
1643	-0.32	down_gene
1644	-0.444468	down_gene
1645	-0.346491	down_gene
1646	-0.437024	down_gene
1647	-0.437024	down_gene
1648	-0.349372	down_gene
1649	-0.548148	down_gene
1650	-0.393846	down_gene
1651	-0.42987	down_gene
1652	-0.388333	down_gene
1653	-0.335989	down_gene
1654	-0.465471	down_gene
1655	-0.442169	down_gene
1656	-0.424277	down_gene
1657	-0.424277	down_gene
1658	-0.424277	down_gene
1659	-0.424277	down_gene
1660	-0.225306	down_gene
1661	-0.384194	down_gene
1662	-0.282922	down_gene
1663	-0.436328	down_gene
1664	-0.282922	down_gene
1665	-0.391429	down_gene
1666	-0.382596	down_gene
1667	-0.24783	down_gene
1668	-0.230096	down_gene
1669	-0.311386	down_gene
1670	-0.213043	down_gene
1671	-0.213043	down_gene
1672	-0.467612	down_gene
1673	-0.536742	down_gene
1674	-0.590407	down_gene
1675	-0.588591	down_gene
1676	-0.402946	down_gene
1677	-0.531765	down_gene
1678	-0.531765	down_gene
1679	-0.312727	down_gene
1680	-0.294058	down_gene
1681	-0.440476	down_gene
1682	-0.525269	down_gene
1683	-0.48494	down_gene
1684	-0.537675	down_gene
1685	-0.456036	down_gene
1686	-0.395464	down_gene
1687	-0.559657	down_gene
1688	-0.521995	down_gene
1689	-0.271545	down_gene
1690	-0.48494	down_gene
1691	-0.451852	down_gene
1692	-0.310628	down_gene
1693	-0.451852	down_gene
1694	-0.16	down_gene
1695	-0.572131	down_gene
1696	-0.463902	down_gene
1697	-0.540462	down_gene
1698	-0.537675	down_gene
1699	-0.537675	down_gene
1700	-0.537675	down_gene
1701	-0.537675	down_gene
1702	-0.537675	down_gene
1703	-0.335833	down_gene
1704	-0.340598	down_gene
1705	-0.450895	down_gene
1706	-0.305316	down_gene
1707	-0.451852	down_gene
1708	-0.48494	down_gene
1709	-0.422727	down_gene
1710	-0.450425	down_gene
1711	-0.521739	down_gene
1712	-0.463902	down_gene
1713	-0.401846	down_gene
1714	-0.401846	down_gene
1715	-0.401846	down_gene
1716	-0.294058	down_gene
1717	-0.401846	down_gene
1718	-0.294058	down_gene
1719	-0.308948	down_gene
1720	-0.438235	down_gene
1721	-0.451852	down_gene
1722	-0.537675	down_gene
1723	-0.310628	down_gene
1724	-0.477286	down_gene
1725	-0.374877	down_gene
1726	-0.320426	down_gene
1727	-0.601648	down_gene
1728	-0.295308	down_gene
1729	-0.442391	down_gene
1730	-0.429487	down_gene
1731	-0.493662	down_gene
1732	-0.500583	down_gene
1733	-0.468852	down_gene
1734	-0.518243	down_gene
1735	-0.418129	down_gene
1736	-0.327451	down_gene
1737	-0.213793	down_gene
1738	-0.381818	down_gene
1739	-0.364706	down_gene
1740	-0.329412	down_gene
1741	-0.349673	down_gene
1742	-0.152	down_gene
1743	-0.374333	down_gene
1744	-0.357823	down_gene
1745	-0.384416	down_gene
1746	-0.09	down_gene
1747	-0.512051	down_gene
1748	-0.163333	down_gene
1749	-0.509677	down_gene
1750	-0.569251	down_gene
1751	-0.468852	down_gene
1752	-0.374877	down_gene
1753	-0.374877	down_gene
1754	-0.537681	down_gene
1755	-0.56383	down_gene
1756	-0.213793	down_gene
1757	-0.447639	down_gene
1758	-0.463813	down_gene
1759	-0.477542	down_gene
1760	-0.463813	down_gene
1761	-0.381818	down_gene
1762	-0.347423	down_gene
1763	-0.295308	down_gene
1764	-0.505556	down_gene
1765	-0.369122	down_gene
1766	-0.515353	down_gene
1767	-0.4374	down_gene
1768	-0.321053	down_gene
1769	-0.547783	down_gene
1770	0	down_gene
1771	-0.477286	down_gene
1772	-0.414231	down_gene
1773	-0.518243	down_gene
1774	-0.518243	down_gene
1775	-0.518243	down_gene
1776	-0.518243	down_gene
1777	-0.374877	down_gene
1778	-0.374877	down_gene
1779	-0.369122	down_gene
1780	-0.56383	down_gene
1781	-0.601648	down_gene
1782	-0.494652	down_gene
1783	-0.429487	down_gene
1784	-0.429487	down_gene
1785	-0.365417	down_gene
1786	-0.573367	down_gene
1787	-0.544268	down_gene
1788	-0.56383	down_gene
1789	-0.162238	down_gene
1790	0	down_gene
1791	-0.463813	down_gene
1792	-0.537681	down_gene
1793	-0.56383	down_gene
1794	-0.341135	down_gene
1795	-0.537681	down_gene
1796	-0.301336	down_gene
1797	-0.152	down_gene
1798	-0.385271	down_gene
1799	-0.395365	down_gene
1800	-0.329412	down_gene
1801	-0.213793	down_gene
1802	-0.213793	down_gene
1803	-0.213793	down_gene
1804	-0.213793	down_gene
1805	-0.213793	down_gene
1806	-0.213793	down_gene
1807	-0.213793	down_gene
1808	-0.252696	down_gene
1809	-0.493123	down_gene
1810	0	down_gene
1811	-0.541558	down_gene
1812	-0.44878	down_gene
1813	-0.235749	down_gene
1814	-0.454475	down_gene
1815	-0.402089	down_gene
1816	-0.586111	down_gene
1817	-0.531674	down_gene
1818	-0.221106	down_gene
1819	-0.445872	down_gene
1820	-0.477193	down_gene
1821	-0.560989	down_gene
1822	-0.493519	down_gene
1823	-0.389109	down_gene
1824	-0.57957	down_gene
1825	-0.532432	down_gene
1826	-0.345752	down_gene
1827	-0.400935	down_gene
1828	-0.518396	down_gene
1829	-0.506771	down_gene
1830	-0.536557	down_gene
1831	-0.441787	down_gene
1832	-0.36087	down_gene
1833	-0.531674	down_gene
1834	-0.477193	down_gene
1835	-0.506771	down_gene
1836	-0.402747	down_gene
1837	-0.402089	down_gene
1838	-0.402089	down_gene
1839	-0.402089	down_gene
1840	-0.402089	down_gene
1841	-0.383546	down_gene
1842	-0.410811	down_gene
1843	-0.400935	down_gene
1844	-0.400935	down_gene
1845	-0.400935	down_gene
1846	-0.387898	down_gene
1847	-0.400935	down_gene
1848	-0.400935	down_gene
1849	-0.400935	down_gene
1850	-0.400935	down_gene
1851	-0.400935	down_gene
1852	-0.586111	down_gene
1853	-0.560989	down_gene
1854	-0.479843	down_gene
1855	-0.435455	down_gene
1856	-0.498512	down_gene
1857	-0.402439	down_gene
1858	-0.538024	down_gene
1859	-0.507767	down_gene
1860	-0.507767	down_gene
1861	-0.502985	down_gene
1862	-0.422078	down_gene
1863	-0.466972	down_gene
1864	-0.377241	down_gene
1865	-0.562255	down_gene
1866	-0.414286	down_gene
1867	-0.410811	down_gene
1868	-0.479843	down_gene
1869	-0.2625	down_gene
1870	-0.435455	down_gene
1871	-0.388106	down_gene
1872	-0.402747	down_gene
1873	-0.541558	down_gene
1874	-0.57957	down_gene
1875	-0.450971	down_gene
1876	-0.450971	down_gene
1877	-0.400935	down_gene
1878	-0.414474	down_gene
1879	-0.482162	down_gene
1880	-0.531674	down_gene
1881	-0.506771	down_gene
1882	-0.506771	down_gene
1883	-0.506771	down_gene
1884	-0.506771	down_gene
1885	-0.562255	down_gene
1886	-0.539526	down_gene
1887	-0.498512	down_gene
1888	-0.502985	down_gene
1889	-0.400935	down_gene
1890	-0.465842	down_gene
1891	-0.345752	down_gene
1892	-0.393597	down_gene
1893	-0.536557	down_gene
1894	-0.536557	down_gene
1895	-0.538024	down_gene
1896	-0.445187	down_gene
1897	-0.287586	down_gene
1898	-0.287586	down_gene
1899	-0.327426	down_gene
1900	-0.287586	down_gene
1901	-0.287586	down_gene
1902	-0.32037	down_gene
1903	-0.509574	down_gene
1904	-0.509574	down_gene
1905	-0.394241	down_gene
1906	-0.235749	down_gene
1907	-0.336681	down_gene
1908	-0.318417	down_gene
1909	-0.40179	down_gene
1910	-0.492941	down_gene
1911	-0.471345	down_gene
1912	-0.497917	down_gene
1913	-0.470548	down_gene
1914	-0.169444	down_gene
1915	-0.380327	down_gene
1916	-0.176	down_gene
1917	-0.308759	down_gene
1918	-0.576571	down_gene
1919	-0.395868	down_gene
1920	-0.473333	down_gene
1921	-0.282353	down_gene
1922	-0.209091	down_gene
1923	-0.49269	down_gene
1924	-0.454717	down_gene
1925	-0.176	down_gene
1926	-0.3	down_gene
1927	-0.497917	down_gene
1928	-0.527515	down_gene
1929	-0.440351	down_gene
1930	-0.474026	down_gene
1931	-0.212183	down_gene
1932	-0.176	down_gene
1933	-0.533333	down_gene
1934	-0.444549	down_gene
1935	-0.535385	down_gene
1936	-0.172222	down_gene
1937	-0.466569	down_gene
1938	-0.408602	down_gene
1939	-0.542105	down_gene
1940	-0.528455	down_gene
1941	-0.396316	down_gene
1942	-0.309677	down_gene
1943	-0.48	down_gene
1944	-0.45347	down_gene
1945	-0.438175	down_gene
1946	-0.36	down_gene
1947	-0.525	down_gene
1948	-0.465157	down_gene
1949	-0.277049	down_gene
1950	-0.341791	down_gene
1951	-0.197041	down_gene
1952	-0.433889	down_gene
1953	-0.271014	down_gene
1954	-0.379221	down_gene
1955	-0.356939	down_gene
1956	-0.528947	down_gene
1957	-0.454743	down_gene
1958	-0.434507	down_gene
1959	-0.338361	down_gene
1960	-0.617083	down_gene
1961	-0.427273	down_gene
1962	-0.464052	down_gene
1963	-0.229032	down_gene
1964	-0.192857	down_gene
1965	-0.420745	down_gene
1966	-0.280952	down_gene
1967	-0.171429	down_gene
1968	-0.376842	down_gene
1969	-0.254795	down_gene
1970	-0.375	down_gene
1971	-0.547667	down_gene
1972	-0.403712	down_gene
1973	-0.535	down_gene
1974	-0.648921	down_gene
1975	-0.246099	down_gene
1976	-0.363985	down_gene
1977	-0.528796	down_gene
1978	-0.309677	down_gene
1979	-0.433889	down_gene
1980	-0.261525	down_gene
1981	-0.268277	down_gene
1982	-0.430857	down_gene
1983	-0.620455	down_gene
1984	-0.512871	down_gene
1985	-0.32649	down_gene
1986	-0.440678	down_gene
1987	-0.442857	down_gene
1988	-0.15	down_gene
1989	-0.426923	down_gene
1990	-0.613333	down_gene
1991	-0.569355	down_gene
1992	-0.551406	down_gene
1993	-0.325455	down_gene
1994	-0.508368	down_gene
1995	-0.4075	down_gene
1996	-0.416822	down_gene
1997	-0.442193	down_gene
1998	-0.548739	down_gene
1999	-0.481154	down_gene
[truncated: 613 more rows]

## Sheet: Fig. 8b
Sample	Ezh2 Protein	Ezh2_Exon9_mRNA
Con	0.264111	1
Con	0.570301	1.06069
Con	0.423757	1.15269
gRNA1	0.175042	0.933033
gRNA1	0.201638	0.939523
gRNA1	0.14265	0.82359
gRNA2	0.0694658	0.959263
gRNA2	0.102116	1.01045
gRNA2	0.106271	1.00347

## Sheet: Fig. 8c
	Kdm6b mRNA	Relative protein level
Con_1	1	0.358236
Con_2	1.46409	0.457184
Con_3	1.17691	0.565157
gRNA_1	1.13682	0.330451
gRNA_2	1.06807	0.225491
gRNA_3	1.36604	0.255504
