# Supplementary material for: Selective translation of epigenetic modifiers affects the temporal pattern and differentiation of neural stem cells
Source: Nat Commun. 2022 Jan 25;13:470. doi: 10.1038/s41467-022-28097-y (PMC8789897; doi:10.1038/s41467-022-28097-y)
Supplement: Supplementary file 6 — Source Data [file 41467_2022_28097_MOESM6_ESM.zip › Source_Date_2021/Sup_Figure 2.xlsx]

## Sheet: Supplementary Fig. 2e
Time (days)	0	1	2	3	4	5	6	7	8	9	10	11	12	13	14	15	16	17	18	19	20	21	22	23	24	25	26	27	28	29	30	31	32	33	34	35	36	37	38	39	40	41	42	43	44	45	46	47	48
Con	100	100	100	100	100	100	100	100	100	100	100	100	100	100	100	100	100	100	100	100	100	100	100	100	100	100	100	100	100	100	100	100	100	100	100	100	100	100	100	100	100	100	100	100	100	100	100	100	100
Het	100	100	100	100	100	100	100	100	100	100	100	100	100	100	100	100	100	100	100	100	100	100	100	100	100	100	100	100	100	100	100	100	100	100	100	100	100	100	100	100	100	100	100	100	100	100	100	100	100
cKO	100	100	100	100	100	100	100	100	100	100	100	100	100	100	100	100	100	100	100	100	100	100	100	100	100	100	76.9231	76.9231	76.9231	61.5385	61.5385	30.7692	23.0769	23.0769	23.0769	23.0769	23.0769	23.0769	15.3846	15.3846	0	0	0	0	0	0	0	0	0
[truncated: 12 more columns]
