# Supplementary material for: Selective translation of epigenetic modifiers affects the temporal pattern and differentiation of neural stem cells
Source: Nat Commun. 2022 Jan 25;13:470. doi: 10.1038/s41467-022-28097-y (PMC8789897; doi:10.1038/s41467-022-28097-y)
Supplement: Supplementary file 6 — Source Data [file 41467_2022_28097_MOESM6_ESM.zip › Source_Date_2021/Sup_Figure 3.xlsx]

## Sheet: Supplementary Fig. 3b,c
Sample NO	Section	Genotype	Satb2+	Tbr1+	Pheno	Date
NO5	63	P53-/-	289	90	KO	2019-02-09
NO5	65	P53-/-	334	88	KO	2019-02-09
NO5	88	P53-/-	267	102	KO	2019-02-09
NO9	63	P53-/-	252	89	KO	2019-02-09
NO9	65	P53-/-	231	89	KO	2019-02-09
NO9	88	P53-/-	239	96	KO	2019-02-09
NO11	63	P53-/-	260	115	KO	2019-02-09
NO11	65	P53-/-	269	121	KO	2019-02-09
NO11	88	P53-/-	320	90	KO	2019-02-09
NO10	63	P53+/-	319	107	Het	2019-02-09
NO10	65	P53+/-	311	110	Het	2019-02-09
NO10	88	P53+/-	288	87	Het	2019-02-09
NO17	62	P53+/-	264	110	Het	2019-02-09
NO17	65	P53+/-	313	113	Het	2019-02-09
NO17	88	P53+/-	332	107	Het	2019-02-09
NO18	63	P53+/-	285	112	Het	2019-02-09
NO18	65	P53+/-	303	111	Het	2019-02-09
NO18	88	P53+/-	258	99	Het	2019-02-09

## Sheet: Supplementary  Fig. 3d
Genotype	28S 1673	28S 2614	28S 3441	28S 4223	28S 4242	28S 3958	28S 4188
Con	1	1	1	1	1	1	1
Con	1.49485	3.18214	1.40444	0.68302	0.750018	0.952638	0.543367
Con	1.24833	0.514056	1.36131	0.709562	0.643941	0.888843	1.1487
DKO	2.52276	0.488015	0.861545	0.539614	0.592546	0.80107	0.105112
DKO	1.47939	0.20733	0.712024	0.521233	0.535886	0.982819	0.122004
DKO	2.32947	0.63728	1.06437	0.570382	0.558643	0.855594	0.178624

## Sheet: Supplementary Fig. 3f,g
Sample NO	Section	Genotype	Olig2	Zbtb20	Pheno	Date
2	Sec36	Fbl Flox/+ P53-/-	33	115	Con	2019-02-09
2	Sec37	Fbl Flox/+ P53-/-	30	103	Con	2019-02-09
2	Sec61	Fbl Flox/+ P53-/-	38	102	Con	2019-02-09
3	Sec36	Fbl Flox/+ P53-/-	44	163	Con	2019-02-09
3	Sec37	Fbl Flox/+ P53-/-	60	171	Con	2019-02-09
3	Sec61	Fbl Flox/+ P53-/-	37	91	Con	2019-02-09
5	Sec36	FblF/F_P53-/-Emxcre+/-	9	70	DKO	2019-02-09
5	Sec37	FblF/F_P53-/-Emxcre+/-	10	34	DKO	2019-02-09
5	Sec61	FblF/F_P53-/-Emxcre+/-	4	27	DKO	2019-02-09
8	Sec36	Fbl Flox/+ P53-/-	23	130	Con	2019-02-09
8	Sec37	Fbl Flox/+ P53-/-	40	119	Con	2019-02-09
8	Sec61	Fbl Flox/+ P53-/-	34	79	Con	2019-02-09
2	Sec36	FblF/F_P53-/-Emxcre+/-	18	80	DKO	2019-06-24
2	Sec37	FblF/F_P53-/-Emxcre+/-	14	56	DKO	2019-06-24
2	Sec56	FblF/F_P53-/-Emxcre+/-	10	48	DKO	2019-06-24
3	Sec36	FblF/F_P53-/-Emxcre+/-	6	83	DKO	2019-06-24
3	Sec37	FblF/F_P53-/-Emxcre+/-	4	79	DKO	2019-06-24
3	Sec56	FblF/F_P53-/-Emxcre+/-	8	33	DKO	2019-06-24
6	Sec36	FblF/+_P53+/-Emxcre+/-	33	134	Het	2019-06-24
6	Sec37	FblF/+_P53+/-Emxcre+/-	34	90	Het	2019-06-24
6	Sec56	FblF/+_P53+/-Emxcre+/-	31	81	Het	2019-06-24
8	Sec36	FblF/+_P53+/-Emxcre+/-	33	101	Het	2019-06-24
8	Sec37	FblF/+_P53+/-Emxcre+/-	19	106	Het	2019-06-24
8	Sec56	FblF/+_P53+/-Emxcre+/-	32	110	Het	2019-06-24
12	Sec36	FblF/+_P53-/-Emxcre+/-	40	127	Het	2019-06-24
12	Sec37	FblF/+_P53-/-Emxcre+/-	47	127	Het	2019-06-24
12	Sec56	FblF/+_P53-/-Emxcre+/-	28	87	Het	2019-06-24
