# Supplementary material for: Selective translation of epigenetic modifiers affects the temporal pattern and differentiation of neural stem cells
Source: Nat Commun. 2022 Jan 25;13:470. doi: 10.1038/s41467-022-28097-y (PMC8789897; doi:10.1038/s41467-022-28097-y)
Supplement: Supplementary file 6 — Source Data [file 41467_2022_28097_MOESM6_ESM.zip › Source_Date_2021/Sup_Figure 4.xlsx]

## Sheet: Supplementary Fig 4a 
Pheno	variable	value
1	Con	Fbl	589.861
2	Con	Fbl	760.725
3	Con	Fbl	691.507
4	Fbl_siRNA	Fbl	227.976
5	Fbl_siRNA	Fbl	197.045
6	Fbl_siRNA	Fbl	156.043
7	Con	Trp53	860.99
8	Con	Trp53	847.99
9	Con	Trp53	770.621
10	Fbl_siRNA	Trp53	683.928
11	Fbl_siRNA	Trp53	815.874
12	Fbl_siRNA	Trp53	694.39

## Sheet: Supplementary Fig 4b 
	Con_1	Con_2	Con_3	Fbl_siRNA_1	Fbl_siRNA_2	Fbl_siRNA_3
Tbr1	4056.59	3984.8	3937.1	5300.95	5513.01	5833.07
Bcl11b	2479.49	2540.18	2539.43	3110.96	3017.45	3333.46

## Sheet: Supplementary Fig 4c
Pheno	variable	value
1	Con	Satb2	90.0314
2	Con	Satb2	141.332
3	Con	Satb2	128.925
4	Fbl_siRNA	Satb2	77.6732
5	Fbl_siRNA	Satb2	68.167
6	Fbl_siRNA	Satb2	89.7246
7	Con	Pou3f2	897.21
8	Con	Pou3f2	826.174
9	Con	Pou3f2	941.544
10	Fbl_siRNA	Pou3f2	675.858
11	Fbl_siRNA	Pou3f2	700.842
12	Fbl_siRNA	Pou3f2	709.995
13	Con	Pou3f3	1808.91
14	Con	Pou3f3	2047.89
15	Con	Pou3f3	1971.97
16	Fbl_siRNA	Pou3f3	1490.92
17	Fbl_siRNA	Pou3f3	1450.68
18	Fbl_siRNA	Pou3f3	1345.87
19	Con	Zbtb20	43.4635
20	Con	Zbtb20	42.6841
21	Con	Zbtb20	40.0449
22	Fbl_siRNA	Zbtb20	22.1924
23	Fbl_siRNA	Zbtb20	33.0184
24	Fbl_siRNA	Zbtb20	29.258

## Sheet: Supplementary Fig 4d
	Con_1	Con_2	Con_3	Fbl_siRNA_1	Fbl_siRNA_2	Fbl_siRNA_3
Birthdate_score	-5.97725	-3.00854	-3.95941	-9.12157	-9.56233	-9.24123
