# Supplementary material for: Selective translation of epigenetic modifiers affects the temporal pattern and differentiation of neural stem cells
Source: Nat Commun. 2022 Jan 25;13:470. doi: 10.1038/s41467-022-28097-y (PMC8789897; doi:10.1038/s41467-022-28097-y)
Supplement: Supplementary file 6 — Source Data [file 41467_2022_28097_MOESM6_ESM.zip › Source_Date_2021/Sup_Figure 6.xlsx]

## Sheet: Extended Fig. 5c,d
Pheno	Clone_Number	Tbr1+	Satb2+
Con	4	3	0
Con	1	1	0
Con	18	8	5
Con	23	6	4
Con	19	7	8
Con	2	0	0
Con	2	0	0
Con	1	1	0
Con	1	1	0
Con	2	1	1
Con	2	0	0
Con	3	0	0
Con	2	0	0
Con	5	2	0
Con	4	3	2
Con	1	1	0
Con	2	0	2
Con	2	0	2
Con	5	0	4
Con	3	0	0
Con	2	0	2
Con	2	0	2
Con	5	0	0
Con	6	0	3
Con	17	2	7
Con	3	0	0
	137	36	42
KO	2	0	0
KO	2	2	0
KO	4	0	0
KO	3	3	0
KO	2	1	0
KO	3	3	0
KO	1	1	0
KO	1	1	0
KO	3	3	0
KO	1	1	0
KO	2	0	0
KO	2	2	0
KO	2	1	0
KO	10	0	0
KO	1	1	0
KO	2	2	0
KO	5	1	0
KO	1	0	0
KO	3	0	0
KO	8	7	0
KO	1	0	0
KO	1	1	0
KO	3	0	0
KO	2	0	0
KO	3	3	3
KO	5	0	0
KO	3	1	1
KO	4	0	0
KO	4	2	2
KO	5	3	3
KO	2	0	0
KO	2	2	2
KO	3	0	3
KO	2	0	2
KO	3	0	2
	101	41	18

## Sheet: Extended Fig. 6h
	GFP+	Satb2+	Tbr1+
Con1Sec27	35	17	3
Con1Sec30	29	15	5
Con3Sec9	66	18	10
Con3Sec12	81	34	8
Con3Sec15	74	35	6
Con4sec20	93	25	13
Con4sec16	65	13	6
KO1sec2	76	9	5
KO1sec4	54	11	7
KO1sec22	30	8	6
KO2sec22	38	9	5
KO2sec23	53	10	10
KO2sec9	54	11	6
KO3sec23	43	8	9
KO3sec9	47	14	4
KO3sec29	52	10	3
