# Supplementary material for: Selective translation of epigenetic modifiers affects the temporal pattern and differentiation of neural stem cells
Source: Nat Commun. 2022 Jan 25;13:470. doi: 10.1038/s41467-022-28097-y (PMC8789897; doi:10.1038/s41467-022-28097-y)
Supplement: Supplementary file 6 — Source Data [file 41467_2022_28097_MOESM6_ESM.zip › Source_Date_2021/Sup_Figure 7.xlsx]

## Sheet: Sup_Fig.7j
Pheno	Value
Con	1.537
Con	2.657
Con	1.828
Fbl_siRNA	0.235
Fbl_siRNA	0.308
Fbl_siRNA	0.599
